# Supplementary material for: Epidermal Growth Factor Is Essential for the Maintenance of Novel Prostate Epithelial Cells Isolated From Patient-Derived Organoids
Source: Front Cell Dev Biol. 2020 Oct 29;8:571677. doi: 10.3389/fcell.2020.571677 (PMC7658326; doi:10.3389/fcell.2020.571677)
Supplement: Supplementary Table 4 — Gene set database used for pathway enrichment analysis (Human_GOBP_AllPathways_no_GO_iea_April_01_2020_symbol.gmt; downloaded from http://baderlab.org/GeneSets). [file Table_4.XLSX]

## Sheet: Sheet1
PROTEIN CITRULLINATION%HUMANCYC%PWY-4921	protein citrullination	PADI6	PADI3	PADI2	PADI4	PADI1
METHYLGLYOXAL DEGRADATION III%HUMANCYC%PWY-5453	methylglyoxal degradation III	AKR1B10	AKR1B1	CYP2E1
STEARATE BIOSYNTHESIS I (ANIMALS)%HUMANCYC%PWY-5972	stearate biosynthesis I (animals)	ELOVL1	ACOT7	ACSL1	ACSL5	ACSL4	ELOVL6	ACSL3	ACOT2	ACOT1	ACSBG1	ACSBG2	SLC27A2	ACOT4
L-SERINE DEGRADATION%HUMANCYC%SERDEG-PWY	L-serine degradation	SDS	SDSL
CERAMIDE BIOSYNTHESIS%HUMANCYC%PWY3DJ-12	ceramide biosynthesis	SPTLC2	SPTLC3	DEGS2	KDSR	SPTLC1
TRYPTOPHAN DEGRADATION X (MAMMALIAN, VIA TRYPTAMINE)%HUMANCYC%PWY-6307	tryptophan degradation X (mammalian, via tryptamine)	ALDH3A2	DDC	MAOB	MAOA	AKR1A1
SUPERPATHWAY OF INOSITOL PHOSPHATE COMPOUNDS%HUMANCYC%PWY-6371	superpathway of inositol phosphate compounds	PI4K2B	MTMR14	PTEN	INPPL1	PIK3CD	PIK3C2G	PIK3CB	PIK3C2A	PIK3CG	PIK3C2B	PLCZ1	PPIP5K1	PPIP5K2	PIP5KL1	PLCE1	PIP4K2A	PIP4K2B	PIP4K2C	SACM1L	ITPK1	IPMK	OCRL	ITPKB	MINPP1	ITPKC	PLCB3	PLCB4	PIK3CA	ITPKA	PIK3C3	PLCB1	PLCB2	PI4K2A	TMEM55A	IPPK	TMEM55B	MTMR3	PIK3R4	PIK3R3	PIK3R2	PIK3R1	PIK3R6	PIK3R5	INPP5B	INPP5A	INPP5D	INPP5J	PLCG2
PUTRESCINE DEGRADATION III%HUMANCYC%PWY-0	putrescine degradation III	ALDH3B1	SAT2	SAT1	ALDH3A2	MAOB	ALDH3A1	MAOA	ALDH3B2	ALDH2	ALDH1B1
TETRAHYDROFOLATE SALVAGE FROM 5,10-METHENYLTETRAHYDROFOLATE%HUMANCYC%PWY-6613	tetrahydrofolate salvage from 5,10-methenyltetrahydrofolate	MTHFD1	MTHFD2	MTHFD2L	GART
ANDROGEN BIOSYNTHESIS%HUMANCYC%PWY66-378	androgen biosynthesis	SRD5A2	HSD3B2	SRD5A1	HSD3B1	HSD17B3	AKR1C3	CYP17A1
PHENYLALANINE DEGRADATION I (AEROBIC)%HUMANCYC%PHENYLALANINE-DEG1-PWY	phenylalanine degradation I (aerobic)	PCBD2	QDPR	PAH	PCBD1
TRYPTOPHAN DEGRADATION III (EUKARYOTIC)%HUMANCYC%TRYPTOPHAN-DEGRADATION-1	tryptophan degradation III (eukaryotic)	KYNU	AFMID	ACAA1	KMO	ACAT2	ACAT1	ACMSD	HADHB	GCDH	TDO2	HAAO
SULFITE OXIDATION IV%HUMANCYC%PWY-5326	sulfite oxidation IV	SUOX
MEVALONATE PATHWAY I%HUMANCYC%PWY-922	mevalonate pathway I	IDI1	MVK	ACAA1	HMGCS1	IDI2	ACAT2	PMVK	ACAT1	MVD	HMGCR	HMGCS2	HADHB
XANTHINE AND XANTHOSINE SALVAGE%HUMANCYC%SALVPURINE2-PWY	xanthine and xanthosine salvage	PNP
SERINE BIOSYNTHESIS%HUMANCYC%SERSYN-PWY	serine biosynthesis	PSPH	PSAT1	PHGDH
<I>MYO< I>-INOSITOL BIOSYNTHESIS%HUMANCYC%PWY-2301	<i>myo< i>-inositol biosynthesis	ISYNA1	IMPA1	IMPA2	IMPAD1
ADENINE AND ADENOSINE SALVAGE I%HUMANCYC%P121-PWY	adenine and adenosine salvage I	APRT
D-<I>MYO< I>-INOSITOL-5-PHOSPHATE METABOLISM%HUMANCYC%PWY-6367	D-<i>myo< i>-inositol-5-phosphate metabolism	PLCE1	PLCG2	PIP4K2A	PIP4K2C	PLCG1	PLCB3	PLCB4	PLCH1	PLCH2	PLCB1	PLCB2	PLCD3	TMEM55A	MTMR14	PLCD4	PLCD1	TMEM55B	MTMR3	PLCZ1
PURINE NUCLEOTIDES DEGRADATION II (AEROBIC)%HUMANCYC%PWY-6353	purine nucleotides degradation II (aerobic)	NT5C3A	NT5C3B	NT5E	GDA	PNP	IMPDH1	IMPDH2	NT5C1A	NT5C2	XDH	ADA
HISTAMINE BIOSYNTHESIS%HUMANCYC%PWY-6173	histamine biosynthesis	HDC
ASPARTATE BIOSYNTHESIS%HUMANCYC%ASPARTATESYN-PWY	aspartate biosynthesis	GOT1L1	GOT1	GOT2
UDP-D-XYLOSE AND UDP-D-GLUCURONATE BIOSYNTHESIS%HUMANCYC%PWY-4821	UDP-D-xylose and UDP-D-glucuronate biosynthesis	UGDH	UXS1
GDP-L-FUCOSE BIOSYNTHESIS II (FROM L-FUCOSE)%HUMANCYC%PWY-6	GDP-L-fucose biosynthesis II (from L-fucose)	FPGT	FUK
PHOSPHATIDYLGLYCEROL BIOSYNTHESIS II (NON-PLASTIDIC)%HUMANCYC%PWY4FS-8	phosphatidylglycerol biosynthesis II (non-plastidic)	GPD2	LPCAT3	GPAT2	CDS2	AGPAT5	CDS1	AGPAT6	AGPAT9	MBOAT2	ABHD5	AGPAT1	AGPAT2	LCLAT1	AGPAT3	AGPAT4	PGS1	GPAM	LPCAT4
D-<I>MYO< I>-INOSITOL (3,4,5,6)-TETRAKISPHOSPHATE BIOSYNTHESIS%HUMANCYC%PWY-6365	D-<i>myo< i>-inositol (3,4,5,6)-tetrakisphosphate biosynthesis	ITPK1	IPMK
NADH REPAIR%HUMANCYC%PWY-6938	NADH repair	GAPDH	APOA1BP
INOSINE-5'-PHOSPHATE BIOSYNTHESIS II%HUMANCYC%PWY-6124	inosine-5'-phosphate biosynthesis II	ADSL	ATIC	PAICS
PHENYLETHYLAMINE DEGRADATION I%HUMANCYC%2PHENDEG-PWY	phenylethylamine degradation I	AOC3	AOC2	ALDH3A2	ALDH2
DOLICHOL AND DOLICHYL PHOSPHATE BIOSYNTHESIS%HUMANCYC%PWY-6129	dolichol and dolichyl phosphate biosynthesis	SRD5A3	DOLK	DHDDS
(S)-RETICULINE BIOSYNTHESIS II%HUMANCYC%PWY-6133	(S)-reticuline biosynthesis II	TYR
FATTY ACID &ALPHA;-OXIDATION II%HUMANCYC%PWY66-387	fatty acid &alpha;-oxidation II	ACSBG1	ACSBG2	SLC27A2	ACSL1	ACSL5	PHYH	ACSL4	ACSL6	HACL1	ACSL3
GUANOSINE NUCLEOTIDES DEGRADATION III%HUMANCYC%PWY-6608	guanosine nucleotides degradation III	GDA	PNP	NT5C2	XDH
METHYLGLYOXAL DEGRADATION I%HUMANCYC%PWY-5386	methylglyoxal degradation I	GLO1	LDHD	HAGH
MITOCHONDRIAL L-CARNITINE SHUTTLE PATHWAY%HUMANCYC%PWY-6111	mitochondrial L-carnitine shuttle pathway	CPT1A	CPT2	CPT1C
PYRIDOXAL 5'-PHOSPHATE SALVAGE PATHWAY%HUMANCYC%PLPSAL-PWY	pyridoxal 5'-phosphate salvage pathway	PNPO	PDXK
L-DOPA DEGRADATION%HUMANCYC%PWY-6334	L-dopa degradation	COMT
ETHANOL DEGRADATION IV%HUMANCYC%PWY66-162	ethanol degradation IV	ACSS3	ALDH3A2	ACSS2	TYRP1	CAT	ACSS1	ALDH2
URIDINE-5'-PHOSPHATE BIOSYNTHESIS%HUMANCYC%PWY-5686	uridine-5'-phosphate biosynthesis	UMPS	CAD
CMP-<I>N< I>-ACETYLNEURAMINATE BIOSYNTHESIS I (EUKARYOTES)%HUMANCYC%PWY-6138	CMP-<i>N< i>-acetylneuraminate biosynthesis I (eukaryotes)	NANP	CMAS	NANS	GNE
GLUTAMINE DEGRADATION I%HUMANCYC%GLUTAMINDEG-PWY	glutamine degradation I	GLS2	ASNS	GLS
METHYLMALONYL PATHWAY%HUMANCYC%PROPIONMET-PWY	methylmalonyl pathway	MCEE	PCCA	PCCB	MUT
SELENOCYSTEINE BIOSYNTHESIS II (ARCHAEA AND EUKARYOTES)%HUMANCYC%PWY-6281	selenocysteine biosynthesis II (archaea and eukaryotes)	SEPHS1	PSTK	SEPSECS	SARS2	SARS
GLYCEROL DEGRADATION I%HUMANCYC%PWY-4261	glycerol degradation I	GK5	GK	GK2
HEME BIOSYNTHESIS FROM UROPORPHYRINOGEN-III I%HUMANCYC%HEME-BIOSYNTHESIS-II	heme biosynthesis from uroporphyrinogen-III I	FECH	UROD	CPOX	PPOX
DERMATAN SULFATE BIOSYNTHESIS (LATE STAGES)%HUMANCYC%PWY-6568	dermatan sulfate biosynthesis (late stages)	DSE	UST	CHST15	CHST14
ALANINE BIOSYNTHESIS III%HUMANCYC%PWY0-1021	alanine biosynthesis III	NFS1
FOLATE POLYGLUTAMYLATION%HUMANCYC%PWY-2161	folate polyglutamylation	SHMT1	FPGS	MTHFD1	MTHFD1L	SHMT2
KETOGENESIS%HUMANCYC%REACT_1464.NULL	ketogenesis	ACAA1	HMGCL	BDH1	ACAT1	HMGCS2	HADHB
OXIDIZED GTP AND DGTP DETOXIFICATION%HUMANCYC%PWY-6502	oxidized GTP and dGTP detoxification	NUDT1
ZYMOSTEROL BIOSYNTHESIS%HUMANCYC%PWY-6074	zymosterol biosynthesis	MSMO1	HSD17B7	LBR	TM7SF2	NSDHL	CYP51A1
<I>N< I>-ACETYLGLUCOSAMINE DEGRADATION II%HUMANCYC%PWY-6517	<i>N< i>-acetylglucosamine degradation II	NAGK	GNPDA1	GNPDA2	AMDHD2
LANOSTEROL BIOSYNTHESIS%HUMANCYC%PWY-6132	lanosterol biosynthesis	LSS
GLYCINE DEGRADATION (CREATINE BIOSYNTHESIS)%HUMANCYC%GLYCGREAT-PWY	glycine degradation (creatine biosynthesis)	GAMT	GATM
PHOSPHATIDYLCHOLINE BIOSYNTHESIS I%HUMANCYC%PWY3O-450	phosphatidylcholine biosynthesis I	PCYT1B	PCYT1A	CHKB	CHKA	CHPT1	CEPT1
D-MANNOSE DEGRADATION%HUMANCYC%MANNCAT-PWY	D-mannose degradation	MPI
2-AMINO-3-CARBOXYMUCONATE SEMIALDEHYDE DEGRADATION TO GLUTARYL-COA%HUMANCYC%PWY-5652	2-amino-3-carboxymuconate semialdehyde degradation to glutaryl-CoA	ACMSD
INOSITOL PYROPHOSPHATES BIOSYNTHESIS%HUMANCYC%PWY-6369	inositol pyrophosphates biosynthesis	IPPK	IPMK	IP6K1	IP6K3	IP6K2	PPIP5K1	PPIP5K2
GLUTARYL-COA DEGRADATION%HUMANCYC%PWY-5177	glutaryl-CoA degradation	ACAA1	ACAT2	ACAT1	HADHB	GCDH
UDP-<I>N< I>-ACETYL-D-GALACTOSAMINE BIOSYNTHESIS I%HUMANCYC%PWY-5512	UDP-<i>N< i>-acetyl-D-galactosamine biosynthesis I	GALE
TRNA CHARGING%HUMANCYC%TRNA-CHARGING-PWY	tRNA charging	CARS	AARS2	VARS	TARSL2	PARS2	TARS	EPRS	YARS2	FARS2	NARS	SARS2	LARS	SARS	RARS	NARS2	IARS2	HARS	EARS2	YARS	RARS2	DARS	WARS	MARS2	DARS2	HARS2	WARS2	LARS2	KARS	QARS	MARS	TARS2	GARS	IARS	FARSA	CARS2	FARSB	AARS
DIPHTHAMIDE BIOSYNTHESIS%HUMANCYC%PWY-6482	diphthamide biosynthesis	DPH5
CALCIUM TRANSPORT I%HUMANCYC%PWY-6166	calcium transport I	ATP2A2	ATP2A1	ATP2C2	ATP2C1	ATP2A3
SUCROSE DEGRADATION V (MAMMALIAN)%HUMANCYC%PWY66-373	sucrose degradation V (mammalian)	TPI1	SI	GALM	ALDOB	ALDOA	KHK
4-HYDROXYBENZOATE BIOSYNTHESIS%HUMANCYC%PWY-5754-1	4-hydroxybenzoate biosynthesis	TAT
<I>S< I>-METHYL-5'-THIOADENOSINE DEGRADATION II%HUMANCYC%PWY-6756	<i>S< i>-methyl-5'-thioadenosine degradation II	MTAP
ASPARAGINE BIOSYNTHESIS I%HUMANCYC%ASPARAGINE-BIOSYNTHESIS	asparagine biosynthesis I	ASNS
2-OXOBUTANOATE DEGRADATION I%HUMANCYC%PWY-5130	2-oxobutanoate degradation I	MCEE	PCCA	PCCB	MUT	BCKDHA	DBT	BCKDHB	DLD
SPERMIDINE BIOSYNTHESIS I%HUMANCYC%BSUBPOLYAMSYN-PWY	spermidine biosynthesis I	AMD1	SRM
DTMP <I>DE NOVO< I> BIOSYNTHESIS%HUMANCYC%PWY66-385	dTMP <i>de novo< i> biosynthesis	SHMT1	DHFR	TYMS	SHMT2
ACETYL-COA BIOSYNTHESIS III (FROM CITRATE)%HUMANCYC%PWY-5172	acetyl-CoA biosynthesis III (from citrate)	ACLY
SUPERPATHWAY OF D-<I>MYO< I>-INOSITOL (1,4,5)-TRISPHOSPHATE METABOLISM%HUMANCYC%PWY-6358	superpathway of D-<i>myo< i>-inositol (1,4,5)-trisphosphate metabolism	INPP5J	INPP5K	IPMK	OCRL	INPP1	ITPKB	MINPP1	INPP5F	ITPKC	SYNJ2	SYNJ1	ITPKA	PTEN	INPPL1	IMPA1	IMPA2	IMPAD1	INPP5B	INPP5A	INPP5D
TRIACYLGLYCEROL DEGRADATION%HUMANCYC%LIPAS-PWY	triacylglycerol degradation	MGLL	PNLIPRP3	PNLIP	PNPLA2	ABHD12	LIPF	LIPE	LIPC	LIPG	PNPLA3	PNPLA4	ABHD6
GLUCOSE AND GLUCOSE-1-PHOSPHATE DEGRADATION%HUMANCYC%GLUCOSE1PMETAB-PWY	glucose and glucose-1-phosphate degradation	HKDC1	PGM2	PGM5	GCK	PGM1
CHOLESTEROL BIOSYNTHESIS I%HUMANCYC%PWY66-341	cholesterol biosynthesis I	NSDHL	CYP51A1	MSMO1	HSD17B7	LBR	TM7SF2	DHCR24	SQLE	EBP	SC5D	DHCR7	FDFT1	LSS
HISTIDINE DEGRADATION III%HUMANCYC%PWY-5030	histidine degradation III	AMDHD1	FTCD	MTHFD1	MTHFD2	MTHFD2L	HAL	UROC1
TETRAHYDROBIOPTERIN BIOSYNTHESIS I%HUMANCYC%PWY-5663	tetrahydrobiopterin biosynthesis I	GCH1	SPR	PTS
SPHINGOMYELIN METABOLISM%HUMANCYC%PWY3DJ-11281	sphingomyelin metabolism	SMPD3	SMPD2	SMPD4	SAMD8	SMPD1	SGMS2	ENPP7
RAPOPORT-LUEBERING GLYCOLYTIC SHUNT%HUMANCYC%PWY-6405	Rapoport-Luebering glycolytic shunt	MINPP1	PGAM1	PGAM2	BPGM
D-GLUCURONATE DEGRADATION I%HUMANCYC%PWY-5525	D-glucuronate degradation I	CRYL1	DCXR
NORADRENALINE AND ADRENALINE DEGRADATION%HUMANCYC%PWY-6342	noradrenaline and adrenaline degradation	COMT	PNMT	ADH4	LRTOMT	ALDH3A2	ADH1B	ADH6	MAOB	MAOA	ALDH2
ARGININE DEGRADATION I (ARGINASE PATHWAY)%HUMANCYC%ARGASEDEG-PWY	arginine degradation I (arginase pathway)	ARG2	OAT	ARG1	ALDH4A1
PHOSPHOLIPASES%HUMANCYC%LIPASYN-PWY	phospholipases	PLA2G16	PLCG2	PLA2G10	PLCG1	PLCH1	PLCH2	PLCD3	PLCD4	PLCD1	PLCZ1	PLCE1	PLA2G1B	PLCB3	PLA2G3	PLCB4	PLD4	PLD6	PLA2G5	PLD1	PLCB1	PLA2G6	PLCB2	PLD3	PLB1	PLD2	OC90	PLA2G2F	PLA2G12A	PLA2G2D	PLA2G4F	PLA2G2E	PLA2G4D	PNPLA8	PLA2G2A	PLA2G4C	PLA2G4A
D-<I>MYO< I>-INOSITOL (1,4,5)-TRISPHOSPHATE DEGRADATION%HUMANCYC%PWY-6363	D-<i>myo< i>-inositol (1,4,5)-trisphosphate degradation	INPP5J	INPP5K	OCRL	INPP1	INPP5F	SYNJ2	SYNJ1	INPPL1	IMPA1	IMPA2	IMPAD1	INPP5B	INPP5A
ADENINE AND ADENOSINE SALVAGE VI%HUMANCYC%PWY-6619	adenine and adenosine salvage VI	ADK
KETOLYSIS%HUMANCYC%REACT_59.NULL	ketolysis	ACAA1	BDH1	ACAT1	BDH2	OXCT1	HADHB
NAD PHOSPHORYLATION AND DEPHOSPHORYLATION%HUMANCYC%NADPHOS-DEPHOS-PWY	NAD phosphorylation and dephosphorylation	NNT	ACP6	PXYLP1	NADK
NAD BIOSYNTHESIS FROM 2-AMINO-3-CARBOXYMUCONATE SEMIALDEHYDE%HUMANCYC%PWY-5653	NAD biosynthesis from 2-amino-3-carboxymuconate semialdehyde	NMNAT1	QPRT	NMNAT3	NMNAT2	NADSYN1
L-CYSTEINE DEGRADATION II%HUMANCYC%LCYSDEG-PWY	L-cysteine degradation II	CTH
DOPAMINE DEGRADATION%HUMANCYC%PWY6666-2	dopamine degradation	COMT	ALDH3A2	MAOB	MAOA	SULT1A1	SULT1A2
UREA CYCLE%HUMANCYC%PWY-4984	urea cycle	ARG2	ARG1	CPS1	ASL	ASS1	OTC
GERANYLGERANYLDIPHOSPHATE BIOSYNTHESIS%HUMANCYC%PWY-5120	geranylgeranyldiphosphate biosynthesis	GGPS1
3-PHOSPHOINOSITIDE DEGRADATION%HUMANCYC%PWY-6368	3-phosphoinositide degradation	INPP5J	INPP5K	SACM1L	OCRL	INPP5F	SYNJ2	SYNJ1	TPTE2	INPP4A	INPP4B	TMEM55A	MTMR14	PTPMT1	PTEN	INPP5E	TMEM55B	INPPL1	PMPCA	MTMR3	INPP5B	INPP5D
ANANDAMIDE DEGRADATION%HUMANCYC%PWY6666-1	anandamide degradation	FAAH	FAAH2
PENTOSE PHOSPHATE PATHWAY%HUMANCYC%PENTOSE-P-PWY	pentose phosphate pathway	RPIA	TKTL2	TKTL1	G6PD	H6PD	RPE	TALDO1	PGLS	PGD	TKT
ALL-<I>TRANS< I>-DECAPRENYL DIPHOSPHATE BIOSYNTHESIS%HUMANCYC%PWY-5806	all-<i>trans< i>-decaprenyl diphosphate biosynthesis	PDSS2	PDSS1
OXIDATIVE ETHANOL DEGRADATION III%HUMANCYC%PWY66-161	oxidative ethanol degradation III	ACSS3	ALDH3A2	ACSS2	CYP2E1	ACSS1	ALDH2
HEME BIOSYNTHESIS II%HUMANCYC%PWY-5920	heme biosynthesis II	ALAD	ALAS2	ALAS1	UROS	FECH	HMBS	UROD	CPOX	PPOX
L-CYSTEINE DEGRADATION I%HUMANCYC%CYSTEINE-DEG-PWY	L-cysteine degradation I	GOT1	CDO1
GDP-GLUCOSE BIOSYNTHESIS%HUMANCYC%PWY-5661	GDP-glucose biosynthesis	HKDC1	PGM2	PGM5	GCK	PGM1
TRYPTOPHAN DEGRADATION TO 2-AMINO-3-CARBOXYMUCONATE SEMIALDEHYDE%HUMANCYC%PWY-5651	tryptophan degradation to 2-amino-3-carboxymuconate semialdehyde	KYNU	AFMID	KMO	TDO2	HAAO
EUMELANIN BIOSYNTHESIS%HUMANCYC%PWY-6498	eumelanin biosynthesis	DCT	TRPC1	TYR	TYRP1
URATE BIOSYNTHESIS INOSINE 5'-PHOSPHATE DEGRADATION%HUMANCYC%PWY-5695	urate biosynthesis inosine 5'-phosphate degradation	NT5C3B	NT5E	PNP	IMPDH1	IMPDH2	NT5C2	XDH
SPERMINE AND SPERMIDINE DEGRADATION I%HUMANCYC%PWY-6117	spermine and spermidine degradation I	AOC3	SAT2	SAT1	SMOX	PAOX
URACIL DEGRADATION II (REDUCTIVE)%ARACYC%PWY-3982	uracil degradation II (reductive)	DPYSL5	DPYSL2	DPYS	DPYSL3	DPYD	CRMP1	UPB1	DPYSL4
5-AMINOIMIDAZOLE RIBONUCLEOTIDE BIOSYNTHESIS I%HUMANCYC%PWY-6121	5-aminoimidazole ribonucleotide biosynthesis I	PPAT	GART	PFAS
SEROTONIN AND MELATONIN BIOSYNTHESIS%HUMANCYC%PWY-6030	serotonin and melatonin biosynthesis	TPH1	AANAT	ASMT	DDC	TPH2
ACYL-COA HYDROLYSIS%HUMANCYC%PWY-5148	acyl-CoA hydrolysis	ACOT9	ACOT8	ACOT7
HISTAMINE DEGRADATION%HUMANCYC%PWY-6181	histamine degradation	AOC2	AOC1	HNMT
ALANINE DEGRADATION III%HUMANCYC%ALANINE-DEG3-PWY	alanine degradation III	GPT2	GPT
ALANINE BIOSYNTHESIS II%HUMANCYC%ALANINE-SYN2-PWY	alanine biosynthesis II	GPT2	GPT
MAP KINASE CASCADE%HUMANCYC%REACT_634.NULL	MAP kinase cascade	YWHAB
BMP SIGNALLING PATHWAY%HUMANCYC%REACT_12034.NULL	BMP Signalling Pathway	SKI	SMAD4	BMP2	UBE2D3	UBE2D1
CHOLINE BIOSYNTHESIS III%HUMANCYC%PWY-3561	choline biosynthesis III	PLD1	PLD3	PLD2	PCYT1B	PCYT1A	CHPT1	PLD4	CEPT1	PLD6
TETRAPYRROLE BIOSYNTHESIS II%HUMANCYC%PWY-5189	tetrapyrrole biosynthesis II	ALAD	ALAS2	ALAS1	UROS	HMBS
LEUKOTRIENE BIOSYNTHESIS%HUMANCYC%15354	leukotriene biosynthesis	ALOX5	DPEP2	DPEP1	LTA4H	LTC4S	GGT2
FLAVIN BIOSYNTHESIS IV (MAMMALIAN)%HUMANCYC%11070	flavin biosynthesis IV (mammalian)	FLAD1	RFK
GLYCOGEN DEGRADATION II%HUMANCYC%PWY-5941	glycogen degradation II	PYGB	AGL	PYGM	PYGL	PGM2	PGM5	PGM1
4-HYDROXYPROLINE DEGRADATION I%HUMANCYC%HYDROXYPRODEG-PWY	4-hydroxyproline degradation I	ALDH4A1
<I>TRANS, TRANS< I>-FARNESYL DIPHOSPHATE BIOSYNTHESIS%HUMANCYC%PWY-5123	<i>trans, trans< i>-farnesyl diphosphate biosynthesis	IDI1	IDI2	FDPS	GGPS1
L-GLUTAMINE BIOSYNTHESIS II (TRNA-DEPENDENT)%HUMANCYC%PWY-5921	L-glutamine biosynthesis II (tRNA-dependent)	GATB	QRSL1
OLEATE BIOSYNTHESIS II (ANIMALS)%HUMANCYC%PWY-5996	oleate biosynthesis II (animals)	ACOT2	FADS2	ACOT1	SCD	SCD5	FADS1	ACOT4
PYRUVATE FERMENTATION TO LACTATE%HUMANCYC%PWY-5481	pyruvate fermentation to lactate	LDHC	LDHB	LDHA	LDHAL6A	LDHAL6B
D-<I>MYO< I>-INOSITOL (1,4,5)-TRISPHOSPHATE BIOSYNTHESIS%HUMANCYC%PWY-6351	D-<i>myo< i>-inositol (1,4,5)-trisphosphate biosynthesis	PLCE1	PLCG2	PIP4K2A	PIP5K1A	PIP4K2B	PIP4K2C	PIP5K1B	PLCG1	PIP5K1C	CDIPT	PLCB3	PLCB4	PLCH1	PLCH2	PLCB1	PI4KB	PLCB2	PI4K2B	PLCD3	PI4K2A	PLCD4	PLCD1	PLCZ1	PIP5KL1
GLUTATHIONE-MEDIATED DETOXIFICATION I%HUMANCYC%PWY-4061	glutathione-mediated detoxification I	GSTM4	GSTK1	GSTM3	GSTM2	GGT7	GGT6	GSTM1	GSTO2	MGST3	GSTP1	MGST1	MGST2	GGH	GSTT1	GSTZ1	GSTA5	GSTA4	GSTA3	GSTA2	ANPEP	GSTA1	GGT1	GSTM5
LYSINE DEGRADATION II%HUMANCYC%LYSINE-DEG1-PWY	lysine degradation II	SCCPDH	ALDH7A1	AASS
PROLINE BIOSYNTHESIS I%HUMANCYC%PROSYN-PWY	proline biosynthesis I	PYCRL	PYCR1	PYCR2	ALDH18A1
FATTY ACID &BETA;-OXIDATION I%HUMANCYC%FAO-PWY	fatty acid &beta;-oxidation I	ACSL1	ACSL5	HADHB	ACSL4	ACSL3	ACSBG1	ACAA1	ACSBG2	SLC27A2	ACAA2	ECHS1	ECI1	ECI2	HSD17B10	HADHA	EHHADH	HADH	ACSL6
UDP-<I>N< I>-ACETYL-D-GLUCOSAMINE BIOSYNTHESIS II%HUMANCYC%UDPNACETYLGALSYN-PWY	UDP-<i>N< i>-acetyl-D-glucosamine biosynthesis II	GFPT2	GFPT1	PGM3	GNPNAT1	UAP1
CDP-DIACYLGLYCEROL BIOSYNTHESIS I%HUMANCYC%PWY-5667	CDP-diacylglycerol biosynthesis I	GPD2	LPCAT3	GPAT2	CDS2	AGPAT5	CDS1	AGPAT6	AGPAT9	MBOAT2	ABHD5	AGPAT1	AGPAT2	LCLAT1	AGPAT3	AGPAT4	GPAM	LPCAT4
PUTRESCINE BIOSYNTHESIS III%HUMANCYC%PWY-46	putrescine biosynthesis III	ODC1	AZIN2
COLANIC ACID BUILDING BLOCKS BIOSYNTHESIS%HUMANCYC%COLANSYN-PWY	colanic acid building blocks biosynthesis	MPI	GALE	GPI	TSTA3	GALT	PMM1	PMM2	GMPPB	UGDH	UGP2	GMDS	GMPPA	GALK1
GDP-L-FUCOSE BIOSYNTHESIS I (FROM GDP-D-MANNOSE)%HUMANCYC%PWY-66	GDP-L-fucose biosynthesis I (from GDP-D-mannose)	TSTA3	GMDS
SALVAGE PATHWAYS OF PYRIMIDINE DEOXYRIBONUCLEOTIDES%HUMANCYC%PWY0-181	salvage pathways of pyrimidine deoxyribonucleotides	CDA	TK2	TK1	AICDA	TYMP
D-<I>MYO< I>-INOSITOL (1,4,5,6)-TETRAKISPHOSPHATE BIOSYNTHESIS%HUMANCYC%PWY-6366	D-<i>myo< i>-inositol (1,4,5,6)-tetrakisphosphate biosynthesis	ITPK1	IPMK	MINPP1
1,25-DIHYDROXYVITAMIN D<SUB>3< SUB> BIOSYNTHESIS%HUMANCYC%PWY-6076	1,25-dihydroxyvitamin D<sub>3< sub> biosynthesis	CYP27B1	POR	CYP2R1
GALACTOSE DEGRADATION I (LELOIR PATHWAY)%HUMANCYC%PWY-6317	galactose degradation I (Leloir pathway)	GALE	GALT	GALM	GALK1
THIOSULFATE DISPROPORTIONATION III (RHODANESE)%HUMANCYC%PWY-5350	thiosulfate disproportionation III (rhodanese)	TST
METHYLTHIOPROPIONATE BIOSYNTHESIS%HUMANCYC%PWY-5389	methylthiopropionate biosynthesis	ADI1
SUPERPATHWAY OF SERINE AND GLYCINE BIOSYNTHESIS I%HUMANCYC%SER-GLYSYN-PWY	superpathway of serine and glycine biosynthesis I	SHMT1	PSPH	PSAT1	SHMT2	PHGDH
NAD SALVAGE PATHWAY III%HUMANCYC%PWY3O-4106	NAD salvage pathway III	NMNAT1	NMRK2	NMRK1	NMNAT3	NMNAT2
CHONDROITIN SULFATE DEGRADATION (METAZOA)%HUMANCYC%PWY-6573	chondroitin sulfate degradation (metazoa)	HYAL4	SPAM1	ARSB	GALNS	HYAL1	HEXA
L-DOPACHROME BIOSYNTHESIS%HUMANCYC%PWY-6481	L-dopachrome biosynthesis	TYR
GLUCONEOGENESIS I%HUMANCYC%GLUCONEO-PWY	gluconeogenesis I	FBP2	GAPDH	ALDOB	ALDOA	MDH1	MDH2	ENO1	GPI	ENO2	ENO3	VCAN	ME1	GAPDHS	PGAM1	PGK1	PGAM2	ME3	BPGM	ME2	PGK2	PCK1	FBP1
GLUTAMATE DEPENDENT ACID RESISTANCE%HUMANCYC%PWY0-1305	glutamate dependent acid resistance	GAD1	GAD2
1D-<I>MYO< I>-INOSITOL HEXAKISPHOSPHATE BIOSYNTHESIS V (FROM INS(1,3,4)P3)%HUMANCYC%PWY-6554	1D-<i>myo< i>-inositol hexakisphosphate biosynthesis V (from Ins(1,3,4)P3)	IPPK	ITPK1	IPMK
GLYCINE BIOSYNTHESIS III%HUMANCYC%GLYSYN-ALA-PWY	glycine biosynthesis III	AGXT2	AGXT
TYROSINE BIOSYNTHESIS IV%HUMANCYC%PWY-6134	tyrosine biosynthesis IV	PAH
ADENOSINE NUCLEOTIDES DEGRADATION II%HUMANCYC%SALVADEHYPOX-PWY	adenosine nucleotides degradation II	NT5C3A	NT5E	PNP	NT5C1A	NT5C2	XDH	ADA
GLUTAMATE DEGRADATION II%HUMANCYC%GLUTDEG-PWY	glutamate degradation II	GOT1L1	GOT1	GOT2
CARDIOLIPIN BIOSYNTHESIS II%HUMANCYC%PWY-5269	cardiolipin biosynthesis II	CRLS1	PGS1
THIAMIN SALVAGE III%HUMANCYC%PWY-6898	thiamin salvage III	TPK1
DOLICHYL-DIPHOSPHOOLIGOSACCHARIDE BIOSYNTHESIS%HUMANCYC%MANNOSYL-CHITO-DOLICHOL-BIOSYNTHESIS	dolichyl-diphosphooligosaccharide biosynthesis	DPM1	DPAGT1	ALG8	DPM3	ALG6	ALG5	ALG13	ALG3	ALG1
FATTY ACID BIOSYNTHESIS INITIATION II%HUMANCYC%PWY-5966	fatty acid biosynthesis initiation II	SLC35G3	OXSM	FASN
GLUTAMATE BIOSYNTHESIS II%HUMANCYC%GLUTAMATE-SYN2-PWY	glutamate biosynthesis II	GLUD1	GLUD2
TAURINE BIOSYNTHESIS%HUMANCYC%PWY-5331	taurine biosynthesis	CSAD	CDO1
FATTY ACID ACTIVATION%HUMANCYC%PWY-5143	fatty acid activation	ACSBG1	ACSBG2	SLC27A2	ACSL1	ACSL5	ACSL4	ACSL6	ACSL3
<I>S< I>-METHYL-5-THIO-&ALPHA;-D-RIBOSE 1-PHOSPHATE DEGRADATION%HUMANCYC%PWY-6755	<i>S< i>-methyl-5-thio-&alpha;-D-ribose 1-phosphate degradation	ENOPH1	ADI1	APIP	MRI1
PENTOSE PHOSPHATE PATHWAY (OXIDATIVE BRANCH)%HUMANCYC%OXIDATIVEPENT-PWY	pentose phosphate pathway (oxidative branch)	G6PD	H6PD	PGLS	PGD
FATTY ACID &ALPHA;-OXIDATION III%HUMANCYC%PWY66-388	fatty acid &alpha;-oxidation III	ALDH3A2	HACL1
ADENINE AND ADENOSINE SALVAGE III%HUMANCYC%PWY-6609	adenine and adenosine salvage III	HPRT1	PNP	ADA
CATECHOLAMINE BIOSYNTHESIS%HUMANCYC%PWY66-301	catecholamine biosynthesis	PNMT	DDC
THYMINE DEGRADATION%HUMANCYC%PWY-6430	thymine degradation	DPYSL5	DPYSL2	DPYS	DPYSL3	DPYD	CRMP1	UPB1	DPYSL4
4-HYDROXY-2-NONENAL DETOXIFICATION%HUMANCYC%PWY-7112	4-hydroxy-2-nonenal detoxification	GSTP1	GSTA5	GSTA4	GSTA3	GSTA1
THIO-MOLYBDENUM COFACTOR BIOSYNTHESIS%HUMANCYC%PWY-5963	thio-molybdenum cofactor biosynthesis	MOCOS
NAD BIOSYNTHESIS III%HUMANCYC%NAD-BIOSYNTHESIS-III	NAD biosynthesis III	NMNAT1	NAMPT	NMNAT3	NMNAT2
COENZYME A BIOSYNTHESIS%HUMANCYC%COA-PWY	coenzyme A biosynthesis	PPCS	COASY	PPCDC
GLYCOLYSIS I%HUMANCYC%GLYCOLYSIS	glycolysis I	FBP2	PKLR	PFKL	PKM	PFKM	GAPDH	PFKP	TPI1	ALDOB	ALDOA	ENO1	GPI	ENO2	ENO3	VCAN	GAPDHS	PGAM1	PGK1	PGAM2	BPGM	PGK2	FBP1
<I>N< I>-ACETYLGLUCOSAMINE DEGRADATION I%HUMANCYC%GLUAMCAT-PWY	<i>N< i>-acetylglucosamine degradation I	GNPDA1	GNPDA2	AMDHD2
3-PHOSPHOINOSITIDE BIOSYNTHESIS%HUMANCYC%PWY-6352	3-phosphoinositide biosynthesis	PIP5K1A	PIP5K1B	PIP5K1C	CDIPT	FIG4	PIKFYVE	PI4KB	PI4K2B	PIK3CD	PIK3C2G	PIK3CB	PIK3C2A	PIK3CG	PIK3C2B	PIP5KL1	PIP4K2B	SACM1L	PIK3CA	PIK3C3	PI4K2A	PIK3R4	PIK3R3	PIK3R2	PIK3R1	PIK3R6	PIK3R5
UDP-<I>N< I>-ACETYL-D-GALACTOSAMINE BIOSYNTHESIS II%HUMANCYC%PWY-5514	UDP-<i>N< i>-acetyl-D-galactosamine biosynthesis II	GALE	PGM3	GPI	GNPNAT1	UAP1	GNPDA1	HKDC1	GNPDA2	GCK
PHOSPHATIDYLETHANOLAMINE BIOSYNTHESIS III%HUMANCYC%PWY-6273	phosphatidylethanolamine biosynthesis III	PTDSS2
SUPERPATHWAY OF GERANYLGERANYLDIPHOSPHATE BIOSYNTHESIS I (VIA MEVALONATE)%HUMANCYC%PWY-5910	superpathway of geranylgeranyldiphosphate biosynthesis I (via mevalonate)	IDI1	MVK	HMGCS1	IDI2	PMVK	MVD	HMGCR	HMGCS2	GGPS1	HADHB	ACAA1	ACAT2	ACAT1	FDPS
SORBITOL DEGRADATION I%HUMANCYC%PWY-4101	sorbitol degradation I	SORD
THYROID HORMONE BIOSYNTHESIS%HUMANCYC%PWY-6241	thyroid hormone biosynthesis	TPO	CTSD
4-AMINOBUTYRATE DEGRADATION I%HUMANCYC%PWY-6535	4-aminobutyrate degradation I	ALDH5A1	ABAT
GUANINE AND GUANOSINE SALVAGE I%HUMANCYC%PWY-6620	guanine and guanosine salvage I	HPRT1	PNP
FORMALDEHYDE OXIDATION II (GLUTATHIONE-DEPENDENT)%ECOCYC%PWY-1801	formaldehyde oxidation II (glutathione-dependent)	ESD	ADH5
LACTOSE DEGRADATION III%HUMANCYC%BGALACT-PWY	lactose degradation III	GLB1
ETHANOL DEGRADATION II%HUMANCYC%PWY66-21	ethanol degradation II	ACSS3	ALDH3A2	ACSS2	ADH1B	ACSS1	ALDH2
GLUTAMINE BIOSYNTHESIS I%HUMANCYC%GLNSYN-PWY	glutamine biosynthesis I	GLUL
SPHINGOSINE AND SPHINGOSINE-1-PHOSPHATE METABOLISM%HUMANCYC%PWY3DJ-11470	sphingosine and sphingosine-1-phosphate metabolism	ACER2	ACER1	ASAH1	ASAH2	SPHK2	SPHK1	PTGR1	SGPP2	SGPP1
CITRULLINE DEGRADATION%HUMANCYC%CITRULLINE-DEG-PWY	citrulline degradation	OTC
S-ADENOSYL-L-METHIONINE BIOSYNTHESIS%HUMANCYC%SAM-PWY	S-adenosyl-L-methionine biosynthesis	MAT2A	MAT1A	MAT2B
SPERMINE BIOSYNTHESIS%HUMANCYC%ARGSPECAT-PWY	spermine biosynthesis	SMS	AMD1
GLUTATHIONE REDOX REACTIONS I%HUMANCYC%PWY-4081	glutathione redox reactions I	GPX4	GPX3	GPX6	GSR	GPX5	GPX8	GPX7	GPX2	GPX1
NAD SALVAGE PATHWAY II%HUMANCYC%NAD-BIOSYNTHESIS-II	NAD salvage pathway II	NMNAT1	NMRK2	NMRK1	NT5C3B	NMNAT3	NT5E	NMNAT2	ENPP1	ENPP3	NUDT12	ACP6	PXYLP1
ASPARAGINE DEGRADATION I%HUMANCYC%ASPARAGINE-DEG1-PWY	asparagine degradation I	ASRGL1	ASPG
PRPP BIOSYNTHESIS I%HUMANCYC%PWY0-662	PRPP biosynthesis I	PRPS2	PRPS1
CHOLESTEROL BIOSYNTHESIS III (VIA DESMOSTEROL)%HUMANCYC%PWY66-4	cholesterol biosynthesis III (via desmosterol)	NSDHL	CYP51A1	MSMO1	HSD17B7	LBR	TM7SF2	DHCR24	SQLE	EBP	SC5D	DHCR7	FDFT1	LSS
ASPARTATE DEGRADATION II%HUMANCYC%MALATE-ASPARTATE-SHUTTLE-PWY	aspartate degradation II	MDH1	MDH2	GOT1L1	GOT1	GOT2
PROLINE BIOSYNTHESIS II (FROM ARGININE)%HUMANCYC%PWY-4981	proline biosynthesis II (from arginine)	OAT	OTC	PYCRL	PYCR1	PYCR2
GLUTAMATE DEGRADATION III (VIA 4-AMINOBUTYRATE)%HUMANCYC%GLUDEG-I-PWY	glutamate degradation III (via 4-aminobutyrate)	ALDH5A1	ABAT	GAD1	GAD2
PHOSPHATIDYLETHANOLAMINE BIOSYNTHESIS II%HUMANCYC%PWY4FS-6	phosphatidylethanolamine biosynthesis II	PCYT2	CHKB	ETNK2	ETNK1	EPT1	CEPT1
PENTOSE PHOSPHATE PATHWAY (NON-OXIDATIVE BRANCH)%HUMANCYC%NONOXIPENT-PWY	pentose phosphate pathway (non-oxidative branch)	RPIA	TKTL2	TKTL1	RPE	TALDO1	TKT
FATTY ACID &BETA;-OXIDATION III (UNSATURATED, ODD NUMBER)%HUMANCYC%PWY-5137	fatty acid &beta;-oxidation III (unsaturated, odd number)	ECI1	ECI2	EHHADH
GLUTAMATE REMOVAL FROM FOLATES%HUMANCYC%PWY-2161B	glutamate removal from folates	GGH
D-<I>MYO< I>-INOSITOL (1,3,4)-TRISPHOSPHATE BIOSYNTHESIS%HUMANCYC%PWY-6364	D-<i>myo< i>-inositol (1,3,4)-trisphosphate biosynthesis	INPP5J	INPP5K	IPMK	OCRL	ITPKB	MINPP1	ITPKC	SYNJ2	SYNJ1	ITPKA	PTEN	INPPL1	INPP5B	INPP5A	INPP5D
NAD BIOSYNTHESIS II (FROM TRYPTOPHAN)%HUMANCYC%NADSYN-PWY	NAD biosynthesis II (from tryptophan)	KYNU	AFMID	KMO	NMNAT1	QPRT	NMNAT3	NMNAT2	NADSYN1	TDO2	HAAO
PURINE NUCLEOTIDES <I>DE NOVO< I> BIOSYNTHESIS II%HUMANCYC%PWY-841	purine nucleotides <i>de novo< i> biosynthesis II	ADSSL1	GMPS	ADSS	PPAT	IMPDH1	GART	PFAS	ADSL	IMPDH2	ATIC	PAICS
TRIACYLGLYCEROL BIOSYNTHESIS%HUMANCYC%TRIGLSYN-PWY	triacylglycerol biosynthesis	LPCAT3	GPAT2	DGAT2	MOGAT3	DGAT1	AGPAT5	MOGAT1	PPAP2C	AGPAT6	PPAP2B	AGPAT9	PPAP2A	MBOAT2	PPAPDC1A	ABHD5	AGPAT1	AGPAT2	LCLAT1	AGPAT3	AGPAT4	GPAM	LPCAT4
GLUTATHIONE BIOSYNTHESIS%HUMANCYC%GLUTATHIONESYN-PWY	glutathione biosynthesis	GCLC	GSS	GCLM
PYRIMIDINE RIBONUCLEOTIDES <I>DE NOVO< I> BIOSYNTHESIS%HUMANCYC%PWY0-162	pyrimidine ribonucleotides <i>de novo< i> biosynthesis	UMPS	CANT1	NME2	CTPS2	NME3	CTPS1	NME4	NME5	NME1	NME6	NME7	CMPK1	CMPK2	CAD
SALVAGE PATHWAYS OF PYRIMIDINE RIBONUCLEOTIDES%HUMANCYC%PWY0-163	salvage pathways of pyrimidine ribonucleotides	UPP2	UPP1	CDA	AICDA	NME2	NME3	NME4	NME5	NME1	NME6	NME7	UCKL1	UCK2	UCK1	UPRT
SUPERPATHWAY OF CHOLESTEROL BIOSYNTHESIS%HUMANCYC%PWY66-5	superpathway of cholesterol biosynthesis	HADHB	NSDHL	CYP51A1	MSMO1	HSD17B7	ACAA1	LBR	TM7SF2	ACAT2	DHCR24	ACAT1	SQLE	EBP	SC5D	DHCR7	FDFT1	LSS	IDI1	MVK	HMGCS1	IDI2	PMVK	MVD	HMGCR	HMGCS2	GGPS1	FDPS
GDP-MANNOSE BIOSYNTHESIS%HUMANCYC%PWY-5659	GDP-mannose biosynthesis	GPI	PMM1	PMM2	GMPPB	GMPPA	MPI
CYSTEINE BIOSYNTHESIS HOMOCYSTEINE DEGRADATION%HUMANCYC%HOMOCYSDEGR-PWY	cysteine biosynthesis homocysteine degradation	CBS	CTH
ARGININE DEGRADATION VI (ARGINASE 2 PATHWAY)%HUMANCYC%ARG-PRO-PWY	arginine degradation VI (arginase 2 pathway)	ARG2	OAT	ARG1	PYCRL	PYCR1	PYCR2
4-HYDROXYPHENYLPYRUVATE BIOSYNTHESIS%HUMANCYC%PWY-5886	4-hydroxyphenylpyruvate biosynthesis	TAT
SEROTONIN DEGRADATION%HUMANCYC%PWY-6313	serotonin degradation	UGT2B10	ALDH3A2	ADH1B	ADH6	MAOB	MAOA	SULT1A1	ALDH2	SULT1A2
L-CARNITINE BIOSYNTHESIS%HUMANCYC%PWY-6100	L-carnitine biosynthesis	TMLHE	BBOX1	ALDH9A1
&BETA;-ALANINE DEGRADATION I%HUMANCYC%BETA-ALA-DEGRADATION-I-PWY	&beta;-alanine degradation I	ABAT	ALDH6A1
DERMATAN SULFATE DEGRADATION (METAZOA)%HUMANCYC%PWY-6576	dermatan sulfate degradation (metazoa)	IDUA	SPAM1	HYAL1	HEXA
TRNA SPLICING%HUMANCYC%PWY-6689	tRNA splicing	TSEN34	TSEN15	TRPT1	TSEN2	TSEN54
EPOXYSQUALENE BIOSYNTHESIS%HUMANCYC%PWY-5670	epoxysqualene biosynthesis	SQLE	FDFT1
CREATINE-PHOSPHATE BIOSYNTHESIS%HUMANCYC%PWY-6158	creatine-phosphate biosynthesis	CKMT2	CKM	CKMT1A	CKMT1B	CKB
GLYCEROL-3-PHOSPHATE SHUTTLE%HUMANCYC%PWY-6118	glycerol-3-phosphate shuttle	GPD2	GPD1
GLUTAMATE DEGRADATION X%HUMANCYC%PWY-5766	glutamate degradation X	GLUD1	GLUD2
PURINE RIBONUCLEOSIDES DEGRADATION TO RIBOSE-1-PHOSPHATE%HUMANCYC%PWY0-1296	purine ribonucleosides degradation to ribose-1-phosphate	PNP	ADA
&ALPHA;-TOCOPHEROL DEGRADATION%HUMANCYC%PWY-6377	&alpha;-tocopherol degradation	CYP4F2
TYROSINE DEGRADATION I%HUMANCYC%TYRFUMCAT-PWY	tyrosine degradation I	TAT	GSTZ1	HGD	FAH	HPD
THREONINE DEGRADATION II%HUMANCYC%THREONINE-DEG2-PWY	threonine degradation II	GCAT
ACYL CARRIER PROTEIN METABOLISM%HUMANCYC%PWY-6012	acyl carrier protein metabolism	AASDHPPT
ARGININE BIOSYNTHESIS IV%HUMANCYC%ARGININE-SYN4-PWY	arginine biosynthesis IV	OAT	ASL	ASS1	GLUD1	OTC	GLUD2
TREHALOSE DEGRADATION II (TREHALASE)%HUMANCYC%PWY0-1182	trehalose degradation II (trehalase)	TREH	HKDC1	GALM	GCK
TETRAHYDROBIOPTERIN BIOSYNTHESIS II%HUMANCYC%PWY-5664	tetrahydrobiopterin biosynthesis II	GCH1	SPR	PTS
&GAMMA;-GLUTAMYL CYCLE%HUMANCYC%PWY-4041	&gamma;-glutamyl cycle	GGT2	GGCT	GCLC	DPP8	ANPEP	GSS	GGT7	GCLM	OPLAH	GGT6	GGT1	CNDP2
SUPEROXIDE RADICALS DEGRADATION%HUMANCYC%DETOX1-PWY	superoxide radicals degradation	SOD2	SOD3	SOD1	TYRP1	CAT
ACETATE CONVERSION TO ACETYL-COA%HUMANCYC%PWY0-1313	acetate conversion to acetyl-CoA	ACSS3	ACSS2	ACSS1
L-CYSTEINE DEGRADATION III%HUMANCYC%PWY-5329	L-cysteine degradation III	MPST
PYRIMIDINE RIBONUCLEOTIDES INTERCONVERSION%HUMANCYC%PWY-5687	pyrimidine ribonucleotides interconversion	NME5	NME1	NME6	NME7	CMPK1	CMPK2	CANT1	NME2	CTPS2	NME3	CTPS1	NME4
1D-<I>MYO< I>-INOSITOL HEXAKISPHOSPHATE BIOSYNTHESIS II (MAMMALIAN)%HUMANCYC%PWY-6362	1D-<i>myo< i>-inositol hexakisphosphate biosynthesis II (mammalian)	INPP5J	INPP5K	ITPK1	IPMK	OCRL	ITPKB	ITPKC	SYNJ2	SYNJ1	ITPKA	IPPK	INPPL1	INPP5B	INPP5A	INPP5D
CHOLESTEROL BIOSYNTHESIS II (VIA 24,25-DIHYDROLANOSTEROL)%HUMANCYC%PWY66-3	cholesterol biosynthesis II (via 24,25-dihydrolanosterol)	NSDHL	CYP51A1	MSMO1	HSD17B7	LBR	TM7SF2	DHCR24	SQLE	EBP	SC5D	DHCR7	FDFT1	LSS
MOLYBDENUM COFACTOR BIOSYNTHESIS%HUMANCYC%PWY-6823	molybdenum cofactor biosynthesis	NFS1	MOCS2	MOCS3	GPHN
SULFATE ACTIVATION FOR SULFONATION%HUMANCYC%PWY-5340	sulfate activation for sulfonation	PAPSS1	PAPSS2
GLYCINE BIOSYNTHESIS I%HUMANCYC%GLYSYN-PWY	glycine biosynthesis I	SHMT1	SHMT2
METHYLGLYOXAL DEGRADATION VI%HUMANCYC%MGLDLCTANA-PWY	methylglyoxal degradation VI	LDHD
CERAMIDE DEGRADATION%HUMANCYC%PWY-6483	ceramide degradation	ASAH2
GLYCOGEN DEGRADATION III%HUMANCYC%PWY-5767	glycogen degradation III	PYGB	MGAM	AGL	GAA	PYGM	PYGL	PGM2	PGM5	PGM1
CITRULLINE-NITRIC OXIDE CYCLE%HUMANCYC%PWY-4983	citrulline-nitric oxide cycle	ASL	ASS1	NOS2	NOS3	NOS1
ALPHA6BETA4INTEGRIN%IOB%ALPHA6BETA4INTEGRIN	Alpha6Beta4Integrin	LAMB1	PTPN11	PTK2	MTOR	EIF6	GRB2	VIM	TP73	YWHAE	RTKN	IRS1	YWHAB	ITGB4	PIK3CD	LAMC2	IRS2	PIK3CB	LAMC1	MYLK3	PIK3CG	YWHAQ	CASP3	AKT1	RAC1	EPHB2	YWHAH	DSP	DST	PRKCD	RPSA	PRKCA	YWHAZ	RHOA	ERBB2IP	AR	PIK3CA	ITGA6	MET	PLEC	COL17A1	LAMA5	CD151	LAMA2	SHC1	LAMA1	SRC	LAMA3	PIK3R3
ANDROGENRECEPTOR%IOB%ANDROGENRECEPTOR	AndrogenReceptor	PAK6	SRY	SPDEF	SVIL	GSN	STAT3	RANBP9	GTF2H1	CDK11B	PNRC1	HIPK3	PPP1CA	CTNNB1	STUB1	VIP	RAN	FOXA1	RB1	CCNH	PARK7	AHR	NR3C1	UXT	CCND3	KAT5	CCND1	ZMIZ1	ZMIZ2	EP300	AKT1	KAT7	PIAS4	PIAS3	DAXX	DAPK3	GTF2F1	GTF2F2	PIAS2	RUNX2	CDC25A	PIAS1	CDC25B	RUNX1	AR	CCNE1	CDC37	PRKD1	RAD54L2
BDNF%IOB%BDNF	BDNF	IGF2BP1	AKT1	PTK2B	MAPK1	SIRPA	FYN	NCAM1	PLCG1	SH2B2	SH2B1	MAPK3	NTRK1	NGFR	NTRK2	CDKL5	BAD	KIDINS220	TSC2	FRS2	FRS3	GRIN2B	MTOR	SYN1	GRIN1	TIAM1	CREB1	RPS6KB1	CAMK4	CTNNB1	RAF1	GABRB3	GRIA1	SHC4	GSK3B	PRKAA2	SHC1	IRS1	KCNA3	IRS2	FOXO3	ACACB	ELK1	RELB	MAPK9	MAPK8	MAPK7	EIF4EBP1
CCR1%IOB%CCR1	CCR1	CCL14	SRC	CCL3L3	PXN	RELA	GNA14	MAPK9	MAPK8	CCL8	CCL7	CCL5	CCL4	CCL3	MAPK1	PTK2B	CCL16	MAPK3	JAK1	CCL15	CCR1	CCL23	STAT1	STAT3	PRKCD	MAPK14	NFKB1	PTK2	CREB3	ZAP70	CCL26
CCR7%IOB%CCR7	CCR7	MAPK9	MAPK8	RPS6KB1	CFL1	AKT1	MAPK1	PTK2B	CCR7	CCL19	PLCG1	JAK2	MAPK3	GSK3B	MAP2K4	CCL21	ADRB2	MAPK14	FOXO3	MTOR	RELA	FOXO1	MAPK10
CCR9%IOB%CCR9	CCR9	MADCAM1	CD226	ITGB7	EZR	JAK3	MAPK3	CCL25	GSK3B	ITGA4	RDX	MSN	MAPK14	FOXO1	MAPK8	RPS6KB1	CDH1	CCR9	AKT1	MAPK1
CD40%IOB%CD40	CD40	PIK3R1	IKBKB	MAPK9	MAPK8	MYC	PLCG2	AKT1	MAPK1	FYN	STAT6	JAK3	MAPK3	LYN	JUN	MAP2K1	SYK	CHUK	STAT1	STAT3	TRAF2	MAPK14	FGR	NFKBIA	TRAF3	LCK	BIRC3
CXCR4%IOB%CXCR4	CXCR4	VAV2	ZAP70	DOK1	CREB1	LCK	RASA1	TFF2	LCP2	RAF1	CRK	USP14	SDC4	SRC	PXN	WAS	CXCR4	PIK3R2	PIK3R1	CBL	FOXO3	PRKCZ	RELA	FOXO1	EGFR	GNAI1	FYB	GNA13	CDC42	SOCS3	PAK1	SOCS1	INPP5D	GRK6	STAT4	PLCG2	PTK2B	MAPK1	FYN	PLCG1	MAPK3	LYN	HSPA8	STAT5B	VCAM1	BAD	STAT1	STAT2	LIMK1
EGFR1%IOB%EGFR1	EGFR1	ATF1	ITSN2	USP6NL	RPL30	TFRC	ARAF	ATP5C1	HNRNPR	ENO1	ELK1	EPS8	ELK4	GJA1	MPRIP	TFG	UBASH3B	MYC	AKT1	PLCE1	ANKS1A	PRKCG	PRKCI	PRKCB	PRKCD	SCRIB	FRS2	PRKCA	SCAMP3	KIAA1217	ZFYVE16	PRKAR1A	SDPR	PARD3	MT-CO2	PRKD1	RBCK1	CTBP1	IQGAP1	PRKCZ	SLC5A5	LDHA	MYO6	PLCG2	PLCG1	S100A14	S100A11	S100A10	LYN
EPO%IOB%EPO	EPO	GSK3B	GSK3A	IRS2	CRKL	RPS6KA5	AKT1	JAK2	MAP4K1	MAP2K1	MAP2K2	SYK	DAPK2	GAB1	GAB2	VAV1	HIST2H2BE	HCLS1	RAF1	SGK1	SHC1	GATA4	PIK3R2	PIK3R1	MST1R	FOXO4	CBL	FOXO3	GATA1	FOXO1	MAPK9	MAPK8	BCL2L11	INPP5D	PLCG2	MAPK1	PLCG1	SH2B2	PAG1	MAPK3	LYN	STAT5A	STAT5B	JUN	NOS3	STAT1	BAD	STAT3	PTPN11
FAS%IOB%FAS	Fas	PDCD6	PARK2	IGF1R	TIAL1	ARHGDIB	CDC27	AKT1	MAP3K5	CAST	DAXX	MAP2K1	MAP2K2	CSNK2A1	PRKCD	UBE4B	CSNK1E	PSME3	CSNK2B	BTK	EZR	RAF1	UBA7	DIABLO	PRKDC	MAX	STK4	DEDD2	STK3	RIPK1	FADD	LYN	TIA1	UBE2I	INSR	EIF2AK2	BMX	EIF2S1	STK24	BCL2	BCL2L1	GSK3B	NUMA1	FAF1	HSPB1	FASLG	LMNB1	CASP9	CASP7
FLK2 FLT3%IOB%FLK2 FLT3	FLK2 FLT3	SHC1	STAT3	GAB1	PTPN11	CBLB	GAB2	CBL	FOXO3	CREB1	INPP5D	AKT1	MAPK1	JAK2	MAPK3	LYN	STAT5A	ATF1	ATF2	CEBPA	STAT5B	JUN	BAD	FLT3
G-CSF%IOB%G-CSF	G-CSF	MAPK3	JAK1	LYN	STAT5A	STAT5B	PRKCI	SYK	CISH	BAD	NOS3	STAT1	STAT3	PTPN11	TYK2	GAB2	SYP	CSNK1E	MAPK14	VAV1	SOD1	HCK	TEC	LCK	CDK2	IL3RA	REL	GRB2	NOTCH2	GSK3B	CSF3	GSK3A	POM121	NOTCH1	CSF3R	CDKN1B	SHC1	PLA2G1B	CBL	SOCS3	FTH1	INPP5D	RPS6KA1	AKT1	MAPK1	JAK2
GDNF%IOB%GDNF	GDNF	TH	DOK4	RPS6KB1	DOK5	DOK6	CDK1	RAF1	MET	CRK	BCAR1	ATF1	RET	SRC	SHC1	PXN	CBLB	PIK3R1	CBL	RPS6KA3	MAPK7	MAPK1	AKT1	PTK2B	FYN	PLCG1	MAPK3	JUN	MAP2K1	MAP2K2	GAB1	GAB2	CDC25C	PTK2	NFKBIA	DOK1	DOK2	CREB1
GM-CSF%IOB%GM-CSF	GM-CSF	CSF2RA	PRDX3	MAPK9	GANAB	MAPK8	MAPK7	MAPK1	PLCG1	SH2B2	CCT5	MAPK3	MAP2K6	STAT5A	LYN	STAT5B	TGFB1	YES1	BAD	STAT1	STAT3	PTPN11	STAM	MAPK14	GNB2L1	NFKB2	NFKBIA	TEC	PTPRC	RPS6KB1	FES	BCL3	PTPN6	GRB2	BCAR1	MAD2L1	GSK3B	GSK3A	CSF2	SLC2A1	IRS2	PARK7	ELK1	CRKL	IKBKB	CASP8	RPS6KA2	DPYSL2	AKT1
HEDGEHOG%IOB%HEDGEHOG	Hedgehog	SMAD1	CREBBP	PTCH1	PTCH2	DYRK1A	KIF7	MED6	KIF27	SKI	MED23	CDK8	SMO	CTNNB1	GAS1	YWHAE	DHH	SDC2	HHIP	IHH	ARRB2	NR2E1	GLI1	GLI3	GLI2	MED12	CCNB1	SHH	HHAT	STK36	SIN3A	ADRBK1	RAB23	SUFU	BOC	SAP18	AKT1	PRKACA	CDON	MED1
ID%IOB%ID	ID	RB1	ELK1	ELK3	ELK4	IFI16	PSMD4	HES1	MYOG	TCF7L2	SREBF1	SMAD3	TCF12	PAX5	PAX2	RBL2	RBL1	PAX8	ID2	MYOD1	ID1	CDK2	ID4	MYF6	ID3	TCF3	ATF3	MYF5
IFN-ALPHA%IOB%IFN-ALPHA	IFN-alpha	MTOR	VAV1	TNFRSF10D	NFKBIA	ZAP70	ARHGAP30	RPS6KB1	PRKCQ	CRK	IFNAR1	IRS1	IRS2	CBL	FOXO1	CRKL	RPS6KA5	ERBB3	STAT4	EIF4EBP1	AKT1	STAT6	EIF4B	JAK1	MAP2K6	MAP2K3	IFNAR2	STAT5A	STAT5B	MAP2K4	STAT1	STAT2	PRKCD	STAT3	RPS6	PLA2G4A	TYK2	MAPK14
IFN-GAMMA%IOB%IFN-GAMMA	IFN-gamma	IFNGR1	PRKCE	STAT2	RPS6	PRKCD	STAT3	PLA2G4A	MAPK14	VAV1	MAPK11	CREB1	IRF1	IRF2	IRF8	PRKCQ	RAF1	CRK	MAP3K11	GSK3B	CEBPB	SPI1	SRC	CBL	EGFR	CRKL	HOXA10	MAPK8	PLCG2	AKT1	MAPK1	PTK2B	STAT6	PRKACA	JAK2	EIF4B	MAPK3	JAK1	STAT5A	STAT5B	JUN	STAT1
KITRECEPTOR%IOB%KITRECEPTOR	KitReceptor	SOS1	RAF1	CRK	GRB7	SHC1	SRC	WAS	PIK3R2	CSF2RB	PIK3R1	CBL	RELA	PAK1	MAPK8	SOCS1	INPP5D	EIF4EBP1	ABL1	MAPK1	STAP1	FYN	PLCG1	SOCS6	MPDZ	SH2B3	SOCS4	SH2B2	MAPK3	SOCS5	LYN	STAT5A	STAT5B	JUN	YES1	BAD	STAT1	STAT3	NFATC2	PTPN11	TNFRSF10A	MAPK14	EPOR	MTOR	KITLG	FER	TEC	RPS6KB1	FES
LEPTIN%IOB%LEPTIN	Leptin	ATF2	GSK3B	GSK3A	ITGB5	IRS1	PTEN	HSPB1	IRS2	SLC2A4	ELK1	CFL2	RPS6KA2	LEPR	AKT1	ITGAV	JAK2	JAK3	MAP2K3	PDIA3	MAP2K1	MAP2K2	PRKCE	NCOA3	RPS6	PRKCD	MAPKAPK2	RAF1	KHDRBS1	PIK3R2	PIK3R1	PRKCZ	EGFR	MAPK1	SOCS7	MAPK3	MAP2K6	SH2B1	STAT5B	STAT1	STAT3	PTPN11	MAPK14	PTK2	NFKB1	TH	RPS6KB1	SP1	LEP
M-CSF%IOB%M-CSF	M-CSF	CSF1	ITGB3	INPPL1	SLA2	ETS2	CASP8	PSTPIP2	GRAP2	MYO18A	AKT1	ITGAV	JAK1	MAP2K1	MAP2K2	PRKCE	TFE3	RPS6	PRKCD	GAB3	MITF	GAB2	TYK2	THOC5	DNM1	RASA1	RAF1	SOS1	SKAP2	LILRA6	KHDRBS1	CSF1R	SHC1	SRC	PXN	PIK3R1	CBL	PPP2CA	INPP5D	PLCG2	EIF4EBP1	MAPK1	PTK2B	RIPK1	PLCG1	FADD	PAK2	MAPK3	LYN
NGF%IOB%NGF	NGF	CREB1	IRAK1	SP1	DNAJA3	NCL	RPS6KA1	MAPK1	PLCG1	SH2B1	MAPK3	NTRK1	MAP2K1	PRKCI	MAP2K2	SHC1	BAD	GAB1	BRAF	PTPN11	FRS2	ELK1
NOTCH%IOB%NOTCH	Notch	PSEN1	ASCL1	DLL1	RELA	DLL3	APH1A	DLL4	NCSTN	APH1B	BLOC1S1	MAPK1	HES1	HIVEP3	HES5	MAPK3	JAG2	SPEN	SMAD1	SMAD4	JAG1	SMAD3	STAT3	WDR12	NFKB1	ITCH	SNW1	CNTN1	TCF3	GSK3B	APP	MAML2	MAML1	FHL1	RBPJ	YY1	LFNG	HEY1	SIN3A	POFUT1	HEY2	MAGEA1	EP300	CIR1	SKP2	JAK2	SKP1	PSENEN	HES6
TGF_BETA_RECEPTOR%IOB%TGF_BETA_RECEPTOR	TGF_beta_Receptor	NEDD4L	PIK3R2	FOXO4	PIK3R1	FOXO3	ANAPC10	FOXO1	CCNB2	SNX4	SNX1	SNX2	PRKAR2A	DVL1	SKIL	SPTBN1	MAP2K6	SNX6	SMAD2	TRAP1	WWTR1	HSPA8	CREBBP	JUN	SMAD4	TGFB2	JUND	SMAD3	TGFB1	SMURF2	STK11IP	VDR	SMURF1	TGFB3	CAV1	IRF2BP1	NUP153	SMAD6	ESR1	PTK2	SMAD7	DAB2	CDK6	SNW1	COPS5	CDK4	SP1	GIPC1	CDK2
THROMBOPOIETIN%IOB%THROMBOPOIETIN	Thrombopoietin	GAB1	MPL	MAPK1	JAK2	FOXO3	MAPK3	ATXN2L	STAT5B	MAP2K1	SHC1	STAT3
TIE1 TEK%IOB%TIE1 TEK	TIE1 TEK	BMX	MAPK14	ELK1	FOXO1	PTK2	PAK1	DOK2	FES	AKT1	MAPK1	TEK	RAF1	MAPK3	NCK1	STAT5A	STAT5B	GRB7	MAP2K1	MAP2K2	SHC1	NOS3	TIE1	PXN
TNFALPHA%IOB%TNFALPHA	TNFalpha	RPL4	RB1	RPL30	SMARCB1	MLC1	RPL8	DCAF7	RPL6	MYLK	PSMD6	RPS6KA5	PSMD7	TBK1	PSMD2	AKT2	PSMD3	DPF2	AKT1	PSMD1	BTRC	RPS11	RPS13	SKP1	SMARCC1	SMARCC2	CSNK2A1	PRKCD	CDC34	KCNQ1	CDC37	TRIB3	TP53	IQGAP2	PRKCZ	GLG1	FADD	STAT5A	CREBBP	JUN	CRADD	PTK2	SMARCA4	REL	FAF1	IKBKAP	IKBKB	CASP10	NKIRAS1
TNFSF1%IOB%TNFSF1	TNFSF1	LTBR	LTB	JUN	TNFRSF19	TNFRSF1B	RELA	NFKB1	RELB	NFKB2	TNFRSF1A	NFKBIA	TRAF3	TRAF5	LTA	AKT1	TNFRSF14	IKBKG
TNFSF3%IOB%TNFSF3	TNFSF3	JUN	TRAF2	TNFRSF1B	RELA	NFKB1	RELB	NFKB2	TNFRSF1A	NFKBIA	TRAF3	TRAF5	LTA	LTBR	LTB
TNFSF8%IOB%TNFSF8	TNFSF8	TRAF5	REL	TNFRSF8	AKT1	MAPK1	TNFSF8	MAP3K14	NFKBIB	CHUK	TRAF2	TRAF1	MAPK14	RELA	NFKB1	RELB	NFKB2	IKBKB	NFKBIA	TRAF3	BCL3
TRAIL%IOB%TRAIL	TRAIL	TRADD	CASP7	CASP8	AIFM1	CASP10	CHEK2	CASP3	CASP1	TNFSF10	AKT1	CASP2	IKBKG	MAP3K7	CTSB	APAF1	CSNK2A1	PARP1	H2AFX	TRAF2	CREB1	NGFRAP1	VDAC1	IRF5	DAP3	PRKAA1	DIABLO	SRC	PRKDC	XIAP	TNFRSF11B	BCL10	CBL	RELA	MAPK9	MAPK8	MAPK1	RIPK1	BAK1	FADD	BID	MAPK3	MCL1	JUN	TNFRSF10C	TNFRSF10B	TNFRSF10A	CFLAR	MAPK14
WNT%IOB%WNT	Wnt	DIXDC1	FZD10	FRAT1	FRAT2	SOX1	CCND1	CDH2	CDH1	AKT1	BTRC	PRKACA	MAP3K7	MAP3K4	PRKCG	MAP2K4	PRKCH	WNT5B	PRKCB	PRKCE	WNT5A	PRKCD	PRKCA	CSNK1D	CSNK1E	DKK1	SFRP4	SFRP1	SFRP2	DAAM1	PRKCQ	ROR1	ROR2	RAF1	PI4K2A	CTBP2	CTBP1	CHRNA7	NLK	WNT6	DVL1	DVL2	DVL3	PIP5K1B	WNT1	WNT2	WNT3	MARK2	WNT4
PID_IL2_PI3K_PATHWAY%MSIGDB_C2%PID_IL2_PI3K_PATHWAY	PID_IL2_PI3K_PATHWAY	PTPN11	GAB2	NFKB1	MTOR	IL2	RPS6KB1	PIK3CA	LCK	IL2RA	IL2RB	BCL2	GRB2	SOS1	EIF3A	BCL2L1	SGMS1	SHC1	PIK3R1	IL2RG	FOXO3	PRKCZ	RELA	UGCG	TERT	SMPD1	MYC	MYB	E2F1	AKT1	RAC1	JAK3	JAK1	HSP90AA1	RPS6
NABA_BASEMENT_MEMBRANES%MSIGDB_C2%NABA_BASEMENT_MEMBRANES	NABA_BASEMENT_MEMBRANES	LAMC2	LAMC1	NID1	NID2	NTN1	NTN3	HMCN1	NTNG1	NTNG2	LAMB3	LAMB2	LAMB4	LAMB1	NPNT	HSPG2	USH2A	COLQ	COL4A2	COL4A1	COL4A4	COL6A2	COL6A1	COL4A3	COL4A6	COL6A3	COL4A5	COL6A6	COL6A5	AGRN	COL18A1	LAMA5	COL15A1	LAMA2	LAMC3	LAMA1	LAMA4	LAMA3	PAPLN	NTN4	NTN5
PID_E2F_PATHWAY%MSIGDB_C2%PID_E2F_PATHWAY	PID_E2F_PATHWAY	RB1	CDKN1A	CDKN1B	TRRAP	SERPINE1	BRCA1	UXT	YY1	CCND3	CASP7	TRIM28	PLAU	EP300	MYBL2	TK1	TOPBP1	SULT2A1	PRMT5	APAF1	TFE3	SIRT1	CES4A	CDC25A	HIC1	RBL2	CCNA2	KAT2B	KAT2A	RBL1	TFDP1	CCNE2	TFDP2	CCNE1	MCM3	CES3	CES2	CES1	CEBPA	HDAC1	CES1P1	TYMS	CES5A	ORC1	RBBP4	RBBP8	E2F2	E2F3	E2F4
PID_P53_DOWNSTREAM_PATHWAY%MSIGDB_C2%PID_P53_DOWNSTREAM_PATHWAY	PID_P53_DOWNSTREAM_PATHWAY	BCL2	BCL2L1	FOXA1	CCNK	STEAP3	CD82	CSE1L	PRDM1	PYCARD	SESN1	FDXR	TP63	BNIP3L	S100A2	HGF	IGFBP3	TAP1	TSC2	PRKAB1	DKK1	MSH2	DDIT4	TP53	ATF3	EPHA2	DDX5	TGFA	AK6	NDRG1	CCNB1	PCBP4	TP53BP2	PMAIP1	SFN	SCN3B	COL18A1	BCL2L14	PLK3	JUN	GADD45A	VDR	CAV1	SH2D1A	TNFRSF10C	LIF	TNFRSF10B	TNFRSF10A	SMARCA4
PID_FANCONI_PATHWAY%MSIGDB_C2%PID_FANCONI_PATHWAY	PID_FANCONI_PATHWAY	BLM	WDR48	FAAP24	BRCA2	BRIP1	CHEK1	USP1	BRCA1	HES1	ATM	NBN	ATRIP	FAAP100	FANCI	RFC5	RFC3	RFC4	FANCM	FANCL	TOPBP1	RMI1	FBXW11	RFC2	XRCC3	TOP3A	H2AFX	FANCA	RPA1	MRE11A	RPA2	HUS1	FANCC	FANCB	FANCE	PALB2	FANCG	FANCF	RAD50	APITD1	FANCD2	UBE2T	SSPO	RAD17	RAD1	FAN1	ATR	RAD9A
BIOCARTA_MEF2D_PATHWAY%MSIGDB_C2%BIOCARTA_MEF2D_PATHWAY	BIOCARTA_MEF2D_PATHWAY	PPP3CA	PPP3CB	PPP3CC	CAPNS1	CAPNS2	CAPN2	CALM3	HDAC2	CALM1	CALM2	MEF2D	HDAC1	EP300	PRKCB	NFATC2	PRKCA	NFATC1	CABIN1
PID_TGFBR_PATHWAY%MSIGDB_C2%PID_TGFBR_PATHWAY	PID_TGFBR_PATHWAY	DAXX	PDPK1	AXIN1	RHOA	PML	TGFBR1	TGFBR2	RPS6KB1	TGFBR3	ZFYVE16	STRAP	YAP1	PPP1R15A	CAMK2A	GRB2	SOS1	TGFBRAP1	XIAP	NEDD4L	PPP2CA	PPP2CB	PARD6A	SKIL	SPTBN1	SMAD2	TGFB2	SMAD4	TGFB1	SMAD3	SMURF2	SMURF1	TGFB3	WWP1	PPP1CA	SMAD7	FKBP1A	ITCH	OCLN	DAB2	BAMBI	CTNNB1	TAB2	TAB1	DYNLRB1	CAV1	SHC1	YWHAE	ZFYVE9
PID_SYNDECAN_4_PATHWAY%MSIGDB_C2%PID_SYNDECAN_4_PATHWAY	PID_SYNDECAN_4_PATHWAY	RHOA	ITGB1	SDC4	TNFRSF13B	TNC	CXCR4	PRKCA	PLG	TFPI	THBS1	FGF2	FGF6	SDCBP	MDK	CCL5	ACTN1	FZD7	PRKCD	FN1	F2	NUDT16L1	MMP9	PTK2	DNM2	CXCL12	GIPC1	ADAM12	ITGA5	FGFR1	LAMA1	RAC1	LAMA3
PID_LPA4_PATHWAY%MSIGDB_C2%PID_LPA4_PATHWAY	PID_LPA4_PATHWAY	PRKCE	ADCY4	ADCY3	ADCY2	LPAR4	ADCY1	ADCY8	ADCY7	ADCY6	ADCY5	ADCY9	GNAL	RPS6KA5	CREB1	PRKACA
PID_NECTIN_PATHWAY%MSIGDB_C2%PID_NECTIN_PATHWAY	PID_NECTIN_PATHWAY	RAPGEF1	TLN1	PVRL3	CRK	PVRL2	PVRL1	PIK3CA	CTNNB1	SRC	PTK2	ITGB3	PDGFB	PIK3R1	PTPRM	IQGAP1	F11R	MLLT4	CLDN1	PVR	CDC42	RAP1B	RAP1A	CDH1	CTNNA1	ITGAV	RAC1	PIP5K1C	FARP2	PDGFRB	VAV2
PID_AURORA_B_PATHWAY%MSIGDB_C2%PID_AURORA_B_PATHWAY	PID_AURORA_B_PATHWAY	KIF2C	TACC1	VIM	RHOA	KIF20A	CUL3	CDCA8	NCAPG	PEBP1	KLHL13	AURKC	SMC4	CENPA	NCAPH	AURKB	MYLK	AURKA	SMC2	PPP1CC	SGOL1	RACGAP1	STMN1	BUB1	EVI5	NPM1	NSUN2	2020-09-01	KIF23	PPP2R5D	NDC80	KLHL9	PSMA3	DES	INCENP	RASA1	NCL	BIRC5	CBX5	NCAPD2
PID_ARF6_TRAFFICKING_PATHWAY%MSIGDB_C2%PID_ARF6_TRAFFICKING_PATHWAY	PID_ARF6_TRAFFICKING_PATHWAY	IL2RA	CTNNB1	CTNND1	CLTC	SLC2A4	EDNRB	ITGA4	ITGA3	EXOC7	ITGA2	ITGA1	AVPR2	MAPK8IP3	SCAMP2	NME1	ACAP1	CDH1	BIN1	ITGA8	CTNNA1	ITGAV	EXOC4	AGTR1	PIP5K1C	ITGA7	EXOC3	ITGA6	EXOC6	EXOC5	EXOC2	ITGA9	EXOC1	VAMP3	ARF6	RALA	ADRB2	ASAP2	PLD1	KLC1	PLD2	INS	SPAG9	TSHR	ITGA10	ITGA11	CPE	ITGB1	DNM2
BIOCARTA_TGFB_PATHWAY%MSIGDB_C2%BIOCARTA_TGFB_PATHWAY	BIOCARTA_TGFB_PATHWAY	TGFBR1	APC	TGFBR2	TAB1	EP300	SKIL	SMAD2	TGFB2	SMAD4	TGFB1	SMAD3	ZFYVE9	CDH1	MAP2K1	CREBBP	TGFB3	MAPK3	MAP3K7	SMAD7
PID_A6B1_A6B4_INTEGRIN_PATHWAY%MSIGDB_C2%PID_A6B1_A6B4_INTEGRIN_PATHWAY	PID_A6B1_A6B4_INTEGRIN_PATHWAY	ITGB4	LAMC2	YWHAB	LAMC1	MST1R	RXRB	RXRA	YWHAQ	RPS6KB1	ERBB3	PIK3CA	ERBB2	RXRG	HRAS	LAMB3	YWHAG	LAMB2	YWHAH	GRB2	EGF	LAMB1	MST1	CASP7	YWHAZ	IL1A	PMP22	CD9	ITGB1	PRKCA	MET	SHC1	PIK3R1	EGFR	SFN	LAMA5	YWHAE	LAMA2	LAMC3	CDH1	LAMA1	AKT1	LAMA4	RAC1	LAMA3	COL17A1	ITGA6
PID_EPHB_FWD_PATHWAY%MSIGDB_C2%PID_EPHB_FWD_PATHWAY	PID_EPHB_FWD_PATHWAY	CRK	PIK3CA	HRAS	GRB2	GRIA1	GRB7	ROCK1	PXN	ITSN1	WASL	EFNA5	SRC	KALRN	PTK2	SHC1	EFNB2	PIK3R1	EFNB1	PAK1	NRAS	EFNB3	RRAS	MAPK1	EPHB2	CDC42	EPHB1	RAP1B	EPHB4	RAP1A	EPHB3	MAP4K4	NCK1	DNM1	RAC1	MAP2K1	TF	MAPK3	SYNJ1	RASA1	KRAS
PID_MYC_PATHWAY%MSIGDB_C2%PID_MYC_PATHWAY	PID_MYC_PATHWAY	CDKN2A	AXIN1	PML	TRRAP	HBP1	PPP2CA	GSK3B	MAX	KAT5	RUVBL2	RUVBL1	SKP2	PAK2	ZBTB17	TAF12	FBXW7	TAF10	KAT2A	ACTL6A	PPP2R5A	SUPT7L	SUPT3H	PIN1	AK6	MYC
BIOCARTA_PLCE_PATHWAY%MSIGDB_C2%BIOCARTA_PLCE_PATHWAY	BIOCARTA_PLCE_PATHWAY	ADCY1	RAP2B	PRKAR1B	PRKAR2B	ADRB2	PTGER1	PRKAR1A	PRKACG	PRKAR2A	GNAS	PLCE1	PRKACB
ST_JAK_STAT_PATHWAY%MSIGDB_C2%ST_JAK_STAT_PATHWAY	ST_JAK_STAT_PATHWAY	SOAT1	REG1A	JAK2	PIAS1	JAK3	PTPRU	JAK1	PIAS3	CISH
NABA_MATRISOME_ASSOCIATED%MSIGDB_C2%NABA_MATRISOME_ASSOCIATED	NABA_MATRISOME_ASSOCIATED	C1QTNF5	TIMP2	ANXA6	ANXA7	TIMP3	ANXA8	ANXA9	TIMP1	FGFBP3	TIMP4	PF4V1	SERPINB3	SERPINB4	SERPINB1	FGFBP1	LEFTY1	ANXA1	FGFBP2	SERPINB2	ANXA2	ANXA3	ANXA4	ANXA5	WNT9B	SERPINB9	WNT9A	SERPINB7	PRSS12	SERPINB8	MMP10	SERPINB6	MMP12	F7	S100A2	MMP11	HGF	MMP14	MMP13	F9	MMP16	ANGPTL7	MMP15	ANGPTL6	MMP17	ANGPTL3	MMP19	ANGPTL2	ANGPTL5
PID_HIF1_TFPATHWAY%MSIGDB_C2%PID_HIF1_TFPATHWAY	PID_HIF1_TFPATHWAY	SERPINE1	EP300	SMAD4	SMAD3	CREB1	LEP	NDRG1	JUN	MCL1	CREBBP	TF	VEGFA	SP1	TFRC	CITED2	ITGB2	BHLHE41	EGLN1	SLC2A1	ADM	RORA	EGLN3	ENO1	ETS1	HK2	HK1	HNF4A	CA9	PGM1	IGFBP1	CXCR4	NCOA1	NCOA2	EDN1	ARNT	FOS	PKM	TFF3	PLIN2	ALDOA	ABCG2	ENG	PFKFB3	ABCB1	FECH	FURIN	GATA2	HIF1A
PID_NFKAPPAB_ATYPICAL_PATHWAY%MSIGDB_C2%PID_NFKAPPAB_ATYPICAL_PATHWAY	PID_NFKAPPAB_ATYPICAL_PATHWAY	NFKB1	PIK3CA	LCK	SSPO	CSNK2A1	SYK	SRC	CSNK2A2	MAPK14	PIK3R1	IKBKB	NFKBIA	CSNK2B	BCL3	RELA	REL	ARRB2
BIOCARTA_EPHA4_PATHWAY%MSIGDB_C2%BIOCARTA_EPHA4_PATHWAY	BIOCARTA_EPHA4_PATHWAY	EPHA4	FYN	L1CAM	ITGA1	EPHB1	RAP1B	ITGB1	SELP	LYN	ACTA1
PID_ERBB_NETWORK_PATHWAY%MSIGDB_C2%PID_ERBB_NETWORK_PATHWAY	PID_ERBB_NETWORK_PATHWAY	BTC	ERBB3	ERBB2	NRG1	AREG	NRG2	ERBB4	EGF	TGFA	HBEGF	EGFR	NRG3	NRG4	HSP90AA1	EREG
PID_ENDOTHELIN_PATHWAY%MSIGDB_C2%PID_ENDOTHELIN_PATHWAY	PID_ENDOTHELIN_PATHWAY	RHOA	HRAS	PRKCE	ADCY4	ADCY3	JAK2	ADCY2	ADCY1	ADCY8	ADCY7	ADCY6	ADCY5	ADCY9	GNAL	SRC	EDNRB	MAPK14	MAPK1	CDC42	JUN	CRK	MMP1	CYSLTR1	EDNRA	CYSLTR2	PRKCG	PRKCH	MAP2K2	TRPC6	EDN3	PLA2G4A	SLC9A3	PLCB3	PRKCQ	PLCB1	RAF1	PLCB2	GNAZ	EDN2	PRKCB	GNAI3	GNAI1	PRKCA	SLC9A1	GNAI2	GNA14	EDN1	MAPK8
BIOCARTA_FREE_PATHWAY%MSIGDB_C2%BIOCARTA_FREE_PATHWAY	BIOCARTA_FREE_PATHWAY	TNF	NFKB1	CXCL8	RELA	GSS	GSR	XDH	GPX1	NOX1	SOD1
BIOCARTA_CYTOKINE_PATHWAY%MSIGDB_C2%BIOCARTA_CYTOKINE_PATHWAY	BIOCARTA_CYTOKINE_PATHWAY	TNF	IL6	IL5	IL2	IL9	IL17A	IFNG	IFNA1	IL1A	LTA	IL10	CXCL8	IL15	IL12B	IL12A	IL13	IL18	IFNB1	IL16	IL4	IL3
BIOCARTA_STRESS_PATHWAY%MSIGDB_C2%BIOCARTA_STRESS_PATHWAY	BIOCARTA_STRESS_PATHWAY	TNF	NFKB1	LTA	ATF1	TRADD	TANK	CASP2	RIPK1	IKBKG	MAP2K6	MAP2K3	MAP2K4	MAP4K2	MAP3K1	CHUK	CRADD	MAPK8	TRAF2	TNFRSF1A	MAP3K14	MAPK14	IKBKB	NFKBIA	RELA	JUN
NABA_ECM_REGULATORS%MSIGDB_C2%NABA_ECM_REGULATORS	NABA_ECM_REGULATORS	TIMP2	TIMP3	TIMP1	TIMP4	SERPINB3	SERPINB4	SERPINB1	A2ML1	SERPINB2	SERPINB9	SERPINB7	PRSS12	SERPINB8	MMP10	SERPINB6	MMP12	F7	MMP11	MMP14	BMP1	MMP13	F9	MMP16	MMP15	MMP17	MMP19	SERPINB10	SERPINB11	SERPINB12	SERPINB13	NGLY1	PZP	SERPINC1	ADAM22	ADAM21	ADAM20	CELA2A	ADAM29	CELA2B	ADAM28	MMP7	CST11	MMP1	ADAM23	MMP3	MMP8	P4HTM	EGLN1
PID_HIF1A_PATHWAY%MSIGDB_C2%PID_HIF1A_PATHWAY	PID_HIF1A_PATHWAY	CDKN2A	ARNT	TP53	HIF1A	EGLN1	NAA10	CUL2	EGLN3	HIF3A	GNB2L1	EGLN2	RBX1	OS9	COPS5	TCEB2	TCEB1	HIF1AN	VHL	HSP90AA1
PID_ANGIOPOIETIN_RECEPTOR_PATHWAY%MSIGDB_C2%PID_ANGIOPOIETIN_RECEPTOR_PATHWAY	PID_ANGIOPOIETIN_RECEPTOR_PATHWAY	PTPN11	TNF	NFKB1	RPS6KB1	CDKN1A	PIK3CA	GRB2	ANGPT4	ANGPT2	ANGPT1	GRB7	PXN	MAPK14	PAK1	MAPK1	NCK1	AGTR1	FYN	CRK	ELK1	GRB14	DOK2	ELF1	ELF2	FOXO1	PLD2	STAT5A	STAT5B	NOS3	BMX	FES	TNIP2	TEK	ETS1	ITGB1	PLG	MMP2	MAPK8	FGF2	FN1	F2	PTK2	SHC1	PIK3R1	ITGA5	RELA	AKT1	RAC1
BIOCARTA_G2_PATHWAY%MSIGDB_C2%BIOCARTA_G2_PATHWAY	BIOCARTA_G2_PATHWAY	CDKN2D	PRKDC	PLK1	CDC25C	MYT1	YWHAQ	CDKN1A	CDC25B	WEE1	CDC34	CHEK1	MDM2	CHEK2	CDK1	TP53	BRCA1	RPS6KA1	ATM	YWHAH	ATR	CCNB1	EP300	GADD45A	CDC25A
BIOCARTA_IL3_PATHWAY%MSIGDB_C2%BIOCARTA_IL3_PATHWAY	BIOCARTA_IL3_PATHWAY	FOS	HRAS	GRB2	SOS1	STAT5A	STAT5B	SHC1	JAK2	CSF2RB	IL3RA	PTPN6	RAF1	MAP2K1	MAPK3	IL3
PID_RAS_PATHWAY%MSIGDB_C2%PID_RAS_PATHWAY	PID_RAS_PATHWAY	RASGRP1	RASGRP4	RASGRP3	RABGEF1	SYNGAP1	DAB2IP	RASA4	RASA2	NF1	HRAS	RIN1	SOS2	GRB2	SOS1	PRKCE	PRKCB	PRKCA	LGALS3	LGALS1	NRAS	PRKCZ	RRAS	CAMK2B	RASGRF2	RASA1	RASGRF1	KRAS	RASAL1	PLCE1	RASGRP2
BIOCARTA_IL2_PATHWAY%MSIGDB_C2%BIOCARTA_IL2_PATHWAY	BIOCARTA_IL2_PATHWAY	MAPK8	FOS	IL2	ELK1	LCK	IL2RA	IL2RB	HRAS	CSNK2A1	GRB2	SYK	SOS1	STAT5A	STAT5B	SHC1	IL2RG	JUN	RAF1	MAP2K1	JAK3	MAPK3	JAK1
PID_ERBB2_ERBB3_PATHWAY%MSIGDB_C2%PID_ERBB2_ERBB3_PATHWAY	PID_ERBB2_ERBB3_PATHWAY	PTPN11	MTOR	ERBB3	PIK3CA	ERBB2	HRAS	GRB2	SOS1	MAP2K2	JAK2	RAF1	CHRNA1	DOCK7	PIK3CD	PRKACA	PIK3R3	PIK3R2	PIK3CB	MAPK8	MAPK9	PPP3CB	CHRNE	FOS	USP8	BAD	STAT3	NFATC4	RNF41	NRG1	MAPK10	NRG2	NF2	SRC	SHC1	PIK3R1	NRAS	MAPK1	CDC42	JUN	AKT1	RAC1	MAP2K1	MAPK3	KRAS
BIOCARTA_AKAP95_PATHWAY%MSIGDB_C2%BIOCARTA_AKAP95_PATHWAY	BIOCARTA_AKAP95_PATHWAY	CCNB1	PRKAR2B	PRKAG1	CDK1	AKAP8	PRKACG	DDX5	PRKAR2A	PPP1CA	PPP2CA	NCAPD2	PRKACB
PID_IL2_STAT5_PATHWAY%MSIGDB_C2%PID_IL2_STAT5_PATHWAY	PID_IL2_STAT5_PATHWAY	PTPN11	CDK6	GAB2	IL2	PIK3CA	SP1	LCK	IL2RA	IL2RB	ELF1	BCL2	GRB2	SOS1	FASLG	CCND3	STAT5A	STAT5B	BCL2L1	LTA	IL4	CCNA2	SHC1	PIK3R1	IL2RG	MYC	JAK3	PRF1	JAK1	CCND2	FOXP3
PID_PDGFRA_PATHWAY%MSIGDB_C2%PID_PDGFRA_PATHWAY	PID_PDGFRA_PATHWAY	RAPGEF1	FOS	CRK	PDGFRA	CAV3	PIK3CA	SRF	ELK1	SHB	CRKL	SHF	CSNK2A1	GRB2	PLCG1	SOS1	IFNG	SHC1	PIK3R1	JUN	CAV1	ITGAV	JAK1
PID_REELIN_PATHWAY%MSIGDB_C2%PID_REELIN_PATHWAY	PID_REELIN_PATHWAY	RAPGEF1	FYN	PIK3CA	CRKL	LRPAP1	VLDLR	CBL	GSK3B	LRP8	GRIN2A	RELN	ITGB1	NCK2	MAP2K7	GRIN2B	MAPK8IP1	DAB1	CDK5	MAP1B	MAPK8	ARHGEF2	MAPT	MAP3K11	CDK5R1	PAFAH1B1	PIK3R1	ITGA3	RAP1A	AKT1
BIOCARTA_P38MAPK_PATHWAY%MSIGDB_C2%BIOCARTA_P38MAPK_PATHWAY	BIOCARTA_P38MAPK_PATHWAY	DAXX	MEF2C	STAT1	DDIT3	MAPKAPK2	TGFBR1	RAPGEF2	MAPKAPK5	ELK1	HRAS	GRB2	PLA2G4A	TRADD	TGFB2	MAX	RIPK1	TGFB1	MAP2K6	RPS6KA5	MAP2K4	TGFB3	CREB1	MAP3K1	TRAF2	MEF2D	SHC1	MAPK14	CDC42	ATF2	MYC	HSPB2	HSPB1	MEF2BNB-MEF2B	MKNK1	RAC1	MAP3K9	MAP3K7	MAP3K5	HMGN1	MEF2A
BIOCARTA_RB_PATHWAY%MSIGDB_C2%BIOCARTA_RB_PATHWAY	BIOCARTA_RB_PATHWAY	CDC25C	RB1	MYT1	CDC25B	WEE1	CDK2	CHEK1	CDK1	TP53	ATM	YWHAH	MAPK14	CDK4
BIOCARTA_MET_PATHWAY%MSIGDB_C2%BIOCARTA_MET_PATHWAY	BIOCARTA_MET_PATHWAY	PTPN11	RAPGEF1	CRK	PIK3CA	ELK1	CRKL	HRAS	GRB2	SOS1	PTEN	MAP2K2	PIK3CG	RAF1	ITGB1	MAP4K1	GAB1	DOCK1	MAPK8	HGF	FOS	PTK2B	STAT3	MET	PXN	SRC	PTK2	PIK3R1	PAK1	ITGA1	MAPK1	RAP1B	RAP1A	JUN	MAP2K1	MAPK3	RASA1	ACTA1
BIOCARTA_ACE2_PATHWAY%MSIGDB_C2%BIOCARTA_ACE2_PATHWAY	BIOCARTA_ACE2_PATHWAY	ACE	CMA1	ACE2	REN	AGTR2	AGT	COL4A2	COL4A1	COL4A4	COL4A3	COL4A6	COL4A5	AGTR1
BIOCARTA_STATHMIN_PATHWAY%MSIGDB_C2%BIOCARTA_STATHMIN_PATHWAY	BIOCARTA_STATHMIN_PATHWAY	CDK1	CAMK2D	CAMK2A	CD3G	CD3E	CD3D	MAPK13	CD2	CCNB1	CAMK4	CD247	CAMK2G	PRKAR1B	PRKAR2B	PRKAR1A	CAMK2B	PRKACG	PRKAR2A	PRKACB
PID_P38_ALPHA_BETA_PATHWAY%MSIGDB_C2%PID_P38_ALPHA_BETA_PATHWAY	PID_P38_ALPHA_BETA_PATHWAY	PAK3	FYN	PRKG1	MAP3K3	YES1	DUSP8	FGR	MAPK11	RALA	HCK	LCK	TRAF6	CCM2	MAP3K12	RIPK1	MAP2K6	MAP2K3	MAP2K4	PAK2	DUSP1	TAB1	SRC	MAPK14	PAK1	CDC42	RAC1	BLK	RALB	DUSP16	LYN	DUSP10
BIOCARTA_41BB_PATHWAY%MSIGDB_C2%BIOCARTA_41BB_PATHWAY	BIOCARTA_41BB_PATHWAY	TRAF2	MAPK8	NFKB1	IL2	IFNG	MAPK14	IKBKB	NFKBIA	RELA	ATF2	JUN	TNFRSF9	IL4	MAP4K5	MAP3K1	MAP3K5	CHUK
BIOCARTA_SALMONELLA_PATHWAY%MSIGDB_C2%BIOCARTA_SALMONELLA_PATHWAY	BIOCARTA_SALMONELLA_PATHWAY	ACTR3	ACTR2	ARPC1B	ARPC1A	ARPC4	ARPC5	ARPC2	ARPC3	WASL	CDC42	WASF1	RAC1	ACTA1
PID_HNF3B_PATHWAY%MSIGDB_C2%PID_HNF3B_PATHWAY	PID_HNF3B_PATHWAY	G6PC	HMGCS1	KCNJ11	PKLR	ABCC8	FOXF1	PDX1	APOA1	SP1	HNF1B	NF1	HNF1A	CPT1C	CPT1B	DLK1	INS	BDH1	ALB	TFRC	ALDOB	FOXA3	FOXA2	FOXA1	HNF4A	CREB1	IGFBP1	CEBPA	F2	AFP	CEBPB	ACADVL	ALAS1	CEBPD	TAT	SLC2A2	GCK	NR3C1	TTR	UCP2	AKT1	NKX2-1	ACADM	PCK1	HADH	CPT1A
PID_IL4_2PATHWAY%MSIGDB_C2%PID_IL4_2PATHWAY	PID_IL4_2PATHWAY	MTOR	RPS6KB1	PIK3CA	GRB2	BCL2L1	IL10	JAK2	IL4	IL5	ITGB3	MAPK14	PIGR	SPI1	IRS1	IRS2	IL13RA2	MYBL1	IL13RA1	CCL11	IL4R	ARG1	GTF3A	OPRM1	FCER2	SELP	IRF4	RETNLB	ALOX15	THY1	SOCS3	SOCS1	INPP5D	STAT6	SOCS5	BCL6	EGR2	SP1	HMGA1	DOK2	PARP14	AICDA	COL1A1	CD40LG	STAT5A	CCL17	STAT5B	LTA	FES
PID_NCADHERIN_PATHWAY%MSIGDB_C2%PID_NCADHERIN_PATHWAY	PID_NCADHERIN_PATHWAY	PTPN11	AXIN1	RHOA	PIK3CA	PLCG1	MAPK8	CTNNB1	ROCK1	GRIA2	CTNND1	DAGLA	DCTN1	LRP5	PIK3R1	GJA1	CDH2	CNR1	KIF5B	CAMK2G	PTPN1	FGFR1	GSN	JUP	CDC42	GAP43	FER	CTTN	MYL2	CTNNA1	MAPRE1	RAC1	DAGLB	PIP5K1C
BIOCARTA_HIF_PATHWAY%MSIGDB_C2%BIOCARTA_HIF_PATHWAY	BIOCARTA_HIF_PATHWAY	EDN1	ARNT	VEGFA	ASPH	HIF1A	P4HB	NOS3	LDHA	EP300	JUN	EPO	COPS5	CREB1	VHL	HSP90AA1
PID_LYMPH_ANGIOGENESIS_PATHWAY%MSIGDB_C2%PID_LYMPH_ANGIOGENESIS_PATHWAY	PID_LYMPH_ANGIOGENESIS_PATHWAY	CRK	MAPK11	PIK3CA	COL1A1	GRB2	SOS1	FLT4	ITGB1	MAP2K4	CREB1	COL1A2	FN1	RPS6KA1	SHC1	MAPK14	PIK3R1	ITGA4	ITGA2	ITGA5	ITGA1	MAPK1	FIGF	AKT1	MAPK3	VEGFC
BIOCARTA_P35ALZHEIMERS_PATHWAY%MSIGDB_C2%BIOCARTA_P35ALZHEIMERS_PATHWAY	BIOCARTA_P35ALZHEIMERS_PATHWAY	MAPT	APP	CAPNS1	CDK5R1	CSNK1A1	CAPNS2	CSNK1D	GSK3B	CAPN1	CDK5	PPP2CA
PID_WNT_SIGNALING_PATHWAY%MSIGDB_C2%PID_WNT_SIGNALING_PATHWAY	PID_WNT_SIGNALING_PATHWAY	WNT1	WNT2	WNT3	WNT3A	FZD10	LRP6	WNT7B	RSPO1	CTHRC1	FZD1	FZD2	FZD5	WNT7A	IGFBP4	RYK	FZD4	ATP6AP2	WNT5A	FZD6	DKK1	FZD7	FZD9	KREMEN1	FZD8	KREMEN2	ROR2	LRP5	WIF1
BIOCARTA_BARRESTIN_SRC_PATHWAY%MSIGDB_C2%BIOCARTA_BARRESTIN_SRC_PATHWAY	BIOCARTA_BARRESTIN_SRC_PATHWAY	ARRB1	GNGT1	GNB1	HCK	HRAS	SRC	MAP2K2	ADCY1	MAPK1	PLCB1	RAF1	DNM1	MAP2K1	MAPK3	GNAS
PID_ALPHA_SYNUCLEIN_PATHWAY%MSIGDB_C2%PID_ALPHA_SYNUCLEIN_PATHWAY	PID_ALPHA_SYNUCLEIN_PATHWAY	FYN	YES1	FGR	MAOB	PARK7	HCK	LCK	PARK2	SLC6A3	PLD1	UBE2L3	KLK6	PLD2	UCHL1	GRK5	SNCA	TOR1A	SNCAIP	TH	STUB1	PLCB2	FKBP1A	PTK2B	BAD	PRKCD	CSNK2A1	SYK	SRC	MAPK1	PPP2R5D	BLK	MAPK3	LYN
BIOCARTA_VDR_PATHWAY%MSIGDB_C2%BIOCARTA_VDR_PATHWAY	BIOCARTA_VDR_PATHWAY	MED1	NCOR1	EP300	NCOA3	RXRA	TSC2	CARM1	CREBBP	HDAC1	NCOA1	NCOA2	KAT2B
BIOCARTA_PDGF_PATHWAY%MSIGDB_C2%BIOCARTA_PDGF_PATHWAY	BIOCARTA_PDGF_PATHWAY	STAT1	STAT6	PDGFRA	PIK3CA	SRF	ELK1	HRAS	PLCG1	GRB2	SOS1	STAT5A	STAT5B	PIK3CG	RAF1	MAP2K4	PRKCB	MAP3K1	PRKCA	MAPK8	FOS	STAT3	STAT4	STAT2	CSNK2A1	SHC1	PIK3R1	JUN	PDGFA	MAP2K1	MAPK3	RASA1	JAK1
BIOCARTA_GRANULOCYTES_PATHWAY%MSIGDB_C2%BIOCARTA_GRANULOCYTES_PATHWAY	BIOCARTA_GRANULOCYTES_PATHWAY	TNF	ITGAM	SELPLG	ITGAL	ICAM1	IFNG	C5	IL1A	SELL	PECAM1	ITGB2	CXCL8	CSF3	SELP
PID_AMB2_NEUTROPHILS_PATHWAY%MSIGDB_C2%PID_AMB2_NEUTROPHILS_PATHWAY	PID_AMB2_NEUTROPHILS_PATHWAY	JAM3	THY1	TNF	FYN	PLAUR	TLN1	MST1R	NFKB1	MYH2	YES1	RHOA	FGR	HCK	LCK	MST1	PLAU	ITGB2	PLAT	PLG	MMP2	IL6	ROCK1	ITGAM	SELPLG	MMP9	SRC	ICAM1	PRKCZ	LPA	RAP1B	RAP1A	AKT1	LRP1	CTGF	BLK	HMGB1	AGER	SELP	APOB	LYN	JAM2
BIOCARTA_BAD_PATHWAY%MSIGDB_C2%BIOCARTA_BAD_PATHWAY	BIOCARTA_BAD_PATHWAY	KITLG	PIK3CA	BAX	BCL2	IGF1R	YWHAH	KIT	BCL2L1	ADCY1	PIK3CG	IGF1	IL3	BAD	RPS6KA1	PIK3R1	MAPK1	CSF2RB	IL3RA	PRKAR1B	PRKAR2B	AKT1	PRKAR1A	PRKACG	PRKAR2A	MAPK3	PRKACB
ST_TUMOR_NECROSIS_FACTOR_PATHWAY%MSIGDB_C2%ST_TUMOR_NECROSIS_FACTOR_PATHWAY	ST_TUMOR_NECROSIS_FACTOR_PATHWAY	TNF	MAP3K3	NFKB1	TONSL	TNFAIP3	NR2C2	BAG4	CASP8	TRADD	CASP3	FADD	AGFG1	RIPK1	RALBP1	IKBKG	NFKBIL1	CFLAR	TNFRSF1B	MAP2K4	NFKB2	NFKBIE	BIRC2	BIRC3	NFKBIB	TRAF2	TNFRSF1A	NFKBIA	JUN	MAP3K7
PID_FOXM1_PATHWAY%MSIGDB_C2%PID_FOXM1_PATHWAY	PID_FOXM1_PATHWAY	CDKN2A	XRCC1	RB1	BRCA2	SP1	CDK2	CDK1	EP300	CDK4	SKP2	CCNA2	MMP2	FOS	PLK1	CCNE1	CENPA	CDC25B	AURKB	CHEK2	TGFA	CCNB1	GSK3A	ONECUT1	FOXM1	CENPB	CKS1B	CCNB2	CCND1	MYC	NEK2	NFATC3	ESR1	LAMA4	CREBBP	MAP2K1	ETV5	CENPF	GAS1	BIRC5	HIST1H2BA
BIOCARTA_ARF_PATHWAY%MSIGDB_C2%BIOCARTA_ARF_PATHWAY	BIOCARTA_ARF_PATHWAY	CDKN2A	RB1	PIK3CA	MDM2	TP53	TWIST1	TBX2	PIK3R1	POLR1A	POLR1B	POLR1C	POLR1D	ABL1	MYC	PIK3CG	E2F1	RAC1
PID_TXA2PATHWAY%MSIGDB_C2%PID_TXA2PATHWAY	PID_TXA2PATHWAY	RHOA	LCK	EGF	PRKCE	PIK3CG	PRKACA	ROCK1	SYK	SRC	MAPK14	DNM1	BLK	LYN	PRKG1	FYN	GNB1	YES1	FGR	MAPK11	HCK	PRKCG	PRKCH	NOS3	PRKCQ	PLCB2	ARR3	PRKCB	PTGDR	PTGIR	PRKCA	ARHGEF1	GNAI2	PIK3R6	GNA14	PIK3R5	GNA13	GNA15	SLC9A3R1	GNA11	TGM2	GNG2	GNA12	TBXA2R	ADRBK2	ADRBK1	VCAM1	PRKCD	SELE
PID_ERBB4_PATHWAY%MSIGDB_C2%PID_ERBB4_PATHWAY	PID_ERBB4_PATHWAY	BTC	NEDD4	FYN	PIK3CA	ERBB2	MDM2	YAP1	ERBB4	GRB2	STAT5A	STAT5B	JAK2	GRIN2B	WWP1	PIK3CD	PIK3R3	PIK3R2	PIK3CB	ITCH	NCOR1	TAB2	NRG1	NRG2	SHC1	PIK3R1	ADAM17	HBEGF	NRG3	MAPK1	NRG4	PRL	LRIG1	MAPK3	WWOX	CBFA2T3	PRLR	EREG	DLG4
BIOCARTA_CREB_PATHWAY%MSIGDB_C2%BIOCARTA_CREB_PATHWAY	BIOCARTA_CREB_PATHWAY	PIK3CA	HRAS	CAMK2A	GRB2	SOS1	ADCY1	RPS6KA5	PRKCB	CREB1	PRKCA	CAMK2D	RPS6KA1	MAPK14	PIK3R1	CAMK2G	MAPK1	PRKAR1B	PRKAR2B	AKT1	PRKAR1A	CAMK2B	PRKACG	RAC1	PRKAR2A	MAPK3	GNAS	PRKACB
PID_IL8_CXCR2_PATHWAY%MSIGDB_C2%PID_IL8_CXCR2_PATHWAY	PID_IL8_CXCR2_PATHWAY	ARRB1	PDPK1	GNB1	FGR	PPP2R1A	HCK	CXCR2	RAC2	VASP	ELMO1	PLD2	DOCK2	RAB5A	PRKCG	RAB7A	PPP2CA	CBL	PLCB3	PLCB1	PIK3CG	PLCB2	PRKCB	PRKCA	GNAI2	PIK3R6	GNA14	GNA15	GNG2	RAB11A	CXCL8	ARRB2	AKT1	DNM1	LYN
BIOCARTA_EPO_PATHWAY%MSIGDB_C2%BIOCARTA_EPO_PATHWAY	BIOCARTA_EPO_PATHWAY	MAPK8	FOS	ELK1	HRAS	CSNK2A1	GRB2	PLCG1	SOS1	STAT5A	STAT5B	SHC1	JAK2	EPOR	PTPN6	JUN	RAF1	EPO	MAP2K1	MAPK3
BIOCARTA_UCALPAIN_PATHWAY%MSIGDB_C2%BIOCARTA_UCALPAIN_PATHWAY	BIOCARTA_UCALPAIN_PATHWAY	TLN1	RHOA	CAPNS1	CAPNS2	ACTN1	PXN	SRC	PTK2	ITGB3	ITGA1	CAPN1	ITGB1	ACTN3	ACTN2	RAC1	EZR	SPTAN1	ACTA1
PID_NEPHRIN_NEPH1_PATHWAY%MSIGDB_C2%PID_NEPHRIN_NEPH1_PATHWAY	PID_NEPHRIN_NEPH1_PATHWAY	FYN	PIK3CA	PLCG1	GRB2	PARD6A	TRPC6	NCK2	MAP2K4	PIK3CD	PIK3R3	PIK3R2	PIK3CB	MAPK8	MAPK9	PRKCI	KIRREL	CD2AP	BAD	TJP1	NPHS1	NPHS2	F2RL2	MAPK10	WASL	PIK3R1	PRKCZ	JUN	NCK1	ARRB2	AKT1	RAC1
BIOCARTA_THELPER_PATHWAY%MSIGDB_C2%BIOCARTA_THELPER_PATHWAY	BIOCARTA_THELPER_PATHWAY	PTPRC	ITGB2	CD28	THY1	CD247	CD3G	ITGAL	CD3E	CD3D	ICAM1	CD2	CD4
ST_PHOSPHOINOSITIDE_3_KINASE_PATHWAY%MSIGDB_C2%ST_PHOSPHOINOSITIDE_3_KINASE_PATHWAY	ST_PHOSPHOINOSITIDE_3_KINASE_PATHWAY	CDKN2A	BTK	YWHAB	IARS	INPP5D	YWHAQ	RPS6KB1	PIK3CA	YWHAG	SOS2	YWHAH	GRB2	PPP1R13B	FOXO1	SOS1	PTEN	YWHAZ	GSK3B	IGFBP1	BAD	RPS6KA1	SHC1	GSK3A	SFN	DAPP1	A1BG	YWHAE	CYTH3	RPS6KA3	RPS6KA2	AKT2	AKT1	AKT3	EXOSC1	CD55	PDK1	NR4A3
PID_CASPASE_PATHWAY%MSIGDB_C2%PID_CASPASE_PATHWAY	PID_CASPASE_PATHWAY	TNF	VIM	BAX	BCL2	XIAP	CASP7	APP	CASP8	TRADD	CASP3	CASP2	APAF1	RIPK1	SPTAN1	BIRC2	MAP3K1	BIRC3	CRADD	TRAF2	TNFRSF1A	PRF1	ACTA1	NUMA1	LMNB2	LMNB1	PIDD1	CASP9	CASP6	SLK	CASP10	CFL2	CASP4	ARHGDIB	CASP1	SREBF1	DFFB	DFFA	PARP1	MADD	GAS2	TOP1	SATB1	DIABLO	LMNA	TFAP2A	LIMK1	GZMB	KRT18
PID_CDC42_PATHWAY%MSIGDB_C2%PID_CDC42_PATHWAY	PID_CDC42_PATHWAY	PAX6	2020-09-02	ENAH	TIAM1	MTOR	ARHGEF7	APC	ARHGEF6	RPS6KB1	PIK3CA	IQGAP3	HES5	PAK4	HRAS	LIMK2	TNK2	BRAF	CDC42BPA	BAIAP2	DLG1	PRKCE	DIAPH3	PARD6A	MAP2K6	MAP2K3	MAP2K4	MAP3K1	MAPK9	CTNNB1	F2RL2	WASL	SRC	MAPK14	PAK1	EXOC7	IQGAP1	MAPK1	CDC42	JUN	CDH1	CTNNA1	VAV2	YES1	PLD1	CBL	GSK3B	RAF1	MAP2K7
BIOCARTA_VEGF_PATHWAY%MSIGDB_C2%BIOCARTA_VEGF_PATHWAY	BIOCARTA_VEGF_PATHWAY	VEGFA	PIK3CA	HRAS	PLCG1	NOS3	FLT4	PIK3CG	PRKCB	PRKCA	ARNT	FLT1	ELAVL1	KDR	EIF2B1	EIF2B5	EIF2B4	PXN	EIF2B3	EIF2B2	EIF1AX	EIF2S2	EIF2S1	PTK2	SHC1	HIF1A	EIF1	PIK3R1	EIF2S3	VHL
BIOCARTA_AKT_PATHWAY%MSIGDB_C2%BIOCARTA_AKT_PATHWAY	BIOCARTA_AKT_PATHWAY	PDPK1	NFKB1	BAD	PIK3CA	YWHAH	FOXO1	FASLG	PIK3R1	PPP2CA	IKBKB	NFKBIA	FOXO3	CASP9	RELA	PIK3CG	IKBKG	AKT1	GH1	FOXO4	HSP90AA1	CHUK	GHR
BIOCARTA_RAB_PATHWAY%MSIGDB_C2%BIOCARTA_RAB_PATHWAY	BIOCARTA_RAB_PATHWAY	RAB2A	RAB1A	RAB4A	RAB3A	RAB1B	RAB27A	RAB9A	RAB6A	RAB11A	RAB8A	RAB5A	RAB7A	ACTA1
SIG_PIP3_SIGNALING_IN_CARDIAC_MYOCTES%MSIGDB_C2%SIG_PIP3_SIGNALING_IN_CARDIAC_MYOCTES	SIG_PIP3_SIGNALING_IN_CARDIAC_MYOCTES	YWHAB	MTOR	YWHAQ	RPS6KB1	PIK3CA	CDKN1B	PAK4	YWHAG	SOS2	YWHAH	GRB2	SOS1	YWHAZ	BCL2L1	PARD6A	GAB1	CREB1	PIK3CD	TSC2	BAD	F2RL2	SLC2A4	PAK1	GSK3A	IRS1	SFN	IRS2	CDC42	CYTH3	RPS6KA3	RPS6KA2	GADD45A	AKT2	AKT3	PDK1	PAK3	CDKN2A	CDK2	ERBB4	PPP1R13B	PTEN	INPPL1	IRS4	PREX1	GSK3B	TSC1	CREB3	IFI27
PID_SYNDECAN_3_PATHWAY%MSIGDB_C2%PID_SYNDECAN_3_PATHWAY	PID_SYNDECAN_3_PATHWAY	FYN	PTN	SRC	SDC3	EGFR	PSENEN	CXCL8	NCAN	CASK	PSEN1	MC4R	APH1A	CTTN	POMC	NCSTN	APH1B	AGRP
PID_AURORA_A_PATHWAY%MSIGDB_C2%PID_AURORA_A_PATHWAY	PID_AURORA_A_PATHWAY	TACC1	ARHGEF7	OAZ1	FZR1	MDM2	GIT1	BRCA1	DLGAP5	NDEL1	TDRD7	CKAP5	TPX2	CPEB1	TACC3	AURKAIP1	AJUBA	RAN	GSK3B	PRKACA	CENPA	CDC25B	AURKB	TP53	AURKA	PAK1	NFKBIA	PPP2R5D	GADD45A	AKT1	RASA1	BIRC5
PID_MYC_ACTIV_PATHWAY%MSIGDB_C2%PID_MYC_ACTIV_PATHWAY	PID_MYC_ACTIV_PATHWAY	TRRAP	BAX	NBN	EP300	TK1	SMAD4	CDK4	SMAD3	CDC25A	KAT2A	EIF4A1	BMI1	PEG10	PIM1	UBTF	RCC1	DDX18	CAD	BCAT1	TP53	PTMA	GAPDH	SHMT1	ODC1	EIF2S1	RPL11	AK6	IREB2	CDCA7	CCNB1	HSPD1	MTDH	PRDX3	PMAIP1	E2F3	NME1-NME2	MYCT1	MTA1	NME1	PDCD10	EIF4E	HSPA4	HUWE1	CREBBP	KIR3DL1	MINA	FOSL1	CCND2
BIOCARTA_HER2_PATHWAY%MSIGDB_C2%BIOCARTA_HER2_PATHWAY	BIOCARTA_HER2_PATHWAY	IL6	STAT3	PIK3CA	ERBB3	CARM1	ERBB4	HRAS	GRB2	GRIP1	SOS1	IL6ST	SHC1	IL6R	PIK3R1	EGFR	EP300	MAPK1	PIK3CG	RAF1	ESR1	MAP2K1	MAPK3
BIOCARTA_PTC1_PATHWAY%MSIGDB_C2%BIOCARTA_PTC1_PATHWAY	BIOCARTA_PTC1_PATHWAY	CCNB1	SHH	CDK7	XPO1	CCNH	CDC25C	PTCH1	MNAT1	CDC25B	CDK1	CDC25A
BIOCARTA_BIOPEPTIDES_PATHWAY%MSIGDB_C2%BIOCARTA_BIOPEPTIDES_PATHWAY	BIOCARTA_BIOPEPTIDES_PATHWAY	GNGT1	FYN	STAT1	GNB1	STAT6	HRAS	CAMK2A	PLCG1	GRB2	SOS1	STAT5A	STAT5B	MAP2K2	JAK2	RAF1	PRKCB	GNAI1	PRKCA	CDK5	MAPK8	MAPT	GNA11	PTK2B	AGTR2	STAT3	STAT4	CALM3	STAT2	AGT	CALM1	CALM2	MYLK	CAMK2D	F2	SHC1	MAPK14	KNG1	CAMK2G	MAPK1	CAMK2B	MAP2K1	MAPK3
PID_TNF_PATHWAY%MSIGDB_C2%PID_TNF_PATHWAY	PID_TNF_PATHWAY	MAP4K3	TNF	STAT1	TRAF1	MAP3K3	NFKB1	CYLD	TNIK	SQSTM1	NSMAF	TNFAIP3	BAG4	CASP8	TRADD	FADD	RIPK1	IKBKG	MAP2K7	MAP2K3	TNFRSF1B	MAP4K5	MADD	MAP4K2	MAP3K1	BIRC2	CHUK	BIRC3	TRAF2	PRKCI	TNFRSF1A	TAB2	TAB1	IKBKB	ADAM17	PRKCZ	RELA	SMPD1	GNB2L1	MAP4K4	CAV1	NRK	TXN	MAP3K7	MAP3K5	SMPD2	RFFL
PID_P38_MK2_PATHWAY%MSIGDB_C2%PID_P38_MK2_PATHWAY	PID_P38_MK2_PATHWAY	YWHAB	MAPKAPK2	TSC2	YWHAQ	CDC25B	MAPK11	SRF	YWHAG	YWHAH	MAPK14	YWHAZ	ETV1	LSP1	TH	MAPKAPK3	TCF3	SFN	YWHAE	RAF1	HSPB1	CREB1
BIOCARTA_NOS1_PATHWAY%MSIGDB_C2%BIOCARTA_NOS1_PATHWAY	BIOCARTA_NOS1_PATHWAY	PPP3CA	PPP3CB	PPP3CC	CALM3	CALM1	CALM2	GRIN2A	PRKAR1B	GRIN2C	PRKAR2B	GRIN2D	GRIN1	PRKAR1A	PRKCB	GRIN2B	PRKACG	NOS1	PRKAR2A	PRKCA	DLG4	PRKACB
BIOCARTA_TCYTOTOXIC_PATHWAY%MSIGDB_C2%BIOCARTA_TCYTOTOXIC_PATHWAY	BIOCARTA_TCYTOTOXIC_PATHWAY	PTPRC	CD8A	ITGB2	CD28	THY1	CD247	CD3G	ITGAL	CD3E	CD3D	ICAM1	CD2
NABA_SECRETED_FACTORS%MSIGDB_C2%NABA_SECRETED_FACTORS	NABA_SECRETED_FACTORS	THPO	FGF20	IL36RN	WNT1	WNT2	BRINP3	FGF23	WNT3	FGFBP3	FGF22	WNT4	PF4V1	FGF21	PSPN	WNT3A	FGFBP1	LEFTY1	FGFBP2	INHBB	INHBA	BMP7	INHBC	BMP6	BMP5	WNT9B	INHBE	FGF17	WNT9A	BMP4	IL4	GH2	GH1	IL3	BMP3	FGF16	S100A2	BMP2	HGF	IL6	IL5	FGF14	GDNF	ANGPTL7	IL7	FGF19	ANGPTL6	IL9	FGF18
PID_GLYPICAN_1PATHWAY%MSIGDB_C2%PID_GLYPICAN_1PATHWAY	PID_GLYPICAN_1PATHWAY	FYN	VEGFA	YES1	TGFBR1	TGFBR2	FGR	HCK	LCK	APP	SMAD2	TGFB2	TGFB1	TGFB3	FGF2	SLIT2	FLT1	PRNP	PLA2G2A	TDGF1	NRG1	SRC	GPC1	FGFR1	SERPINC1	LAMA1	BLK	LYN
NABA_ECM_GLYCOPROTEINS%MSIGDB_C2%NABA_ECM_GLYCOPROTEINS	NABA_ECM_GLYCOPROTEINS	RSPO1	CTHRC1	IGFBP4	IGFBP3	SPP1	SLIT2	VIT	SPON2	SPON1	SPARC	DMP1	GLDN	TSKU	HMCN2	EYS	VWA5B2	VWA5B1	FNDC7	FNDC8	CRISPLD1	FNDC1	CRISPLD2	ANOS1	SPARCL1	MXRA5	DDX26B	OTOG	CILP	BSPH1	SRPX	ECM1	ECM2	TINAGL1	ELN	RSPO2	RSPO3	TINAG	RSPO4	SBSPON	VWA5A	VWA9	CDCP2	NOV	PXDN	MATN1	VWA1	VWA2	CRELD1
SIG_IL4RECEPTOR_IN_B_LYPHOCYTES%MSIGDB_C2%SIG_IL4RECEPTOR_IN_B_LYPHOCYTES	SIG_IL4RECEPTOR_IN_B_LYPHOCYTES	SOCS1	STAT6	PIK3CA	BCL2	SOS2	GRB2	PPP1R13B	SOS1	GSK3B	RAF1	MAP4K1	PIK3CD	BAD	SHC1	PIK3R1	GSK3A	IRS1	MAPK1	IRS2	IL4R	AKT2	AKT1	AKT3	JAK3	MAPK3	JAK1	PDK1
BIOCARTA_NGF_PATHWAY%MSIGDB_C2%BIOCARTA_NGF_PATHWAY	BIOCARTA_NGF_PATHWAY	MAPK8	FOS	PIK3CA	ELK1	NGFR	HRAS	CSNK2A1	NGF	GRB2	PLCG1	SOS1	SHC1	PIK3R1	JUN	PIK3CG	RAF1	MAP2K1	MAPK3
PID_CXCR3_PATHWAY%MSIGDB_C2%PID_CXCR3_PATHWAY	PID_CXCR3_PATHWAY	ARRB1	CXCL11	PDPK1	GNB1	MTOR	MAPK11	PIK3CA	HRAS	MAP2K2	ITGB2	RAF1	MAP2K6	GNAZ	MAP2K3	GNAI3	GNAI1	PIK3CD	PIK3R3	GNAI2	PIK3R2	PIK3CB	GNG2	GNAO1	MAPKAP1	ITGAL	CXCR3	SRC	MLST8	RICTOR	MAPK14	PIK3R1	PF4	NRAS	CXCL9	MAPK1	CCL11	AKT1	DNM1	MAP2K1	MAPK3	KRAS	CXCL13	CXCL10
BIOCARTA_TRKA_PATHWAY%MSIGDB_C2%BIOCARTA_TRKA_PATHWAY	BIOCARTA_TRKA_PATHWAY	NTRK1	PIK3CA	HRAS	AKT1	PRKCB	GRB2	PLCG1	NGF	SOS1	PRKCA	SHC1	PIK3R1
ST_B_CELL_ANTIGEN_RECEPTOR%MSIGDB_C2%ST_B_CELL_ANTIGEN_RECEPTOR	ST_B_CELL_ANTIGEN_RECEPTOR	BTK	NFKB1	PIK3CA	SOS2	GRB2	PPP1R13B	SOS1	TONSL	MAP2K2	NFKBIL1	RAF1	NFKB2	NFKBIE	PIK3CD	NFKBIB	BAD	SERPINA4	SYK	SHC1	PIK3R1	NFKBIA	MAPK1	NFAT5	EPHB2	PRDX1	PI3	CD19	DAG1	BLNK	AKT2	PLCG2	AKT1	AKT3	CSK	MAP2K1	VAV1	ITPKB	LYN	BCR	ITPKA
PID_VEGFR1_PATHWAY%MSIGDB_C2%PID_VEGFR1_PATHWAY	PID_VEGFR1_PATHWAY	PTPN11	PDPK1	VEGFA	PIK3CA	NRP1	PLCG1	SHC2	NRP2	NOS3	CBL	PGF	PRKCB	PRKACA	PRKCA	FLT1	CD2AP	HIF1A	PIK3R1	MAPK1	NCK1	AKT1	CAV1	MAPK3	VEGFB	RASA1	HSP90AA1
BIOCARTA_VIP_PATHWAY%MSIGDB_C2%BIOCARTA_VIP_PATHWAY	BIOCARTA_VIP_PATHWAY	NFKB1	EGR2	PLCG1	VIPR2	EGR3	VIP	NFATC2	MAP3K1	CHUK	NFATC1	PPP3CA	PPP3CB	PPP3CC	CALM3	CALM1	GNAQ	CALM2	NFKBIA	RELA	MYC	PRKAR1B	PRKAR2B	PRKAR1A	PRKACG	PRKAR2A	PRKACB
PID_GMCSF_PATHWAY%MSIGDB_C2%PID_GMCSF_PATHWAY	PID_GMCSF_PATHWAY	PTPN11	STAT1	GAB2	INPP5D	PIK3CA	HRAS	GRB2	SOS1	STAT5A	STAT5B	YWHAZ	CCL2	CISH	MAP2K2	JAK2	CSF2RA	IRF8	RAF1	PRKACA	FOS	PIM1	STAT3	SYK	SHC1	PIK3R1	IKBKB	NRAS	MAPK1	CSF2	CSF2RB	PRKACG	MAP2K1	MAPK3	OSM	KRAS	LYN	PRKACB
BIOCARTA_BARRESTIN_PATHWAY%MSIGDB_C2%BIOCARTA_BARRESTIN_PATHWAY	BIOCARTA_BARRESTIN_PATHWAY	ARRB1	GNGT1	GNB1	ADCY1	PLCB1	DNM1	AP2A1	PPARA	GNAS	AP2M1
BIOCARTA_CARDIACEGF_PATHWAY%MSIGDB_C2%BIOCARTA_CARDIACEGF_PATHWAY	BIOCARTA_CARDIACEGF_PATHWAY	EDN1	FOS	NFKB1	RHOA	AGT	HRAS	PLCG1	EGF	EDNRA	EDNRB	EGFR	ADAM12	RELA	MYC	JUN	PRKCB	AGTR1	PRKCA
NABA_COLLAGENS%MSIGDB_C2%NABA_COLLAGENS	NABA_COLLAGENS	COL1A1	COL4A2	COL4A1	COL4A4	COL6A2	COL6A1	COL4A3	COL4A6	COL6A3	COL4A5	COL6A6	COL6A5	COL16A1	COL13A1	COL14A1	COL11A1	COL12A1	COL11A2	COL3A1	COL19A1	COL1A2	COL10A1	COL28A1	COL26A1	COL27A1	COL24A1	COL25A1	COL22A1	COL23A1	COL2A1	COL5A1	COL5A3	COL7A1	COL5A2	COL18A1	COL9A1	COL20A1	COL15A1	COL8A2	COL21A1	COL8A1	COL9A3	COL9A2	COL17A1
PID_WNT_NONCANONICAL_PATHWAY%MSIGDB_C2%PID_WNT_NONCANONICAL_PATHWAY	PID_WNT_NONCANONICAL_PATHWAY	YES1	RHOA	CAMK2A	CSNK1A1	CHD7	NLK	DVL1	DVL2	DVL3	FLNA	NFATC2	SETDB1	CTHRC1	DAAM1	PPARG	MAPK8	FZD2	MAPK9	FZD5	TAB2	WNT5A	FZD6	TAB1	FZD7	ROCK1	MAPK10	ROR2	PRKCZ	CDC42	ARRB2	RAC1	MAP3K7
BIOCARTA_IL12_PATHWAY%MSIGDB_C2%BIOCARTA_IL12_PATHWAY	BIOCARTA_IL12_PATHWAY	MAPK8	STAT4	TYK2	IL12RB1	CD3G	CCR5	CD3E	CXCR3	IL18R1	CD3D	IFNG	IL12RB2	MAPK14	CD247	JAK2	IL12B	IL12A	IL18	JUN	MAP2K6	ETV5
BIOCARTA_P27_PATHWAY%MSIGDB_C2%BIOCARTA_P27_PATHWAY	BIOCARTA_P27_PATHWAY	TFDP1	RB1	CCNE1	CDKN1B	CDK2	CUL1	NEDD8	CKS1B	SKP1	UBE2M	RBX1	E2F1	SKP2
ST_WNT_CA2_CYCLIC_GMP_PATHWAY%MSIGDB_C2%ST_WNT_CA2_CYCLIC_GMP_PATHWAY	ST_WNT_CA2_CYCLIC_GMP_PATHWAY	ITPR3	PDE6D	PDE6C	PDE6B	PDE6A	CFB	CAMK2D	CAMK2A	CAMK2G	NFAT5	DAG1	CAMK2B	PDE6H	TF	PDE6G	ITPR1	ITPKB	SLC6A13	ITPR2	ITPKA
BIOCARTA_RELA_PATHWAY%MSIGDB_C2%BIOCARTA_RELA_PATHWAY	BIOCARTA_RELA_PATHWAY	TNF	TNFRSF1A	NFKB1	TRAF6	IKBKB	NFKBIA	HDAC3	EP300	RELA	TRADD	FADD	RIPK1	IKBKG	TNFRSF1B	CREBBP	CHUK
PID_ARF6_PATHWAY%MSIGDB_C2%PID_ARF6_PATHWAY	PID_ARF6_PATHWAY	ARRB1	ARF6	ADRB2	GIT1	EGF	TSHR	ITGA2B	CYTH2	KIF13B	FBXO8	LHCGR	USP6	IQSEC1	ARAP2	ADAP1	IPCEF1	GULP1	EFNA1	GNA14	ACAP2	GNA15	HGF	GNA11	MET	GNAQ	PXN	EPHA2	SRC	ITGB3	EGFR	CYTH3	ACAP1	NCK1	ARRB2	AGTR1
PID_RXR_VDR_PATHWAY%MSIGDB_C2%PID_RXR_VDR_PATHWAY	PID_RXR_VDR_PATHWAY	TNF	RXRB	RXRA	RPS6KB1	RXRG	BCL2	SREBF1	TGFB1	PPARA	NCOA1	PPARG	MED1	RARG	THRB	THRA	FAM120B	ABCA1	NR1H2	NR1H4	NR1H3	NCOR2	NR4A1	RARA	RARB	PPARD	VDR
PID_NFKAPPAB_CANONICAL_PATHWAY%MSIGDB_C2%PID_NFKAPPAB_CANONICAL_PATHWAY	PID_NFKAPPAB_CANONICAL_PATHWAY	TNF	TNFRSF1A	NFKB1	CYLD	RIPK2	UBE2D3	TRAF6	BCL10	SSPO	NOD2	ATM	MALT1	ERC1	IKBKB	TNFAIP3	NFKBIA	RELA	XPO1	RAN	IKBKG	PRKCA	BIRC2	CHUK
PID_IL1_PATHWAY%MSIGDB_C2%PID_IL1_PATHWAY	PID_IL1_PATHWAY	MAP3K3	NFKB1	SQSTM1	PIK3CA	TRAF6	ERC1	IL1A	IL1RAP	IRAK1	TICAM2	CASP1	IL1R1	IL1R2	IKBKG	IRAK3	MAP2K6	IRAK4	TOLLIP	IL1B	UBE2N	UBE2V1	MYD88	CHUK	MAPK8	PRKCI	IL1RN	TAB2	TAB1	PIK3R1	IKBKB	PRKCZ	RELA	JUN	MAP3K7
BIOCARTA_GCR_PATHWAY%MSIGDB_C2%BIOCARTA_GCR_PATHWAY	BIOCARTA_GCR_PATHWAY	GNGT1	NFKB1	GNB1	PIK3CA	CALM3	CALM1	ADRB2	CALM2	NPPA	CORIN	NOS3	PIK3R1	ANXA1	RELA	NR3C1	PIK3CG	AKT1	GNAS	HSP90AA1
PID_RHOA_REG_PATHWAY%MSIGDB_C2%PID_RHOA_REG_PATHWAY	PID_RHOA_REG_PATHWAY	FARP1	ARHGEF10	ARHGEF12	ARHGEF15	RHOA	ARHGEF17	MCF2	PLEKHG6	CDKN1B	ARHGEF18	ARAP3	MYO9B	ARAP1	DEF6	NET1	OBSCN	DLC1	ARHGEF3	ARHGEF5	NGEF	ARHGDIB	ARHGEF1	ARHGEF2	ARHGAP9	TRIO	ARHGAP8	ARHGEF25	ARHGEF28	ARHGDIG	ARHGEF10L	ARHGAP5	ARHGAP6	ARHGAP35	ARHGAP4	ABR	AKAP13	OPHN1	MCF2L	ECT2	VAV1	SRGAP1	ARHGDIA	ARHGEF11	BCR	VAV3	VAV2
BIOCARTA_CFTR_PATHWAY%MSIGDB_C2%BIOCARTA_CFTR_PATHWAY	BIOCARTA_CFTR_PATHWAY	SLC9A3R1	ADCY1	PRKAR1B	CFTR	PRKAR2B	ADRB2	PRKAR1A	PRKACG	EZR	PRKAR2A	GNAS	PRKACB
PID_LIS1_PATHWAY%MSIGDB_C2%PID_LIS1_PATHWAY	PID_LIS1_PATHWAY	PAFAH1B3	PAFAH1B2	CDK5R2	RHOA	NDEL1	LRPAP1	ABL1	VLDLR	LRP8	RELN	DAB1	CDK5	MAP1B	CDK5R1	PAFAH1B1	CSNK2A1	IQGAP1	CDC42	PPP2R5D	YWHAE	PLA2G7	KATNA1	RAC1	DYNC1H1	NUDC	DYNLT1	CLIP1	DCX
BIOCARTA_RACCYCD_PATHWAY%MSIGDB_C2%BIOCARTA_RACCYCD_PATHWAY	BIOCARTA_RACCYCD_PATHWAY	CDK6	NFKB1	RHOA	RB1	CDKN1A	PIK3CA	CDKN1B	CDK2	HRAS	CDK4	IKBKG	RAF1	CHUK	TFDP1	CCNE1	PIK3R1	IKBKB	PAK1	NFKBIA	RELA	MAPK1	CCND1	E2F1	AKT1	RAC1	MAPK3
PID_AVB3_OPN_PATHWAY%MSIGDB_C2%PID_AVB3_OPN_PATHWAY	PID_AVB3_OPN_PATHWAY	NFKB1	RHOA	PIK3CA	ROCK2	ILK	PIP5K1A	PLAU	CD44	MAP3K1	CHUK	MMP2	MAPK8	FOS	MAP3K14	PTK2B	BCAR1	SYK	MMP9	ITGB3	PIK3R1	NFKBIA	RELA	SPP1	MAPK1	GSN	CDC42	JUN	ITGAV	RAC1	MAPK3	VAV3
PID_ECADHERIN_KERATINOCYTE_PATHWAY%MSIGDB_C2%PID_ECADHERIN_KERATINOCYTE_PATHWAY	PID_ECADHERIN_KERATINOCYTE_PATHWAY	FYN	RHOA	CTNNB1	PIK3CA	VASP	CTNND1	PLCG1	SRC	PIK3R1	PIP5K1A	EGFR	AJUBA	CASR	JUP	FMN1	ZYX	CDH1	AKT2	CTNNA1	AKT1	RAC1
PID_DELTA_NP63_PATHWAY%MSIGDB_C2%PID_DELTA_NP63_PATHWAY	PID_DELTA_NP63_PATHWAY	CDKN2A	BRCA2	MDM2	YAP1	HES1	ATM	HBP1	IL1A	BDKRB2	GSK3B	TOP2A	NOTCH1	MRE11A	WWP1	STXBP4	RRAD	TP63	DLX5	FBXW7	DLX6	ITCH	SEC14L2	T	IGFBP3	PPP2R5A	HELLS	TCF7L1	GPX2	ADRM1	KRT5	NRG1	POU2F2	FOSL2	RUNX1	AXL	FASN	KRT14	RAB38	ADA	ITGA3	COL5A1	PERP	SFN	CEBPD	CCNB2	GNB2L1	VDR
BIOCARTA_NKT_PATHWAY%MSIGDB_C2%BIOCARTA_NKT_PATHWAY	BIOCARTA_NKT_PATHWAY	IL2	CCR7	CCR4	CCR3	CCR2	CCR1	IFNGR1	IFNGR2	CD40LG	CCL4	IFNG	CCL3	TGFB2	TGFB1	IL4	TGFB3	CXCR4	IL5	IL12RB1	CCR5	CXCR3	IL18R1	IL12RB2	CD4	CD28	IL12B	IL12A	CSF2	IL4R
PID_IFNG_PATHWAY%MSIGDB_C2%PID_IFNG_PATHWAY	PID_IFNG_PATHWAY	PTPN11	RAPGEF1	STAT1	SOCS1	MTOR	PIK3CA	CRKL	IFNGR1	CAMK2A	IFNG	EP300	JAK2	PIAS4	PIAS1	DAPK1	CBL	PTGES2	CASP1	IRF1	PTPN2	IRF9	IL1B	MAP3K1	SMAD7	MAP3K11	STAT3	PRKCD	CAMK2D	PIK3R1	CEBPB	CAMK2G	MAPK1	RAP1B	RAP1A	AKT1	CAMK2B	CREBBP	MAP2K1	MAPK3	JAK1
PID_INTEGRIN2_PATHWAY%MSIGDB_C2%PID_INTEGRIN2_PATHWAY	PID_INTEGRIN2_PATHWAY	JAM3	THY1	PLAUR	CD40LG	TGFBI	PLAU	ITGB2	CYR61	PLAT	F10	FGB	FGA	ICAM2	FGG	ICAM3	ICAM4	C3	ITGAX	GP1BA	PROC	FCGR2A	VCAM1	ITGAD	SPON2	ITGAM	ITGAL	ICAM1	KNG1	F11R
BIOCARTA_P53_PATHWAY%MSIGDB_C2%BIOCARTA_P53_PATHWAY	BIOCARTA_P53_PATHWAY	TIMP3	RB1	CCNE1	CDKN1A	PCNA	CDK2	MDM2	BAX	TP53	BCL2	ATM	CDK4	APAF1	CCND1	GADD45A	E2F1
BIOCARTA_IL4_PATHWAY%MSIGDB_C2%BIOCARTA_IL4_PATHWAY	BIOCARTA_IL4_PATHWAY	IL2RG	IRS1	RPS6KB1	STAT6	IL4R	IL4	AKT1	GRB2	JAK3	JAK1	SHC1
ST_G_ALPHA_I_PATHWAY%MSIGDB_C2%ST_G_ALPHA_I_PATHWAY	ST_G_ALPHA_I_PATHWAY	ITPR3	CFB	SOS2	BRAF	GRB2	SOS1	PLCB3	PLCB1	RAF1	PLCB2	PIK3CB	STAT3	SRC	SHC1	ASAH1	EGFR	RGS20	DRD2	MAPK1	PITX2	EPHB2	KCNJ3	PI3	KCNJ5	KCNJ9	DAG1	PLCB4	TERF2IP	AKT2	AKT1	AKT3	ITPR1	ITPKB	ITPR2	ITPKA
BIOCARTA_RANKL_PATHWAY%MSIGDB_C2%BIOCARTA_RANKL_PATHWAY	BIOCARTA_RANKL_PATHWAY	MAPK8	FOS	NFKB1	IFNAR2	EIF2AK2	TNFRSF11A	IFNAR1	TRAF6	FOSL2	TNFSF11	RELA	IRF9	IFNB1	FOSL1
BIOCARTA_FEEDER_PATHWAY%MSIGDB_C2%BIOCARTA_FEEDER_PATHWAY	BIOCARTA_FEEDER_PATHWAY	LCT	KHK	HK1	TPI1	TREH	PGM1	MPI	PYGM	PYGL
ST_GA13_PATHWAY%MSIGDB_C2%ST_GA13_PATHWAY	ST_GA13_PATHWAY	NFKB1	CFB	SRF	PLD1	BCL2	PLD2	ROCK2	TONSL	IKBKG	NFKBIL1	PLD3	RDX	MAP2K4	PHKA2	NFKB2	PRKD1	NFKBIE	MAP3K1	NFKBIB	PIK3CB	MAPK8	GNA13	TBXA2R	ROCK1	SERPINA4	PTK2	NFKBIA	CDC42	PI3	LPA	AKT2	AKT1	AKT3	MAP3K5	PDK1	ARHGEF11	DLG4
BIOCARTA_DC_PATHWAY%MSIGDB_C2%BIOCARTA_DC_PATHWAY	BIOCARTA_DC_PATHWAY	CD40	CD5	IL5	ANPEP	ITGAX	CD7	TLR9	TLR7	TLR4	CD33	TLR2	IFNG	IFNA1	CD2	IL10	IL12B	IL12A	CSF2	IL13	IFNB1	IL4	IL3
ST_FAS_SIGNALING_PATHWAY%MSIGDB_C2%ST_FAS_SIGNALING_PATHWAY	ST_FAS_SIGNALING_PATHWAY	DAXX	PTPN13	NR0B2	NFKB1	CDK2AP1	BAX	FAS	XIAP	TPX2	TONSL	IL1A	CASP8	CASP3	CSNK1A1	FADD	AGFG1	RALBP1	RIPK1	NFKBIL1	MAP2K4	EZR	NFKB2	NFKBIE	MAP3K1	NFKBIB	TRAF2	MAPK9	CAD	ROCK1	MAPK10	TP53	NFKBIA	CXCL8	MAPK1	EPHB2	MAPK8IP3	BTK	CASP10	DFFA	PARP1	MAP2K7	MAPK8IP1	DIABLO	MAPK8	CD7	MET	EGFR	TNFRSF6B
PID_CONE_PATHWAY%MSIGDB_C2%PID_CONE_PATHWAY	PID_CONE_PATHWAY	RDH5	CNGB3	PDE6C	GNB3	CNGA3	LRAT	RGS9	GNB5	SLC24A2	GUCY2D	GUCA1B	GUCA1A	GUCA1C	GUCY2F	RPE65	PDE6H	ARR3	GNGT2	RDH12	GNAT2	RGS9BP	GRK7
BIOCARTA_WNT_PATHWAY%MSIGDB_C2%BIOCARTA_WNT_PATHWAY	BIOCARTA_WNT_PATHWAY	AXIN1	WNT1	APC	PPP2CA	CSNK1A1	CSNK1D	GSK3B	SMAD4	NLK	DVL1	FZD1	CTNNB1	TAB1	HDAC1	CSNK2A1	WIF1	CCND1	MYC	CTBP1	PPARD	LEF1	FRAT1	CREBBP	BTRC	MAP3K7	TLE1
SA_G1_AND_S_PHASES%MSIGDB_C2%SA_G1_AND_S_PHASES	SA_G1_AND_S_PHASES	CDKN2A	ARF3	ARF1	NXT1	CDKN1A	PRB1	CDKN1B	CDK2	MDM2	TP53	E2F2	CDK4	CCND1	E2F1	CFL1
PID_THROMBIN_PAR1_PATHWAY%MSIGDB_C2%PID_THROMBIN_PAR1_PATHWAY	PID_THROMBIN_PAR1_PATHWAY	ARRB1	GNB1	RHOA	PIK3CA	VASP	ROCK2	SNX1	SNX2	PRKCG	NOS3	F2R	PKN1	TRPC6	PLCB3	ZYX	PLCB1	PLCB2	GNAZ	GNAI3	PRKCB	GNAI1	PRKCA	GNAI2	ARHGEF1	GNA14	GNA13	GNA15	GNA11	GNG2	GNA12	ADRBK2	GNAO1	F2RL2	ROCK1	PRKCD	GNAQ	F2	DNM2	PIK3R1	AKAP13	MYL2	DNM1	ARHGDIA
BIOCARTA_ASBCELL_PATHWAY%MSIGDB_C2%BIOCARTA_ASBCELL_PATHWAY	BIOCARTA_ASBCELL_PATHWAY	IL10	CD40	CD28	IL2	CD80	HLA-DRA	HLA-DRB1	FAS	IL4	CD40LG	FASLG	CD4
ST_ADRENERGIC%MSIGDB_C2%ST_ADRENERGIC	ST_ADRENERGIC	ITPR3	APC	CFB	PIK3CA	BRAF	CCL16	CCL15	RAF1	PHKA2	GNAI1	PIK3CD	GNA15	GNA11	GAST	CAMP	MAPK10	GNAQ	AR	PTX3	SRC	MAPK14	PIK3R1	ASAH1	EGFR	CCL13	MAPK1	PITX2	KCNJ3	KCNJ5	KCNJ9	DAG1	AKT1	ITPR1	ITPKB	ITPR2	ITPKA
PID_MET_PATHWAY%MSIGDB_C2%PID_MET_PATHWAY	PID_MET_PATHWAY	PTPN11	PDPK1	GAB2	RHOA	MTOR	APC	PIK3CA	PAK4	HRAS	GRB2	SOS1	RAB5A	PARD6A	PTPN2	GAB1	MAP2K4	MAP3K1	PRKCI	HGF	BAD	CTNNB1	F2RL2	PXN	WASL	MUC20	SRC	PAK1	MAPK1	CDC42	RAP1B	RAP1A	EIF4E	JUN	CDH1	NCK1	AKT2	CTNNA1	RAPGEF1	SNAI1	CRK	INPP5D	ARF6	CRKL	PLCG1	MAP2K2	INPPL1	CBL	ETS1
PID_PI3KCI_AKT_PATHWAY%MSIGDB_C2%PID_PI3KCI_AKT_PATHWAY	PID_PI3KCI_AKT_PATHWAY	YWHAB	PDPK1	MTOR	YWHAQ	CDKN1A	CDKN1B	YWHAG	YWHAH	FOXO1	YWHAZ	BCL2L1	KPNA1	TBC1D4	CASP9	GSK3B	RAF1	PRKACA	CHUK	PRKDC	BAD	MAPKAP1	SRC	SLC2A4	MLST8	RICTOR	GSK3A	FOXO3	SFN	YWHAE	AKT2	AKT1	AKT3	FOXO4	MAP3K5	HSP90AA1
SA_PTEN_PATHWAY%MSIGDB_C2%SA_PTEN_PATHWAY	SA_PTEN_PATHWAY	PTK2B	PIK3CA	GRB2	SOS1	PTEN	SHC1	ILK	BPNT1	MAPK1	AKT2	AKT1	AKT3	IPCEF1	MAPK3	PIK3CD	RBL2	PDK1
BIOCARTA_EGF_PATHWAY%MSIGDB_C2%BIOCARTA_EGF_PATHWAY	BIOCARTA_EGF_PATHWAY	STAT1	STAT6	PIK3CA	SRF	ELK1	HRAS	PLCG1	GRB2	EGF	SOS1	STAT5A	STAT5B	RAF1	MAP2K4	PRKCB	MAP3K1	PRKCA	MAPK8	FOS	STAT3	STAT4	STAT2	CSNK2A1	SHC1	PIK3R1	EGFR	JUN	MAP2K1	MAPK3	RASA1	JAK1
PID_AR_NONGENOMIC_PATHWAY%MSIGDB_C2%PID_AR_NONGENOMIC_PATHWAY	PID_AR_NONGENOMIC_PATHWAY	GNB1	PIK3CA	HRAS	PLCG1	MAP2K2	PELP1	PLCB3	GNRH1	PLCB1	SHBG	RAF1	PLCB2	GNAZ	GNAI3	GNAI1	CREB1	GNAI2	FOS	GNG2	GNAO1	AR	SRC	PTK2	PIK3R1	MAPK1	CDC42	PLCG2	AKT1	RAC1	MAP2K1	MAPK3
PID_AR_TF_PATHWAY%MSIGDB_C2%PID_AR_TF_PATHWAY	PID_AR_TF_PATHWAY	RXRB	RXRA	CARM1	RXRG	EP300	NR2C2	SIRT1	MAP2K6	EHMT2	MAP2K4	ZMIZ2	TRIM24	KAT7	SMARCC1	KAT2B	SENP1	PDE9A	TMPRSS2	KLK3	KLK2	HOXB13	NR2C1	SRY	SPDEF	SMARCE1	CEBPA	POU2F1	HDAC1	NR0B1	DNAJA1	SRC	APPBP2	MAPK14	REL	GNB2L1	JUN	CREBBP	SMARCA2	MDM2	FOXO1	PKN1	GSK3B	KAT5	NCOA1	NCOA2	MAPK8	AR	GATA2
PID_THROMBIN_PAR4_PATHWAY%MSIGDB_C2%PID_THROMBIN_PAR4_PATHWAY	PID_THROMBIN_PAR4_PATHWAY	GNA13	GNA15	F2RL3	GNA11	GNB1	RHOA	GNG2	F2RL2	ROCK1	GNAQ	F2	ROCK2	MYL2	PLCB2	GNA14
BIOCARTA_MTA3_PATHWAY%MSIGDB_C2%BIOCARTA_MTA3_PATHWAY	BIOCARTA_MTA3_PATHWAY	SNAI1	MBD3	PDZK1	TUBA4A	TUBA1C	ALDOA	TUBA3C	TUBA1A	SNAI2	MTA3	HDAC1	GAPDH	MTA1	HSPB2	CTSD	HSPB1	CDH1	ESR1
NABA_ECM_AFFILIATED%MSIGDB_C2%NABA_ECM_AFFILIATED	NABA_ECM_AFFILIATED	C1QTNF5	SEMA3A	ANXA6	SEMA3B	ANXA7	ITLN1	SEMA3G	ANXA8	ITLN2	ANXA9	SEMA3E	SEMA3F	CLEC3A	CLEC3B	MUC16	MUC17	CLEC17A	ANXA1	SEMA4A	ANXA2	ANXA3	ANXA4	SEMA4D	ANXA5	SEMA4B	SEMA4C	SEMA4F	SEMA4G	CLEC2A	CLEC2B	SFTPA1	CLEC2D	LGALSL	LGALS4	LGALS3	LGALS2	MUC20	LGALS1	MUC21	MUC22	LGALS9	LGALS8	LGALS7	MUCL1	LMAN1L	CLEC14A	GRIFIN	LMAN1
BIOCARTA_MONOCYTE_PATHWAY%MSIGDB_C2%BIOCARTA_MONOCYTE_PATHWAY	BIOCARTA_MONOCYTE_PATHWAY	PECAM1	CD44	ITGB2	SELE	ITGB1	ITGAM	ITGAL	SELP	ICAM1	SELL	ITGA4
BIOCARTA_INTEGRIN_PATHWAY%MSIGDB_C2%BIOCARTA_INTEGRIN_PATHWAY	BIOCARTA_INTEGRIN_PATHWAY	RAPGEF1	FYN	TLN1	RHOA	CRKL	HRAS	GRB2	SOS1	MAP2K2	TNS1	PPP1R12B	VCL	CAPN1	ZYX	RAF1	ITGB1	ACTN3	ACTN2	MAPK8	CAPNS1	CAPNS2	ACTN1	ROCK1	PXN	BCAR1	SRC	PTK2	SHC1	ITGA1	MAPK1	RAP1A	JUN	CSK	MAP2K1	CAV1	MAPK3	BCR	ACTA1
BIOCARTA_ARENRF2_PATHWAY%MSIGDB_C2%BIOCARTA_ARENRF2_PATHWAY	BIOCARTA_ARENRF2_PATHWAY	MAPK8	FOS	MAPK14	MAPK1	JUN	KEAP1	FXYD2	MAFG	PRKCB	MAFF	CREB1	MAFK	PRKCA
SIG_PIP3_SIGNALING_IN_B_LYMPHOCYTES%MSIGDB_C2%SIG_PIP3_SIGNALING_IN_B_LYMPHOCYTES	SIG_PIP3_SIGNALING_IN_B_LYMPHOCYTES	ITPR3	CDKN2A	BTK	NR0B2	RPS6KB1	PIK3CA	PPP1R13B	PTEN	PREX1	GAB1	PIK3R5	FLOT1	FLOT2	PHF11	SAG	RPS6KA1	SYK	PTPRC	FOXO3	PITX2	DAPP1	CYTH3	CD19	RPS6KA3	RPS6KA2	AKT2	PLCG2	AKT1	AKT3	VAV1	ITPR1	PDK1	LYN	BCR	ITPR2	NR4A3
BIOCARTA_CSK_PATHWAY%MSIGDB_C2%BIOCARTA_CSK_PATHWAY	BIOCARTA_CSK_PATHWAY	GNGT1	GNB1	LCK	ZAP70	CD3G	CD3E	CD3D	CD4	PTPRC	CD247	ADCY1	HLA-DRA	PRKAR1B	HLA-DRB1	PRKAR2B	PRKAR1A	CREBBP	PRKACG	CSK	PRKAR2A	GNAS	PRKACB
BIOCARTA_PAR1_PATHWAY%MSIGDB_C2%BIOCARTA_PAR1_PATHWAY	BIOCARTA_PAR1_PATHWAY	GNGT1	ARHGEF10	F2RL3	ARHGEF12	GNB1	ARHGEF15	RHOA	ARHGEF17	ARHGEF7	ARHGEF6	PIK3CA	ARHGEF18	F2R	ARHGEF3	ARHGEF5	PPP1R12B	ADCY1	PLCB1	PIK3CG	PRKCB	GNAI1	PRKCA	ARHGEF1	ARHGEF2	GNA13	GNA12	PTK2B	ROCK1	GNAQ	F2	ARHGEF16	ARHGEF19	ARHGEF9	PIK3R1	ARHGEF4	MAP3K7	ARHGEF11
SA_MMP_CYTOKINE_CONNECTION%MSIGDB_C2%SA_MMP_CYTOKINE_CONNECTION	SA_MMP_CYTOKINE_CONNECTION	ACE	TNF	TNFRSF1A	IL6R	SELL	CD44	SPN	FCGR3A	TNFRSF8	TGFB2	TGFB1	TNFSF8	CSF1	TNFRSF1B	IL1B
PID_ATM_PATHWAY%MSIGDB_C2%PID_ATM_PATHWAY	PID_ATM_PATHWAY	TERF2	YWHAB	FAM175A	BLM	RFWD2	MDM2	BRCA1	ATM	NBN	TRIM28	ABL1	KAT5	TOP3A	H2AFX	CDC25A	UBE2N	MRE11A	CDC25C	RAD50	FANCD2	CHEK2	RAD17	RAD9A	RBBP8	MDC1	BID	DCLRE1C	CTBP1	RNF8	SMC3	UIMC1	TP53BP1	XRCC4	SMC1A
ST_GRANULE_CELL_SURVIVAL_PATHWAY%MSIGDB_C2%ST_GRANULE_CELL_SURVIVAL_PATHWAY	ST_GRANULE_CELL_SURVIVAL_PATHWAY	APC	CXCR2	CERK	CASP3	CREB3	MAP2K7	PARP1	CREB5	MAP2K4	MAPK8IP1	CREB1	MAPK8	MAPK9	FOS	CAMP	MAPK10	GNAQ	ASAH1	MAPK1	EPHB2	MAPK8IP3	DAG1	JUN	MAPK8IP2	ITPKB	CXCL2	ITPKA
BIOCARTA_ETS_PATHWAY%MSIGDB_C2%BIOCARTA_ETS_PATHWAY	BIOCARTA_ETS_PATHWAY	RBL1	FOS	HDAC2	HRAS	HDAC5	CSF1R	DDX20	ETV3	ETS2	SIN3B	SIN3A	E2F4	NCOR2	ETS1	JUN	CSF1	E2F1	RBL2
BIOCARTA_CTLA4_PATHWAY%MSIGDB_C2%BIOCARTA_CTLA4_PATHWAY	BIOCARTA_CTLA4_PATHWAY	PTPN11	ICOSLG	IL2	PIK3CA	LCK	CD3G	GRB2	CD3E	CD3D	PIK3R1	CD28	CD247	CD80	HLA-DRA	HLA-DRB1	CD86	ITK	CTLA4	ICOS
PID_INSULIN_GLUCOSE_PATHWAY%MSIGDB_C2%PID_INSULIN_GLUCOSE_PATHWAY	PID_INSULIN_GLUCOSE_PATHWAY	YWHAB	YWHAQ	YWHAG	YWHAH	INS	YWHAZ	TBC1D4	GSK3B	STXBP4	PRKCI	ASIP	PPP1R3A	GYS1	STX4	INSR	LNPEP	PPP1CC	TRIP10	SLC2A4	VAMP2	RHOQ	PRKCZ	SFN	YWHAE	AKT2	AKT1
PID_SMAD2_3PATHWAY%MSIGDB_C2%PID_SMAD2_3PATHWAY	PID_SMAD2_3PATHWAY	TGFBRAP1	PIAS4	SMAD2	MAPK1	SMAD4	NUP214	SMAD3	UBE2I	KPNB1	CTDSPL	NUP153	PPM1A	MAPK3	MAP3K1	CTDSP1	CTDSP2	KPNA2
BIOCARTA_ALK_PATHWAY%MSIGDB_C2%BIOCARTA_ALK_PATHWAY	BIOCARTA_ALK_PATHWAY	MEF2C	AXIN1	WNT1	TGFBR1	APC	TGFBR2	TGFBR3	BMPR2	GATA4	HNF1A	NPPB	NKX2-5	BMP10	ACVR1	SMAD1	RFC1	NOG	SMAD6	SMAD5	BMPR1A	BMP7	TGFB2	GSK3B	SMAD4	BMP5	TGFB1	DVL1	BMP4	TGFB3	FZD1	BMP2	CTNNB1	NPPA	CHRD	ATF2	MYL2	MAP3K7
BIOCARTA_HDAC_PATHWAY%MSIGDB_C2%BIOCARTA_HDAC_PATHWAY	BIOCARTA_HDAC_PATHWAY	MEF2C	PIK3CA	IGF1R	YWHAH	INS	HDAC5	PIK3CG	MAP2K6	IGF1	NFATC2	MAPK7	NFATC1	CABIN1	MYOD1	PPP3CA	CAMK1	PPP3CB	CAMK1G	PPP3CC	CALM3	CALM1	CALM2	MEF2D	INSR	MAPK14	PIK3R1	MEF2BNB-MEF2B	AKT1	MEF2A
BIOCARTA_PML_PATHWAY%MSIGDB_C2%BIOCARTA_PML_PATHWAY	BIOCARTA_PML_PATHWAY	DAXX	TNF	TNFRSF1A	PML	RB1	SP100	PAX3	PRAM1	SUMO1	FAS	TP53	HRAS	FASLG	RARA	SIRT1	TNFRSF1B	CREBBP
PID_ALK2_PATHWAY%MSIGDB_C2%PID_ALK2_PATHWAY	PID_ALK2_PATHWAY	SMAD9	SMAD5	BMP7	SMAD4	BMPR2	ACVR1	SMAD1	AMH	AMHR2	FKBP1A	TLX2
BIOCARTA_EIF4_PATHWAY%MSIGDB_C2%BIOCARTA_EIF4_PATHWAY	BIOCARTA_EIF4_PATHWAY	EIF4A1	PDPK1	MTOR	RPS6KB1	EIF4G1	PIK3CA	PTEN	MAPK14	PIK3R1	EIF4A2	IRS1	MAPK1	PABPC1	EIF4G3	EIF4G2	EIF4E	PDK2	EIF4EBP1	AKT1	PRKCB	MKNK1	MAPK3	PRKCA	GHR
PID_PI3KCI_PATHWAY%MSIGDB_C2%PID_PI3KCI_PATHWAY	PID_PI3KCI_PATHWAY	CYTH1	PDPK1	PLEKHA1	PLEKHA2	RHOA	LAT	PIK3CA	LCK	ARAP3	HRAS	CYTH2	PIK3CG	ADAP1	ITK	PIK3CD	PIK3R3	PIK3R2	PIK3CB	SYK	SRC	NRAS	DAPP1	CYTH3	RAP1A	BLK	KRAS	LYN	BTK	FYN	YES1	ARF1	INPP5D	FGR	ARF6	HCK	PLCG1	PTEN	INPPL1	PIK3R6	PIK3R5	ZAP70	PIK3R1	FOXO3	BLNK	PLCG2	RAC1	HSP90AA1	SGK1
BIOCARTA_KREB_PATHWAY%MSIGDB_C2%BIOCARTA_KREB_PATHWAY	BIOCARTA_KREB_PATHWAY	SUCLA2	MDH1	IDH2	OGDH	ACO2	SDHA	CS	FH
PID_TAP63_PATHWAY%MSIGDB_C2%PID_TAP63_PATHWAY	PID_TAP63_PATHWAY	ITGB4	PML	YWHAQ	CDKN1A	BAX	FAS	EP300	WWP1	FDXR	OGG1	TP63	CHUK	NOC2L	S100A2	DST	ITCH	AEN	IGFBP3	DICER1	TRAF4	SPATA18	SMARCD3	EVPL	CLCA2	NQO1	TFAP2C	SSPO	JAG1	CABLES1	SSRP1	DHRS3	IKBKB	ITGA3	PMAIP1	GADD45A	VDR	CDKN2A	TP53I3	EGR2	SP1	MDM2	HBP1	BBC3	MFGE8	ABL1	SERPINB5	FLOT2	PLK1
PID_PLK1_PATHWAY%MSIGDB_C2%PID_PLK1_PATHWAY	PID_PLK1_PATHWAY	CDC14B	GOLGA2	RAB1A	PPP1CB	CDC20	RHOA	KIF20A	FBXO5	RAB1B	CLSPN	NINL	PPP2R1A	CENPU	FZR1	PPP1R12A	BORA	CDK1	ODF2	TUBG1	CENPE	ROCK2	STAG2	TPX2	KIF2A	PPP2CA	PRC1	GORASP1	KIZ	SPC24	TPT1	FBXW11	PLK1	CDC25C	CDC25B	WEE1	SSPO	AURKA	SGOL1	CCNB1	PAK1	BUB1	NDC80	INCENP	ECT2	NUDC	ERCC6L	BUB1B
SIG_CD40PATHWAYMAP%MSIGDB_C2%SIG_CD40PATHWAYMAP	SIG_CD40PATHWAYMAP	NFKB1	MAPKAPK5	MAPK11	PIK3CA	TRAF6	TONSL	GORASP1	IKBKG	NFKBIL1	MAP2K7	MAP2K4	NFKB2	MAPK8IP1	NFKBIE	PIK3CD	DUSP1	NFKBIB	MAPK8	TRAF2	CD40	MAPK9	MAPK10	SYT1	MAPK12	TRAF3	TRAF5	MAPK14	MAPK13	PIK3R1	NFKBIA	MAPK1	MAPK8IP3	MAPK8IP2	MAPK3
PID_RB_1PATHWAY%MSIGDB_C2%PID_RB_1PATHWAY	PID_RB_1PATHWAY	MEF2C	PPP2R3B	TAF1	RB1	CDKN1A	CDKN1B	CCND3	PPP2CA	EP300	HDAC3	SFTPD	TGFB2	CDK4	SIRT1	CCNA2	MAPK9	TFDP1	UBTF	CCNE1	CEBPA	HDAC1	MAPK14	RBBP4	E2F2	SPI1	E2F3	E2F4	CCND1	JUN	CTBP1	CREBBP	CCND2	CDKN2A	CDK6	SMARCA4	MAPK11	CDK2	MDM2	ELF1	ABL1	RAF1	SKP2	BGLAP	MYOD1	PPARG	MET	PAX3	SMARCB1
PID_PI3K_PLC_TRK_PATHWAY%MSIGDB_C2%PID_PI3K_PLC_TRK_PATHWAY	PID_PI3K_PLC_TRK_PATHWAY	YWHAB	PDPK1	YWHAQ	PIK3CA	HRAS	YWHAG	CAMK2A	PLCG1	YWHAH	GRB2	SOS1	STAT5A	YWHAZ	AGAP2	EPB41L1	TRPC3	TRPV1	GSK3B	GAB1	CREB1	BAD	PRKCD	NGF	SRC	SHC1	PIK3R1	CAMK4	FOXO3	NRAS	NTRK1	SFN	YWHAE	CCND1	AKT1	EGR1	KRAS
BIOCARTA_PGC1A_PATHWAY%MSIGDB_C2%BIOCARTA_PGC1A_PATHWAY	BIOCARTA_PGC1A_PATHWAY	MEF2C	PPP3CA	CAMK1	PPP3CB	CAMK1G	PPP3CC	CALM3	CALM1	CALM2	MEF2D	CAMK2D	CAMK2A	YWHAH	SLC2A4	HDAC5	CAMK4	CAMK2G	ESRRA	MEF2BNB-MEF2B	CAMK2B	PPARGC1A	PPARA	MEF2A
BIOCARTA_CDC42RAC_PATHWAY%MSIGDB_C2%BIOCARTA_CDC42RAC_PATHWAY	BIOCARTA_CDC42RAC_PATHWAY	ACTR3	ACTR2	RHOA	ARPC1B	PDGFRA	ARPC1A	ARPC4	PIK3CA	ARPC5	ARPC2	ARPC3	WASL	PIK3R1	PAK1	CDC42	RAC1
PID_IGF1_PATHWAY%MSIGDB_C2%PID_IGF1_PATHWAY	PID_IGF1_PATHWAY	PTPN11	PDPK1	CRK	RPS6KB1	PIK3CA	CRKL	HRAS	IGF1R	GRB2	SOS1	YWHAZ	RAF1	NCK2	IGF1	PRKD1	GRB10	BAD	PRKCD	PXN	BCAR1	PTK2	SHC1	PIK3R1	PRKCZ	PTPN1	IRS1	IRS2	GNB2L1	YWHAE	AKT1
BIOCARTA_CTL_PATHWAY%MSIGDB_C2%BIOCARTA_CTL_PATHWAY	BIOCARTA_CTL_PATHWAY	HLA-A	B2M	GZMB	FAS	CD3G	ITGAL	CD3E	FASLG	CD3D	ICAM1	ITGB2	CD247	PRF1
BIOCARTA_ETC_PATHWAY%MSIGDB_C2%BIOCARTA_ETC_PATHWAY	BIOCARTA_ETC_PATHWAY	SLC25A4	SLC25A6	CYCS	SDHA	MT-CO1	GPD2	ATP5A1	NDUFA1	UQCRC1	SDHC	SDHD	SDHB
BIOCARTA_ERK_PATHWAY%MSIGDB_C2%BIOCARTA_ERK_PATHWAY	BIOCARTA_ERK_PATHWAY	GNGT1	GNB1	PDGFRA	ELK1	HRAS	IGF1R	GRB2	PTPRR	SOS1	MKNK2	PPP2CA	MAP2K2	RAF1	ITGB1	RPS6KA5	STAT3	NGFR	RPS6KA1	NGF	SRC	SHC1	EGFR	MAPK1	MYC	MKNK1	MAP2K1	MAPK3	GNAS
BIOCARTA_SARS_PATHWAY%MSIGDB_C2%BIOCARTA_SARS_PATHWAY	BIOCARTA_SARS_PATHWAY	LDHC	LDHA	FBL	LDHB	ANPEP	GPT	EIF4E	NCL	CKM	MAPK14
PID_RETINOIC_ACID_PATHWAY%MSIGDB_C2%PID_RETINOIC_ACID_PATHWAY	PID_RETINOIC_ACID_PATHWAY	RXRB	RXRA	RXRG	CDK1	PRKCG	HDAC3	EP300	NRIP1	RBP1	PRKACA	PRKCA	NCOA1	NCOA2	KAT2B	MAPK8	NCOA3	HDAC1	RARG	MAPK14	CDK7	CCNH	MAPK1	NCOR2	MNAT1	RARA	RARB	AKT1	VDR	CREBBP	MAPK3
BIOCARTA_CALCINEURIN_PATHWAY%MSIGDB_C2%BIOCARTA_CALCINEURIN_PATHWAY	BIOCARTA_CALCINEURIN_PATHWAY	PPP3CA	PPP3CB	PPP3CC	CDKN1A	NFATC4	CALM3	SP1	CALM1	GNAQ	CALM2	PLCG1	NFATC3	PRKCB	NFATC2	MARCKS	PRKCA	SP3	NFATC1
PID_AJDISS_2PATHWAY%MSIGDB_C2%PID_AJDISS_2PATHWAY	PID_AJDISS_2PATHWAY	FYN	TIAM1	MMP7	ARF6	MMP3	HRAS	IGF1R	EGF	SNX1	RAB5A	RAB7A	ABL1	CASP3	IGF2	RET	ROBO1	GNA13	DSP	GNA12	NTRK2	GFRA1	CTNNB1	ZBTB33	GDNF	CBLL1	MET	ADAM10	CTNND1	CABLES1	SRC	DNM2	CDH2	IQGAP1	EGFR	MEP1B	SLIT1	PTPN1	HGS	JUP	CDC42	NME1	PTPN6	RIN2	CDH1	CTNNA1	RAC1	CREBBP	BDNF
PID_ECADHERIN_STABILIZATION_PATHWAY%MSIGDB_C2%PID_ECADHERIN_STABILIZATION_PATHWAY	PID_ECADHERIN_STABILIZATION_PATHWAY	ENAH	RHOA	PVRL2	ARF6	GIT1	VASP	IGF1R	EGF	VCL	ZYX	IGF1	EFNA1	HGF	CTNNB1	ACTN1	MET	ROCK1	STX4	CTNND1	EPHA2	CYFIP2	NCKAP1	AQP5	LPP	EGFR	AQP3	MLLT4	LIMA1	MYO6	MGAT3	PLEKHA7	CAMSAP3	DIAPH1	CDH1	NCK1	MYL2	ABI1	CTNNA1	KIFC3	EXOC4	PIP5K1C	EXOC3
BIOCARTA_TH1TH2_PATHWAY%MSIGDB_C2%BIOCARTA_TH1TH2_PATHWAY	BIOCARTA_TH1TH2_PATHWAY	CD40	IL2	IL2RA	IFNGR1	IL12RB1	IFNGR2	CD40LG	IL18R1	IFNG	IL12RB2	CD28	IL12B	IL12A	HLA-DRA	IL18	HLA-DRB1	IL4R	IL4	CD86
BIOCARTA_TALL1_PATHWAY%MSIGDB_C2%BIOCARTA_TALL1_PATHWAY	BIOCARTA_TALL1_PATHWAY	TRAF2	MAPK8	NFKB1	MAP3K14	TNFRSF13C	TRAF6	TNFRSF17	TRAF3	TRAF5	MAPK14	TNFSF13B	RELA	TNFSF13	TNFRSF13B	CHUK
BIOCARTA_CASPASE_PATHWAY%MSIGDB_C2%BIOCARTA_CASPASE_PATHWAY	BIOCARTA_CASPASE_PATHWAY	LMNA	GZMB	CYCS	XIAP	CASP7	LMNB2	LMNB1	CASP9	CASP6	CASP8	CASP10	CASP3	CASP4	ARHGDIB	CASP1	CASP2	APAF1	DFFB	DFFA	PARP1	PRF1	BIRC2	BIRC3
BIOCARTA_IL1R_PATHWAY%MSIGDB_C2%BIOCARTA_IL1R_PATHWAY	BIOCARTA_IL1R_PATHWAY	TNF	NFKB1	TRAF6	ECSIT	IRAK2	IL1A	IL1RAP	IRAK1	TGFB2	IL1R1	TGFB1	IRAK3	MAP2K6	MAP2K3	TOLLIP	TGFB3	IL1B	MAP3K1	MYD88	CHUK	MAPK8	IL6	MAP3K14	IL1RN	TAB1	MAPK14	IFNA1	IKBKB	NFKBIA	RELA	JUN	IFNB1	MAP3K7
BIOCARTA_EDG1_PATHWAY%MSIGDB_C2%BIOCARTA_EDG1_PATHWAY	BIOCARTA_EDG1_PATHWAY	GNGT1	GNB1	RHOA	PDGFRA	PIK3CA	S1PR1	SPHKAP	SPHK1	ADCY1	PLCB1	PIK3CG	PRKCB	GNAI1	PRKCA	SRC	PTK2	ITGB3	PIK3R1	ASAH1	MAPK1	SMPD1	PDGFA	AKT1	ITGAV	RAC1	MAPK3	SMPD2
PID_TRAIL_PATHWAY%MSIGDB_C2%PID_TRAIL_PATHWAY	PID_TRAIL_PATHWAY	TNFRSF10A	TNFRSF10D	PIK3CA	CASP8	CASP10	TRADD	FADD	DAP3	RIPK1	IKBKG	CFLAR	MAP2K4	PIK3CD	MAP3K1	PIK3R3	CHUK	PIK3R2	PIK3CB	MAPK8	TRAF2	PIK3R1	IKBKB	TNFSF10	MAPK1	SMPD1	MAPK3	TNFRSF10C	TNFRSF10B
BIOCARTA_NFKB_PATHWAY%MSIGDB_C2%BIOCARTA_NFKB_PATHWAY	BIOCARTA_NFKB_PATHWAY	TNF	TNFRSF1A	NFKB1	MAP3K14	TAB1	TLR4	TRAF6	IKBKB	IL1A	TNFAIP3	NFKBIA	RELA	TRADD	IRAK1	FADD	IL1R1	RIPK1	IKBKG	TNFRSF1B	MAP3K1	MAP3K7	MYD88	CHUK
PID_CIRCADIAN_PATHWAY%MSIGDB_C2%PID_CIRCADIAN_PATHWAY	PID_CIRCADIAN_PATHWAY	CRY2	TIMELESS	WDR5	CRY1	CLOCK	CHEK1	ATR	NONO	CSNK1E	NR1D1	NPAS2	BHLHE40	ARNTL	PER2	2020-12-01	PER1
BIOCARTA_RARRXR_PATHWAY%MSIGDB_C2%BIOCARTA_RARRXR_PATHWAY	BIOCARTA_RARRXR_PATHWAY	NCOA3	RXRA	HDAC3	GTF2A1	GTF2B	GTF2F1	GTF2E1	NCOR2	TBP	ERCC3	POLR2A	RARA	NCOA1	NCOA2	KAT2B
BIOCARTA_RHO_PATHWAY%MSIGDB_C2%BIOCARTA_RHO_PATHWAY	BIOCARTA_RHO_PATHWAY	TLN1	RHOA	BAIAP2	PIP5K1A	ARHGEF5	PPP1R12B	VCL	ARHGEF1	ACTR3	LIMK1	ACTR2	ARPC1B	ARPC1A	ARPC4	ARPC5	ROCK1	ARPC2	MYLK	ARPC3	SRC	ARHGAP5	GSN	ARHGAP6	ARHGAP4	DIAPH1	MYL2	OPHN1	PFN1	ARHGAP1	ARHGEF11	CFL1	PIP5K1B
BIOCARTA_SPRY_PATHWAY%MSIGDB_C2%BIOCARTA_SPRY_PATHWAY	BIOCARTA_SPRY_PATHWAY	SPRY4	PTPRB	SPRY3	SPRY2	SPRY1	HRAS	GRB2	EGF	SOS1	SRC	SHC1	EGFR	MAPK1	CBL	RAF1	MAP2K1	RASA1	MAPK3
PID_S1P_S1P3_PATHWAY%MSIGDB_C2%PID_S1P_S1P3_PATHWAY	PID_S1P_S1P3_PATHWAY	VEGFA	RHOA	S1PR3	S1PR2	S1PR1	JAK2	GNAZ	GNAI3	GNAI1	CXCR4	GNAI2	GNA14	GNA13	GNA15	GNA11	FLT1	GNA12	GNAO1	GNAQ	SRC	ITGB3	PDGFB	MAPK1	AKT1	AKT3	ITGAV	RAC1	MAPK3	PDGFRB
BIOCARTA_GLEEVEC_PATHWAY%MSIGDB_C2%BIOCARTA_GLEEVEC_PATHWAY	BIOCARTA_GLEEVEC_PATHWAY	MAPK8	STAT1	FOS	BAD	PIK3CA	CRKL	HRAS	GRB2	SOS1	STAT5A	STAT5B	PIK3R1	JAK2	MYC	JUN	PIK3CG	RAF1	AKT1	MAP2K4	MAP2K1	MAPK3	MAP3K1	BCR
BIOCARTA_CCR3_PATHWAY%MSIGDB_C2%BIOCARTA_CCR3_PATHWAY	BIOCARTA_CCR3_PATHWAY	GNGT1	LIMK1	GNB1	RHOA	CCR3	GNAQ	HRAS	NOX1	ROCK2	PTK2	PIK3C2G	PPP1R12B	MAPK1	PLCB1	CCL11	RAF1	MYL2	MAP2K1	PRKCB	MAPK3	PRKCA	GNAS	CFL1
BIOCARTA_MCM_PATHWAY%MSIGDB_C2%BIOCARTA_MCM_PATHWAY	BIOCARTA_MCM_PATHWAY	CDC6	KITLG	CCNE1	MCM3	CDKN1B	CDK2	ORC1	CDT1	MCM7	ORC5	ORC4	ORC6	ORC3	ORC2	MCM4	MCM5	MCM6	MCM2
BIOCARTA_CERAMIDE_PATHWAY%MSIGDB_C2%BIOCARTA_CERAMIDE_PATHWAY	BIOCARTA_CERAMIDE_PATHWAY	TRAF2	MAPK8	TNFRSF1A	NFKB1	BAD	CYCS	NSMAF	AIFM1	BAX	BCL2	RELA	CASP8	TRADD	MAPK1	FADD	SMPD1	RIPK1	RAF1	MAP2K4	MAP2K1	MAPK3	MAP3K1
BIOCARTA_ARAP_PATHWAY%MSIGDB_C2%BIOCARTA_ARAP_PATHWAY	BIOCARTA_ARAP_PATHWAY	CYTH1	ARF1	ASAP2	ARFGEF1	ARFGEF2	COPA	KDELR1	GBF1	CLTB	ARFGAP3	ARFGAP1	CYTH4	KDELR2	CYTH2	KDELR3	GPLD1	CYTH3
PID_HDAC_CLASSI_PATHWAY%MSIGDB_C2%PID_HDAC_CLASSI_PATHWAY	PID_HDAC_CLASSI_PATHWAY	TNF	HDAC10	NFKB1	HDAC11	CHD4	CHD3	MBD3L2	SMG5	SIRT4	SIRT5	SIRT6	SIRT7	YY1	RANGAP1	SIRT2	WDR77	HDAC5	SAP30	SIRT3	EP300	FKBP3	HDAC3	ZFPM1	SIN3B	HDAC4	RAN	SIN3A	HDAC8	GATA1	PRMT5	HDAC9	HDAC6	SAP18	SIRT1	RBBP7	MTA2	SMURF1	RANBP2	MBD2	PRKACA	GATAD2B	GATAD2A	SMAD7	KAT2B	TFCP2	MXD1	TNFRSF1A	STAT3
BIOCARTA_FCER1_PATHWAY%MSIGDB_C2%BIOCARTA_FCER1_PATHWAY	BIOCARTA_FCER1_PATHWAY	FCER1A	BTK	FCER1G	PIK3CA	ELK1	HRAS	PLCG1	GRB2	SOS1	PLA2G4A	PIK3CG	RAF1	MAP2K7	MAP2K4	PRKCB	PAK2	NFATC2	MAP3K1	NFATC1	PPP3CA	MAPK8	PPP3CB	PPP3CC	FOS	NFATC4	CALM3	CALM1	CALM2	SYK	SHC1	PIK3R1	MAPK1	JUN	NFATC3	MAP2K1	MAPK3	VAV1	LYN
PID_TRKR_PATHWAY%MSIGDB_C2%PID_TRKR_PATHWAY	PID_TRKR_PATHWAY	PTPN11	GAB2	RHOA	TIAM1	SQSTM1	PIK3CA	HRAS	ELMO1	GRB2	SOS1	SHC2	NEDD4L	GAB1	DOCK1	PRKCI	STAT3	NRAS	MAPK1	CDC42	CCND1	RAP1B	RAP1A	DNM1	BDNF	DYNLT1	KRAS	RAPGEF1	NTF4	CRK	MATK	RHOG	FRS2	FRS3	FAIM	CRKL	SHC3	NTF3	RGS19	MAGED1	PLCG1	SH2B1	NTRK3	ARHGAP32	RIT1	EHD4	RIT2	DNAJA3	ABL1
ST_T_CELL_SIGNAL_TRANSDUCTION%MSIGDB_C2%ST_T_CELL_SIGNAL_TRANSDUCTION	ST_T_CELL_SIGNAL_TRANSDUCTION	RASGRP1	PAK3	RASGRP4	RASGRP3	NFKB1	LAT	LCK	PAK4	SOS2	PLCG1	GRB2	SOS1	TONSL	CBL	NFKBIL1	RAF1	NFKB2	PAK2	NFKBIE	ITK	PAK7	CTLA4	PAK6	FBXW7	NFKBIB	DTYMK	GRAP2	LCP2	ZAP70	CD3D	PAK1	NFKBIA	PTPRC	CD28	MAPK1	NFAT5	EPHB2	PRDX1	DAG1	NCK1	CSK	VAV1	ITPKB	RASGRP2	ITPKA
PID_ERBB1_DOWNSTREAM_PATHWAY%MSIGDB_C2%PID_ERBB1_DOWNSTREAM_PATHWAY	PID_ERBB1_DOWNSTREAM_PATHWAY	MEF2C	YWHAB	STAT1	MTOR	YWHAQ	PIK3CA	PPP2R1A	HRAS	YWHAG	GRB2	YWHAH	SOS1	EGF	RAB5A	BCL2L1	YWHAZ	ATF1	GAB1	RPS6KA5	MAP2K4	CREB1	MAP3K1	F2RL2	WASL	SRC	IQGAP1	NRAS	SFN	MAPK1	CDC42	RPS6KA3	JUN	KRAS	VAV2	ELK1	SMAD1	PRKCA	DUSP1	MAPK7	PEBP1	ACTR3	FOS	ACTR2	ARPC1B	CAPN2	ARPC4	ARPC5	USP6NL
BIOCARTA_TEL_PATHWAY%MSIGDB_C2%BIOCARTA_TEL_PATHWAY	BIOCARTA_TEL_PATHWAY	RB1	XRCC6	TP53	XRCC5	BCL2	TNKS	IGF1R	TERF1	TEP1	PPP2CA	EGFR	TERT	POLR2A	MYC	AKT1	PRKCA	KRAS	HSP90AA1
BIOCARTA_MAPK_PATHWAY%MSIGDB_C2%BIOCARTA_MAPK_PATHWAY	BIOCARTA_MAPK_PATHWAY	DAXX	MEF2C	MAP4K3	STAT1	NFKB1	MAPKAPK2	TGFBR1	RAPGEF2	MAPKAPK5	RPS6KB1	HRAS	BRAF	GRB2	MAPKAPK3	ARAF	TRADD	MAP3K8	MAP3K6	TGFB2	MAP3K4	RIPK1	MAPK6	TGFB1	MAPK4	MAP4K1	MAP2K6	RPS6KB2	MAP2K3	MAP3K10	RPS6KA5	MAP2K4	TGFB3	MAP3K13	MAP4K2	CREB1	MAP3K1	CHUK	TRAF2	MAPK9	MAP3K14	MAPK10	CEBPA	MAPK14	MAPK13	IKBKB	PAK1	NFKBIA	MAPK1
PID_FOXO_PATHWAY%MSIGDB_C2%PID_FOXO_PATHWAY	PID_FOXO_PATHWAY	G6PC	YWHAB	YWHAQ	CDKN1B	YWHAG	YWHAH	MST1	YWHAZ	EP300	RAN	CSNK1A1	CSNK1D	CSNK1E	SIRT1	RBL2	CHUK	KAT2B	MAPK9	CTNNB1	ZFAND5	CSNK1G3	USP7	CAT	MAPK10	CSNK1G2	CSNK1G1	BCL2L11	FBXO32	SOD2	IKBKB	CCNB1	SFN	GADD45A	CREBBP	RALB	FOXO4	BCL6	RALA	CDK2	FOXO1	FASLG	SKP2	MAPK8	PLK1	FOXO3	XPO1	YWHAE	AKT1
PID_TCR_JNK_PATHWAY%MSIGDB_C2%PID_TCR_JNK_PATHWAY	PID_TCR_JNK_PATHWAY	MAPK8	GRAP2	CRK	LAT	LCP2	CRKL	MAP3K8	DBNL	JUN	MAP4K1	MAP2K4	PRKCB	MAP3K1	MAP3K7
BIOCARTA_ATRBRCA_PATHWAY%MSIGDB_C2%BIOCARTA_ATRBRCA_PATHWAY	BIOCARTA_ATRBRCA_PATHWAY	FANCE	FANCG	FANCF	RAD50	BRCA2	FANCD2	CHEK1	CHEK2	TP53	BRCA1	RAD17	ATM	RAD1	NBN	ATR	RAD9A	TREX1	RAD51	MRE11A	HUS1	FANCC
PID_ERBB1_RECEPTOR_PROXIMAL_PATHWAY%MSIGDB_C2%PID_ERBB1_RECEPTOR_PROXIMAL_PATHWAY	PID_ERBB1_RECEPTOR_PROXIMAL_PATHWAY	PTPN11	STAT1	TLN1	PIK3CA	HRAS	PLCG1	GRB2	EGF	SOS1	NCK2	GAB1	GNAI3	GNAI1	PIK3CD	PIK3R3	PIK3R2	PIK3CB	STAT3	WASL	SRC	PTK2	SHC1	PIK3R1	PAK1	EGFR	NRAS	PTPN1	MAPK1	GSN	PTPN6	NCK1	PIP5K1C	MAPK3	RASA1	KRAS
BIOCARTA_SODD_PATHWAY%MSIGDB_C2%BIOCARTA_SODD_PATHWAY	BIOCARTA_SODD_PATHWAY	TRAF2	TNF	TNFRSF1A	BAG4	CASP8	TRADD	FADD	RIPK1	TNFRSF1B	BIRC3
BIOCARTA_TOLL_PATHWAY%MSIGDB_C2%BIOCARTA_TOLL_PATHWAY	BIOCARTA_TOLL_PATHWAY	TIRAP	TLR10	NFKB1	TLR6	TLR3	EIF2AK2	ELK1	TRAF6	ECSIT	IRAK1	IKBKG	MAP2K6	MAP2K3	TOLLIP	MAP2K4	PPARA	MAP3K1	MYD88	CHUK	MAPK8	FOS	MAP3K14	TLR9	TAB2	TLR7	TAB1	TLR4	TLR2	MAPK14	IKBKB	NFKBIA	RELA	JUN	LY96	MAP3K7	CD14	PGLYRP1
BIOCARTA_BARR_MAPK_PATHWAY%MSIGDB_C2%BIOCARTA_BARR_MAPK_PATHWAY	BIOCARTA_BARR_MAPK_PATHWAY	MAP2K2	ARRB1	GNGT1	GNB1	MAPK1	ADCY1	PLCB1	RAF1	DNM1	MAP2K1	MAPK3	GNAS
BIOCARTA_NKCELLS_PATHWAY%MSIGDB_C2%BIOCARTA_NKCELLS_PATHWAY	BIOCARTA_NKCELLS_PATHWAY	HLA-A	B2M	LAT	PTK2B	PIK3CA	KLRC2	SYK	KLRC3	KLRC4	KLRD1	PIK3R1	KLRC1	PAK1	IL18	PTPN6	ITGB1	MAP2K1	RAC1	VAV1	MAPK3
BIOCARTA_IGF1MTOR_PATHWAY%MSIGDB_C2%BIOCARTA_IGF1MTOR_PATHWAY	BIOCARTA_IGF1MTOR_PATHWAY	PDPK1	MTOR	RPS6KB1	PIK3CA	EIF2B5	IGF1R	EIF2S2	PTEN	EIF2S1	PIK3R1	PPP2CA	EIF2S3	INPPL1	GSK3B	EIF4E	PDK2	IGF1	EIF4EBP1	AKT1	RPS6
BIOCARTA_FAS_PATHWAY%MSIGDB_C2%BIOCARTA_FAS_PATHWAY	BIOCARTA_FAS_PATHWAY	DAXX	PTPN13	RB1	RIPK2	FAS	FASLG	CASP7	LMNB2	LMNB1	CASP6	CASP8	CASP10	CASP3	FADD	ARHGDIB	DFFB	DFFA	CFLAR	PARP1	MAP2K4	PAK2	SPTAN1	MAP3K1	MAPK8	LMNA	PRKDC	PAK1	FAF1	JUN	MAP3K7
BIOCARTA_GABA_PATHWAY%MSIGDB_C2%BIOCARTA_GABA_PATHWAY	BIOCARTA_GABA_PATHWAY	GABRA2	GABRA1	GABRA6	GABRA5	GABRA4	GABRA3	DNM1	GPHN	GABARAP	SRC
BIOCARTA_GLYCOLYSIS_PATHWAY%MSIGDB_C2%BIOCARTA_GLYCOLYSIS_PATHWAY	BIOCARTA_GLYCOLYSIS_PATHWAY	PGK1	PKLR	GPI	PGAM1	ENO1	PFKL	HK1	TPI1	GAPDH	ALDOB
BIOCARTA_NUCLEARRS_PATHWAY%MSIGDB_C2%BIOCARTA_NUCLEARRS_PATHWAY	BIOCARTA_NUCLEARRS_PATHWAY	NR0B2	ABCC3	ABCB1	ABCB4	NR1I3	ABCB11	CYP1A2	CYP2E1	NR1H4	NR1H3	RARA	PPARD	PPARA	PPARG
PID_HES_HEY_PATHWAY%MSIGDB_C2%PID_HES_HEY_PATHWAY	PID_HES_HEY_PATHWAY	RCAN1	ID1	PTF1A	NEUROG3	RB1	CDKN1B	GATA4	HES1	YY1	TWIST1	EP300	JAK2	TCF3	GATA1	PARP1	NOTCH1	BGLAP	NCOA1	MYOD1	ARNT	NCOR1	KDR	STAT3	AR	CAMK2D	HDAC1	HIF1A	CD4	RBBP8	MAML2	NCOR2	KDM1A	MAML1	GATA6	MYB	RUNX2	CTBP1	RBPJ	E2F1	ASCL1	HEY1	CREBBP	HEY2	SPEN	TLE1	GHR	HES6	GAA
BIOCARTA_TCRA_PATHWAY%MSIGDB_C2%BIOCARTA_TCRA_PATHWAY	BIOCARTA_TCRA_PATHWAY	PTPRC	FYN	CD247	HLA-DRA	LCK	HLA-DRB1	ZAP70	CD3G	CD3E	CD3D	CD4
BIOCARTA_MTOR_PATHWAY%MSIGDB_C2%BIOCARTA_MTOR_PATHWAY	BIOCARTA_MTOR_PATHWAY	EIF4A1	PDPK1	MTOR	TSC2	RPS6KB1	EIF4G1	PIK3CA	PTEN	EIF3A	PIK3R1	PPP2CA	EIF4B	EIF4A2	TSC1	EIF4G3	EIF4G2	EIF4E	PDK2	EIF4EBP1	AKT1	MKNK1	RPS6	FKBP1A
PID_INTEGRIN3_PATHWAY%MSIGDB_C2%PID_INTEGRIN3_PATHWAY	PID_INTEGRIN3_PATHWAY	LAMC1	THY1	PLAUR	VEGFA	L1CAM	VTN	TGFBR2	COL1A1	LAMB1	TGFBI	PLAU	FBN1	SPHK1	COL4A1	ITGA2B	COL4A4	CYR61	CD47	COL4A3	COL4A6	COL4A5	SDC4	EDIL3	TNC	FGB	FGA	FGG	THBS1	KDR	SDC1	COL1A2	FN1	IBSP	ITGB3	PDGFB	PECAM1	F11R	SPP1	PVR	LAMA4	ITGAV	HMGB1	PDGFRB
PID_RAC1_REG_PATHWAY%MSIGDB_C2%PID_RAC1_REG_PATHWAY	PID_RAC1_REG_PATHWAY	TIAM1	ARHGEF7	MCF2	ARHGEF6	DEF6	ELMO1	DOCK2	SOS1	NGEF	PREX1	DOCK6	RALBP1	RAP1GDS1	ARHGAP17	PREX2	CHN1	DOCK1	TIAM2	SPATA13	ARHGEF2	ARHGAP9	KALRN	TRIO	RACGAP1	ARHGEF25	CHN2	ABR	ABI1	RAC1	RASGRF2	VAV1	RASGRF1	EPS8	ARHGAP1	ARHGDIA	BCR	VAV3	VAV2
PID_TOLL_ENDOGENOUS_PATHWAY%MSIGDB_C2%PID_TOLL_ENDOGENOUS_PATHWAY	PID_TOLL_ENDOGENOUS_PATHWAY	TIRAP	TLR6	RHOA	TLR3	IRAK2	IRAK1	IKBKG	IRAK4	MYD88	CHUK	SFTPA1	VCAN	S100A9	BGN	TICAM1	S100A8	TLR1	TLR4	SAA1	TLR2	IKBKB	HSPD1	HMGB1	LY96	CD14
BIOCARTA_HIVNEF_PATHWAY%MSIGDB_C2%BIOCARTA_HIVNEF_PATHWAY	BIOCARTA_HIVNEF_PATHWAY	DAXX	TNF	TRAF1	NFKB1	RB1	FAS	BCL2	XIAP	CASP7	BAG4	CASP8	TRADD	CASP3	FADD	CASP2	APAF1	RIPK1	CFLAR	TNFRSF1B	SPTAN1	BIRC2	MAP3K1	CHUK	BIRC3	CRADD	TRAF2	TNFRSF1A	MAP3K14	ACTG1	PSEN2	CDK11A	CDK11B	NFKBIA	MDM2	FASLG	NUMA1	LMNB2	LMNB1	CASP9	CASP6	ARHGDIB	DFFB	DFFA	PARP1	MAP2K7	PAK2	MAPK8	LMNA
ST_ERK1_ERK2_MAPK_PATHWAY%MSIGDB_C2%ST_ERK1_ERK2_MAPK_PATHWAY	ST_ERK1_ERK2_MAPK_PATHWAY	NFKB1	SOS2	BRAF	GRB2	SOS1	MKNK2	MAP2K2	ATF1	ARAF	MAP3K8	CREB3	KAT5	CREB5	CREB1	BAD	RPS6KA1	TRAF3	SHC1	DUSP6	MAPK1	RPS6KA3	RAP1A	EIF4E	RPS6KA2	EEF2K	MKNK1	DUSP4	MAP2K1	MAPK3	DUSP9	MOS	KLF6
BIOCARTA_ATM_PATHWAY%MSIGDB_C2%BIOCARTA_ATM_PATHWAY	BIOCARTA_ATM_PATHWAY	MAPK8	NFKB1	RAD50	CDKN1A	CHEK1	MDM2	CHEK2	TP53	BRCA1	ATM	NBN	TP73	NFKBIA	RBBP8	RELA	ABL1	JUN	GADD45A	RAD51	MRE11A
PID_HDAC_CLASSII_PATHWAY%MSIGDB_C2%PID_HDAC_CLASSII_PATHWAY	PID_HDAC_CLASSII_PATHWAY	MEF2C	YWHAB	HDAC10	GNB1	HDAC11	TUBA1B	RFXANK	TUBB2A	BCL6	SRF	BCOR	ANKRA2	RANGAP1	HDAC5	HDAC3	HDAC4	RAN	GATA1	HDAC9	HDAC6	RANBP2	GNG2	ADRBK1	SUMO1	GATA2	HDAC7	CAMK4	XPO1	NCOR2	YWHAE	NR3C1	UBE2I	ESR1	HSP90AA1
BIOCARTA_CDK5_PATHWAY%MSIGDB_C2%BIOCARTA_CDK5_PATHWAY	BIOCARTA_CDK5_PATHWAY	MAP2K2	CDK5R1	MAPK1	RAF1	NGFR	HRAS	MAP2K1	NGF	EGR1	MAPK3	CDK5
SA_B_CELL_RECEPTOR_COMPLEXES%MSIGDB_C2%SA_B_CELL_RECEPTOR_COMPLEXES	SA_B_CELL_RECEPTOR_COMPLEXES	FOS	ELK1	PAPPA	HRAS	RPS6KA1	GRB2	SYK	SOS1	SHC1	MAPK1	MAPK8IP3	ATF2	JUN	RPS6KA3	BLNK	MAP2K1	RAC1	VAV1	MAPK3	MAP3K1	LYN	BCR	VAV3	VAV2
PID_ILK_PATHWAY%MSIGDB_C2%PID_ILK_PATHWAY	PID_ILK_PATHWAY	SNAI1	ARHGEF7	RHOG	ARHGEF6	PPP1R12A	CKAP5	LIMS3L	ILK	ILKAP	GIT2	TACC3	PPP1R14A	TNS1	LIMS3	PPP1R14B	PPP1R14C	PARVA	GSK3B	PARVB	ZEB1	ZYX	PARVG	RUVBL2	NCK2	NACA	RUVBL1	PARP1	CDC37	ELMO2	CREB1	MYL9	LIMS2	LIMS1	CTNNB1	ACTN1	PXN	AURKA	RICTOR	IQGAP1	XPO1	CDC42	CCND1	JUN	DIAPH1	AKT1	RAC1	HSP90AA1
PID_S1P_META_PATHWAY%MSIGDB_C2%PID_S1P_META_PATHWAY	PID_S1P_META_PATHWAY	GNA13	GNA15	GNA11	GNA12	GNAO1	GNAQ	S1PR3	S1PR2	S1PR1	ABCC1	SPHK1	SPHK2	SGPP1	SGPL1	S1PR5	S1PR4	GNAZ	GNAI3	GNAI1	GNAI2	GNA14
PID_ARF_3PATHWAY%MSIGDB_C2%PID_ARF_3PATHWAY	PID_ARF_3PATHWAY	CLTA	ASAP1	GGA3	ARFIP2	ARF1	COPA	PLD2	KDELR1	GBF1	CLTB	CD4	PIP5K1A	ARFGAP1	CYTH2	AP2A1	RAC1	AP2M1	GOSR2	USO1
PID_HEDGEHOG_2PATHWAY%MSIGDB_C2%PID_HEDGEHOG_2PATHWAY	PID_HEDGEHOG_2PATHWAY	PIK3CA	ADRBK1	HHIP	STIL	PTCH2	LRP2	PTHLH	GLI2	PIK3R1	HHAT	SMO	SHH	BOC	CDON	LRPAP1	IHH	TGFB2	PTCH1	DHH	ARRB2	AKT1	GAS1
BIOCARTA_ERYTH_PATHWAY%MSIGDB_C2%BIOCARTA_ERYTH_PATHWAY	BIOCARTA_ERYTH_PATHWAY	IL6	KITLG	IL9	CCL3	IL1A	IL11	CSF3	TGFB2	CSF2	TGFB1	EPO	IGF1	TGFB3	FLT3	IL3
PID_EPHA_FWDPATHWAY%MSIGDB_C2%PID_EPHA_FWDPATHWAY	PID_EPHA_FWDPATHWAY	EPHA4	FYN	YES1	ARHGEF15	RHOA	CRK	FGR	HCK	LCK	CRKL	PLCG1	NGEF	CBL	PIK3CG	EPHA5	EFNA1	CDK5	PIK3R6	EPHA7	PIK3R5	EPHA6	EPHA8	EFNA3	EFNA2	EPHA1	EPHA3	ROCK1	EPHA2	EFNA5	SRC	BLK	LYN	VAV3	VAV2
PID_ERB_GENOMIC_PATHWAY%MSIGDB_C2%PID_ERB_GENOMIC_PATHWAY	PID_ERB_GENOMIC_PATHWAY	NR0B2	SMARCA4	NCOA3	C3	SMARCE1	NR0B1	DDX54	ZNF14	ESR2	UBA3	SMARCB1	NEDD8	UBE2M	NCOA1	NCOA2
BIOCARTA_NEUROTRANSMITTERS_PATHWAY%MSIGDB_C2%BIOCARTA_NEUROTRANSMITTERS_PATHWAY	BIOCARTA_NEUROTRANSMITTERS_PATHWAY	TH	PNMT	TPH1	GAD1	HDC	DBH
BIOCARTA_HSP27_PATHWAY%MSIGDB_C2%BIOCARTA_HSP27_PATHWAY	BIOCARTA_HSP27_PATHWAY	DAXX	TNF	MAPKAPK2	CYCS	FAS	BCL2	FASLG	IL1A	CASP9	MAPKAPK3	CASP3	APAF1	HSPB2	HSPB1	ACTA1
ST_WNT_BETA_CATENIN_PATHWAY%MSIGDB_C2%ST_WNT_BETA_CATENIN_PATHWAY	ST_WNT_BETA_CATENIN_PATHWAY	MVP	FSTL1	CBY1	CXXC4	AXIN1	SFRP1	NKD1	NKD2	APC	CER1	TSHB	ANKRD6	DACT1	RPSA	AXIN2	SENP2	DKK2	DKK3	DKK4	PTPRA	CSNK1A1	GSK3B	DVL1	CTNNB1	PIN1	DKK1	WIF1	GSK3A	PSEN1	AKT2	AKT1	LRP1	FRAT1	AKT3
PID_HDAC_CLASSIII_PATHWAY%MSIGDB_C2%PID_HDAC_CLASSIII_PATHWAY	PID_HDAC_CLASSIII_PATHWAY	TUBA1B	CDKN1A	TUBB2A	BAX	XRCC6	SIRT7	FOXO1	SIRT2	SIRT3	EP300	HDAC4	SIRT1	PPARGC1A	KAT2B	MYOD1	ACSS2	FHL2	HOXA10	HIST1H1E	ACSS1	MEF2D	TP53	FOXO3	CREBBP	FOXO4
ST_INTERLEUKIN_13_PATHWAY%MSIGDB_C2%ST_INTERLEUKIN_13_PATHWAY	ST_INTERLEUKIN_13_PATHWAY	JAK2	IL13	IL13RA2	IL13RA1	IL4R	TYK2	JAK1
PID_CD8_TCR_PATHWAY%MSIGDB_C2%PID_CD8_TCR_PATHWAY	PID_CD8_TCR_PATHWAY	RASGRP1	PDPK1	LAT	LCK	HRAS	GRB2	SOS1	PRKCE	MAP3K8	IKBKG	CD86	CHUK	HLA-A	CD8A	B2M	MAP3K14	CD3G	CD3E	CD3D	IKBKB	PTPRC	NRAS	CD28	CD247	RAP1A	PRF1	KRAS	FYN	TRAF6	BCL10	MALT1	PLCG1	CD80	CBL	PRKCQ	PRKCB	PRKCA	GRAP2	LCP2	RASSF5	ZAP70	CD8B	STIM1	ORAI1	CARD11	SHC1	PAG1	TRPV6
BIOCARTA_PTEN_PATHWAY%MSIGDB_C2%BIOCARTA_PTEN_PATHWAY	BIOCARTA_PTEN_PATHWAY	PDPK1	PIK3CA	CDKN1B	BCAR1	GRB2	SOS1	PTEN	FASLG	PTK2	SHC1	ILK	PIK3R1	FOXO3	MAPK1	PDK2	ITGB1	AKT1	MAPK3
PID_P38_GAMMA_DELTA_PATHWAY%MSIGDB_C2%PID_P38_GAMMA_DELTA_PATHWAY	PID_P38_GAMMA_DELTA_PATHWAY	PKN1	MAPT	CCND1	SNTA1	MAP2K6	MAP2K3	EEF2K	MAPK12	MAPK13	STMN1
PID_FRA_PATHWAY%MSIGDB_C2%PID_FRA_PATHWAY	PID_FRA_PATHWAY	ITGB4	CDKN2A	DCN	PLAUR	DMTF1	MGP	IVL	ATF4	MMP1	SP1	CCL2	NOS3	PLAU	EP300	NFATC2	BGLAP	NFATC1	CCNA2	MMP2	IL6	COL1A2	FOSL2	MMP9	GJA1	CXCL8	HMOX1	CCND1	JUN	NFATC3	TXLNG	LAMA3	THBD	JUNB	FOSL1	JUND	LIF	USF2
BIOCARTA_AHSP_PATHWAY%MSIGDB_C2%BIOCARTA_AHSP_PATHWAY	BIOCARTA_AHSP_PATHWAY	FECH	ALAS2	UROS	CPOX	HBB	HBA2	HBA1	ALAD	ALAS1	UROD	GATA1	HMBS	AHSP
ST_P38_MAPK_PATHWAY%MSIGDB_C2%ST_P38_MAPK_PATHWAY	ST_P38_MAPK_PATHWAY	NFKB1	MAPKAPK2	MAPKAPK5	MAPK11	SRF	ELK1	TRAF6	MKNK2	NR2C2	ATF1	MAP3K4	IL1R1	CREB3	MAP2K6	MAP2K3	MAP3K10	CREB5	MAP2K4	CREB1	DUSP1	MYEF2	TAB2	TAB1	MAPK12	MAPK14	MAPK13	MAPK1	CDC42	EIF4E	HSPB1	GADD45A	EEF2K	AKT1	MKNK1	MAP3K7	MAP3K5	DUSP10
BIOCARTA_IL7_PATHWAY%MSIGDB_C2%BIOCARTA_IL7_PATHWAY	BIOCARTA_IL7_PATHWAY	FYN	NMI	IL7R	PTK2B	PIK3CA	IL7	LCK	BCL2	STAT5A	STAT5B	PIK3R1	IL2RG	EP300	PIK3CG	CREBBP	JAK3	JAK1
BIOCARTA_PLATELETAPP_PATHWAY%MSIGDB_C2%BIOCARTA_PLATELETAPP_PATHWAY	BIOCARTA_PLATELETAPP_PATHWAY	F9	F11	SERPINE1	F2	PLAU	COL4A2	COL4A1	APP	COL4A4	COL4A3	PLAT	COL4A6	COL4A5	PLG
SIG_BCR_SIGNALING_PATHWAY%MSIGDB_C2%SIG_BCR_SIGNALING_PATHWAY	SIG_BCR_SIGNALING_PATHWAY	ITPR3	BTK	NR0B2	INPP5D	PIK3CA	BCL2	SOS2	GRB2	PPP1R13B	SOS1	GSK3B	RAF1	MAP4K1	NFATC2	PIK3CD	NFATC1	PPP3CA	PPP3CB	PPP3CC	FLOT1	FLOT2	BAD	CD81	CR2	CD22	SYK	SHC1	PIK3R1	PTPRC	GSK3A	MAPK1	CD19	DAG1	BLNK	AKT2	PLCG2	AKT1	AKT3	CSK	MAPK3	VAV1	ITPR1	PDK1	LYN	BCR	ITPR2
PID_IL12_2PATHWAY%MSIGDB_C2%PID_IL12_2PATHWAY	PID_IL12_2PATHWAY	STAT1	NFKB1	MTOR	IL2	LCK	IL2RA	IL2RB	CCL4	RAB7A	CCL3	JAK2	IL18	MAP2K6	MAP2K3	IL4	IL1B	NFKB2	HLA-A	CD8A	B2M	STAT3	CD3G	CD3E	CD3D	IL18RAP	MAPK14	EOMES	CD4	RELB	PPP3R1	CD247	HLX	IL12B	TBX21	IL12A	GADD45B	GZMA	GADD45G	SOCS1	STAT6	RIPK2	FASLG	IFNG	STAT5A	IL1R1	HLA-DRA	HLA-DRB1	PPP3CA
BIOCARTA_TCR_PATHWAY%MSIGDB_C2%BIOCARTA_TCR_PATHWAY	BIOCARTA_TCR_PATHWAY	PTPN7	FYN	NFKB1	LAT	PIK3CA	ELK1	LCK	HRAS	PLCG1	GRB2	SOS1	PIK3CG	RAF1	MAP2K4	PRKCB	NFATC2	MAP3K1	PRKCA	NFATC1	PPP3CA	MAPK8	PPP3CB	PPP3CC	FOS	NFATC4	CALM3	CALM1	CALM2	ZAP70	CD3G	CD3E	CD3D	SHC1	PIK3R1	NFKBIA	CD247	RELA	JUN	NFATC3	RAC1	MAP2K1	MAPK3	VAV1	RASA1
BIOCARTA_CTCF_PATHWAY%MSIGDB_C2%BIOCARTA_CTCF_PATHWAY	BIOCARTA_CTCF_PATHWAY	CDKN2A	CD79B	MTOR	CD79A	TGFBR1	TGFBR2	RPS6KB1	TGFBR3	PIK3CA	CDKN1B	MDM2	TP53	SMAD1	PTEN	PIK3R1	PPP2CA	SMAD5	TGFB2	SMAD4	TGFB1	MYC	PIK3CG	TGFB3
BIOCARTA_MYOSIN_PATHWAY%MSIGDB_C2%BIOCARTA_MYOSIN_PATHWAY	BIOCARTA_MYOSIN_PATHWAY	GNGT1	ARHGEF10	ARHGEF12	GNB1	ARHGEF15	ARHGEF17	ARHGEF7	ARHGEF6	MYL7	ARHGEF18	ARHGEF3	PKN1	ARHGEF5	PPP1R12B	PLCB1	PRKCB	PRKCA	ARHGEF1	ARHGEF2	GNA13	GNA12	ROCK1	GNAQ	MYLK	ARHGEF16	ARHGEF19	ARHGEF9	ARHGAP5	ARHGEF4	MYL2	ARHGEF11
PID_PRL_SIGNALING_EVENTS_PATHWAY%MSIGDB_C2%PID_PRL_SIGNALING_EVENTS_PATHWAY	PID_PRL_SIGNALING_EVENTS_PATHWAY	RHOA	TUBA1B	CCNE1	CDKN1A	AGT	ROCK1	RABGGTB	CDK2	RHOC	BCAR1	RABGGTA	PTP4A1	PTP4A2	SRC	PTP4A3	ATF5	ITGA1	MAPK1	ITGB1	RAC1	EGR1	MAPK3	CCNA2
PID_CDC42_REG_PATHWAY%MSIGDB_C2%PID_CDC42_REG_PATHWAY	PID_CDC42_REG_PATHWAY	APC	ARHGEF7	MCF2	ARHGEF6	GIT1	PLCG1	NGEF	BCAR3	ITSN2	DOCK6	RALBP1	DOCK9	ARHGAP17	FGD1	DOCK10	DOCK11	DNMBP	SPATA13	ITSN1	RACGAP1	ARHGEF9	ARHGEF25	CDC42	NME1	MCF2L	FARP2	ARHGAP1	ARHGDIA	VAV3	VAV2
BIOCARTA_FIBRINOLYSIS_PATHWAY%MSIGDB_C2%BIOCARTA_FIBRINOLYSIS_PATHWAY	BIOCARTA_FIBRINOLYSIS_PATHWAY	PLAU	SERPINB2	CPB2	PLAT	SERPINE1	F2	FGB	F13A1	FGA	PLG	F2R	FGG
PID_NETRIN_PATHWAY%MSIGDB_C2%PID_NETRIN_PATHWAY	PID_NETRIN_PATHWAY	FYN	YES1	RHOA	NTN1	PIK3CA	CAMK2A	PLCG1	ELMO1	MAP2K2	AGAP2	DAPK1	DOCK1	MAP1B	PITPNA	UNC5A	MYO10	UNC5B	BCAR1	DCC	WASL	UNC5C	SRC	PTK2	TRIO	PIK3R1	PAK1	MAPK1	CDC42	NCK1	RAC1	MAP2K1	MAPK3
PID_FCER1_PATHWAY%MSIGDB_C2%PID_FCER1_PATHWAY	PID_FCER1_PATHWAY	PTPN11	PTPN13	GAB2	NFKB1	LAT	PIK3CA	HRAS	GRB2	SOS1	S1PR1	SPHK1	IKBKG	MAP2K4	ITK	MAP3K1	CHUK	PXN	SYK	IKBKB	MAPK1	JUN	LYN	FCER1A	BTK	FCER1G	FYN	INPP5D	PLCG1	PLD2	MAP2K2	PLA2G4A	CBL	RAF1	MAP2K7	PRKCB	PAK2	NFATC2	DUSP1	MAPK8	FOS	LCP2	PTK2	SHC1	PIK3R1	WIPF1	CBLB	RELA	LAT2
BIOCARTA_COMP_PATHWAY%MSIGDB_C2%BIOCARTA_COMP_PATHWAY	BIOCARTA_COMP_PATHWAY	C1QB	C1QA	C3	MBL2	CFB	CFD	C1S	C1R	C8A	C2	C1QC	C4B	C4A	C6	C5	C7	C9	MASP2	MASP1
BIOCARTA_SET_PATHWAY%MSIGDB_C2%BIOCARTA_SET_PATHWAY	BIOCARTA_SET_PATHWAY	GZMB	GZMA	NME1	DFFB	DFFA	SET	CREBBP	ANP32A	APEX1	HMGB2	PRF1
PID_BETA_CATENIN_NUC_PATHWAY%MSIGDB_C2%PID_BETA_CATENIN_NUC_PATHWAY	PID_BETA_CATENIN_NUC_PATHWAY	YWHAB	TNIK	FGF4	APC	YWHAQ	TRRAP	YWHAG	YWHAH	YWHAZ	EP300	CYR61	ADCY7	ZCCHC12	CHD8	MED12	CTNNB1	SALL4	TLE4	DKK1	MYOG	TLE2	KRT1	SSPO	CTNNBIP1	AES	HDAC1	MDFIC	TBL1XR1	MT-CO2	TCF7	CACNA1G	CAMK4	IGF2BP1	TBL1X	CXCL8	TCF7L2	PITX2	SFN	CDX4	CDX1	KCNIP4	CCND1	KLF4	JUN	BCL9	CDH1	CTBP1	SP5
BIOCARTA_GH_PATHWAY%MSIGDB_C2%BIOCARTA_GH_PATHWAY	BIOCARTA_GH_PATHWAY	SOCS1	PIK3CA	SRF	HRAS	HNF1A	PLCG1	GRB2	SOS1	INS	STAT5A	STAT5B	JAK2	PIK3CG	RAF1	PRKCB	GH1	PRKCA	RPS6KA1	INSR	SLC2A4	SHC1	PIK3R1	IRS1	MAPK1	PTPN6	MAP2K1	MAPK3	GHR
NABA_MATRISOME%MSIGDB_C2%NABA_MATRISOME	NABA_MATRISOME	S100A2	COL16A1	HGF	COL13A1	IGFBP3	COL14A1	COL11A1	COL12A1	COL11A2	COL19A1	COL10A1	COL28A1	COL26A1	COL27A1	COL24A1	TGFA	COL25A1	COL22A1	COL23A1	COL2A1	COL5A1	COL5A3	COL7A1	COL5A2	COL9A1	COL20A1	COL8A2	COL21A1	COL8A1	COL9A3	COL9A2	LIF	CX3CL1	CTSD	MMP2	SERPINB5	VCAN	SPP1	GDF15	SSPO	IGFBP1	CTGF	TGFB2	TGFB1	TGFB3	SDC4	TNC	PLG
BIOCARTA_CLASSIC_PATHWAY%MSIGDB_C2%BIOCARTA_CLASSIC_PATHWAY	BIOCARTA_CLASSIC_PATHWAY	C1QB	C1QA	C3	C1S	C1R	C8A	C2	C1QC	C4B	C4A	C6	C5	C7	C9
BIOCARTA_IL2RB_PATHWAY%MSIGDB_C2%BIOCARTA_IL2RB_PATHWAY	BIOCARTA_IL2RB_PATHWAY	SOCS3	SOCS1	RPS6KB1	PIK3CA	IL2RA	CRKL	HRAS	IL2RB	FAS	BCL2	GRB2	SOS1	FASLG	STAT5A	STAT5B	BCL2L1	CBL	PIK3CG	RAF1	CFLAR	IKZF3	PPIA	NMI	FOS	BAD	SYK	SHC1	PIK3R1	IL2RG	IRS1	MAPK1	MYC	PTPN6	E2F1	AKT1	JAK3	MAPK3	JAK1
PID_IL5_PATHWAY%MSIGDB_C2%PID_IL5_PATHWAY	PID_IL5_PATHWAY	PTPN11	SDCBP	IL5	PIM1	PIK3CA	GRB2	STAT5A	STAT5B	CISH	PIK3R1	JAK2	CSF2RB	LYN	IL5RA
PID_LKB1_PATHWAY%MSIGDB_C2%PID_LKB1_PATHWAY	PID_LKB1_PATHWAY	YWHAB	MTOR	YWHAQ	YWHAG	YWHAH	YWHAZ	GSK3B	SMAD4	TSC1	CTSD	CDC37	EZR	CREB1	PRKACA	BRSK1	CRTC2	MAPT	BRSK2	PRKAA1	PRKAA2	TSC2	SMARCD3	CAB39	PRKAB1	STK11	MAP2	MARK4	MARK2	TP53	STRADA	STK11IP	STRADB	MLST8	ETV4	PSEN2	STK26	SIK3	SIK1	RPTOR	SIK2	SFN	AKT1S1	YWHAE	MYC	PRKAG1	ESR1	HSP90AA1
PID_DNA_PK_PATHWAY%MSIGDB_C2%PID_DNA_PK_PATHWAY	PID_DNA_PK_PATHWAY	PRKDC	XRCC6	POLM	XRCC5	PNKP	CSNK2A1	LIG4	DNTT	CSNK2A2	APTX	APLF	POLL	NHEJ1	CSNK2B	DCLRE1C	XRCC4
PID_TCR_PATHWAY%MSIGDB_C2%PID_TCR_PATHWAY	PID_TCR_PATHWAY	RASGRP1	PTPN11	PDPK1	GAB2	LAT	LCK	HRAS	GRB2	SOS1	PRKCE	MAP3K8	IKBKG	MAP4K1	CD86	ITK	CHUK	MAP3K14	CD3G	CD3E	CD3D	IKBKB	CD4	PTPRC	NRAS	CD28	CD247	CDC42	DBNL	RAP1A	NCK1	KRAS	FYN	INPP5D	TRAF6	BCL10	MALT1	PLCG1	PTEN	CD80	CBL	PRKCQ	HLA-DRA	HLA-DRB1	SLA2	WAS	PRKCB	STK39	FYB
PID_TCR_RAS_PATHWAY%MSIGDB_C2%PID_TCR_RAS_PATHWAY	PID_TCR_RAS_PATHWAY	PTPN7	FOS	ELK1	HRAS	BRAF	NRAS	MAPK1	MAP3K8	RAF1	MAP2K1	PRKCB	MAPK3	PRKCA	KRAS
BIOCARTA_LEPTIN_PATHWAY%MSIGDB_C2%BIOCARTA_LEPTIN_PATHWAY	BIOCARTA_LEPTIN_PATHWAY	PRKAB2	PRKAA1	PRKAA2	LEPR	PRKAG2	PRKAB1	PRKAG3	ACACA	PRKAG1	LEP	CPT1A
SIG_REGULATION_OF_THE_ACTIN_CYTOSKELETON_BY_RHO_GTPASES%MSIGDB_C2%SIG_REGULATION_OF_THE_ACTIN_CYTOSKELETON_BY_RHO_GTPASES	SIG_REGULATION_OF_THE_ACTIN_CYTOSKELETON_BY_RHO_GTPASES	PAK3	MYH2	PAK4	VASP	ROCK2	CFL2	FLNA	PAK2	PAK7	PAK6	ACTR3	LIMK1	ACTR2	ROCK1	MYLK	WASL	ANGPTL2	MYLK2	ACTG1	GDI1	GDI2	ACTG2	PAK1	RPS4X	RHO	FLNC	FSCN1	FSCN3	CDC42	WASF1	FSCN2	AKT1	PFN1	PFN2	CFL1
BIOCARTA_TOB1_PATHWAY%MSIGDB_C2%BIOCARTA_TOB1_PATHWAY	BIOCARTA_TOB1_PATHWAY	TOB2	TOB1	TGFBR1	IL2	TGFBR2	TGFBR3	IL2RA	CD3G	CD3E	CD3D	IFNG	CD28	CD247	TGFB2	SMAD4	TGFB1	SMAD3	IL4	TGFB3
ST_G_ALPHA_S_PATHWAY%MSIGDB_C2%ST_G_ALPHA_S_PATHWAY	ST_G_ALPHA_S_PATHWAY	SNX13	CFB	RAPGEF3	GAST	CAMP	BRAF	SRC	ASAH1	MAPK1	CREB3	RAF1	TERF2IP	CREB5	RASGRF2	CREB1	BFAR
PID_S1P_S1P4_PATHWAY%MSIGDB_C2%PID_S1P_S1P4_PATHWAY	PID_S1P_S1P4_PATHWAY	GNA13	RHOA	GNA12	GNAO1	PLCG1	MAPK1	CDC42	S1PR5	S1PR4	GNAZ	GNAI3	GNAI1	MAPK3	GNAI2
BIOCARTA_CHREBP2_PATHWAY%MSIGDB_C2%BIOCARTA_CHREBP2_PATHWAY	BIOCARTA_CHREBP2_PATHWAY	PPP2R3B	YWHAB	PKLR	YWHAQ	PPP2R1A	PPP2R1B	PPP2R4	YWHAG	PPP2R5E	YWHAH	MLX	PPP2R5B	PPP2R3A	YWHAZ	PPP2CA	PPP2R5C	PPP2CB	MLXIPL	PPP2R2C	PPP2R2B	PPP2R2D	PRKACA	PPP2R5A	PRKAA1	PRKAB2	PRKAA2	PRKAG2	PRKAB1	PRKAG3	ACACA	FASN	PPP2R5D	YWHAE	GCK	PRKAR1B	PRKAR2B	PRKAG1	PPP2R2A	PRKAR1A	PRKACG	PRKAR2A	PRKACB
BIOCARTA_LECTIN_PATHWAY%MSIGDB_C2%BIOCARTA_LECTIN_PATHWAY	BIOCARTA_LECTIN_PATHWAY	C3	MASP2	MBL2	MASP1	C8A	C2	C4B	C4A	C6	C5	C7	C9
NABA_PROTEOGLYCANS%MSIGDB_C2%NABA_PROTEOGLYCANS	NABA_PROTEOGLYCANS	DCN	HSPG2	OPTC	OGN	OMD	PRG2	PRG4	PRG3	CHAD	SPOCK2	SPOCK3	SPOCK1	BCAN	EPYC	VCAN	FMOD	PODNL1	BGN	KERA	IMPG1	IMPG2	ASPN	CHADL	ESM1	PODN	HAPLN3	HAPLN4	HAPLN1	HAPLN2	SRGN	PRELP	ACAN	NCAN	LUM	NYX
BIOCARTA_IL6_PATHWAY%MSIGDB_C2%BIOCARTA_IL6_PATHWAY	BIOCARTA_IL6_PATHWAY	PTPN11	IL6	FOS	STAT3	SRF	ELK1	TYK2	HRAS	CSNK2A1	GRB2	SOS1	IL6ST	SHC1	IL6R	CEBPB	JAK2	JUN	RAF1	MAP2K1	JAK3	MAPK3	JAK1
PID_IL27_PATHWAY%MSIGDB_C2%PID_IL27_PATHWAY	PID_IL27_PATHWAY	TNF	STAT1	IL2	IL17A	EBI3	STAT5A	IFNG	JAK2	TGFB1	IL18	IL1B	IL27	GATA3	IL27RA	IL6	STAT3	STAT4	STAT2	TYK2	IL12RB1	IL12RB2	IL6ST	TBX21	IL12B	IL12A	JAK1
BIOCARTA_DREAM_PATHWAY%MSIGDB_C2%BIOCARTA_DREAM_PATHWAY	BIOCARTA_DREAM_PATHWAY	FOS	KCNIP3	CREM	OPRK1	PRKAR1B	POLR2A	JUN	PRKAR2B	PRKAR1A	PRKACG	CREB1	PRKAR2A	MAPK3	PRKACB
BIOCARTA_ECM_PATHWAY%MSIGDB_C2%BIOCARTA_ECM_PATHWAY	BIOCARTA_ECM_PATHWAY	FYN	TLN1	RHOA	PIK3CA	ROCK1	PXN	MYLK	HRAS	SRC	PTK2	SHC1	PIK3R1	ITGA1	GSN	ARHGAP5	MAPK1	PIK3CG	DIAPH1	RAF1	ITGB1	MYL2	PFN1	MAP2K1	MAPK3
SIG_INSULIN_RECEPTOR_PATHWAY_IN_CARDIAC_MYOCYTES%MSIGDB_C2%SIG_INSULIN_RECEPTOR_PATHWAY_IN_CARDIAC_MYOCYTES	SIG_INSULIN_RECEPTOR_PATHWAY_IN_CARDIAC_MYOCYTES	YWHAB	YWHAQ	RPS6KB1	PIK3CA	YWHAG	SOS2	YWHAH	GRB2	SOS1	YWHAZ	PARD6A	PIK3CD	SERPINB6	F2RL2	CAP1	LNPEP	NPY4R	SLC2A4	BRD4	SORBS1	GSK3A	IRS1	MAPK1	SFN	IRS2	CDC42	CYTH3	RPS6KA3	RPS6KA2	AKT2	AKT3	PDK1	CDKN2A	FOXO1	PTEN	INPPL1	IRS4	CBL	GSK3B	RAF1	PARD3	IGFBP1	FLOT1	FLOT2	RPS6KA1	SHC1	PIK3R1	PTPN1
BIOCARTA_PTDINS_PATHWAY%MSIGDB_C2%BIOCARTA_PTDINS_PATHWAY	BIOCARTA_PTDINS_PATHWAY	BTK	ARHGEF2	PDPK1	ARF1	BAD	PFKM	RPS6KB1	JAG1	PLCG1	RAB5A	PRKCE	GSK3A	PRKCZ	EEA1	PFKP	GSK3B	PFKL	AKT1	AP2A1	RAC1	AP2M1	LYN	VAV2
ST_MYOCYTE_AD_PATHWAY%MSIGDB_C2%ST_MYOCYTE_AD_PATHWAY	ST_MYOCYTE_AD_PATHWAY	ITPR3	APC	CFB	CAV3	KAT5	GNAI1	GAST	CAMP	GNAQ	PTX3	ASAH1	RHO	MAPK1	PITX2	EPHB2	KCNJ3	KCNJ5	RYR1	KCNJ9	ADRB1	DAG1	PLN	AKT1	RAC1	ITPR1	ITPR2	DLG4
PID_INTEGRIN_A9B1_PATHWAY%MSIGDB_C2%PID_INTEGRIN_A9B1_PATHWAY	PID_INTEGRIN_A9B1_PATHWAY	VEGFA	ITGA9	CSF2RA	ADAM2	ITGB1	TNC	ADAM8	TGM2	VCAM1	PXN	FN1	BCAR1	SRC	ADAM12	ADAM15	SPP1	NOS2	CSF2	FIGF	RAC1	F13A1	SAT1	KCNJ15	VEGFC	PAOX
BIOCARTA_CK1_PATHWAY%MSIGDB_C2%BIOCARTA_CK1_PATHWAY	BIOCARTA_CK1_PATHWAY	PPP3CA	GRM1	CDK5R1	PPP1R1B	DRD1	PPP2CA	DRD2	CSNK1D	PRKAR1B	PLCB1	PRKAR2B	PRKAR1A	PRKACG	PRKAR2A	PPP1CA	CDK5	PRKACB
BIOCARTA_IL10_PATHWAY%MSIGDB_C2%BIOCARTA_IL10_PATHWAY	BIOCARTA_IL10_PATHWAY	STAT1	TNF	IL6	STAT3	STAT6	STAT4	STAT2	IL10RB	IL10RA	BLVRB	BLVRA	STAT5A	STAT5B	IL1A	IL10	HMOX1	JAK1
PID_IL23_PATHWAY%MSIGDB_C2%PID_IL23_PATHWAY	PID_IL23_PATHWAY	TNF	STAT1	SOCS3	NFKB1	IL2	IL17F	PIK3CA	IL23A	IL17A	STAT5A	IFNG	CCL2	IL23R	ALOX12B	JAK2	MPO	IL18	IL19	IL1B	IL6	STAT3	STAT4	TYK2	IL12RB1	CD3E	IL18R1	IL18RAP	PIK3R1	CD4	ITGA3	NFKBIA	CXCL9	RELA	IL12B	IL24	NOS2	CXCL1
PID_INTEGRIN4_PATHWAY%MSIGDB_C2%PID_INTEGRIN4_PATHWAY	PID_INTEGRIN4_PATHWAY	ITGB4	LAMC2	LAMC1	LAMA5	LAMA2	LAMB3	LAMB2	LAMA1	LAMA3	LAMB1	ITGA6
BIOCARTA_AMI_PATHWAY%MSIGDB_C2%BIOCARTA_AMI_PATHWAY	BIOCARTA_AMI_PATHWAY	F7	PROC	F2	F2R	COL4A2	COL4A1	COL4A4	COL4A3	AHSP	PROS1	PLAT	COL4A6	F10	COL4A5	SERPINC1	FGB	FGA	PLG	FGG	TFPI
PID_TCR_CALCIUM_PATHWAY%MSIGDB_C2%PID_TCR_CALCIUM_PATHWAY	PID_TCR_CALCIUM_PATHWAY	RCAN1	IL2	IL2RA	CD40LG	FASLG	IFNG	AKAP5	PTGS2	IL4	CHP1	BATF3	NFATC2	PRKACA	IL3	RCAN2	NFATC1	CABIN1	FKBP1A	PPP3CA	PPP3CB	FOS	CREM	POU2F1	PPP3R1	CSF2	JUN	NFATC3	JUNB	FOSL1
BIOCARTA_CACAM_PATHWAY%MSIGDB_C2%BIOCARTA_CACAM_PATHWAY	BIOCARTA_CACAM_PATHWAY	CAMK1	CAMK1G	CAMKK1	CAMKK2	CALM3	CALM1	CALM2	CAMK2D	CAMK2A	CAMK4	CAMK2G	CAMK2B	CREB1
PID_ERA_GENOMIC_PATHWAY%MSIGDB_C2%PID_ERA_GENOMIC_PATHWAY	PID_ERA_GENOMIC_PATHWAY	NR0B2	POU4F1	POU4F2	BRCA1	SOD1	EP300	HDAC4	SMAD4	CD82	SET	ANP32A	CHUK	C3	HDAC1	NR0B1	DDX54	ESR2	UBA3	COL18A1	NCOR2	MTA1	CCND1	JUN	ESR1	AXIN2	KLRC3	STAT5A	CTSD	NRIP1	NCOA1	NCOA2	MED1	NCOR1	NCOA3	CALCOCO1	MPG	PCNA	SRA1	PHB2	DDX17	PDIA2	DSCAM	LMO4	AP1B1	SAFB	LCOR	TRIM59	CEBPB
BIOCARTA_CD40_PATHWAY%MSIGDB_C2%BIOCARTA_CD40_PATHWAY	BIOCARTA_CD40_PATHWAY	CD40	NFKB1	MAP3K14	TRAF6	CD40LG	TRAF3	IKBKB	TNFAIP3	NFKBIA	RELA	IKBKAP	IKBKG	MAP3K1	DUSP1	CHUK
ST_STAT3_PATHWAY%MSIGDB_C2%ST_STAT3_PATHWAY	ST_STAT3_PATHWAY	IL6	REG1A	JAK2	STAT3	JAK3	PTPRU	SRC	JAK1	PIAS3	IL6R	CISH
PID_ATR_PATHWAY%MSIGDB_C2%PID_ATR_PATHWAY	PID_ATR_PATHWAY	YWHAB	CDC6	CLSPN	BRCA2	PPP2R1A	CHEK1	CDK2	MDM2	NBN	ATRIP	YWHAZ	PPP2CA	RFC5	RFC3	RFC4	PPP2R2B	MCM7	TOPBP1	FBXW11	RFC2	SMARCAL1	CEP164	TIPIN	RPA1	CDC25A	MCM2	RPA2	HUS1	CCNA2	TIMELESS	PLK1	CDC25C	FANCD2	SSPO	RAD17	RAD1	ATR	RAD9A	RAD51
ST_TYPE_I_INTERFERON_PATHWAY%MSIGDB_C2%ST_TYPE_I_INTERFERON_PATHWAY	ST_TYPE_I_INTERFERON_PATHWAY	STAT1	REG1A	IFNAR1	STAT2	IRF9	IFNB1	TYK2	PTPRU	JAK1
BIOCARTA_AGPCR_PATHWAY%MSIGDB_C2%BIOCARTA_AGPCR_PATHWAY	BIOCARTA_AGPCR_PATHWAY	ARRB1	GNGT1	GNB1	PRKAR1B	PRKAR2B	PRKAR1A	PRKCB	PRKACG	PRKAR2A	PRKCA	GNAS	GRK4	PRKACB
PID_AVB3_INTEGRIN_PATHWAY%MSIGDB_C2%PID_AVB3_INTEGRIN_PATHWAY	PID_AVB3_INTEGRIN_PATHWAY	PTPN11	RHOA	TGFBR2	VTN	RPS6KB1	PIK3CA	CDKN1B	IGF1R	CSF1R	CASP8	EDIL3	COL16A1	PIK3C2A	ADGRA2	COL13A1	COL14A1	PI4KA	COL11A1	PI4KB	COL12A1	KDR	COL11A2	COL10A1	ROCK1	PXN	ANGPTL3	SRC	ITGB3	COL2A1	COL5A1	F11R	COL7A1	IRS1	MAPK1	COL5A2	COL9A1	COL8A2	COL15A1	COL8A1	COL9A3	ITGAV	COL9A2	TLN1	VEGFA	COL1A1	ILK	COL4A1	MFGE8
PID_EPHA2_FWD_PATHWAY%MSIGDB_C2%PID_EPHA2_FWD_PATHWAY	PID_EPHA2_FWD_PATHWAY	RHOA	TIAM1	PIK3CA	BCAR1	GRB2	ACP1	EPHA2	SRC	PTK2	SHC1	PIK3R1	PAK1	INPPL1	CBL	ARHGAP35	RAC1	EFNA1	VAV3	VAV2
BIOCARTA_PARKIN_PATHWAY%MSIGDB_C2%BIOCARTA_PARKIN_PATHWAY	BIOCARTA_PARKIN_PATHWAY	UBE2G1	SNCAIP	UBE2L6	UBE2G2	2020-09-05	PARK2	SUMO1	UBE2L3	UBE2F	GPR37	SNCA	UBE2E2
BIOCARTA_VITCB_PATHWAY%MSIGDB_C2%BIOCARTA_VITCB_PATHWAY	BIOCARTA_VITCB_PATHWAY	COL4A2	COL4A1	COL4A4	SLC2A1	COL4A3	COL4A6	COL4A5	SLC23A2	SLC23A1	SLC2A3	P4HB
PID_INSULIN_PATHWAY%MSIGDB_C2%PID_INSULIN_PATHWAY	PID_INSULIN_PATHWAY	PTPN11	RAPGEF1	EXOC6	SH2B2	PDPK1	EXOC5	EXOC2	CRK	INPP5D	EXOC1	RPS6KB1	PIK3CA	GRB14	HRAS	GRB2	SOS1	INS	PTPRA	PARD6A	CBL	NCK2	GRB10	PRKCI	F2RL2	INSR	TRIP10	SHC1	SORBS1	RHOQ	PIK3R1	FOXO3	EXOC7	PRKCZ	PTPN1	IRS1	DOK1	NCK1	AKT2	EIF4EBP1	AKT1	CAV1	EXOC4	RASA1	EXOC3	SGK1
PID_IL8_CXCR1_PATHWAY%MSIGDB_C2%PID_IL8_CXCR1_PATHWAY	PID_IL8_CXCR1_PATHWAY	ARRB1	PDPK1	GNB1	CXCR1	FGR	HCK	PLD1	RAB5A	PRKCG	PRKCE	CBL	PLCB3	PLCB1	PIK3CG	PLCB2	PRKCB	PRKCA	GNAI2	PIK3R6	GNA14	GNA15	GNG2	ADRBK1	CXCL8	ARRB2	AKT1	DNM1	LYN
ST_DIFFERENTIATION_PATHWAY_IN_PC12_CELLS%MSIGDB_C2%ST_DIFFERENTIATION_PATHWAY_IN_PC12_CELLS	ST_DIFFERENTIATION_PATHWAY_IN_PC12_CELLS	PTPN11	FRS2	PIK3CA	ELK1	OPN1LW	EGR2	TUBA1A	EGR4	CRKL	BRAF	PIK3C2G	TH	EGR3	ATF1	CREB3	MAP2K7	CREB5	MAP2K4	MAPK8IP1	CREB1	PIK3CD	MAP1B	MAPK8	MAPK9	GAST	CAMP	MAPK10	GNAQ	SRC	SHC1	PIK3R1	ASAH1	NTRK1	MAPK1	MAPK8IP3	RPS6KA3	DAG1	JUN	MAPK8IP2	TERF2IP	AKT1	CREBBP	RASGRF2	MAPK3	EGR1
PID_BETA_CATENIN_DEG_PATHWAY%MSIGDB_C2%PID_BETA_CATENIN_DEG_PATHWAY	PID_BETA_CATENIN_DEG_PATHWAY	FZD5	AXIN1	APC	CTNNB1	SSPO	AXIN2	WNT3A	GSK3A	CUL1	CSNK1A1	CSNK1D	SKP1	GSK3B	CSNK1E	DVL1	DVL2	DVL3	LRP6
PID_IL3_PATHWAY%MSIGDB_C2%PID_IL3_PATHWAY	PID_IL3_PATHWAY	PTPN11	GAB2	ID1	INPP5D	PIK3CA	YWHAG	SRP9	GRB2	CNKSR1	STAT5A	STAT5B	YWHAZ	BCL2L1	CISH	JAK2	PRKACA	IL3	PIM1	HDAC1	SHC1	PIK3R1	CEBPB	CSF2RB	IL3RA	PRKACG	OSM	PRKACB
PID_AP1_PATHWAY%MSIGDB_C2%PID_AP1_PATHWAY	PID_AP1_PATHWAY	DMTF1	IL2	CDKN1B	TIMP1	CCL2	PLAU	IL10	EP300	CYR61	TGFB1	IL4	CREB1	HLA-A	IL6	IL5	CTNNB1	TP53	ATF3	BCL2L11	DMP1	CXCL8	TCF7L2	CCND1	JUN	NFATC3	ESR1	FOSL1	ACTA1	CDKN2A	MMP1	SP1	CDK1	ELF1	PTEN	IFNG	CRTC1	MT2A	MAF	TH	CBFB	NTS	BAG1	PENK	FABP4	ETS1	TRIP6	FOSB	MAFG
PID_HNF3A_PATHWAY%MSIGDB_C2%PID_HNF3A_PATHWAY	PID_HNF3A_PATHWAY	VTN	CDKN1B	SP1	BRCA1	INS	SOD1	FOXA3	EP300	FOXA2	FOXA1	SFTPD	NRIP1	SFTPA1	SERPINA1	NCOA3	FOS	KLK3	C4BPB	CYP2C18	NKX3-1	GCG	NR2F2	PISD	AR	NFIA	POU2F1	NFIB	NFIC	SCGB1A1	DSCAM	AP1B1	SHH	CEBPB	TFF1	COL18A1	PRDM15	ATP5J	JUN	NDUFV3	ESR1	XBP1	CREBBP	SFTPA2	APOB
BIOCARTA_CDMAC_PATHWAY%MSIGDB_C2%BIOCARTA_CDMAC_PATHWAY	BIOCARTA_CDMAC_PATHWAY	TNF	FOS	NFKB1	HRAS	NFKBIA	RELA	MAPK1	CUZD1	MYC	PLCB1	JUN	RAF1	MAP2K1	PRKCB	MAPK3	PRKCA
PID_ALK1_PATHWAY%MSIGDB_C2%PID_ALK1_PATHWAY	PID_ALK1_PATHWAY	ID1	TGFBR1	TGFBR2	BMPR2	ACVR1	SMAD1	SMAD5	INHBA	SMAD4	TGFB1	GDF2	TGFB3	PPP1CA	SMAD7	FKBP1A	ENG	TLX2	SMAD9	CSNK2B	MAPK1	ACVRL1	ARRB2	ACVR2B	CAV1	ACVR2A	MAPK3
BIOCARTA_MCALPAIN_PATHWAY%MSIGDB_C2%BIOCARTA_MCALPAIN_PATHWAY	BIOCARTA_MCALPAIN_PATHWAY	TLN1	HRAS	EGF	CAPN1	ITGB1	EZR	CAPNS1	CAPNS2	CAPN2	PXN	MYLK	CXCR3	PTK2	EGFR	ITGA1	MAPK1	PRKAR1B	PRKAR2B	MYL2	PRKAR1A	PRKACG	PRKAR2A	MAPK3	PRKACB	ACTA1
BIOCARTA_TFF_PATHWAY%MSIGDB_C2%BIOCARTA_TFF_PATHWAY	BIOCARTA_TFF_PATHWAY	RHOA	BAD	CTNNB1	CYCS	PIK3CA	HRAS	GRB2	SOS1	PTK2	SHC1	PIK3R1	EGFR	CASP9	MAPK1	APAF1	PIK3CG	ITGB1	AKT1	GH1	MAPK3	GHR
BIOCARTA_CARM1_PATHWAY%MSIGDB_C2%BIOCARTA_CARM1_PATHWAY	BIOCARTA_CARM1_PATHWAY	NCOA3	RXRA	CARM1	EP300	PRKAR1B	RARA	PRKAR2B	PRKAR1A	CREBBP	PRKACG	CREB1	PRKAR2A	PRKACB
BIOCARTA_BCELLSURVIVAL_PATHWAY%MSIGDB_C2%BIOCARTA_BCELLSURVIVAL_PATHWAY	BIOCARTA_BCELLSURVIVAL_PATHWAY	ZBTB7A	CCT4	FOS	MTOR	PIK3CA	XIAP	CASP7	PIK3R1	ITGA1	CASP3	PIK3CG	ITGB1	AKT1	JUND	BIRC5	DPF2
BIOCARTA_PROTEASOME_PATHWAY%MSIGDB_C2%BIOCARTA_PROTEASOME_PATHWAY	BIOCARTA_PROTEASOME_PATHWAY	PSMD12	PSMD11	PSMD14	RPN2	RPN1	UBE3A	PSMA7	PSMD8	PSMB6	PSMB7	PSMD6	PSMB4	PSMB5	PSMB2	PSMB3	PSMB1	UBE2A	PSMA5	PSMA6	PSMC6	PSMA4	PSMC3	PSMA1	PSMC4	PSMA2	PSMC2	UBA1	PSMA3
ST_INTEGRIN_SIGNALING_PATHWAY%MSIGDB_C2%ST_INTEGRIN_SIGNALING_PATHWAY	ST_INTEGRIN_SIGNALING_PATHWAY	ASAP1	PKLR	ARHGEF7	ARHGEF6	PIK3CA	PAK4	SOS2	VASP	TNK2	BRAF	GRB2	SOS1	P4HB	CSE1L	MAP2K4	DOCK1	PIK3CB	MAPK9	GRB7	ROCK1	MAPK10	ANGPTL2	SRC	ITGA4	ITGA3	PAK1	ITGA2	ITGA1	MAPK1	EPHB2	MAPK8IP3	CDC42	TERF2IP	AKT2	ITGA8	AKT3	MRAS	CAV1	TLN2	ITGA7	ITGB3BP	ARHGAP26	ITGA6	PAK3	CDKN2A	TLN1	FYN	CRK
BIOCARTA_TCAPOPTOSIS_PATHWAY%MSIGDB_C2%BIOCARTA_TCAPOPTOSIS_PATHWAY	BIOCARTA_TCAPOPTOSIS_PATHWAY	CD28	CD247	FAS	CD3G	CCR5	CD3E	FASLG	CD3D	CD4
BIOCARTA_TPO_PATHWAY%MSIGDB_C2%BIOCARTA_TPO_PATHWAY	BIOCARTA_TPO_PATHWAY	THPO	STAT1	FOS	MPL	STAT3	PIK3CA	HRAS	CSNK2A1	GRB2	PLCG1	SOS1	STAT5A	STAT5B	SHC1	PIK3R1	JAK2	JUN	PIK3CG	RAF1	MAP2K1	PRKCB	RASA1	MAPK3	PRKCA
SA_PROGRAMMED_CELL_DEATH%MSIGDB_C2%SA_PROGRAMMED_CELL_DEATH	SA_PROGRAMMED_CELL_DEATH	CASP9	BAD	APAF1	BAK1	BAX	BID	BCL10	CES1	BCL2	BCL2L11	CASP8AP2	BCL2L1
SA_G2_AND_M_PHASES%MSIGDB_C2%SA_G2_AND_M_PHASES	SA_G2_AND_M_PHASES	CDK7	NEK1	CDKN1A	CDC25B	WEE1	CHEK1	CDK1	CDC25A
PID_SHP2_PATHWAY%MSIGDB_C2%PID_SHP2_PATHWAY	PID_SHP2_PATHWAY	PTPN11	GAB2	STAT1	RHOA	IL2	PIK3CA	LCK	IL2RA	HRAS	IL2RB	IFNGR1	IGF1R	GRB2	SOS1	EGF	JAK2	ANGPT1	GAB1	PRKACA	IL6	KDR	PDGFB	NRAS	MLLT4	IRS1	BDNF	KRAS	PDGFRB	VEGFA	NTF4	FRS2	FRS3	NTF3	SDC2	IFNG	NTRK3	NOS3	MAP2K2	TEK	RAF1	IGF1	GNAI3	GNAI1	NTRK2	NGF	IL6ST	IL6R	LMO4
PID_CERAMIDE_PATHWAY%MSIGDB_C2%PID_CERAMIDE_PATHWAY	PID_CERAMIDE_PATHWAY	TNF	NFKB1	EIF2AK2	RB1	NSMAF	SMPD3	PAWR	BAX	PRKRA	BCL2	EGF	MAP2K2	BAG4	CASP8	TRADD	FADD	RIPK1	CTSD	RAF1	IGF1	MAP2K4	MADD	MAP3K1	BIRC3	CRADD	MAPK8	TRAF2	TNFRSF1A	BAD	CYCS	AIFM1	PRKCD	NFKBIA	ASAH1	PRKCZ	KSR1	RELA	SPHK2	MAPK1	SMPD1	MYC	BID	MAP4K4	PDGFA	AKT1	MAP2K1	MAPK3	EIF2A
PID_PDGFRB_PATHWAY%MSIGDB_C2%PID_PDGFRB_PATHWAY	PID_PDGFRB_PATHWAY	PTPN11	YWHAB	STAT1	YWHAQ	PIK3CA	PPP2R1A	LCK	HRAS	YWHAG	ARAP1	GRB2	YWHAH	SOS1	RAB5A	YWHAZ	PRKCE	PIK3CG	GAB1	MAP2K4	GRB10	WASL	SRC	ITGB3	PDGFB	PAK1	IQGAP1	NRAS	MLLT4	SFN	MAPK1	RAP1B	RPS6KA3	RAP1A	JUN	NCK1	ITGAV	BLK	KRAS	PDGFRB	VAV2	RAPGEF1	YES1	CRK	FGR	ELK1	HCK	STAT5A	PTEN
PID_RHODOPSIN_PATHWAY%MSIGDB_C2%PID_RHODOPSIN_PATHWAY	PID_RHODOPSIN_PATHWAY	RDH5	CNGB1	GNGT1	GNB1	PDE6B	LRAT	PDE6A	SAG	RGS9	GNB5	RHO	GUCY2D	GUCA1B	GUCA1A	GUCA1C	GUCY2F	RPE65	PDE6G	RDH12	SLC24A1	RGS9BP	CNGA1	GNAT1
BIOCARTA_RNA_PATHWAY%MSIGDB_C2%BIOCARTA_RNA_PATHWAY	BIOCARTA_RNA_PATHWAY	NFKBIA	MAP3K14	NFKB1	RELA	EIF2AK2	DNAJC3	TP53	EIF2S2	EIF2S1	CHUK
BIOCARTA_NO1_PATHWAY%MSIGDB_C2%BIOCARTA_NO1_PATHWAY	BIOCARTA_NO1_PATHWAY	PRKG1	VEGFA	NOS3	FLT4	BDKRB2	CHRNA1	FLT1	KDR	CALM3	RYR2	CALM1	CHRM1	CALM2	PDE3B	SLC7A1	TNNI1	PRKG2	PDE2A	PDE3A	KNG1	PRKAR1B	PRKAR2B	AKT1	PRKAR1A	PRKACG	CAV1	PRKAR2A	HSP90AA1	PRKACB	ACTA1
BIOCARTA_NDKDYNAMIN_PATHWAY%MSIGDB_C2%BIOCARTA_NDKDYNAMIN_PATHWAY	BIOCARTA_NDKDYNAMIN_PATHWAY	PPP3CA	PPP3CB	PPP3CC	CALM3	CALM1	CALM2	NME1-NME2	SYNJ2	NME1	EPN1	BIN1	AMPH	DNM1	PICALM	AP2A1	EPS15	SYNJ1	AP2M1
PID_FAK_PATHWAY%MSIGDB_C2%PID_FAK_PATHWAY	PID_FAK_PATHWAY	PTPN21	SH3GL1	ASAP1	KLF8	RHOA	ARHGEF7	PIK3CA	ELMO1	BRAF	GRB2	SOS1	MAP2K4	DOCK1	MAPK9	MMP14	GRB7	PXN	WASL	SRC	PAK1	RRAS	MAPK1	MAPK8IP3	CCND1	RAP1B	RAP1A	JUN	NCK1	ITGAV	ARHGAP26	ACTA1	RAPGEF1	TLN1	FYN	CRK	YES1	PLCG1	ROCK2	GIT2	BMX	VCL	ETS1	RAF1	ITGB1	NCK2	MAPK8	CAPN2	ACTN1
PID_TELOMERASE_PATHWAY%MSIGDB_C2%PID_TELOMERASE_PATHWAY	PID_TELOMERASE_PATHWAY	TERF2	NFKB1	BLM	MTOR	IL2	RPS6KB1	CDKN1B	PINX1	SMG5	SMG6	PARP2	XRCC6	UBE3A	TINF2	XRCC5	NBN	DKC1	TNKS	TERF1	POT1	EGF	PIF1	WRN	SAP30	ACD	PTGES3	ZNFX1	WT1	SIN3B	HNRNPC	SIN3A	IRF1	TGFB1	SAP18	SMAD3	RBBP7	MRE11A	HUS1	MXD1	RAD50	HDAC1	RAD1	RAD9A	RBBP4	MAPK1	CCND1	JUN	TERF2IP
PID_HIV_NEF_PATHWAY%MSIGDB_C2%PID_HIV_NEF_PATHWAY	PID_HIV_NEF_PATHWAY	DAXX	TNF	TRAF1	NFKB1	FAS	BCL2	FASLG	CASP7	CASP9	BAG4	CASP6	CASP8	TRADD	CASP3	FADD	CASP2	RIPK1	APAF1	DFFB	DFFA	CFLAR	MAP2K7	CHUK	BIRC3	CRADD	MAPK8	TRAF2	TNFRSF1A	MAP3K14	CYCS	NFKBIA	CD247	RELA	BID	MAP3K5
BIOCARTA_HCMV_PATHWAY%MSIGDB_C2%BIOCARTA_HCMV_PATHWAY	BIOCARTA_HCMV_PATHWAY	NFKB1	RB1	PIK3CA	SP1	MAPK14	PIK3R1	MAP2K2	RELA	MAPK1	PIK3CG	MAP2K6	MAP2K3	AKT1	MAP2K1	CREB1	MAPK3	MAP3K1
PID_RANBP2_PATHWAY%MSIGDB_C2%PID_RANBP2_PATHWAY	PID_RANBP2_PATHWAY	PIAS2	HDAC4	XPO1	RAN	PIAS1	MDM2	UBE2I	SUMO1	RANBP2	HDAC1	RANGAP1
BIOCARTA_TNFR2_PATHWAY%MSIGDB_C2%BIOCARTA_TNFR2_PATHWAY	BIOCARTA_TNFR2_PATHWAY	TRAF2	TRAF1	NFKB1	MAP3K14	TRAF3	IKBKB	LTA	TNFAIP3	NFKBIA	RELA	TANK	IKBKAP	RIPK1	IKBKG	TNFRSF1B	MAP3K1	DUSP1	CHUK
PID_CXCR4_PATHWAY%MSIGDB_C2%PID_CXCR4_PATHWAY	PID_CXCR4_PATHWAY	PTPN11	STAT1	MTOR	PIK3CA	LCK	PIK3CG	RGS1	GRK6	SSH1	RHOB	VPS4B	VPS4A	PXN	UBQLN1	CD3G	CD3E	CD3D	SRC	CD4	PTPRC	PAK1	CD247	GNB2L1	CDC42	RAP1B	DNM1	ITGAV	BLK	RALB	GNB1	YES1	CRK	FGR	HCK	RHOC	FOXO1	STAT5A	PTEN	STAT5B	HLA-DRA	HLA-DRB1	LIMK1	STAT2	HGS	PTPN6	ARRB2	CFL1	PDPK1
BIOCARTA_LONGEVITY_PATHWAY%MSIGDB_C2%BIOCARTA_LONGEVITY_PATHWAY	BIOCARTA_LONGEVITY_PATHWAY	PIK3CA	CAT	HRAS	IGF1R	SOD2	SOD1	SHC1	PIK3R1	FOXO3	SOD3	PIK3CG	IGF1	AKT1	GH1	GHR
BIOCARTA_ACTINY_PATHWAY%MSIGDB_C2%BIOCARTA_ACTINY_PATHWAY	BIOCARTA_ACTINY_PATHWAY	ACTR3	ACTR2	ARPC1B	ARPC1A	ARPC4	ARPC5	ARPC2	ARPC3	WASL	PSMA7	NCKAP1	NTRK1	ABI2	PIR	WASF2	WASF3	WASF1	NCK1	RAC1	ACTA1
PID_PS1_PATHWAY%MSIGDB_C2%PID_PS1_PATHWAY	PID_PS1_PATHWAY	NEDD4	AXIN1	NKD1	WNT1	APC	HNF1A	DKK2	CSNK1A1	FBXW11	GSK3B	NLK	DVL1	NOTCH1	LRP6	FZD1	FOS	CTNNB1	DKK1	TAB1	ADAM10	SSPO	KREMEN2	HDAC1	CSNK2A1	AES	WIF1	PSENEN	MAPK1	PSEN1	PPP2R5D	CCND1	MYC	APH1A	JUN	CTBP1	DTX1	RBPJ	PPARD	DLL1	NCSTN	FRAT1	APH1B	CREBBP	MAPK3	MAP3K7	TLE1
BIOCARTA_CXCR4_PATHWAY%MSIGDB_C2%BIOCARTA_CXCR4_PATHWAY	BIOCARTA_CXCR4_PATHWAY	GNGT1	NFKB1	GNB1	CRK	PTK2B	PIK3CA	GNAQ	PXN	HRAS	BCAR1	PLCG1	PTK2	PIK3R1	CXCL12	PIK3C2G	RELA	MAPK1	RAF1	MAP2K1	PRKCB	GNAI1	MAPK3	CXCR4	PRKCA
PID_CMYB_PATHWAY%MSIGDB_C2%PID_CMYB_PATHWAY	PID_CMYB_PATHWAY	CLTA	WNT1	CDKN1A	CDKN1B	HRAS	HES1	BCL2	KIT	PIAS3	TRIM28	CSF1R	EP300	ETS2	ZFPM1	SIN3A	GATA1	BIRC3	GATA3	PIM1	TAB2	TAB1	CEBPA	CD4	CCNB1	IQGAP1	NRAS	SPI1	CCND1	UBE2I	LEF1	CREBBP	SLC25A3	KRAS	LECT2	YEATS4	CA1	CDKN2A	CDK6	TOM1	RAG2	KITLG	CD34	SMARCA2	PTCRA	H2AFZ	PAX5	SND1	SP1
PID_S1P_S1P2_PATHWAY%MSIGDB_C2%PID_S1P_S1P2_PATHWAY	PID_S1P_S1P2_PATHWAY	MAPK8	GNA13	GNA15	FOS	GNA11	RHOA	GNA12	GNAO1	ELK1	GNAQ	S1PR2	MAPK14	PAK1	CDH5	IRS1	MAPK1	JUN	GNAZ	GNAI3	RAC1	GNAI1	MAPK3	GNAI2	GNA14
BIOCARTA_INFLAM_PATHWAY%MSIGDB_C2%BIOCARTA_INFLAM_PATHWAY	BIOCARTA_INFLAM_PATHWAY	TNF	IL2	IFNG	IL1A	LTA	IL10	IL11	IL15	TGFB2	IL13	HLA-DRA	TGFB1	HLA-DRB1	IL4	TGFB3	IL3	IL6	IL5	IL7	IFNA1	CD4	CXCL8	IL12B	CSF3	IL12A	CSF2	CSF1	IFNB1	PDGFA
BIOCARTA_IGF1R_PATHWAY%MSIGDB_C2%BIOCARTA_IGF1R_PATHWAY	BIOCARTA_IGF1R_PATHWAY	BAD	PIK3CA	HRAS	RPS6KA1	IGF1R	GRB2	YWHAH	SOS1	SHC1	PIK3R1	IRS1	ADCY1	MAPK1	PRKAR1B	PRKAR2B	RAF1	PRKAR1A	AKT1	MAP2K1	PRKACG	PRKAR2A	MAPK3	PRKACB
PID_IL12_STAT4_PATHWAY%MSIGDB_C2%PID_IL12_STAT4_PATHWAY	PID_IL12_STAT4_PATHWAY	IL2	IL2RA	IFNG	CD80	IL13	IRF1	HLA-DRA	TGFB1	IL18	HLA-DRB1	CD86	PPP3CA	MAPK8	MAPK9	PPP3CB	PIAS2	FOS	STAT3	STAT4	CD3G	CD3E	IL18R1	CD3D	IL18RAP	CD4	PPP3R1	CD28	CD247	TBX21	JUN	CREBBP	ETV5	PRF1
ST_GAQ_PATHWAY%MSIGDB_C2%ST_GAQ_PATHWAY	ST_GAQ_PATHWAY	ITPR3	NFKB1	CFB	PLD1	PLD2	TONSL	IKBKG	NFKBIL1	PLD3	PHKA2	NFKB2	NFKBIE	NFKBIB	PIK3CB	ADRBK1	GNAQ	NFKBIA	VN1R1	PITX2	DAG1	AKT2	AKT1	AKT3	ITPR1	ITPKB	PDK1	ITPR2	ITPKA
PID_SMAD2_3NUCLEAR_PATHWAY%MSIGDB_C2%PID_SMAD2_3NUCLEAR_PATHWAY	PID_SMAD2_3NUCLEAR_PATHWAY	MEF2C	DCP1A	CDKN1A	SERPINE1	PIAS3	SAP30	IL10	EP300	SKIL	SIN3B	PIAS4	TCF3	SIN3A	SMAD2	SMAD4	CDK4	TFE3	SAP18	SMAD3	RBBP7	CREB1	SMAD7	KAT2B	KAT2A	GATA3	RBL1	TFDP1	IL5	ATF3	HDAC1	RBBP4	E2F4	E2F5	JUN	CTBP1	IFNB1	VDR	ESR1	CREBBP	FOXO4	LAMC1	SP1	CDK2	NKX2-5	FOXO1	HSPA8	CBFB	SKI
PID_INTEGRIN_CS_PATHWAY%MSIGDB_C2%PID_INTEGRIN_CS_PATHWAY	PID_INTEGRIN_CS_PATHWAY	ITGB4	ITGA9	ITGAE	ITGB8	ITGB7	ITGA10	ITGB2	ITGB6	ITGA11	ITGA2B	ITGB1	ITGAX	ITGAD	ITGAM	ITGAL	ITGB3	ITGA4	ITGA3	ITGA2	ITGA5	ITGA1	ITGA8	ITGAV	ITGA7	ITGB5	ITGA6
BIOCARTA_P53HYPOXIA_PATHWAY%MSIGDB_C2%BIOCARTA_P53HYPOXIA_PATHWAY	BIOCARTA_P53HYPOXIA_PATHWAY	MAPK8	FHL2	TAF1	IGFBP3	CDKN1A	NQO1	MDM2	BAX	TP53	ABCB1	ATM	HIF1A	EP300	CSNK1A1	CSNK1D	HSPA1A	GADD45A	AKT1	RPA1	TAF1L	HIC1	HSP90AA1	NFKBIB
ST_INTERLEUKIN_4_PATHWAY%MSIGDB_C2%ST_INTERLEUKIN_4_PATHWAY	ST_INTERLEUKIN_4_PATHWAY	NR0B2	IARS	INPP5D	STAT6	RPS6KB1	PIK3CA	SOS2	GRB2	PPP1R13B	SOS1	CISH	JAK2	IL4	TYK2	SERPINA4	SRC	SHC1	IL2RG	PI3	IL13RA1	IL4R	AKT2	AKT1	AKT3	JAK3	JAK1
PID_HEDGEHOG_GLI_PATHWAY%MSIGDB_C2%PID_HEDGEHOG_GLI_PATHWAY	PID_HEDGEHOG_GLI_PATHWAY	GNB1	GLI2	SAP30	SMO	FOXA2	SIN3B	PIAS1	SIN3A	CSNK1A1	FBXW11	CSNK1D	GSK3B	IFT172	SAP18	GLI1	RBBP7	CSNK1E	GNAZ	GLI3	GNAI3	KIF3A	GNAI1	STK36	SUFU	PRKACA	GNAI2	RAB23	SPOP	MTSS1	IFT88	GNG2	GNAO1	CSNK1G3	HDAC2	PRKCD	SSPO	CSNK1G2	LGALS3	CSNK1G1	HDAC1	RBBP4	SHH	XPO1	PTCH1	ARRB2	AKT1	CREBBP	MAP2K1
PID_REG_GR_PATHWAY%MSIGDB_C2%PID_REG_GR_PATHWAY	PID_REG_GR_PATHWAY	STAT1	NFKB1	IL2	CDKN1A	BAX	YWHAH	EP300	IL13	IRF1	IL4	CREB1	PRKACA	SMARCC1	FGG	GATA3	MAPK9	IL6	IL5	MAPK10	TP53	POU2F1	HDAC1	VIPR1	CSN2	SUV420H1	MAPK14	SUMO2	POU1F1	SMARCC2	FKBP4	SPI1	CXCL8	FKBP5	TBX21	SMARCD1	MAPK1	SFN	TSG101	CGA	NR4A1	PCK2	JUN	PBX1	KRT17	CREBBP	SMARCA4	MAPK11	MMP1
BIOCARTA_G1_PATHWAY%MSIGDB_C2%BIOCARTA_G1_PATHWAY	BIOCARTA_G1_PATHWAY	CDKN2A	CDK6	DHFR	RB1	CDKN1A	CDKN1B	CCNA1	CDK2	CDK1	ATM	ABL1	TGFB2	GSK3B	SMAD4	CDK4	TGFB1	SMAD3	SKP2	TGFB3	CDC25A	TFDP1	CCNE1	TP53	HDAC1	ATR	CCND1	E2F1	CDKN2B
SA_CASPASE_CASCADE%MSIGDB_C2%SA_CASPASE_CASCADE	SA_CASPASE_CASCADE	GZMB	SREBF2	SCAP	FAS	XIAP	FASLG	CASP7	CASP9	CASP8	CASP10	CASP3	SREBF1	APAF1	DFFB	DFFA	PARP1	PRF1	BIRC2	BIRC3
PID_RAC1_PATHWAY%MSIGDB_C2%PID_RAC1_PATHWAY	PID_RAC1_PATHWAY	IQGAP3	NOX1	BAIAP2	MAP2K6	MAP2K3	MAP2K4	MAP3K1	MAPK9	CTNNB1	STAT3	MAPK14	PAK1	IQGAP1	ABI2	WASF1	JUN	CDH1	CTNNA1	PIP5K1C	PIP5K1B	CRK	NCF1	NCF2	STAT5A	CYBB	CYBA	PIP5K1A	NOXO1	NOXA1	PLCB2	MAP2K7	PAK2	MAPK8	ACTR3	LIMK1	MAP3K11	ACTR2	ARPC1B	ARPC4	ARPC5	ARPC2	ARPC3	BCAR1	CYFIP2	RACGAP1	NCKAP1	BRK1	ARHGAP5
BIOCARTA_KERATINOCYTE_PATHWAY%MSIGDB_C2%BIOCARTA_KERATINOCYTE_PATHWAY	BIOCARTA_KERATINOCYTE_PATHWAY	DAXX	TNF	NFKB1	SP1	HRAS	FAS	BCL2	EGF	FASLG	PRKCG	PPP2CA	PRKCH	PRKCE	ETS2	PRKCQ	ETS1	RIPK1	HOXA7	RAF1	MAP2K6	MAP2K7	MAP2K3	TNFRSF1B	MAP2K4	PRKCB	MAP3K1	PRKCA	CHUK	MAPK8	TRAF2	TNFRSF1A	FOS	MAP3K14	PRKCD	CEBPA	MAPK14	MAPK13	IKBKB	NFKBIA	EGFR	RELA	MAPK1	JUN	MAP2K1	MAPK3	MAP3K5
BIOCARTA_CARM_ER_PATHWAY%MSIGDB_C2%BIOCARTA_CARM_ER_PATHWAY	BIOCARTA_CARM_ER_PATHWAY	MEF2C	HDAC10	HDAC11	CARM1	BRCA1	HDAC5	HDAC3	EP300	HDAC4	HDAC8	PELP1	HDAC9	HDAC6	NRIP1	HIST2H3C	PPARGC1A	MED1	HDAC2	SRA1	PHB2	HDAC1	NR0B1	GRIP1	HDAC7	GTF2A1	GTF2F1	GTF2E1	NCOR2	TBP	ERCC3	CCND1	POLR2A	ESR1	CREBBP	SPEN
BIOCARTA_AKAP13_PATHWAY%MSIGDB_C2%BIOCARTA_AKAP13_PATHWAY	BIOCARTA_AKAP13_PATHWAY	GNA13	GNA12	RHOA	PRKAR2B	AKAP13	PRKAG1	PRKACG	PRKAR2A	LPAR1	LPAR2	LPAR3	PRKACB
PID_MAPK_TRK_PATHWAY%MSIGDB_C2%PID_MAPK_TRK_PATHWAY	PID_MAPK_TRK_PATHWAY	MEF2C	MAPKAPK2	SRF	ELK1	NTF3	HRAS	BRAF	RIT1	EHD4	RIT2	TRPV1	RAF1	MAP2K6	MAP2K3	RPS6KA5	CREB1	MAPK7	CDK5	RUSC1	FOS	CDK5R1	PRKCD	RPS6KA1	MAP2K5	MAPK14	NRAS	MAPK1	MAP3K2	RAP1B	RAP1A	MAP2K1	MAPK3	EGR1	KRAS
BIOCARTA_NO2IL12_PATHWAY%MSIGDB_C2%BIOCARTA_NO2IL12_PATHWAY	BIOCARTA_NO2IL12_PATHWAY	STAT4	TYK2	IL12RB1	CD3G	CCR5	CD3E	CXCR3	CD3D	IFNG	IL12RB2	CD2	CD4	CD247	JAK2	IL12B	NOS2	IL12A
PID_LYSOPHOSPHOLIPID_PATHWAY%MSIGDB_C2%PID_LYSOPHOSPHOLIPID_PATHWAY	PID_LYSOPHOSPHOLIPID_PATHWAY	NFKB1	RHOA	TIAM1	HRAS	PRKCE	ADCY4	ADCY3	ADCY2	LPAR4	CASP3	ADCY1	ADCY8	ADCY7	ADCY6	ADCY5	ADCY9	GAB1	PIK3CB	IL6	PXN	SRC	HBEGF	NFKBIA	CXCL8	JUN	LYN	GNB1	CRK	PLCG1	PLD2	SLC9A3R2	PLCB3	GSK3B	TRIP6	GNAZ	GNAI3	PRKD1	LPAR1	GNAI1	LPAR2	ARHGEF1	LPAR3	GNAI2	MMP2	GNA14	MAPT	GNA13	GNA15
PID_P38_MKK3_6PATHWAY%MSIGDB_C2%PID_P38_MKK3_6PATHWAY	PID_P38_MKK3_6PATHWAY	MAP3K3	MAPK11	TRAF6	CCM2	ATM	MAP3K6	MAP3K4	MAP2K6	MAP2K3	MAP3K10	MAP3K1	TRAF2	TAB2	TAB1	TAOK3	TAOK1	TAOK2	MAPK14	GADD45B	GADD45G	GADD45A	CAMK2B	RAC1	TXN	MAP3K7	MAP3K5
BIOCARTA_EIF2_PATHWAY%MSIGDB_C2%BIOCARTA_EIF2_PATHWAY	BIOCARTA_EIF2_PATHWAY	EIF2AK3	EIF2AK4	EIF2AK2	GSK3B	EIF2B5	EIF2S2	EIF2S1	PPP1CA	EIF5	EIF2S3	EIF2AK1
BIOCARTA_MITOCHONDRIA_PATHWAY%MSIGDB_C2%BIOCARTA_MITOCHONDRIA_PATHWAY	BIOCARTA_MITOCHONDRIA_PATHWAY	CYCS	AIFM1	BAX	BCL2	XIAP	CASP7	BCL2L1	CASP9	CASP6	CASP8	CASP3	ENDOG	APAF1	BIK	BAK1	DFFB	BID	DFFA	BIRC2	BIRC3	DIABLO
ST_INTERFERON_GAMMA_PATHWAY%MSIGDB_C2%ST_INTERFERON_GAMMA_PATHWAY	ST_INTERFERON_GAMMA_PATHWAY	STAT1	REG1A	JAK2	PLA2G2A	IFNGR1	ELP2	PTPRU	IFNG	JAK1	CISH
PID_IL2_1PATHWAY%MSIGDB_C2%PID_IL2_1PATHWAY	PID_IL2_1PATHWAY	PTPN11	GAB2	STAT1	RHOA	MAPKAPK2	IL2	PIK3CA	LCK	IL2RA	HRAS	IL2RB	BCL2	GRB2	SOS1	CISH	PRKCE	IKZF3	MAPK9	STAT3	SYK	MAPK14	NRAS	IRS1	MAPK1	IRS2	JUN	KRAS	FYN	SOCS3	SOCS1	MAPK11	CDK2	DOK2	IFNG	STAT5A	STAT5B	MAP2K2	RAF1	PRKCB	MAPK8	FOS	PTK2B	SHC1	PIK3R1	IL2RG	PPP2R5D	MYC	MAP2K1
PID_RHOA_PATHWAY%MSIGDB_C2%PID_RHOA_PATHWAY	PID_RHOA_PATHWAY	TLN1	SCAI	MKL1	RHOA	MSN	CIT	PKN2	CDKN1B	SRF	PPP1R12A	LIMK2	PLD1	PLD2	ROCK2	PTEN	PIP5K1A	PKN1	PARD6A	CYR61	SLC9A3	VCL	ITGB1	MAP2K6	MAP2K3	RDX	MAP2K4	EZR	SLC9A1	MAPK8	LIMK1	FOS	F2RL2	ROCK1	MAPK12	PRKCZ	SH3GL2	CDC42	ATF2	JUN	DIAPH1	MYL2	PIP5K1C	CFL1	PIP5K1B	ACTA1
PID_BARD1_PATHWAY%MSIGDB_C2%PID_BARD1_PATHWAY	PID_BARD1_PATHWAY	UBE2D3	CDK2	XRCC6	BRCA1	UBE2L3	XRCC5	ATM	NBN	CSTF1	BARD1	EWSR1	FANCL	TOPBP1	FANCA	MRE11A	FANCC	FANCE	PRKDC	FANCG	FANCF	RAD50	CCNE1	FANCD2	PCNA	TP53	ATR	RBBP8	NPM1	RAD51
BIOCARTA_NFAT_PATHWAY%MSIGDB_C2%BIOCARTA_NFAT_PATHWAY	BIOCARTA_NFAT_PATHWAY	MEF2C	MYH2	RPS6KB1	PIK3CA	HRAS	HAND2	HAND1	CSNK1A1	CALR	PIK3CG	FKBP1A	ELSPBP1	NFATC4	MAPK14	HBEGF	CAMK4	MAPK1	CTF1	NFATC3	CREBBP	LIF	ACTA1	GATA4	NKX2-5	GSK3B	RAF1	IGF1	NFATC2	NFATC1	PPP3CA	EDN1	MAPK8	CAMK1	FGF2	PPP3CB	CAMK1G	PPP3CC	CALM3	AGT	CALM1	CALM2	NPPA	F2	PIK3R1	PRKAR1B	PRKAR2B	AKT1	PRKAR1A
PID_SYNDECAN_2_PATHWAY%MSIGDB_C2%PID_SYNDECAN_2_PATHWAY	PID_SYNDECAN_2_PATHWAY	RHOA	NF1	BAX	HRAS	SDC2	CASP3	TGFB1	EPB41	ITGB1	CAV2	TRAPPC4	TNFRSF13B	EZR	PRKACA	MMP2	MAPK8	SDCBP	PRKCD	FN1	SRC	KNG1	ITGA2	ITGA5	CXCL8	MAPK1	CSF2	EPHB2	CASK	GNB2L1	LAMA1	LAMA3	MAPK3	RASA1
BIOCARTA_DNAFRAGMENT_PATHWAY%MSIGDB_C2%BIOCARTA_DNAFRAGMENT_PATHWAY	BIOCARTA_DNAFRAGMENT_PATHWAY	GZMB	CASP3	ENDOG	DFFB	DFFA	TOP2A	HMGB1	HMGB2	TOP2B	CASP7
BIOCARTA_TNFR1_PATHWAY%MSIGDB_C2%BIOCARTA_TNFR1_PATHWAY	BIOCARTA_TNFR1_PATHWAY	TNF	RB1	LMNB2	LMNB1	BAG4	CASP8	TRADD	CASP3	FADD	ARHGDIB	CASP2	RIPK1	DFFB	DFFA	PARP1	MAP2K4	MADD	PAK2	SPTAN1	MAP3K1	CRADD	MAPK8	LMNA	TRAF2	TNFRSF1A	PRKDC	PAK1	JUN	MAP3K7
BIOCARTA_RANMS_PATHWAY%MSIGDB_C2%BIOCARTA_RANMS_PATHWAY	BIOCARTA_RANMS_PATHWAY	KIF15	RAN	RCC1	KPNB1	RANBP1	AURKA	RANGAP1	TPX2	NUMA1	KPNA2
PID_P75_NTR_PATHWAY%MSIGDB_C2%PID_P75_NTR_PATHWAY	PID_P75_NTR_PATHWAY	RHOA	SQSTM1	PIK3CA	XIAP	APP	CASP3	APAF1	IKBKG	BIRC2	CHUK	BIRC3	PRKCI	MAPK9	PRDM4	OMG	MAG	BAD	NGFRAP1	RHOB	RTN4R	MAGEH1	ZNF274	MAPK10	TP53	BEX1	RTN4	BCL2L11	NDNL2	NDN	LINGO1	SORT1	IKBKB	BDNF	NTF4	MMP7	RIPK2	MMP3	TRAF6	RHOC	NTF3	MAGED1	CASP9	CASP6	IRAK1	MYD88	PLG	DIABLO	MAPK8
PID_ANTHRAX_PATHWAY%MSIGDB_C2%PID_ANTHRAX_PATHWAY	PID_ANTHRAX_PATHWAY	TNF	VCAM1	MAP2K2	MAPK1	PGR	CASP1	IL18	MAP2K6	MAP2K3	MAP2K7	MAP2K4	MAP2K1	IL1B	ANTXR2	MAPK3	ANTXR1	NLRP1
PID_ECADHERIN_NASCENT_AJ_PATHWAY%MSIGDB_C2%PID_ECADHERIN_NASCENT_AJ_PATHWAY	PID_ECADHERIN_NASCENT_AJ_PATHWAY	RAPGEF1	AP1M1	ENAH	RHOA	KLHL20	TIAM1	CRK	PIK3CA	ARF6	ITGAE	DLG1	ITGB7	TJP1	CTNNB1	CTNND1	CSNK2A1	SRC	CSNK2A2	CYFIP2	NCKAP1	PIK3R1	IQGAP1	CSNK2B	MLLT4	WASF2	JUP	CDC42	RAP1B	CCND1	NME1	RAP1A	CTTN	CDH1	ABI1	CTNNA1	AKT1	RAC1	PIP5K1C	VAV2
BIOCARTA_IL5_PATHWAY%MSIGDB_C2%BIOCARTA_IL5_PATHWAY	BIOCARTA_IL5_PATHWAY	IL6	IL5	HLA-DRA	HLA-DRB1	CCR3	CCL11	IL4	IL1B	IL5RA	CD4
PID_UPA_UPAR_PATHWAY%MSIGDB_C2%PID_UPA_UPAR_PATHWAY	PID_UPA_UPAR_PATHWAY	PLAUR	CRK	VTN	PDGFD	FPR1	KLK4	FPR3	MMP3	SERPINE1	FPR2	CTSG	CTRC	ELANE	PLAU	ITGB2	VLDLR	TGFB1	ITGB1	DOCK1	FGB	FGA	PLG	FGG	MMP12	HGF	MMP13	FN1	BCAR1	ITGAM	MMP9	SRC	ITGB3	ITGA3	EGFR	ITGA5	GPLD1	LRP1	ITGAV	RAC1	NCL	PDGFRB	ITGB5
PID_VEGFR1_2_PATHWAY%MSIGDB_C2%PID_VEGFR1_2_PATHWAY	PID_VEGFR1_2_PATHWAY	PTPN11	NEDD4	PDPK1	RHOA	MAPKAPK2	VTN	PIK3CA	BRAF	GRB2	FBXW11	PTPN2	MAP2K6	MAP2K3	GAB1	PRKACA	GRB10	FLT1	PRKAA1	PRKAA2	CTNNB1	KDR	PRKAB1	ROCK1	PXN	SRC	ITGB3	MAPK14	IQGAP1	MAPK1	CDC42	PRKAG1	NCK1	CTNNA1	ITGAV	CAV1	FYN	VEGFA	ARF1	MAPK11	SHB	PLCG1	NOS3	HSP90AB1	MAP2K2	MYOF	FES	AKAP1	VCL
PID_ARF6_DOWNSTREAM_PATHWAY%MSIGDB_C2%PID_ARF6_DOWNSTREAM_PATHWAY	PID_ARF6_DOWNSTREAM_PATHWAY	PLAUR	RHOA	TIAM1	ARF1	ARF6	RAB11A	PLD1	PLD2	KALRN	PIP5K1A	MAPK1	RAB11FIP3	NME1	RAC1	MAPK3
BIOCARTA_GSK3_PATHWAY%MSIGDB_C2%BIOCARTA_GSK3_PATHWAY	BIOCARTA_GSK3_PATHWAY	TIRAP	PDPK1	AXIN1	NFKB1	WNT1	EIF2AK2	APC	PIK3CA	PPP2CA	IRAK1	GSK3B	LBP	DVL1	TOLLIP	GNAI1	MYD88	FZD1	CTNNB1	TLR4	PIK3R1	GJA1	RELA	CCND1	LEF1	AKT1	LY96	CD14
BIOCARTA_EGFR_SMRTE_PATHWAY%MSIGDB_C2%BIOCARTA_EGFR_SMRTE_PATHWAY	BIOCARTA_EGFR_SMRTE_PATHWAY	EGFR	RXRA	NCOR2	RARA	ZBTB16	MAP2K1	EGF	MAP3K1	THRB	MAPK14	THRA
BIOCARTA_PITX2_PATHWAY%MSIGDB_C2%BIOCARTA_PITX2_PATHWAY	BIOCARTA_PITX2_PATHWAY	MED1	AXIN1	WNT1	APC	CTNNB1	TRRAP	HDAC1	EP300	PITX2	GSK3B	DVL1	LEF1	CREBBP	LDB1	FZD1
BIOCARTA_IL17_PATHWAY%MSIGDB_C2%BIOCARTA_IL17_PATHWAY	BIOCARTA_IL17_PATHWAY	CD8A	IL6	KITLG	CD34	CD3G	IL17A	CD3E	CD3D	CD2	CD4	CD247	CXCL8	CSF3	IL3	CD58
BIOCARTA_FMLP_PATHWAY%MSIGDB_C2%BIOCARTA_FMLP_PATHWAY	BIOCARTA_FMLP_PATHWAY	GNGT1	NFKB1	GNB1	FPR1	ELK1	HRAS	NCF2	PIK3C2G	MAP2K2	PLCB1	RAF1	MAP2K6	MAP2K3	NFATC2	MAP3K1	NFATC1	NCF1C	PPP3CA	CAMK1	GNA15	PPP3CB	CAMK1G	PPP3CC	NFATC4	CALM3	CALM1	CALM2	MAPK14	PAK1	NFKBIA	RELA	MAPK1	NFATC3	RAC1	MAP2K1	MAPK3
BIOCARTA_PS1_PATHWAY%MSIGDB_C2%BIOCARTA_PS1_PATHWAY	BIOCARTA_PS1_PATHWAY	AXIN1	WNT1	APC	CTNNB1	HNF1A	ADAM17	GSK3B	PSEN1	RBPJ	DVL1	DLL1	NOTCH1	BTRC	FZD1
SA_TRKA_RECEPTOR%MSIGDB_C2%SA_TRKA_RECEPTOR	SA_TRKA_RECEPTOR	RHOA	CDKN1A	PIK3CA	ELK1	NGFR	HRAS	NGF	GRB2	SOS1	SHC1	MAP2K2	NTRK1	AKT2	AKT1	MAP2K1	AKT3	PIK3CD
ST_GA12_PATHWAY%MSIGDB_C2%ST_GA12_PATHWAY	ST_GA12_PATHWAY	MYEF2	MAPK8	BTK	F2RL3	F2RL1	CFB	F2RL2	F2	PLD1	PLD2	SRC	PTK2	MAP2K5	MAPK1	EPHB2	JUN	RAF1	PLD3	VAV1	RASAL1	MAPK7	NR4A3	DLG4
PID_VEGF_VEGFR_PATHWAY%MSIGDB_C2%PID_VEGF_VEGFR_PATHWAY	PID_VEGF_VEGFR_PATHWAY	FLT4	VEGFA	FLT1	KDR	FIGF	PGF	NRP1	VEGFB	NRP2	VEGFC
BIOCARTA_MPR_PATHWAY%MSIGDB_C2%BIOCARTA_MPR_PATHWAY	BIOCARTA_MPR_PATHWAY	GNGT1	GNB1	HRAS	CDK1	ADCY1	GNAI1	ACTR3	ACTR2	ARPC1B	PAQR7	CDC25C	ARPC1A	PAQR5	MYT1	PIN1	ARPC4	ARPC5	ARPC2	ARPC3	RPS6KA1	CAP1	SRC	CCNB1	MAPK1	PGR	PRKAR1B	PRKAR2B	PRKAR1A	PRKACG	PRKAR2A	MAPK3	GNAS	PRKACB	ACTA1
BIOCARTA_RAC1_PATHWAY%MSIGDB_C2%BIOCARTA_RAC1_PATHWAY	BIOCARTA_RAC1_PATHWAY	LIMK1	ARFIP2	CDK5R1	PDGFRA	RPS6KB1	PIK3CA	MYLK	PLD1	NCF2	TRIO	PIK3R1	PAK1	PPP1R12B	WASF1	RALBP1	PIK3CG	MYL2	CHN1	RAC1	VAV1	MAP3K1	CDK5	CFL1
PID_SYNDECAN_1_PATHWAY%MSIGDB_C2%PID_SYNDECAN_1_PATHWAY	PID_SYNDECAN_1_PATHWAY	MMP7	MMP1	COL1A1	HPSE	COL4A1	COL4A4	COL6A2	COL6A1	COL4A3	TGFB1	COL4A6	COL6A3	COL4A5	PRKACA	COL16A1	HGF	COL13A1	COL14A1	SDCBP	COL11A1	COL12A1	CCL5	SDC1	COL11A2	COL3A1	MET	COL1A2	BSG	COL10A1	PPIB	MMP9	COL2A1	COL5A1	COL7A1	MAPK1	COL5A2	CASK	COL9A1	LAMA5	COL15A1	COL8A2	COL8A1	COL9A3	COL9A2	MAPK3	COL17A1
BIOCARTA_D4GDI_PATHWAY%MSIGDB_C2%BIOCARTA_D4GDI_PATHWAY	BIOCARTA_D4GDI_PATHWAY	GZMB	CYCS	CASP9	CASP8	CASP10	ARHGAP5	CASP3	ARHGDIB	CASP1	APAF1	JUN	PARP1	PRF1
PID_IL6_7_PATHWAY%MSIGDB_C2%PID_IL6_7_PATHWAY	PID_IL6_7_PATHWAY	PTPN11	STAT1	GAB2	SOCS3	MAPK11	PIK3CA	TIMP1	HCK	GRB2	FOXO1	SOS1	A2M	PIAS3	BCL2L1	JAK2	PIAS1	IRF1	LBP	MAP2K6	GAB1	MAP2K4	FGG	IL6	FOS	STAT3	PRKCD	TYK2	CRP	HSP90B1	IL6ST	IL6R	LMO4	MAPK14	PTPRE	PIK3R1	CEBPB	TNFSF11	CEBPD	MYC	MITF	JUN	MCL1	AKT1	RAC1	VAV1	JUNB	JAK1
PID_ATF2_PATHWAY%MSIGDB_C2%PID_ATF2_PATHWAY	PID_ATF2_PATHWAY	DDIT3	RB1	NF1	BRCA1	HES1	BCL2	BCL2L1	PLAU	EP300	TGFB2	CDK4	PPARGC1A	CREB1	CCNA2	MAPK9	IL6	ATF3	POU2F1	COL24A1	MAPK14	CXCL8	MAPK1	CCND1	JUN	GADD45A	ARG1	ESR1	DUSP10	SOCS3	DUSP8	PDGFRA	IL23A	MAPK11	IFNG	INS	TH	CBFB	KAT5	RUVBL2	DUSP5	DUSP1	PRKCA	MMP2	CUL3	SERPINB5	MAPK8	FOS	SELE
BIOCARTA_AKAPCENTROSOME_PATHWAY%MSIGDB_C2%BIOCARTA_AKAPCENTROSOME_PATHWAY	BIOCARTA_AKAPCENTROSOME_PATHWAY	PCNT	RHOA	MAP2	CDK1	PRKCE	PPP2CA	PKN1	PRKAR2B	PRKAG1	PRKACG	PRKAR2A	PPP1CA	NUP85	AKAP9	PRKACB
PID_NFAT_3PATHWAY%MSIGDB_C2%PID_NFAT_3PATHWAY	PID_NFAT_3PATHWAY	RCAN1	YWHAB	FKBP8	YWHAQ	BAX	YWHAG	BCL2	YWHAH	YWHAZ	BCL2L1	PRKCE	EP300	RAN	CASP3	MAP3K8	CSNK1A1	PRKACA	MAP3K1	FKBP1A	MAPK9	PIM1	BAD	CSNK2A1	MAPK14	CAMK4	PPP3R1	SFN	NR4A1	NUP214	NFATC3	CREBBP	KPNA2	PRKCG	PRKCH	GSK3B	PRKCQ	AKAP5	CHP1	PRKCB	NFATC2	PRKCA	RCAN2	NFATC1	CABIN1	PPP3CA	MAPK8	PPP3CB	PRKCD
BIOCARTA_ACH_PATHWAY%MSIGDB_C2%BIOCARTA_ACH_PATHWAY	BIOCARTA_ACH_PATHWAY	BAD	PTK2B	CHRNB1	PIK3CA	MUSK	CHRNG	RAPSN	YWHAH	SRC	FASLG	PTK2	PIK3R1	FOXO3	TERT	PIK3CG	AKT1
ST_JNK_MAPK_PATHWAY%MSIGDB_C2%ST_JNK_MAPK_PATHWAY	ST_JNK_MAPK_PATHWAY	MAP3K3	DUSP8	TRAF6	PAPPA	MAP3K12	DLD	NR2C2	MAP3K4	IL1R1	MAP2K7	GAB1	MAP3K10	MAP2K4	MAP3K13	MAP3K1	MAPK7	MAPK8	MYEF2	MAPK9	MAP3K11	TAB2	TAB1	MAPK10	TP53	MAP2K5	SHC1	CDC42	MAP3K2	ATF2	GCK	JUN	GADD45A	NFATC3	AKT1	DUSP4	MAP3K9	MAP3K7	MAP3K5	DUSP10
PID_NOTCH_PATHWAY%MSIGDB_C2%PID_NOTCH_PATHWAY	PID_NOTCH_PATHWAY	CDKN1A	YY1	DLK1	DNER	EP300	NOTCH2	NOTCH3	MYCBP	NOTCH4	DLL3	DLL4	JAG2	CNTN6	MIB1	IL4	NEURL1	LNX1	CNTN1	GATA3	ITCH	MARK2	SSPO	JAG1	HDAC1	RBBP8	NCOR2	CCND1	CTBP1	DTX1	DNM1	DLL1	MFAP5	MFAP2	PTCRA	CBL	ENO1	SKP2	NOTCH1	FBXW7	NCOR1	ADAM10	RAB11A	FURIN	ADAM12	PSENEN	CUL1	MAML2	SKP1
PID_BMP_PATHWAY%MSIGDB_C2%PID_BMP_PATHWAY	PID_BMP_PATHWAY	CER1	ZFYVE16	BMPR2	PPP1R15A	GREM1	XIAP	SMAD1	NOG	SMAD6	SMAD5	BMPR1A	BMP7	FST	BMP6	SKI	GSK3B	SMAD4	SMURF2	BMP4	SMURF1	PPP1CA	SMAD7	BMP2	BAMBI	TAB2	TAB1	SOSTDC1	AHSG	HFE2	RGMB	CHRD	RGMA	BMPR1B	SMAD9	MAPK1	NUP214	CTDSPL	PPM1A	CHRDL1	MAP3K7	CTDSP1	CTDSP2
PID_CD8_TCR_DOWNSTREAM_PATHWAY%MSIGDB_C2%PID_CD8_TCR_DOWNSTREAM_PATHWAY	PID_CD8_TCR_DOWNSTREAM_PATHWAY	TNF	IL2	IL2RA	HRAS	IL2RB	BRAF	PRKCE	IFNA14	IFNA16	IFNA17	HLA-A	CD8A	B2M	MAPK9	IFNA10	CD3G	CD3E	CD3D	EOMES	NRAS	PPP3R1	CD247	MAPK1	TNFRSF4	TNFRSF18	JUN	IFNA21	NFATC3	PRF1	FOSL1	KRAS	PTPN7	IFNAR2	IFNAR1	ELK1	EGR4	FASLG	IFNG	MAP2K2	PRKCQ	RAF1	TNFRSF9	PRKCB	NFATC2	PRKCA	NFATC1	PPP3CA	MAPK8
BIOCARTA_EXTRINSIC_PATHWAY%MSIGDB_C2%BIOCARTA_EXTRINSIC_PATHWAY	BIOCARTA_EXTRINSIC_PATHWAY	F7	PROC	F2	F2R	PROS1	F10	SERPINC1	F3	F5	FGB	FGA	FGG	TFPI
PID_PTP1B_PATHWAY%MSIGDB_C2%PID_PTP1B_PATHWAY	PID_PTP1B_PATHWAY	RHOA	LAT	PIK3CA	LCK	GRB2	EGF	CSF1R	JAK2	ITGA2B	CAPN1	LEP	STAT3	FCGR2A	INSR	CSN2	SRC	ITGB3	PDGFB	IRS1	CAV1	BLK	YBX1	PDGFRB	LYN	NOX4	FYN	SOCS3	CRK	YES1	FGR	SPRY2	HCK	INS	STAT5A	STAT5B	LEPR	TYK2	BCAR1	SHC1	PIK3R1	CDH2	TRPV6	EGFR	PTPN1	DOK1	FER	CSF1	PRL
BIOCARTA_STEM_PATHWAY%MSIGDB_C2%BIOCARTA_STEM_PATHWAY	BIOCARTA_STEM_PATHWAY	CD8A	IL6	IL5	IL2	IL7	IL9	CD4	IL11	CXCL8	CSF3	CSF2	CSF1	EPO	IL4	IL3
PID_NFAT_TFPATHWAY%MSIGDB_C2%PID_NFAT_TFPATHWAY	PID_NFAT_TFPATHWAY	TNF	DGKA	SLC3A2	PTPRK	IL2	IKZF1	GBP3	EGR2	RNF128	EGR4	IL2RA	CD40LG	FASLG	IFNG	MAF	EGR3	CASP3	CDK4	PRKCQ	PTGS2	IL4	BATF3	NFATC2	IL3	CTLA4	NFATC1	PPARG	GATA3	ITCH	FOS	IL5	CREM	TLE4	POU2F1	CXCL8	CBLB	TBX21	PTPN1	CSF2	JUN	E2F1	NFATC3	EGR1	JUNB	FOSL1	IRF4	FOXP3
PID_TCPTP_PATHWAY%MSIGDB_C2%PID_TCPTP_PATHWAY	PID_TCPTP_PATHWAY	STAT1	VEGFA	RAB4A	LMAN1	EIF2AK2	STAT6	PIK3CA	GRB2	EGF	SOS1	INS	STAT5A	STAT5B	CSF1R	PIAS1	PTPN2	ITGB1	GAB1	PIK3CD	PIK3R3	PIK3R2	PIK3CB	HGF	KDR	STAT3	MET	INSR	SRC	ATR	SHC1	PDGFB	PIK3R1	EGFR	PTPN1	ITGA1	CSF1	KPNB1	CREBBP	JAK3	JAK1	PDGFRB	KPNA2	EIF2A
BIOCARTA_BLYMPHOCYTE_PATHWAY%MSIGDB_C2%BIOCARTA_BLYMPHOCYTE_PATHWAY	BIOCARTA_BLYMPHOCYTE_PATHWAY	PTPRC	CD40	ITGB2	CD80	HLA-DRA	HLA-DRB1	CR2	FCGR2B	ITGAL	ICAM1	CR1
BIOCARTA_MAL_PATHWAY%MSIGDB_C2%BIOCARTA_MAL_PATHWAY	BIOCARTA_MAL_PATHWAY	MAPK8	LIMK1	RHOA	SRF	ROCK1	HNF1A	HRAS	MAP2K2	MAL	MAPK1	CDC42	DIAPH1	RAF1	MAP2K1	RAC1	MAP4K2	MAPK3	MAP3K1	ACTA1
BIOCARTA_IL22BP_PATHWAY%MSIGDB_C2%BIOCARTA_IL22BP_PATHWAY	BIOCARTA_IL22BP_PATHWAY	STAT1	SOCS3	STAT3	STAT6	STAT4	STAT2	TYK2	IL22	IL10RA	STAT5A	STAT5B	IL22RA2	JAK2	IL22RA1	JAK3	JAK1
BIOCARTA_LYM_PATHWAY%MSIGDB_C2%BIOCARTA_LYM_PATHWAY	BIOCARTA_LYM_PATHWAY	PECAM1	ITGB2	CXCL8	CD34	VCAM1	ITGB1	ITGAL	ICAM1	IL1A	SELL	ITGA4
PID_EPO_PATHWAY%MSIGDB_C2%PID_EPO_PATHWAY	PID_EPO_PATHWAY	PTPN11	BTK	RAPGEF1	STAT1	SOCS3	NFKB1	INPP5D	CRKL	HRAS	BCL2	PLCG1	GRB2	SOS1	STAT5A	STAT5B	BCL2L1	TRPC6	JAK2	CBL	SH2B3	EPOR	TEC	GAB1	MAPK8	SHC1	MAPK14	PIK3R1	IRS2	PTPN6	RAP1A	EPO	PLCG2	LYN	VAV2
NABA_CORE_MATRISOME%MSIGDB_C2%NABA_CORE_MATRISOME	NABA_CORE_MATRISOME	RSPO1	CTHRC1	COL16A1	COL13A1	IGFBP4	IGFBP3	COL14A1	COL11A1	COL12A1	BGN	COL11A2	COL19A1	COL10A1	COL28A1	COL26A1	COL27A1	COL24A1	COL25A1	COL22A1	COL23A1	COL2A1	COL5A1	COL5A3	COL7A1	COL5A2	COL9A1	COL20A1	COL8A2	COL21A1	COL8A1	COL9A3	COL9A2	VCAN	SPP1	SLIT2	VIT	SPON2	SPON1	SPARC	DMP1	GLDN	TSKU	HMCN2	EYS	VWA5B2	VWA5B1	FNDC7	FNDC8
BIOCARTA_SHH_PATHWAY%MSIGDB_C2%BIOCARTA_SHH_PATHWAY	BIOCARTA_SHH_PATHWAY	GLI2	SMO	SHH	PTCH1	GSK3B	PRKAR1B	PRKAR2B	GLI1	DYRK1A	GLI3	PRKAR1A	DYRK1B	PRKACG	PRKAR2A	SUFU	PRKACB
PID_P53_REGULATION_PATHWAY%MSIGDB_C2%PID_P53_REGULATION_PATHWAY	PID_P53_REGULATION_PATHWAY	DAXX	RFWD2	CCNG1	CHEK1	PPP2R4	YY1	TRIM28	PPP2CA	EP300	CSNK1A1	CSNK1D	PRMT5	CSE1L	CSNK1E	CCNA2	KAT2B	MAPK9	CSNK1G3	USP7	TP53	CSNK1G2	CSNK1G1	ATR	RPL11	MAPK14	HUWE1	CREBBP	CDKN2A	CDK2	MDM2	ATM	ABL1	HIPK2	GSK3B	KAT5	SKP2	RPL5	DYRK2	SETD8	MAPK8	SETD7	UBE2D1	TP53AIP1	RASSF1	PPP1R13L	PIN1	KAT8	RPL23
BIOCARTA_INSULIN_PATHWAY%MSIGDB_C2%BIOCARTA_INSULIN_PATHWAY	BIOCARTA_INSULIN_PATHWAY	PTPN11	MAPK8	FOS	PIK3CA	SRF	ELK1	HRAS	INSR	CSNK2A1	GRB2	SOS1	SLC2A4	INS	SHC1	PIK3R1	IRS1	JUN	PIK3CG	RAF1	MAP2K1	RASA1	MAPK3
PID_FAS_PATHWAY%MSIGDB_C2%PID_FAS_PATHWAY	PID_FAS_PATHWAY	BTK	PDPK1	MAPK11	PIK3CA	FAS	FASLG	RFC1	CASP8	CASP10	CASP3	FADD	RIPK1	IKBKG	MAP2K6	CFLAR	MAP2K7	EZR	PIK3CD	MAP3K1	BIRC2	PIK3R3	CHUK	BIRC3	PIK3R2	PIK3CB	MAPK8	MAPK9	MAPK10	CLTC	SYK	SRC	MAPK14	PIK3R1	IKBKB	FAIM2	SMPD1	BID	AKT1
BIOCARTA_EIF_PATHWAY%MSIGDB_C2%BIOCARTA_EIF_PATHWAY	BIOCARTA_EIF_PATHWAY	EIF4A1	EIF4G1	EIF1AX	EIF2S2	EIF2S1	EIF3A	EIF1	EIF5	EIF2S3	EIF4A2	EIF4G3	EIF4G2	EIF4E	EEF2K	EEF2	EIF6
ST_IL_13_PATHWAY%MSIGDB_C2%ST_IL_13_PATHWAY	ST_IL_13_PATHWAY	JAK2	IL13	IL13RA2	IL13RA1	IL4R	TYK2	JAK1
PID_BCR_5PATHWAY%MSIGDB_C2%PID_BCR_5PATHWAY	PID_BCR_5PATHWAY	PDPK1	SH3BP5	NFKB1	CD72	IBTK	PIK3AP1	PIK3CA	HRAS	GRB2	SOS1	IKBKG	MAP4K1	MAP3K1	CHUK	NFKBIB	CD22	CSNK2A1	SYK	MAPK14	IKBKB	NFKBIA	PTPRC	CAMK2G	MAPK1	DAPP1	JUN	LYN	VAV2	BTK	CD79B	CD79A	INPP5D	ELK1	TRAF6	BCL10	MALT1	PTEN	ETS1	RAF1	NFATC1	PPP3CA	MAPK8	PPP3CB	PPP3CC	FOS	POU2F2	BCL2A1	CARD11
PID_ER_NONGENOMIC_PATHWAY%MSIGDB_C2%PID_ER_NONGENOMIC_PATHWAY	PID_ER_NONGENOMIC_PATHWAY	GNB1	RHOA	MSN	MAPK11	PIK3CA	HRAS	STRN	IGF1R	GRB2	SOS1	ROCK2	NOS3	PELP1	PLCB3	PLCB1	PLCB2	GNAZ	IGF1	GNAL	GNAI3	GNAI1	GNAI2	GNA14	MMP2	GNA13	GNA15	GNA11	GNG2	GNAO1	GNAQ	BCAR1	MMP9	SRC	SHC1	PIK3R1	ESR2	HBEGF	NRAS	AKT1	ESR1	KRAS
SA_REG_CASCADE_OF_CYCLIN_EXPR%MSIGDB_C2%SA_REG_CASCADE_OF_CYCLIN_EXPR	SA_REG_CASCADE_OF_CYCLIN_EXPR	CDKN2A	CCNE2	CCNE1	PRB1	CDKN1B	CCNA1	CDK2	E2F2	E2F4	CDK4	CCND1	E2F1	CCNA2
BIOCARTA_INTRINSIC_PATHWAY%MSIGDB_C2%BIOCARTA_INTRINSIC_PATHWAY	BIOCARTA_INTRINSIC_PATHWAY	F9	PROC	F11	F2	F8	KLKB1	F2R	KNG1	COL4A2	SERPING1	COL4A1	COL4A4	COL4A3	PROS1	COL4A6	F10	COL4A5	SERPINC1	F5	FGB	FGA	F12	FGG
PID_INTEGRIN5_PATHWAY%MSIGDB_C2%PID_INTEGRIN5_PATHWAY	PID_INTEGRIN5_PATHWAY	PLAUR	TGFBR1	VTN	SDC1	VCAM1	FN1	ITGA4	ITGB8	PLAU	MADCAM1	ITGB7	FBN1	ITGB6	CYR61	ITGAV	EDIL3	ITGB5
BIOCARTA_TID_PATHWAY%MSIGDB_C2%BIOCARTA_TID_PATHWAY	BIOCARTA_TID_PATHWAY	TNF	TNFRSF1A	NFKB1	RB1	TP53	IFNGR1	IFNGR2	IFNG	IKBKB	NFKBIA	USH1C	WT1	DNAJA3	JAK2	LIN7A	RELA	TAX1BP3	HSPA1A	TNFRSF1B
BIOCARTA_CELL2CELL_PATHWAY%MSIGDB_C2%BIOCARTA_CELL2CELL_PATHWAY	BIOCARTA_CELL2CELL_PATHWAY	CTNNB1	ACTN1	PXN	BCAR1	SRC	PTK2	PECAM1	VCL	CTNNA3	ACTN3	CTNNA2	ACTN2	CTNNA1	CSK
SIG_CHEMOTAXIS%MSIGDB_C2%SIG_CHEMOTAXIS	SIG_CHEMOTAXIS	ITPR3	PAK3	BTK	PIK3CA	PAK4	PPP1R13B	ROCK2	PTEN	INPPL1	CFL2	PIK3CG	PAK2	PIK3CD	PAK7	PAK6	PIK3R5	ACTR3	LIMK1	ACTR2	SAG	ROCK1	MYLK	WASL	ANGPTL2	MYLK2	GDI1	RACGAP1	GDI2	PIK3R1	PAK1	RPS4X	RHO	PITX2	CDC42	WASF1	ARHGAP4	AKT2	AKT1	AKT3	ITPR1	ARHGAP1	PDK1	ARHGEF11	ITPR2	CFL1
PID_S1P_S1P1_PATHWAY%MSIGDB_C2%PID_S1P_S1P1_PATHWAY	PID_S1P_S1P1_PATHWAY	VEGFA	RHOA	GNAO1	KDR	PLCG1	ITGB3	PDGFB	S1PR1	ABCC1	SPHK1	MAPK1	PLCB2	GNAZ	PTGS2	GNAI3	ITGAV	RAC1	GNAI1	MAPK3	PDGFRB	GNAI2
BIOCARTA_SKP2E2F_PATHWAY%MSIGDB_C2%BIOCARTA_SKP2E2F_PATHWAY	BIOCARTA_SKP2E2F_PATHWAY	TFDP1	CUL1	RB1	CCNE1	SKP1	CCNA1	CDC34	CDK2	E2F1	SKP2
BIOCARTA_BCR_PATHWAY%MSIGDB_C2%BIOCARTA_BCR_PATHWAY	BIOCARTA_BCR_PATHWAY	BTK	CD79B	CD79A	ELK1	HRAS	PLCG1	GRB2	SOS1	RAF1	PRKCB	NFATC2	MAP3K1	PRKCA	NFATC1	PPP3CA	MAPK8	PPP3CB	PPP3CC	FOS	NFATC4	CALM3	CALM1	CALM2	SYK	SHC1	MAPK14	JUN	BLNK	NFATC3	RAC1	MAP2K1	MAPK3	VAV1	LYN
PID_P38_ALPHA_BETA_DOWNSTREAM_PATHWAY%MSIGDB_C2%PID_P38_ALPHA_BETA_DOWNSTREAM_PATHWAY	PID_P38_ALPHA_BETA_DOWNSTREAM_PATHWAY	MEF2C	DDIT3	MAPKAPK2	MAPKAPK5	MAPK11	HBP1	RAB5A	MAPKAPK3	ATF1	PLA2G4A	PTGS2	RPS6KA5	PPARGC1A	ELK4	CREB1	SLC9A1	KRT8	USF1	KRT19	ATF6	RPS6KA4	TP53	CSNK2A1	CSNK2A2	GDI1	MAPK14	CSNK2B	CEBPB	NOS2	ATF2	MITF	EIF4E	JUN	HSPB1	EIF4EBP1	ESR1	MKNK1	MEF2A
BIOCARTA_AGR_PATHWAY%MSIGDB_C2%BIOCARTA_AGR_PATHWAY	BIOCARTA_AGR_PATHWAY	PAK3	MUSK	SP1	PAK4	RAPSN	GIT2	ITGB1	DVL1	CHRNA1	PAK2	PAK7	PAK6	MAPK8	DMD	UTRN	CHRM1	NRG1	PXN	NRG2	SRC	PTK2	PAK1	EGFR	NRG3	ITGA1	MAPK1	CDC42	LAMA2	DAG1	JUN	CTTN	LAMA4	RAC1	LAMA3	MAPK3	ACTA1
BIOCARTA_LAIR_PATHWAY%MSIGDB_C2%BIOCARTA_LAIR_PATHWAY	BIOCARTA_LAIR_PATHWAY	TNF	IL6	C3	VCAM1	SELPLG	ITGAL	ICAM1	C6	C5	C7	ITGA4	IL1A	KNG1	ITGB2	CXCL8	ITGB1	SELP
PID_RET_PATHWAY%MSIGDB_C2%PID_RET_PATHWAY	PID_RET_PATHWAY	PTPN11	RHOA	CRK	FRS2	PIK3CA	HRAS	GRB2	SOS1	GAB1	CREB1	PRKACA	PRKCA	GRB10	RET	MAPK8	GFRA1	GDNF	GRB7	PXN	BCAR1	PDLIM7	DOK4	DOK5	SRC	PTK2	DOK6	SHC1	PIK3R1	IRS1	MAPK1	IRS2	DOK1	RAP1A	JUN	NCK1	RAC1	MAPK3	RASA1
SA_FAS_SIGNALING%MSIGDB_C2%SA_FAS_SIGNALING	SA_FAS_SIGNALING	PDE6D	ENDOU	CASP8	CASP3	FAS	CFLAR	BCL2	FASLG	CFL1
BIOCARTA_GPCR_PATHWAY%MSIGDB_C2%BIOCARTA_GPCR_PATHWAY	BIOCARTA_GPCR_PATHWAY	GNGT1	GNB1	ELK1	HRAS	PLCG1	ADCY1	RAF1	PRKCB	GNAI1	NFATC2	CREB1	PRKCA	NFATC1	PPP3CA	PPP3CB	PPP3CC	FOS	NFATC4	CALM3	CALM1	GNAQ	CALM2	PRKAR1B	RPS6KA3	PRKAR2B	JUN	NFATC3	PRKAR1A	PRKACG	MAP2K1	PRKAR2A	MAPK3	GNAS	PRKACB
PID_INTEGRIN_A4B1_PATHWAY%MSIGDB_C2%PID_INTEGRIN_A4B1_PATHWAY	PID_INTEGRIN_A4B1_PATHWAY	TLN1	MYH2	CRK	ADAM28	ARF6	GIT1	YWHAZ	PTPRA	ITGB1	DOCK1	PRKACA	THBS1	MDK	PTK2B	VCAM1	CD81	PXN	FN1	BCAR1	THBS2	SRC	PTK2	ITGA4	SPP1	IGSF8	AMICA1	PRKAR1B	ABI1	PRKAR1A	RAC1	CD14	PRKACB	JAM2
BIOCARTA_CHEMICAL_PATHWAY%MSIGDB_C2%BIOCARTA_CHEMICAL_PATHWAY	BIOCARTA_CHEMICAL_PATHWAY	STAT1	TLN1	BAD	CYCS	BAX	PXN	TP53	BCL2	ATM	EIF2S1	PTK2	CASP7	BCL2L1	CASP9	CASP6	CASP3	APAF1	BID	PARP1	AKT1	PRKCB	PRKCA
WNT_SIGNALING%MSIGDB_C2%WNT_SIGNALING	WNT_SIGNALING	AXIN1	WNT1	FGF4	WNT2	APC	PPP2R1A	WNT3	WNT4	CCND3	WNT3A	PPP2CA	EP300	CSNK1A1	WISP1	FBXW11	CSNK1D	WNT9A	LRP6	FZD1	FZD2	B2M	FZD5	FZD4	CTNNB1	DKK1	FZD6	TLE2	KREMEN1	FZD8	CTNNBIP1	CSNK1G1	CSNK2A1	AES	GAPDH	TCF7	WIF1	GSK3A	WNT2B	PITX2	CCND1	JUN	BCL9	DIXDC1	CTBP1	ACTB	LEF1	FRAT1	SOX17
BIOCARTA_SPPA_PATHWAY%MSIGDB_C2%BIOCARTA_SPPA_PATHWAY	BIOCARTA_SPPA_PATHWAY	GNGT1	F2RL3	GNB1	HRAS	F2	SYK	SRC	PTK2	F2R	ITGA1	PLA2G4A	MAPK1	PTGS1	TBXAS1	PLCB1	RAF1	ITGB1	MAP2K1	PRKCB	GNAI1	MAPK3	PRKCA
BIOCARTA_SRCRPTP_PATHWAY%MSIGDB_C2%BIOCARTA_SRCRPTP_PATHWAY	BIOCARTA_SRCRPTP_PATHWAY	CCNB1	CDC25C	CDC25B	CDK1	PRKCB	CSK	GRB2	CDC25A	SRC	PRKCA	PTPRA
PID_HIF2PATHWAY%MSIGDB_C2%PID_HIF2PATHWAY	PID_HIF2PATHWAY	VEGFA	ELK1	SP1	SERPINE1	TWIST1	CITED2	EP300	EGLN1	SLC2A1	EGLN3	ETS1	EGLN2	EPAS1	SIRT1	SLC11A2	POU5F1	ADORA2A	APEX1	EIF3E	EFNA1	FXN	ARNT	MMP14	FLT1	KDR	ABCG2	PGK1	EPO	TCEB2	TCEB1	HIF1AN	CREBBP	BHLHE40	VHL
PID_EPHRINB_REV_PATHWAY%MSIGDB_C2%PID_EPHRINB_REV_PATHWAY	PID_EPHRINB_REV_PATHWAY	PTPN13	FYN	YES1	TIAM1	FGR	PIK3CA	HCK	LCK	ITGA2B	NCK2	MAP2K4	FGB	CXCR4	FGA	FGG	MAPK8	RGS3	SRC	ITGB3	EFNB2	PIK3R1	EFNB1	EPHB2	EPHB1	EPHB4	DNM1	RAC1	BLK	MAP3K7	LYN
PID_CD40_PATHWAY%MSIGDB_C2%PID_CD40_PATHWAY	PID_CD40_PATHWAY	TRAF1	NFKB1	MAPK11	TRAF6	CD40LG	STAT5A	BCL2L1	TNFAIP3	IL4	MAP2K4	MAP3K1	BIRC2	BIRC3	MAPK8	TRAF2	CD40	MAPK9	MAP3K14	C4BPA	MAPK10	FCAMR	TDP2	TRAF3	MAPK14	NFKBIA	CBLB	RELA	MYC	JUN	AKT1	JAK3
PID_MTOR_4PATHWAY%MSIGDB_C2%PID_MTOR_4PATHWAY	PID_MTOR_4PATHWAY	YWHAB	PDPK1	RHOA	MTOR	PML	YWHAQ	RPS6KB1	HRAS	YWHAG	YWHAH	BRAF	YY1	YWHAZ	EIF4B	FBXW11	PPARGC1A	EIF4A1	TSC2	CCNE1	DDIT4	PXN	SSPO	IKBKB	NRAS	IRS1	MAPK1	SFN	EIF4E	EEF2K	KRAS	CLIP1	CDK2	PLD1	PLD2	MAP2K2	TSC1	SREBF1	RAF1	PRKCA	CYCS	RPS6KA1	MAPKAP1	PRR5	MLST8	RB1CC1	RICTOR	ATG13	RRAGA
BIOCARTA_PPARA_PATHWAY%MSIGDB_C2%BIOCARTA_PPARA_PATHWAY	BIOCARTA_PPARA_PATHWAY	TNF	NR0B2	RXRA	RB1	PIK3CA	ME1	APOA1	CD36	APOA2	ACOX1	CPT1B	EHHADH	HSD17B4	LPL	MRPL11	DUT	NR2F1	EP300	FABP1	FAT1	HSPA1A	PIK3CG	PPARGC1A	PPARA	NFKBIA	MAPK1	NR1H3	NCOR2	JUN	PDGFA	CREBBP	SP1	INS	STAT5A	STAT5B	CITED2	NRIP1	PTGS2	PRKCB	DUSP1	PRKCA	NCOA1	MED1	NCOR1	SRA1	PIK3R1	RELA	NOS2
PID_P73PATHWAY%MSIGDB_C2%PID_P73PATHWAY	PID_P73PATHWAY	PML	RB1	CDKN1A	BRCA2	CHEK1	BAX	SERPINE1	YAP1	FAS	NEDD4L	EP300	WT1	GATA1	CASP2	JAG2	SIRT1	TP63	CCNA2	PEA15	RNF43	S100A2	ITCH	AEN	UBE4B	NDUFS2	CCNE2	HAGH	PFDN5	FBXO45	GRAMD4	HSF1	CLCA2	BUB3	DCP1B	BCL2L11	MAPK14	CCNB1	SFN	GNB2L1	PLK3	IL4R	BIN1	RAD51	CDK6	TP53I3	MAPK11	SP1	TUBA1A
PID_WNT_CANONICAL_PATHWAY%MSIGDB_C2%PID_WNT_CANONICAL_PATHWAY	PID_WNT_CANONICAL_PATHWAY	FZD5	AXIN1	PPP2R5A	NKD2	APC	CTNNB1	CSNK1G1	WNT3A	GSK3A	GSK3B	RANBP3	KLHL12	PI4K2A	DVL1	DVL2	CAV1	DVL3	LRP6	CUL3	PIP5K1B
PID_KIT_PATHWAY%MSIGDB_C2%PID_KIT_PATHWAY	PID_KIT_PATHWAY	PTPN11	PDPK1	STAT1	RPS6KB1	PIK3CA	HRAS	BCL2	GRB2	KIT	SOS1	JAK2	EPOR	MAP4K1	GAB1	GRB10	BAD	STAT3	CREBBP	PTPRO	PIK3C2B	SPRED2	LYN	SPRED1	STAP1	SH2B2	KITLG	SOCS1	MATK	CRKL	SNAI2	PTEN	STAT5A	MAP2K2	CBL	GSK3B	SH2B3	TEC	RAF1	MAPK8	GRAP2	SHC1	PIK3R1	FOXO3	DOK1	MITF	FER	PTPN6	EPO
PID_ERBB1_INTERNALIZATION_PATHWAY%MSIGDB_C2%PID_ERBB1_INTERNALIZATION_PATHWAY	PID_ERBB1_INTERNALIZATION_PATHWAY	ARHGEF7	SPRY2	UBE2D2	PIK3CA	ZFYVE28	UBE2D3	CHMP3	HRAS	STAMBP	GRB2	EGF	SOS1	RAB5A	CBL	RAF1	PIK3CD	PIK3R3	PIK3R2	PIK3CB	UBE2D1	USP8	ITSN1	SRC	PTK2	SHC1	SH3KBP1	PIK3R1	EGFR	NRAS	CBLB	SH3GL2	HGS	TSG101	CDC42	EPN1	AMPH	DNM1	LRIG1	EPS15	SYNJ1	KRAS
BIOCARTA_ERK5_PATHWAY%MSIGDB_C2%BIOCARTA_ERK5_PATHWAY	BIOCARTA_ERK5_PATHWAY	MEF2C	PIK3CA	MEF2D	HRAS	RPS6KA1	GRB2	PLCG1	SHC1	PIK3R1	NTRK1	MAPK1	PIK3CG	MEF2BNB-MEF2B	AKT1	CREB1	MAPK3	MAPK7	MEF2A
PID_FGF_PATHWAY%MSIGDB_C2%PID_FGF_PATHWAY	PID_FGF_PATHWAY	FGF1	PTPN11	PDPK1	PLAUR	STAT1	FGF4	PIK3CA	FGF23	FGF8	FGF9	PAK4	CAMK2A	GRB2	SOS1	PLAU	FGF17	GAB1	HGF	SSH1	FGF19	FGF18	CTNND1	SRC	MAPK1	JUN	CDH1	SPRY2	FRS2	SDC2	PLCG1	KLB	STAT5B	IL17RD	NCAM1	FGFR4	FGFR3	FGFR2	CBL	BGLAP	FGF2	FGF6	FOS	PTK2B	MET	RPS6KA1	MMP9	SHC1	PIK3R1
BIOCARTA_DEATH_PATHWAY%MSIGDB_C2%BIOCARTA_DEATH_PATHWAY	BIOCARTA_DEATH_PATHWAY	TNFRSF10A	NFKB1	BCL2	XIAP	CASP7	CASP9	CASP6	CASP8	CASP10	TRADD	CASP3	TNFSF12	FADD	RIPK1	APAF1	DFFB	DFFA	CFLAR	TNFRSF25	SPTAN1	GAS2	BIRC2	CHUK	BIRC3	LMNA	TRAF2	MAP3K14	CYCS	NFKBIA	TNFSF10	RELA	BID	TNFRSF10B
PID_MYC_REPRESS_PATHWAY%MSIGDB_C2%PID_MYC_REPRESS_PATHWAY	PID_MYC_REPRESS_PATHWAY	ITGB4	DDIT3	CDKN1A	CDKN1B	ERBB2	BRCA1	PPP2R4	BCL2	EP300	HDAC3	SMAD2	SMAD4	IRF8	SMAD3	CFLAR	CREB1	RBL1	TSC2	DKK1	S100A7	CEBPA	HDAC1	LGALS1	NDRG1	SPI1	CCND1	GADD45A	PDGFRB	ITGA6	SFRP1	SP1	DNTT	MAX	ITGB1	GFI1	CLU	ZBTB17	FTH1	HMGCS2	SLC11A1	DNMT3A	TMEFF2	CSDE1	TMEM126A	ALDH9A1	CCL5	WNT5A	NDRG2
BIOCARTA_CELLCYCLE_PATHWAY%MSIGDB_C2%BIOCARTA_CELLCYCLE_PATHWAY	BIOCARTA_CELLCYCLE_PATHWAY	CDKN2A	CDK6	CDKN2D	RBL1	TFDP1	RB1	CCNE1	CDKN1A	CDKN1B	CCNA1	CDK2	CDK1	CCND3	CCNB1	CDK7	CCNH	CDK4	CCND1	E2F1	CDC25A	CDKN2C	CCND2	CDKN2B
BIOCARTA_CBL_PATHWAY%MSIGDB_C2%BIOCARTA_CBL_PATHWAY	BIOCARTA_CBL_PATHWAY	PDGFRA	MET	GRB2	EGF	SRC	CSF1R	SH3KBP1	EGFR	CBL	PRKCB	SH3GLB1	SH3GLB2	PRKCA
BIOCARTA_NTHI_PATHWAY%MSIGDB_C2%BIOCARTA_NTHI_PATHWAY	BIOCARTA_NTHI_PATHWAY	TNF	NFKB1	MAP3K14	TGFBR1	TGFBR2	MAPK11	TLR2	MAPK14	IKBKB	NFKBIA	EP300	CXCL8	RELA	SMAD4	SMAD3	NR3C1	MAP2K6	MAP2K3	CREBBP	IL1B	DUSP1	MAP3K7	MYD88	CHUK
PID_INTEGRIN1_PATHWAY%MSIGDB_C2%PID_INTEGRIN1_PATHWAY	PID_INTEGRIN1_PATHWAY	PLAUR	VTN	TGFBI	PLAU	FBN1	FGB	FGA	FGG	COL11A1	COL11A2	CD81	THBS2	ITGA4	ITGA3	COL2A1	COL5A1	ITGA2	ITGA1	COL7A1	COL5A2	COL18A1	IGSF8	LAMA5	LAMA2	ITGA8	LAMA1	ITGAV	LAMA4	LAMA3	ITGA7	CD14	ITGA6	LAMC2	LAMC1	VEGFA	NID1	ITGA9	LAMB3	LAMB2	CSPG4	COL1A1	LAMB1	NPNT	ITGA10	ITGA11	COL4A1	COL4A4	COL6A2
BIOCARTA_GATA3_PATHWAY%MSIGDB_C2%BIOCARTA_GATA3_PATHWAY	BIOCARTA_GATA3_PATHWAY	GATA3	IL5	MAPK14	MAF	IL13	PRKAR1B	PRKAR2B	MAP2K3	IL4	PRKAR1A	PRKACG	NFATC2	PRKAR2A	JUNB	NFATC1	PRKACB
BIOCARTA_RAS_PATHWAY%MSIGDB_C2%BIOCARTA_RAS_PATHWAY	BIOCARTA_RAS_PATHWAY	NFKB1	RHOA	BAD	PIK3CA	RALA	ELK1	HRAS	PLD1	RALGDS	BCL2L1	PIK3R1	CASP9	RELA	CDC42	RALBP1	PIK3CG	RAF1	AKT1	MAP2K1	RAC1	MAPK3	FOXO4	CHUK
BIOCARTA_IGF1_PATHWAY%MSIGDB_C2%BIOCARTA_IGF1_PATHWAY	BIOCARTA_IGF1_PATHWAY	PTPN11	MAPK8	FOS	PIK3CA	SRF	ELK1	HRAS	CSNK2A1	IGF1R	GRB2	SOS1	SHC1	PIK3R1	IRS1	JUN	PIK3CG	RAF1	IGF1	MAP2K1	RASA1	MAPK3
ST_PAC1_RECEPTOR_PATHWAY%MSIGDB_C2%ST_PAC1_RECEPTOR_PATHWAY	ST_PAC1_RECEPTOR_PATHWAY	ASAH1	GAST	GNAQ	DAG1	CAMP	ITPKB	ITPKA
BIOCARTA_PYK2_PATHWAY%MSIGDB_C2%BIOCARTA_PYK2_PATHWAY	BIOCARTA_PYK2_PATHWAY	CRKL	HRAS	PLCG1	GRB2	SOS1	MAP2K2	RAF1	MAP2K3	MAP2K4	PRKCB	MAP3K1	PRKCA	MAPK8	PTK2B	CALM3	CALM1	GNAQ	CALM2	BCAR1	SRC	SHC1	MAPK14	PAK1	MAPK1	JUN	RAC1	MAP2K1	MAPK3
PID_AR_PATHWAY%MSIGDB_C2%PID_AR_PATHWAY	PID_AR_PATHWAY	HIP1	TGFB1I1	ZMIZ1	APPL1	NCOA6	NCOA4	LATS2	CARM1	MAK	ZNF318	SNURF	XRCC6	UBE3A	BRCA1	KDM3A	XRCC5	TMF1	PATZ1	CCND3	HNRNPA1	PIAS3	SVIL	KDM4C	PA2G4	CMTM2	CASP8	PIAS4	PIAS1	PELP1	TMPRSS2	KLK3	KLK2	CTNNB1	CDK11B	UBA3	FKBP4	CCND1	RPS6KA3	UBE2I	TCF4	CTDSP1	CTDSP2	CDKN2A	CDK6	SRF	PAWR	NRIP1	NCOA2
BIOCARTA_AT1R_PATHWAY%MSIGDB_C2%BIOCARTA_AT1R_PATHWAY	BIOCARTA_AT1R_PATHWAY	MEF2C	ELK1	HRAS	GRB2	SOS1	MAP2K2	RAF1	MAP2K4	PRKCB	MAP3K1	PRKCA	MAPK8	PTK2B	CALM3	AGT	CALM1	GNAQ	CALM2	MEF2D	SRC	PTK2	SHC1	PAK1	EGFR	MAPK1	ATF2	JUN	MEF2BNB-MEF2B	RAC1	MAP2K1	MAPK3	AGTR1	MEF2A
BIOCARTA_CCR5_PATHWAY%MSIGDB_C2%BIOCARTA_CCR5_PATHWAY	BIOCARTA_CCR5_PATHWAY	MAPK8	FOS	PTK2B	CALM3	CALM1	GNAQ	CALM2	PLCG1	CCR5	CCL4	MAPK14	CXCL12	CCL2	JUN	PRKCB	CXCR4	PRKCA
BIOCARTA_EPONFKB_PATHWAY%MSIGDB_C2%BIOCARTA_EPONFKB_PATHWAY	BIOCARTA_EPONFKB_PATHWAY	NFKBIA	ARNT	JAK2	NFKB1	RELA	CDKN1A	EPOR	EPO	GRIN1	SOD2	HIF1A
HALLMARK_PI3K_AKT_MTOR_SIGNALING%MSIGDB_C2%HALLMARK_PI3K_AKT_MTOR_SIGNALING	HALLMARK_PI3K_AKT_MTOR_SIGNALING	ATF1	UBE2D3	SLA	RPS6KA3	FGF6	TBK1	PPP2R1B	ARHGDIA	RPS6KA1	CFL1	AKT1	PITX2	MAP3K7	AP2M1	PDK1	MAP2K3	PRKCB	TSC2	TIAM1	DDIT3	CSNK2B	TRIB3	PFN1	RAF1	SQSTM1	MAPKAP1	PIK3R3	ITPR2	DAPP1	ACACA	HSP90B1	PRKAR2A	THEM4	SFN	RIPK1	PLCG1	FGF22	MAP2K6	SMAD2	FGF17	IL4	ARPC3	CDK4	CDK2	CDK1	UBE2N	PIN1	GRB2
HALLMARK_MYOGENESIS%MSIGDB_C2%HALLMARK_MYOGENESIS	HALLMARK_MYOGENESIS	GABARAPL2	MEF2C	ACTN3	ACTN2	ACSL1	DAPK2	IFRD1	MYL4	MYL7	ADCY9	PPP1R3C	BIN1	MYL1	MYL2	MYL3	CFD	FLII	SYNGR2	STC2	APOD	WWTR1	DTNA	GADD45B	DMPK	IGF1	OCEL1	MYLPF	COL1A1	SMTN	SLC6A8	PKIA	FXYD1	HRC	SSPN	RYR1	MYOM1	ACHE	MYL6B	PYGM	MYOM2	CSRP3	ANKRD2	CD36	SPTAN1	MYOG	TEAD4	MYBPC3	TNNC1
HALLMARK_PROTEIN_SECRETION%MSIGDB_C2%HALLMARK_PROTEIN_SECRETION	HALLMARK_PROTEIN_SECRETION	ICA1	CLTA	MAPK1	RAB22A	GOLGA4	SCRN1	AP1G1	LAMP2	TMED2	KIF1B	ARFIP1	AP3S1	ATP7A	DNM1L	SH3GL2	CTSC	RAB2A	TPD52	DST	STX7	COG2	ADAM10	OCRL	AP3B1	SCAMP1	ARFGAP3	SCAMP3	DOPEY1	TOM1L1	VAMP7	RER1	TMX1	ZW10	ERGIC3	VAMP4	SSPN	SEC22B	VAMP3	ATP6V1B1	RPS6KA3	NAPA	COPB2	STX12	CD63	TMED10	TSG101	SGMS1	STX16
HALLMARK_EPITHELIAL_MESENCHYMAL_TRANSITION%MSIGDB_C2%HALLMARK_EPITHELIAL_MESENCHYMAL_TRANSITION	HALLMARK_EPITHELIAL_MESENCHYMAL_TRANSITION	GADD45B	COL1A1	SLC6A8	OXTR	SERPINE2	WIPF1	SERPINE1	COL12A1	ENO2	GJA1	TAGLN	LGALS1	ANPEP	DPYSL3	PRSS2	P3H1	DKK1	SFRP4	SFRP1	COL8A2	MYL9	MXRA5	PFN2	SDC4	THY1	SERPINH1	JUN	MAGEE1	COL3A1	CADM1	GADD45A	FUCA1	FN1	FZD8	COL1A2	FGF2	ID2	CALU	SDC1	SNAI2	FERMT2	ECM1	ECM2	ELN	TPM2	AREG	GLIPR1	IGFBP3
HALLMARK_MYC_TARGETS_V1%MSIGDB_C2%HALLMARK_MYC_TARGETS_V1	HALLMARK_MYC_TARGETS_V1	EEF1B2	FBL	RUVBL2	TXNL4A	KPNA2	EIF1AX	IFRD1	RPS5	RPS6	UBE2E1	ILF2	TUFM	SRSF2	SNRPG	NHP2	SRSF3	ERH	SRSF7	PPIA	SNRPA	KPNB1	PSMD14	GLO1	CUL1	PHB	G3BP1	ORC2	PGK1	CYC1	NOP16	CBX3	GOT2	EIF2S2	EIF2S1	GNB2L1	LSM2	LSM7	COPS5	UBA2	IARS	EIF4G2	YWHAE	SLC25A3	HSP90AB1	YWHAQ	MRPL9	ACP1	RFC4
HALLMARK_ESTROGEN_RESPONSE_EARLY%MSIGDB_C2%HALLMARK_ESTROGEN_RESPONSE_EARLY	HALLMARK_ESTROGEN_RESPONSE_EARLY	ADCY9	STC2	GJA1	SVIL	AREG	CD44	BAG1	REEP1	BHLHE40	HSPB8	NAV2	TGM2	IGFBP4	ABLIM1	TPD52L1	CXCL12	ABAT	NADSYN1	AQP3	TSKU	RAPGEFL1	FAM134B	SOX3	RPS6KA2	MYB	KRT8	KCNK15	PDZK1	OVOL2	SULT2B1	AR	CLDN7	NBL1	PTGES	TIAM1	SLC22A5	PEX11A	ENDOD1	SEC14L2	UGCG	SYNGR1	INPP5F	SLC19A2	FDFT1	XBP1	EGR3	BCL11B	TIPARP
HALLMARK_CHOLESTEROL_HOMEOSTASIS%MSIGDB_C2%HALLMARK_CHOLESTEROL_HOMEOSTASIS	HALLMARK_CHOLESTEROL_HOMEOSTASIS	ERRFI1	GLDC	TMEM97	ANTXR2	CXCL16	ACTG1	TM7SF2	FADS2	LGALS3	NSDHL	ALCAM	PDK3	FBXO6	GUSB	STARD4	PCYT2	HMGCS1	ANXA13	ECH1	ANXA5	GPX8	AVPR1A	LSS	SREBF2	PLSCR1	ETHE1	PPARG	ALDOC	MVD	ATF5	ATF3	IDI1	DHCR7	MVK	ACSS2	FAM129A	LPL	HMGCR	HSD17B7	ACAT2	GNAI1	ADH4	ATXN2	EBP	NFIL3	CBS	PMVK	TP53INP1
HALLMARK_KRAS_SIGNALING_UP%MSIGDB_C2%HALLMARK_KRAS_SIGNALING_UP	HALLMARK_KRAS_SIGNALING_UP	APOD	TNNT2	HBEGF	FUCA1	ID2	IGFBP3	SPP1	INHBA	TNFAIP3	ITGA2	PLAUR	PRRX1	SPON1	ADAMDEC1	IKZF1	ADGRA2	FBXO4	C3AR1	SOX9	EPHB2	SCN1B	CMKLR1	ST6GAL1	ATG10	EREG	BTC	RBP4	SLPI	MALL	SPARCL1	TRIB1	TRIB2	CFB	ZNF277	TPH1	ABCB1	GYPC	CFH	HSD11B1	ANKH	TSPAN7	EPB41L3	MAP7	PLEK2	KCNN4	TSPAN1	RABGAP1L	ACE
HALLMARK_NOTCH_SIGNALING%MSIGDB_C2%HALLMARK_NOTCH_SIGNALING	HALLMARK_NOTCH_SIGNALING	WNT2	SKP1	CCND1	PSENEN	FZD1	TCF7L2	FZD5	FBXW11	FZD7	PRKCA	HES1	SAP30	RBX1	HEYL	KAT2A	PPARD	CUL1	WNT5A	NOTCH2	NOTCH1	PSEN2	NOTCH3	MAML2	DTX1	ARRB1	DTX2	DTX4	DLL1	APH1A	LFNG	JAG1	ST3GAL6
HALLMARK_UV_RESPONSE_DN%MSIGDB_C2%HALLMARK_UV_RESPONSE_DN	HALLMARK_UV_RESPONSE_DN	ERBB2	SPOP	HAS2	FYN	APBB2	PDLIM5	MGMT	ATP2B4	ATP2B1	CDC42BPA	MAPK14	PEX14	ACVR2A	TJP1	FAM179B	NFIB	AGGF1	ADGRL2	COL1A1	SERPINE1	NRP1	PIK3R3	GJA1	COL3A1	COL1A2	CDKN1B	SNAI2	PTEN	COL11A1	DLC1	BHLHE40	CAP2	SCHIP1	IGF1R	ICA1	IQCJ-SCHIP1	PRKCA	RGS4	PDGFRB	NOTCH2	PPARG	IRS1	PRDM2	NR3C1	EFEMP1	ZMIZ1	AKT3	FBLN5
HALLMARK_SPERMATOGENESIS%MSIGDB_C2%HALLMARK_SPERMATOGENESIS	HALLMARK_SPERMATOGENESIS	MAP7	ACE	RFC4	SNAP91	PRKAR2A	CDK1	CLPB	SCG5	CHRM4	GFI1	SCG3	PEBP1	ACRBP	CCT6B	CLGN	TEKT2	PCSK1N	NEK2	PAPOLB	IL13RA2	TCP11	AGFG1	NOS1	CAMK4	TLE4	TKTL1	PRM2	CSNK2A2	TALDO1	ZPBP	PIAS2	ADAM2	ADCYAP1	ZC2HC1C	THEG	IFT88	MTNR1A	GAPDHS	HOXB1	TSSK2	STAM2	CFTR	DPEP3	DDX4	HSPA4L	ALOX15	ACTL7B	SPATA6
HALLMARK_UV_RESPONSE_UP%MSIGDB_C2%HALLMARK_UV_RESPONSE_UP	HALLMARK_UV_RESPONSE_UP	SLC6A8	ABCB1	AQP3	RFC4	SQSTM1	ENO2	DDX21	RET	CDK2	FOS	KCNH2	POLE3	RHOB	MMP14	TFRC	C4BPB	ICAM1	GLS	CCND3	HTR7	UROD	PPAT	MSX1	BSG	ACAA1	PRKACA	JUNB	STARD3	DGAT1	PRKCD	TAP1	SLC6A12	HLA-F	MAPK8IP2	TUBA4A	CDC34	POLG2	CCNE1	PRPF3	OLFM1	TYRO3	NPTXR	CNP	CHRNA5	BMP2	PPIF	RRAD	GPX3
HALLMARK_MYC_TARGETS_V2%MSIGDB_C2%HALLMARK_MYC_TARGETS_V2	HALLMARK_MYC_TARGETS_V2	EXOSC5	TCOF1	PES1	UTP20	SLC19A1	PLK4	PLK1	BYSL	RCL1	LAS1L	TMEM97	NDUFAF4	MPHOSPH10	FARSA	PHB	NOP16	CBX3	RRP9	MYC	DDX18	MCM4	MCM5	NOLC1	SRM	HSPD1	PA2G4	AIMP2	CDK4	RRP12	NOP56	GNL3	HSPE1	PPAN	RABEPK	HK2	IPO4	WDR43	MAP3K6	DUSP2	PUS1	PRMT3	SORD	NPM1	WDR74	IMP4	TFB2M	PPRC1	MYBBP1A
HALLMARK_REACTIVE_OXIGEN_SPECIES_PATHWAY%MSIGDB_C2%HALLMARK_REACTIVE_OXIGEN_SPECIES_PATHWAY	HALLMARK_REACTIVE_OXIGEN_SPECIES_PATHWAY	LSP1	GPX3	STK25	GLRX	SRXN1	MPO	HHEX	PPP2R4	G6PD	GPX4	OXSR1	GLRX2	IPCEF1	CAT	NDUFS2	VIMP	FTL	NDUFB4	MGST1	TXN	PDLIM1	PRDX2	PRDX4	SBNO2	PRDX1	MBP	NQO1	HMOX2	CDKN2D	SOD1	NDUFA6	EGLN2	TXNRD2	TXNRD1	GSR	PRDX6	SCAF4	ATOX1	MSRA	GCLC	FES	ERCC2	GCLM	PFKP	LAMTOR5	ABCC1	SOD2	PRNP
HALLMARK_INFLAMMATORY_RESPONSE%MSIGDB_C2%HALLMARK_INFLAMMATORY_RESPONSE	HALLMARK_INFLAMMATORY_RESPONSE	NPFFR2	IFITM1	AQP9	ICAM4	SLC4A4	NAMPT	TNFSF10	IL12B	PROK2	ICOSLG	IL15RA	IL1R1	SLC11A2	EBI3	HPN	FPR1	MEFV	HIF1A	PIK3R5	KCNMB2	CD14	SLAMF1	MSR1	TNFSF15	EIF2AK2	NMI	BST2	MARCO	GPR183	TNFSF9	CD40	ADM	CX3CL1	GPR132	STAB1	OLR1	CCR7	FFAR2	IL10	EDN1	RIPK2	SPHK1	IFNGR2	IL18	RHOG	GP1BA	TACR1	OSMR
HALLMARK_ADIPOGENESIS%MSIGDB_C2%HALLMARK_ADIPOGENESIS	HALLMARK_ADIPOGENESIS	CYC1	SSPN	CD36	SORBS1	GADD45A	CRAT	HSPB8	DGAT1	GPX3	SULT1A1	GRPEL1	ITGA7	ECH1	COL4A1	COL15A1	PPARG	LPL	TST	ALDOA	MGLL	PEX14	SPARCL1	ITSN1	ARAF	GHITM	LIPE	SCP2	MCCC1	OMD	CMBL	SLC5A6	POR	SDPR	UQCRC1	SUCLG1	PREB	RETSAT	MGST3	CIDEA	BAZ2A	ABCB8	MRPL15	ATP5O	C3	2020-03-02	APOE	RREB1	DECR1
HALLMARK_ANDROGEN_RESPONSE%MSIGDB_C2%HALLMARK_ANDROGEN_RESPONSE	HALLMARK_ANDROGEN_RESPONSE	PDLIM5	ANKH	RPS6KA3	MAP7	KRT8	AKT1	AKAP12	GNAI3	SPDEF	RRP12	ELOVL5	SRP19	STEAP4	CDC14B	ELK4	HERC3	B2M	FADS1	ACTN1	ARID5B	ACSL3	SEPP1	SORD	PIAS1	AZGP1	MAF	KRT19	LIFR	MAK	CCND3	SMS	STK39	GUCY1A3	KLK3	UAP1	KLK2	IQGAP2	NDRG1	MYL12A	UBE2J1	TRGC1	SLC38A2	RAB4A	CCND1	UBE2I	HOMER2	XRCC5	TMEM50A
HALLMARK_COAGULATION%MSIGDB_C2%HALLMARK_COAGULATION	HALLMARK_COAGULATION	ARF4	SERPINA1	WDR1	CPQ	FYN	PLEK	APOC4-APOC2	C8B	C8A	DUSP14	CASP9	THBD	CTSO	C8G	CSRP1	HNF4A	CFD	CTSK	CTSH	HMGCS2	CTSE	MBL2	CTSB	FGA	HPN	SERPINB2	ANXA1	MMP7	VWF	FGG	MST1	CFB	APOA1	MMP8	F2	F8	F9	CFH	DCT	ACOX2	MMP15	RGN	ANG	RAPGEF3	C1QA	C1S	SERPINC1	TMPRSS6
HALLMARK_APOPTOSIS%MSIGDB_C2%HALLMARK_APOPTOSIS	HALLMARK_APOPTOSIS	ERBB2	MGMT	CASP9	TNFSF10	EREG	GADD45B	ANXA1	CD14	F2	ANKH	SPTAN1	RETSAT	IL18	DDIT3	IL1A	SQSTM1	ETF1	ENO2	EGR3	RELA	EMP1	GSN	IFNGR1	CDK2	JUN	IL1B	GADD45A	CD69	SATB1	CLU	CDKN1A	CDKN1B	RARA	FASLG	TIMP3	TIMP1	TNFRSF12A	BGN	PSEN2	RHOB	PSEN1	CD44	PLAT	CCND2	FAS	TAP1	CCND1	GNA15
HALLMARK_APICAL_SURFACE%MSIGDB_C2%HALLMARK_APICAL_SURFACE	HALLMARK_APICAL_SURFACE	NCOA6	HSPB1	ADIPOR2	CD160	BRCA1	SHROOM2	SULF2	AIM1	RTN4RL1	CROCC	MAL	GHRL	RHCG	MDGA1	THY1	PLAUR	IL2RB	ADAM10	LYN	CX3CL1	DCBLD2	B4GALT1	GAS1	SRPX	PCSK9	GSTM3	AKAP7	LYPD3	SLC2A4	GATA3	EFNA5	PKHD1	APP	SLC22A12	SCUBE1	IL2RG	FLOT2	ATP6V0A4	EPHB4	TMEM8B	SLC34A3	NTNG1	AFAP1L2	ATP8B1
HALLMARK_COMPLEMENT%MSIGDB_C2%HALLMARK_COMPLEMENT	HALLMARK_COMPLEMENT	ACTN2	PIK3R5	CD36	OLR1	PCSK9	GATA3	RHOG	GP1BA	SERPINE1	GNAI3	CD55	FN1	CLU	COL4A2	TIMP1	MMP14	CDA	PSEN1	GMFB	CBLB	LIPA	PRSS3	HPCAL4	FDX1	LAP3	ZFPM2	KLK1	C4BPB	PLA2G7	PPP4C	S100A12	RCE1	APOBEC3F	APOBEC3G	CD59	CP	EHD1	CALM3	CALM1	PHEX	AKAP10	PCLO	PRKCD	GNGT2	CTSL	IRF7	CASP10	CTSD
HALLMARK_DNA_REPAIR%MSIGDB_C2%HALLMARK_DNA_REPAIR	HALLMARK_DNA_REPAIR	ARL6IP1	USP11	MPG	GTF2B	RFC4	PNP	CLP1	MPC2	NCBP2	LIG1	GTF2F1	BCAM	BOLA2	CMPK2	SRSF6	EIF1B	TP53	VPS28	CCNO	POM121	CSTF3	NPR2	COX17	SUPT4H1	AK3	XPC	AK6	AAAS	SDCBP	DGUOK	ZNF707	SAC3D1	SURF1	POLR3GL	ALYREF	UPF3B	SUPT5H	SMAD5	ZWINT	POLA1	POLA2	DUT	AGO4	ITPA	ADA	ELL	CETN2	SNAPC5
HALLMARK_TGF_BETA_SIGNALING%MSIGDB_C2%HALLMARK_TGF_BETA_SIGNALING	HALLMARK_TGF_BETA_SIGNALING	PPP1CA	RAB31	TJP1	BMP2	WWTR1	UBE2D3	BCAR3	BMPR2	PPP1R15A	ARID4B	FNTA	MAP3K7	CDH1	TGIF1	CDKN1C	ACVR1	IFNGR2	NOG	LEFTY2	KLF10	TGFBR1	RHOA	PPM1A	HDAC1	LTBP2	SKIL	SPTBN1	SMAD1	SERPINE1	SMURF2	SMURF1	SMAD6	HIPK2	SKI	FKBP1A	CDK9	APC	ID3	PMEPA1	TRIM33	CTNNB1	SMAD3	FURIN	SMAD7	ID1	BMPR1A	ENG	ID2
HALLMARK_ANGIOGENESIS%MSIGDB_C2%HALLMARK_ANGIOGENESIS	HALLMARK_ANGIOGENESIS	ITGAV	THBD	COL3A1	VCAN	POSTN	LRPAP1	PDGFA	STC1	SERPINA5	TIMP1	VTN	LUM	APOH	PGLYRP1	JAG2	KCNJ8	PRG2	SLCO2A1	VAV2	S100A4	LPL	OLR1	TNFRSF21	FGFR1	FSTL1	CCND2	APP	SPP1	COL5A2	MSX1	PTK2	CXCL6	NRP1	VEGFA	JAG1	PF4
HALLMARK_PEROXISOME%MSIGDB_C2%HALLMARK_PEROXISOME	HALLMARK_PEROXISOME	ACSL1	PEX14	ABCB1	SCP2	RETSAT	SULT2B1	CTPS1	PEX11A	ELOVL5	CADM1	CNBP	CRAT	HRAS	FADS1	FDPS	DHRS3	SLC35B2	ACAA1	SLC23A2	ECI2	STS	NUDT19	LONP2	MLYCD	GSTK1	ACOT8	DIO1	ACSL5	UGT2B17	ACSL4	IDH1	DHCR24	CEL	EPHX2	GNPAT	MSH2	CRABP2	CTBP1	ABCB4	PEX11B	CRABP1	CACNA1B	ABCB9	SLC27A2	HSD11B2	PRDX5	RDH11	ISOC1
HALLMARK_ESTROGEN_RESPONSE_LATE%MSIGDB_C2%HALLMARK_ESTROGEN_RESPONSE_LATE	HALLMARK_ESTROGEN_RESPONSE_LATE	TNNC1	CDH1	CKB	ID2	AREG	SERPINA5	CD44	LARGE	BAG1	HSPB8	HOMER2	IGFBP4	SGK1	IDH2	S100A9	TPD52L1	TFPI2	BTG3	CXCL12	LTF	LAMC2	FABP5	PRKAR2B	GAL	CD9	TST	CAV1	MEST	TRIM29	UNC13B	METTL3	CACNA2D2	KIF20A	LLGL2	SERPINA1	TSTA3	IGSF1	PLAC1	ST14	XRCC3	CDC6	ATP2B4	TH	GJB3	NMU	MOCS2	SNX10	IMPA2
HALLMARK_HEME_METABOLISM%MSIGDB_C2%HALLMARK_HEME_METABOLISM	HALLMARK_HEME_METABOLISM	CTNS	MBOAT2	KLF3	EPOR	KLF1	SLC25A38	SLC25A37	MYL4	TSPO2	ACKR1	LPIN2	TNRC6B	ICAM4	SLC11A2	SLC6A8	TFRC	CCND3	UROD	BSG	ELL2	H1F0	NCOA4	ASNS	NR3C1	BTG2	PC	USP15	NEK7	CTSE	CTSB	GYPC	AQP3	MGST3	MAP2K3	BCAM	C3	ENDOD1	SDCBP	UCP2	RIOK3	SLC2A1	ISCA1	GDE1	SLC4A1	BACH1	NUDT4	PSMD9	CDC27
HALLMARK_GLYCOLYSIS%MSIGDB_C2%HALLMARK_GLYCOLYSIS	HALLMARK_GLYCOLYSIS	PPIA	STC2	PGK1	GOT2	PGAM2	CHST2	ENO2	GPC3	AGL	AGRN	SDC1	PPFIA4	IGFBP3	STC1	QSOX1	CD44	CACNA1H	NT5E	GPC1	VEGFA	PLOD2	PLOD1	SAP30	KIF2A	PPP2CB	NSDHL	PDK3	GUSB	MERTK	ZNF292	XYLT2	HSPA5	ENO1	HS6ST2	DPYSL4	NDST3	STMN1	GLCE	ALG1	ALDH9A1	MIF	PHKA2	CLDN3	CLDN9	DDIT4	RRAGD	KDELR3	CLN6
HALLMARK_FATTY_ACID_METABOLISM%MSIGDB_C2%HALLMARK_FATTY_ACID_METABOLISM	HALLMARK_FATTY_ACID_METABOLISM	ACSL1	HMGCS2	UGDH	ALDH3A2	CD36	SUCLG1	RETSAT	CIDEA	H2AFZ	SLC22A5	DECR1	ENO2	LGALS1	ACADL	FASN	ACADM	ACADS	ELOVL5	DLD	ECHS1	CRAT	MDH2	G0S2	ACAA2	HADH	SDHC	SMS	UROD	GPD2	ACAA1	ACSM3	ECI1	ECI2	AQP7	UBE2L6	IL4I1	TDO2	MLYCD	ADIPOR2	NBN	GLUL	ACOT8	CPT1A	GABARAPL1	ACSL5	SDHD	ACSL4	SDHA
HALLMARK_PANCREAS_BETA_CELLS%MSIGDB_C2%HALLMARK_PANCREAS_BETA_CELLS	HALLMARK_PANCREAS_BETA_CELLS	LMO2	MAFB	PCSK2	PCSK1	STXBP1	SLC2A2	SRP14	FOXO1	INS	NEUROD1	SCGN	PAK3	NKX6-1	SEC11A	NKX2-2	CHGA	PKLR	VDR	PDX1	PAX4	PAX6	ABCC8	GCG	HNF1A	SYT13	ELP4	ISL1	SRP9	GCK	G6PC2	SPCS1	AKT3	SST	DCX	SRPRB	IAPP	INSM1	FOXA2	NEUROG3	DPP4
HALLMARK_HEDGEHOG_SIGNALING%MSIGDB_C2%HALLMARK_HEDGEHOG_SIGNALING	HALLMARK_HEDGEHOG_SIGNALING	CDK6	THY1	CNTFR	NRP2	RTN1	CDK5R1	LDB1	CRMP1	VLDLR	NKX6-1	GLI1	ETS2	MYH9	AMOT	SHH	ADGRG1	OPHN1	HEY1	SCG2	DPYSL2	HEY2	SLIT1	ACHE	NRCAM	TLE3	TLE1	PTCH1	UNC5C	L1CAM	PML	RASA1	NF1	PLG	NRP1	VEGFA	CELSR1
HALLMARK_IL2_STAT5_SIGNALING%MSIGDB_C2%HALLMARK_IL2_STAT5_SIGNALING	HALLMARK_IL2_STAT5_SIGNALING	TNFSF10	SYNGR2	GADD45B	BMPR2	IL10	CD48	HIPK2	PTGER2	IL18R1	CSF1	AHR	ECM1	IL4R	RHOB	PTCH1	CD44	TNFRSF21	TNFRSF9	CAPG	PRNP	SELL	NT5E	MXD1	SPP1	CCND3	BHLHE40	NDRG1	CYFIP1	RNH1	IKZF2	IKZF4	CCNE1	PDCD2L	TNFSF11	WLS	PRKCH	IL1R2	FLT3LG	TWSG1	CD79B	KLF6	PENK	P2RX4	ALCAM	ST3GAL4	TGM2	IL2RB	MAP6
HALLMARK_WNT_BETA_CATENIN_SIGNALING%MSIGDB_C2%HALLMARK_WNT_BETA_CATENIN_SIGNALING	HALLMARK_WNT_BETA_CATENIN_SIGNALING	FZD1	DKK1	CTNNB1	KAT2A	PPARD	MAML1	TCF7	HDAC11	RBPJ	FZD8	NKD1	CUL1	WNT6	NCSTN	LEF1	FRAT1	DVL2	NCOR2	WNT1	SKP2	WNT5B	AXIN1	CSNK1E	AXIN2	HDAC5	HEY1	DKK4	NUMB	HEY2	NOTCH4	NOTCH1	JAG2	PSEN2	PTCH1	MYC	GNAI1	CCND2	TP53	ADAM17	DLL1	JAG1	HDAC2
HALLMARK_OXIDATIVE_PHOSPHORYLATION%MSIGDB_C2%HALLMARK_OXIDATIVE_PHOSPHORYLATION	HALLMARK_OXIDATIVE_PHOSPHORYLATION	CYC1	GOT2	SLC25A3	TOMM70A	FDX1	ACAA1	ATP6AP1	PDP1	GRPEL1	IDH2	ECH1	ATP6V1C1	ATP6V1F	ALAS1	SLC25A4	MDH1	ISCU	CYB5A	COX6C	POR	UQCRC1	SUCLG1	RETSAT	MGST3	MRPL15	ATP5O	DECR1	CS	COX17	COX7B	AIFM1	ACADM	DLAT	SURF1	COX8A	DLD	ECHS1	UQCR11	UQCR10	MDH2	ACAA2	COX6A1	PHYH	ISCA1	MTRR	ATP5C1	PDK4	ATP6V1E1
HALLMARK_HYPOXIA%MSIGDB_C2%HALLMARK_HYPOXIA	HALLMARK_HYPOXIA	PPP1R3C	STC2	DTNA	PGK1	PKLR	PYGM	ADM	GCK	SRPX	GAA	PGAM2	SERPINE1	CHST2	ENO2	GPC3	SDC4	TES	NDST2	JUN	NDST1	MT2A	CCRN4L	WSB1	JMJD6	BCAN	HOXB9	LXN	NEDD4L	PLAC8	PPFIA4	PRKCDBP	PCK1	B4GALNT2	PPARGC1A	FOSL2	SLC6A6	NCAN	IGFBP3	HEXA	STC1	BRS3	CSRP2	IDS	EDN2	BGN	AMPD3	CHST3	HAS1
HALLMARK_TNFA_SIGNALING_VIA_NFKB%MSIGDB_C2%HALLMARK_TNFA_SIGNALING_VIA_NFKB	HALLMARK_TNFA_SIGNALING_VIA_NFKB	NAMPT	IL12B	ICOSLG	IL15RA	GADD45B	GPR183	TNFSF9	OLR1	EDN1	RIPK2	SPHK1	TGIF1	IFNGR2	IL18	IL1A	SERPINE1	HBEGF	TLR2	PTGER4	RELA	SDC4	JUN	GADD45A	CD69	ID2	CSF1	ETS2	FOSL2	AREG	CCRL2	RHOB	CD44	TNFRSF9	PTPRE	CXCL11	EFNA1	ICAM1	MXD1	BHLHE40	TNFAIP6	EHD1	PDE4B	JUNB	VEGFA	ACKR3	TAP1	TNC	DUSP5
HALLMARK_INTERFERON_ALPHA_RESPONSE%MSIGDB_C2%HALLMARK_INTERFERON_ALPHA_RESPONSE	HALLMARK_INTERFERON_ALPHA_RESPONSE	IFITM1	EIF2AK2	NMI	BST2	C1S	SAMD9L	IFITM2	IFI35	TMEM140	IFI30	IFIT3	RIPK2	IFI44L	NUB1	DHX58	EPSTI1	TRIM25	TRIM26	CMPK2	TRIM21	CMTR1	HERC6	RSAD2	SP110	HLA-C	TRAFD1	PROCR	IFI27	TRIM14	PSME2	UBA7	GMPR	DDX60	HELZ2	PNPT1	IFI44	ISG15	TDRD7	PARP14	PARP12	MOV10	IL7	LPAR6	LGALS3BP	OGFR	ADAR	OASL	TRIM5
HALLMARK_UNFOLDED_PROTEIN_RESPONSE%MSIGDB_C2%HALLMARK_UNFOLDED_PROTEIN_RESPONSE	HALLMARK_UNFOLDED_PROTEIN_RESPONSE	NHP2	STC2	SEC11A	EIF2S1	IARS	SPCS1	PREB	SRPRB	XBP1	HSP90B1	NOP56	CALR	SLC7A5	IGFBP1	ERO1L	VEGFA	EXOSC5	EIF4E	CCL2	TARS	NABP1	SLC1A4	EIF4A1	SPCS3	ASNS	WFS1	HSPA5	ATF3	RRP9	GOSR2	DDIT4	KDELR3	HSPA9	DNAJB9	POP4	SEC31A	CEBPB	EIF4A3	IFIT1	EDC4	RPS14	NOLC1	TATDN2	KHSRP	H2AFX	KIF5B	BANF1	CHAC1
HALLMARK_INTERFERON_GAMMA_RESPONSE%MSIGDB_C2%HALLMARK_INTERFERON_GAMMA_RESPONSE	HALLMARK_INTERFERON_GAMMA_RESPONSE	NAMPT	TNFSF10	IL15RA	FPR1	HIF1A	EIF2AK2	NMI	SSPN	BST2	CD40	RIPK2	GBP6	HLA-B	HLA-A	HLA-G	NUP93	IDO1	RNF213	KLRK1	ST8SIA4	SLAMF7	ST3GAL5	MT2A	HLA-DQA1	GPR18	HLA-DRB1	SECTM1	CD69	IL18BP	VAMP8	BANK1	PELI1	RAPGEF6	VAMP5	HLA-DMA	APOL6	STAT4	METTL7B	STAT1	P2RY14	STAT3	ZNFX1	SPPL2A	IL4R	ZBP1	IL15	IFNAR2	LY6E
HALLMARK_APICAL_JUNCTION%MSIGDB_C2%HALLMARK_APICAL_JUNCTION	HALLMARK_APICAL_JUNCTION	ACTN3	ACTN2	ICAM4	CX3CL1	CDH1	TMEM8B	SHROOM2	MYL9	THY1	SORBS3	CRAT	KCNH2	CD274	RASA1	NF1	ACTN1	ICAM1	ITGB1	ITGB4	COL16A1	SPEG	CDH6	ACTG1	GNAI2	ACTA1	STX4	MYH9	YWHAH	MVD	IRS1	TNFRSF11B	AKT3	VCAM1	GNAI1	CLDN9	CD86	ACTC1	BMP1	SDC3	TGFBI	FBN1	INSIG1	SRC	LAMC2	ITGA2	MMP2	DLG1	VCAN
HALLMARK_E2F_TARGETS%MSIGDB_C2%HALLMARK_E2F_TARGETS	HALLMARK_E2F_TARGETS	BARD1	PAICS	STAG1	SUV39H1	CTCF	KPNA2	BRCA2	ING3	TK1	DLGAP5	TCF19	HELLS	TUBB	SRSF2	KIF22	CIT	RAD51C	CKS2	PRIM2	PSMC3IP	EXOSC8	PPP1R8	PMS2	GINS1	CDKN2A	GINS3	GINS4	ATAD2	ORC2	RPA1	MRE11A	MLH1	CENPE	PHF5A	TACC3	CENPM	EIF2S1	NCAPD2	RAD1	TRIP13	SPC24	SPC25	DCLRE1B	DSCC1	CSE1L	BUB1B	IPO7	PTTG1
HALLMARK_BILE_ACID_METABOLISM%MSIGDB_C2%HALLMARK_BILE_ACID_METABOLISM	HALLMARK_BILE_ACID_METABOLISM	CYP8B1	GNMT	NEDD4	ALDH8A1	ACSL1	KLF1	AQP9	SLC29A1	APOA1	LIPE	SCP2	BCAR3	RETSAT	SULT2B1	AR	NR0B2	PEX11A	CROT	ABCA3	NR1H4	FADS1	LCK	PHYH	SLC35B2	SLC23A2	LONP2	MLYCD	GSTK1	DIO1	ACSL5	OPTN	IDH1	DHCR24	EPHX2	GNPAT	FADS2	SLC27A2	PRDX5	ISOC1	IDH2	ABCD2	ABCD3	SERPINA6	ABCD1	FDXR	IDI1	PEX6	ALDH1A1
HALLMARK_G2M_CHECKPOINT%MSIGDB_C2%HALLMARK_G2M_CHECKPOINT	HALLMARK_G2M_CHECKPOINT	BARD1	STAG1	SUV39H1	CTCF	KPNA2	BRCA2	SRSF2	KIF22	CKS2	PRIM2	KPNB1	CUL1	G3BP1	HIF1A	CENPE	TACC3	PTTG1	CDC25A	ILF3	PDS5B	H2AFZ	EFNA5	ORC6	RAD23B	CCNA2	HMGA1	TFDP1	MCM5	MCM6	UBE2S	MCM2	KIF4A	SRSF1	DMD	HMGB3	LMNB1	MYBL2	LBR	POLE	CDC45	TRA2B	SMC1A	ESPL1	BUB3	MCM3	BIRC5	MT2A	AURKB
HALLMARK_MTORC1_SIGNALING%MSIGDB_C2%HALLMARK_MTORC1_SIGNALING	HALLMARK_MTORC1_SIGNALING	IFRD1	NAMPT	PPIA	PSMD14	RPA1	PGK1	SEC11A	EIF2S2	COPS5	CDC25A	MCM4	ETF1	MCM2	HSPD1	TES	SERPINH1	RRM2	HSPE1	SLC6A6	STC1	FADS1	ACSL3	TFRC	GAPDH	BHLHE40	ATP2A2	PLOD2	TUBA4A	DHCR24	TMEM97	TM7SF2	FADS2	RPN1	RDH11	STIP1	STARD4	HMGCS1	ASNS	HSPA5	ENO1	IDI1	FAM129A	HMGCR	IGFBP5	DDIT4	EBP	BTG2	NFIL3
HALLMARK_ALLOGRAFT_REJECTION%MSIGDB_C2%HALLMARK_ALLOGRAFT_REJECTION	HALLMARK_ALLOGRAFT_REJECTION	IL12B	ICOSLG	CDKN2A	SPI1	HIF1A	RPL9	IL27RA	RPS19	IL12A	RPL39	PRKCG	KRT1	HLA-E	IGSF6	CD79A	ELANE	ACHE	CCR1	RPL3L	CD40	CD28	AARS	ITK	CD3G	STAB1	CD3E	CD3D	IKBKB	CCR5	IL10	CCR2	IL11	RIPK2	IFNGR2	IL16	IL18	NCR1	TLR6	CCL13	CCL11	HLA-DMB	TLR1	CXCR3	APBB1	CCL19	IL12RB1	NCF4	TLR3
HALLMARK_IL6_JAK_STAT3_SIGNALING%MSIGDB_C2%HALLMARK_IL6_JAK_STAT3_SIGNALING	HALLMARK_IL6_JAK_STAT3_SIGNALING	CSF2RA	STAT2	ACVR1B	PTPN11	CCL7	CXCL10	IL1R2	IL6ST	IL15RA	IL1R1	EBI3	HMOX1	PIK3R5	STAM2	CD14	TNFRSF1B	PIM1	TNF	CCR1	CD36	IFNGR2	IL6	CBL	ACVRL1	REG1A	OSMR	LEPR	ITGA4	DNTT	TYK2	IL12RB1	IL17RA	IL9R	ITGB3	MAP3K8	TLR2	PDGFC	CXCL13	IL10RB	PF4	CXCL1	PLA2G2A	INHBE	LTBR	CRLF2	CD9	IRF1	SOCS1
HALLMARK_XENOBIOTIC_METABOLISM%MSIGDB_C2%HALLMARK_XENOBIOTIC_METABOLISM	HALLMARK_XENOBIOTIC_METABOLISM	LPIN2	AQP9	IL1R1	IGF1	CD36	ACP1	SERPINE1	NQO1	MT2A	ID2	ETS2	SLC6A6	VTN	GCNT2	CDA	IGFBP1	UPP1	PSMB10	FBP1	ATP2A2	FAS	SLC6A12	TMEM97	PPARD	MAOA	IGFBP4	HMOX1	ECH1	ABCD2	SERPINA6	GSTO1	EPHX1	FBLN1	AHCY	ALDH9A1	CYP1A1	KYNU	PC	REG1A	ALAS1	NINJ1	ARPP19	TMBIM6	SLC46A3	CYFIP2	ACSM1	SLC35B1	SPINT2
HALLMARK_KRAS_SIGNALING_DN%MSIGDB_C2%HALLMARK_KRAS_SIGNALING_DN	HALLMARK_KRAS_SIGNALING_DN	BARD1	IL12B	MEFV	KRT1	PAX4	RYR1	HNF1A	EDN1	LYPD3	GP1BA	SKIL	CHST2	CHRNG	CKM	CNTFR	IFNG	EDN2	PKP1	SEPP1	LFNG	UGT2B17	NOS1	BMPR1B	SHOX2	HSD11B2	CD40LG	SGK1	IGFBP2	MYH7	CACNG1	ACTC1	BTG2	PTGFR	SCGB1A1	COL2A1	CD80	IDUA	SNN	NR4A2	CYP39A1	ABCG4	TFCP2L1	KLK8	GAMT	CLDN8	SERPINB2	FGFR3	IFI44L
HALLMARK_MITOTIC_SPINDLE%MSIGDB_C2%HALLMARK_MITOTIC_SPINDLE	HALLMARK_MITOTIC_SPINDLE	BRCA2	DLGAP5	BIN1	KIF22	CENPE	YWHAE	SPTAN1	SPTBN1	KIF4A	SHROOM2	APC	LMNB1	RFC1	GSN	SMC1A	ESPL1	BIRC5	ABI1	RAPGEF6	OPHN1	RASA1	NF1	FLNA	TUBA4A	TRIO	UXT	PREX1	PPP4R2	ARFIP2	KIFAP3	CDK5RAP2	MAP1S	CSNK1D	CD2AP	BCR	EZR	BCL2L11	LLGL1	PIF1	ABR	STK38L	CEP72	MYH9	CEP192	NET1	CCDC88A	ANLN	SASS6
HALLMARK_P53_PATHWAY%MSIGDB_C2%HALLMARK_P53_PATHWAY	HALLMARK_P53_PATHWAY	RAD51C	CDKN2A	VDR	GNB2L1	TNFSF9	SPHK1	IL1A	HBEGF	JUN	PPM1D	GADD45A	FUCA1	VAMP8	SDC1	CD82	PDGFA	NOTCH1	JAG2	AK1	S100A4	UPP1	PTPRE	TGFB1	MXD1	CCND3	PLXNB2	NDRG1	ITGB4	FAS	TAP1	CTSD	ACVR1B	SAT1	RRAD	TSC22D1	CDK5R1	HMOX1	CDH13	EPHX1	ABCC5	ATF3	TNNI1	TPD52L1	DDIT4	BTG2	BTG1	CD81	IER5
CALCIUM SIGNALING IN THE CD4+ TCR PATHWAY%PATHWAY INTERACTION DATABASE NCI-NATURE CURATED DATA%CALCIUM SIGNALING IN THE CD4+ TCR PATHWAY	Calcium signaling in the CD4+ TCR pathway	CALM3	CALM1	CALM2	CSF2	FASLG	AKAP5	PTGS2	CABIN1	CHP1	PRKACA	JUNB	BATF3	JUN	POU2F1	NFATC3	NFATC2	NFATC1	FOS	IL2	FKBP1A	FOSL1	IL4	RCAN1	IL3	CD40LG	IFNG	RCAN2	IL2RA
REGULATION OF NUCLEAR SMAD2 3 SIGNALING%PATHWAY INTERACTION DATABASE NCI-NATURE CURATED DATA%REGULATION OF NUCLEAR SMAD2 3 SIGNALING	Regulation of nuclear SMAD2 3 signaling	ATF2	CDKN1A	CITED1	ITGB5	SERPINE1	LAMC1	NR3C1	MED15	SIN3B	SIN3A	HNF4A	MYC	EP300	AKT1	SNIP1	TGIF1	NCOA1	IL10	PIAS4	PIAS3	NCOA2	MEF2C	TGIF2	FOXH1	TFE3	RUNX3	RUNX2	RUNX1	SAP30	JUN	KAT2B	AR	KAT2A	TFDP1	FOS	NCOR1	RBL1	CREB1	MYOD1	IRF7	ATF3	DLX1	HDAC2	CEBPB	CBFB	HDAC1	CTBP1	MAX
IL23-MEDIATED SIGNALING EVENTS%PATHWAY INTERACTION DATABASE NCI-NATURE CURATED DATA%IL23-MEDIATED SIGNALING EVENTS	IL23-mediated signaling events	CXCL9	IL23R	IL24	CXCL1	ALOX12B	PIK3R1	CD3E	MPO	TNF	RELA	SOCS3	IL18RAP	STAT4	CCL2	IL12B	JAK2	IL12RB1	STAT5A	NOS2	ITGA3	STAT1	STAT3	IL18	IL19	TYK2	NFKB1	NFKBIA	IL6	CD4	PIK3CA	IL23A	IL1B	IL17F	IL18R1	IL17A	IL2	IFNG
SUMOYLATION BY RANBP2 REGULATES TRANSCRIPTIONAL REPRESSION%PATHWAY INTERACTION DATABASE NCI-NATURE CURATED DATA%SUMOYLATION BY RANBP2 REGULATES TRANSCRIPTIONAL REPRESSION	Sumoylation by RanBP2 regulates transcriptional repression	HDAC4	RANBP2	UBE2I	XPO1	SUMO1	MDM2	RANGAP1	PIAS2	RAN	PIAS1	HDAC1
OSTEOPONTIN-MEDIATED EVENTS%PATHWAY INTERACTION DATABASE NCI-NATURE CURATED DATA%OSTEOPONTIN-MEDIATED EVENTS	Osteopontin-mediated events	PIK3R1	RELA	ROCK2	ITGB3	ILK	CDC42	MAPK8	PLAU	SPP1	PIP5K1A	PTK2B	MAPK1	ITGAV	NFKB1	RAC1	NFKBIA	MAPK3	VAV3	MAP3K1	PIK3CA	GSN	SYK	CHUK	MMP2	MMP9	RHOA	MAP3K14	CD44	BCAR1	JUN	FOS
ALK1 SIGNALING EVENTS%PATHWAY INTERACTION DATABASE NCI-NATURE CURATED DATA%ALK1 SIGNALING EVENTS	ALK1 signaling events	ACVRL1	BMPR2	ARRB2	ACVR1	SMAD1	TGFB1	TGFB3	CAV1	GDF2	SMAD9	INHBA	SMAD5	ACVR2B	ACVR2A	TGFBR1	TGFBR2	PPP1CA	TLX2	SMAD4	ID1	CSNK2B	ENG	SMAD7	MAPK1	MAPK3	FKBP1A
SIGNALING EVENTS REGULATED BY RET TYROSINE KINASE%PATHWAY INTERACTION DATABASE NCI-NATURE CURATED DATA%SIGNALING EVENTS REGULATED BY RET TYROSINE KINASE	Signaling events regulated by Ret tyrosine kinase	GAB1	PTPN11	GFRA1	FRS2	PRKCA	PTK2	DOK1	DOK4	GDNF	DOK5	RASA1	DOK6	PIK3R1	GRB2	SOS1	CRK	MAPK8	MAPK1	RAC1	MAPK3	PIK3CA	RHOA	PRKACA	BCAR1	JUN	RET	GRB7	IRS1	SHC1	CREB1	SRC	PXN	IRS2	RAP1A	GRB10	HRAS	PDLIM7	NCK1
SYNDECAN-1-MEDIATED SIGNALING EVENTS%PATHWAY INTERACTION DATABASE NCI-NATURE CURATED DATA%SYNDECAN-1-MEDIATED SIGNALING EVENTS	Syndecan-1-mediated signaling events	FGF19	COL4A4	COL7A1	COL5A2	COL4A3	COL6A1	COL4A6	SDC1	TGFB1	COL4A5	COL6A3	HPSE	FGFR4	PPIB	FGFR3	MET	COL1A2	MAPK1	MAPK3	MMP9	PRKACA	LAMA5	COL11A1	COL11A2	SDCBP	CCL5	BSG	FGF23	MMP7	MMP1	HGF	CASK	COL1A1	COL3A1	COL2A1	COL5A1	COL4A1	COL6A2
REGULATION OF RAS FAMILY ACTIVATION%PATHWAY INTERACTION DATABASE NCI-NATURE CURATED DATA%REGULATION OF RAS FAMILY ACTIVATION	Regulation of Ras family activation	CALM3	RIN1	CALM1	SOS2	CALM2	PRKCA	RASA1	GRB2	SOS1	CAMK2B	RASGRF2	RASGRF1	RASAL1	RASGRP2	RASGRP1	PRKCZ	RASGRP4	RASGRP3	RABGEF1	LGALS3	NRAS	LGALS1	SYNGAP1	RRAS	PLCE1	PRKCB	PRKCE	DAB2IP	RASA4	HRAS	RASA2	NF1	KRAS
AURORA C SIGNALING%PATHWAY INTERACTION DATABASE NCI-NATURE CURATED DATA%AURORA C SIGNALING	Aurora C signaling	INCENP	AURKC	AURKB
IL4-MEDIATED SIGNALING EVENTS%PATHWAY INTERACTION DATABASE NCI-NATURE CURATED DATA%IL4-MEDIATED SIGNALING EVENTS	IL4-mediated signaling events	ARG1	GTF3A	OPRM1	FCER2	DOK2	IRF4	LTA	IGHE	RETNLB	CCL11	ALOX15	THY1	PIK3R1	CBL	IL2RG	SOCS1	STAT6	CCL17	SOCS3	SOCS5	STAT5B	EGR2	HMGA1	MAPK14	JAK2	PARP14	MTOR	STAT5A	AICDA	SELP	RPS6KB1	BCL6	FES	PTPN6	BCL2L1	CCL26	AKT1	PIK3CA	IL10	IRS1	SHC1	IL4	IRS2	CD40LG	CEBPB	GRB2	ITGB3	IL5
SHP2 SIGNALING%PATHWAY INTERACTION DATABASE NCI-NATURE CURATED DATA%SHP2 SIGNALING	SHP2 signaling	PIK3R1	IL2RG	JAK2	STAT1	IL6	PIK3CA	PRKACA	NRAS	IRS1	IL2	SHC1	HRAS	IFNG	IL2RA	KRAS	GAB1	PTPN11	ARHGAP35	IGF1R	FRS2	KDR	IL6R	PDGFRB	MAP2K1	MAP2K2	IFNGR1	LMO4	GAB2	NGF	GRB2	FRS3	SOS1	LCK	IL6ST	RAF1	SDC2	GNAI3	PDGFB	MLLT4	GNAI1	EGFR	NTF4	NTF3	PAG1	NTRK1	NTRK2	ANGPT1	EGF
IL2 SIGNALING EVENTS MEDIATED BY PI3K%PATHWAY INTERACTION DATABASE NCI-NATURE CURATED DATA%IL2 SIGNALING EVENTS MEDIATED BY PI3K	IL2 signaling events mediated by PI3K	CALM3	PTPN11	CALM1	CALM2	FOXO3	GAB2	PIK3R1	GRB2	IL2RG	SOS1	LCK	RELA	MTOR	RPS6KB1	BCL2L1	MYC	NFKB1	AKT1	RAC1	IL2RB	PIK3CA	UGCG	TERT	PRKCZ	SMPD1	E2F1	HSP90AA1	RPS6	BCL2	EIF3A	IL2	SHC1	MYB	JAK3	JAK1	IL2RA
NOTCH-MEDIATED HES HEY NETWORK%PATHWAY INTERACTION DATABASE NCI-NATURE CURATED DATA%NOTCH-MEDIATED HES HEY NETWORK	Notch-mediated HES HEY network	CTBP1	KDR	RB1	CAMK2D	CREBBP	CDKN1B	NOTCH1	JAK2	MAML2	KDM1A	MAML1	GATA6	TWIST1	GATA4	STAT3	RBPJ	ASCL1	GATA1	HIF1A	EP300	GHR	YY1	TCF3	HEY1	CD4	BGLAP	NCOA1	HEY2	RBBP8	HES1	SPEN	HES6	TLE1	PARP1	GAA	ARNT	RUNX2	NCOR2	PTF1A	E2F1	NEUROG3	AR	NCOR1	MYOD1	MYB	RCAN1	HDAC1
PLK1 SIGNALING EVENTS%PATHWAY INTERACTION DATABASE NCI-NATURE CURATED DATA%PLK1 SIGNALING EVENTS	PLK1 signaling events	PRC1	GORASP1	CDK1	KIF20A	KIZ	INCENP	SPC24	TPT1	ROCK2	RAB1A	ERCC6L	BUB1B	AURKA	CDC14B	PPP2CA	GOLGA2	CDC20	PPP1CB	PAK1	CCNB1	FZR1	SGOL1	PPP2R1A	CLSPN	RHOA	FBXO5	ECT2	BTRC	BUB1	NINL	CENPU	NUDC	PPP1R12A	BORA	FBXW11	ODF2	PLK1	CDC25C	TUBG1	NDC80	CDC25B	TPX2	CENPE	WEE1	STAG2	KIF2A
INTEGRIN FAMILY CELL SURFACE INTERACTIONS%PATHWAY INTERACTION DATABASE NCI-NATURE CURATED DATA%INTEGRIN FAMILY CELL SURFACE INTERACTIONS	Integrin family cell surface interactions	ITGB5	ITGB3	ITGA3	ITGB1	ITGAM	ITGB4	ITGAV	ITGB2	ITGA2B	ITGAE	ITGAL	ITGAX	ITGB8	ITGB7	ITGB6	ITGA4	ITGA2	ITGA1	ITGAD	ITGA10	ITGA11	ITGA8	ITGA7	ITGA6	ITGA5	ITGA9
BARD1 SIGNALING EVENTS%PATHWAY INTERACTION DATABASE NCI-NATURE CURATED DATA%BARD1 SIGNALING EVENTS	BARD1 signaling events	PCNA	PRKDC	UBE2D3	BRCA1	UBE2L3	CSTF1	TOPBP1	NBN	BARD1	XRCC6	FANCL	XRCC5	FANCA	MRE11A	FANCC	FANCE	FANCG	FANCF	RAD50	CDK2	RAD51	CCNE1	FANCD2	EWSR1	ATM	RBBP8	TP53	ATR
S1P5 PATHWAY%PATHWAY INTERACTION DATABASE NCI-NATURE CURATED DATA%S1P5 PATHWAY	S1P5 pathway	S1PR5	GNAI2	GNAI3	GNAI1	RHOA	GNAO1	GNAZ	GNA12
TRK RECEPTOR SIGNALING MEDIATED BY PI3K AND PLC-GAMMA%PATHWAY INTERACTION DATABASE NCI-NATURE CURATED DATA%TRK RECEPTOR SIGNALING MEDIATED BY PI3K AND PLC-GAMMA	Trk receptor signaling mediated by PI3K and PLC-gamma	GAB1	FOXO3	YWHAE	GSK3B	YWHAB	CAMK2A	AGAP2	YWHAQ	PIK3R1	CCND1	NGF	GRB2	EPB41L1	SOS1	SFN	PLCG1	YWHAG	YWHAH	EGR1	TRPC3	BAD	PDPK1	PRKCD	TRPV1	STAT5A	YWHAZ	CAMK4	NTRK1	AKT1	PIK3CA	NRAS	SHC1	CREB1	SRC	HRAS	KRAS
IL12 SIGNALING MEDIATED BY STAT4%PATHWAY INTERACTION DATABASE NCI-NATURE CURATED DATA%IL12 SIGNALING MEDIATED BY STAT4	IL12 signaling mediated by STAT4	TGFB1	CD3E	IL18RAP	STAT4	CREBBP	MAPK8	STAT3	IL18	CD4	IL18R1	CD86	CD80	PRF1	CD3G	CD3D	MAPK9	TBX21	JUN	IL13	ETV5	IRF1	CD28	HLA-DRA	FOS	CD247	IL2	HLA-DRB1	PIAS2	IFNG	IL2RA
AURORA B SIGNALING%PATHWAY INTERACTION DATABASE NCI-NATURE CURATED DATA%AURORA B SIGNALING	Aurora B signaling	KIF20A	INCENP	AURKC	AURKB	RASA1	CUL3	CDCA8	NCAPG	PEBP1	KLHL13	CENPA	SMC4	NCAPH	SMC2	MYLK	PPP1CC	AURKA	RACGAP1	STMN1	EVI5	NPM1	CBX5	NSUN2	KIF23	PPP2R5D	KLHL9	SGOL1	PSMA3	DES	RHOA	NCL	BIRC5	TACC1	KIF2C	BUB1	NCAPD2	VIM	NDC80
S1P4 PATHWAY%PATHWAY INTERACTION DATABASE NCI-NATURE CURATED DATA%S1P4 PATHWAY	S1P4 pathway	MAPK3	RHOA	GNAO1	GNAZ	GNA12	PLCG1	S1PR5	GNAI2	GNAI3	GNA13	S1PR4	GNAI1	CDC42	MAPK1
NETRIN-MEDIATED SIGNALING EVENTS%PATHWAY INTERACTION DATABASE NCI-NATURE CURATED DATA%NETRIN-MEDIATED SIGNALING EVENTS	Netrin-mediated signaling events	TRIO	PITPNA	WASL	PTK2	NTN1	FYN	MAP2K1	YES1	MAP2K2	CAMK2A	UNC5A	AGAP2	MYO10	DAPK1	PIK3R1	UNC5B	DCC	UNC5C	PLCG1	MAP1B	ELMO1	DOCK1	CDC42	MAPK1	RAC1	MAPK3	PIK3CA	PAK1	RHOA	BCAR1	SRC	NCK1
CLASS IB PI3K NON-LIPID KINASE EVENTS%PATHWAY INTERACTION DATABASE NCI-NATURE CURATED DATA%CLASS IB PI3K NON-LIPID KINASE EVENTS	Class IB PI3K non-lipid kinase events	PDE3B	PIK3CG	MAP2K1	PIK3R6	MAPK1
C-MYB TRANSCRIPTION FACTOR NETWORK%PATHWAY INTERACTION DATABASE NCI-NATURE CURATED DATA%C-MYB TRANSCRIPTION FACTOR NETWORK	C-MYB transcription factor network	MYF6	TAB2	TAB1	ADA	CCND1	MPO	CDKN1A	CDKN1B	SIN3A	MYC	GATA1	EP300	CD4	PIAS3	HES1	PTGS2	NRAS	NCOR1	UBE2I	MYOD1	HRAS	CEBPB	KRAS	GATA3	SLC25A3	LECT2	CLTA	YEATS4	HSPA8	ETS2	PPP3CA	CA1	CREBBP	TRIM28	CASP6	ANPEP	TOM1	PIM1	RAG2	CD34	SKI	MAP3K7	PTCRA	COL1A2	H2AFZ	PAX5	SP1	SND1
EPHB FORWARD SIGNALING%PATHWAY INTERACTION DATABASE NCI-NATURE CURATED DATA%EPHB FORWARD SIGNALING	EPHB forward signaling	WASL	PTK2	MAP2K1	RASA1	PIK3R1	GRB2	CRK	ROCK1	ITSN1	EFNA5	KALRN	EFNB2	CDC42	RAP1B	EFNB1	EFNB3	EPHB2	EPHB1	EPHB4	MAPK1	EPHB3	MAP4K4	RAC1	DNM1	MAPK3	TF	SYNJ1	PIK3CA	PAK1	NRAS	GRB7	SHC1	RRAS	SRC	PXN	RAP1A	HRAS	NCK1	KRAS
FAS (CD95) SIGNALING PATHWAY%PATHWAY INTERACTION DATABASE NCI-NATURE CURATED DATA%FAS (CD95) SIGNALING PATHWAY	FAS (CD95) signaling pathway	RIPK1	IKBKG	FADD	BID	MAP2K7	MAP2K6	RFC1	CFLAR	MAPK10	MAPK11	BTK	FAS	PIK3R1	EZR	BIRC2	PDPK1	MAPK14	MAPK8	AKT1	MAP3K1	PIK3CA	SYK	CHUK	FASLG	BIRC3	MAPK9	SMPD1	SRC	CLTC	FAIM2	PIK3CB	IKBKB	CASP8	CASP10	CASP3
PLK2 AND PLK4 EVENTS%PATHWAY INTERACTION DATABASE NCI-NATURE CURATED DATA%PLK2 AND PLK4 EVENTS	PLK2 and PLK4 events	PLK4	PLK2
CERAMIDE SIGNALING PATHWAY%PATHWAY INTERACTION DATABASE NCI-NATURE CURATED DATA%CERAMIDE SIGNALING PATHWAY	Ceramide signaling pathway	RIPK1	FADD	BID	MAP2K1	MAP2K2	TNF	RELA	RAF1	BAD	PRKCD	MAPK8	EGF	MYC	MAPK1	MAP4K4	NFKB1	AKT1	NFKBIA	MAPK3	MAP3K1	ASAH1	TRADD	PDGFA	SMPD3	BAG4	AIFM1	CTSD	BIRC3	MAP2K4	KSR1	CRADD	PRKCZ	SMPD1	SPHK2	EIF2AK2	PAWR	TRAF2	TNFRSF1A	BCL2	PRKRA	MADD	CYCS	BAX	CASP8
ATYPICAL NF-KAPPAB PATHWAY%PATHWAY INTERACTION DATABASE NCI-NATURE CURATED DATA%ATYPICAL NF-KAPPAB PATHWAY	Atypical NF-kappaB pathway	NFKB1	NFKBIA	PIK3CA	ARRB2	SYK	PIK3R1	BTRC	LCK	RELA	MAPK14	SRC	BCL3	REL	IKBKB
ALPHA-SYNUCLEIN SIGNALING%PATHWAY INTERACTION DATABASE NCI-NATURE CURATED DATA%ALPHA-SYNUCLEIN SIGNALING	Alpha-synuclein signaling	FYN	YES1	LCK	BLK	MAOB	PARK7	PLD1	UBE2L3	SLC6A3	PARK2	BAD	KLK6	PLD2	PRKCD	UCHL1	GRK5	SNCA	LYN	TOR1A	CSNK2A1	FGR	PTK2B	HCK	TH	STUB1	PLCB2	SYK	PPP2R5D	FKBP1A	SRC
SIGNALING EVENTS MEDIATED BY PTP1B%PATHWAY INTERACTION DATABASE NCI-NATURE CURATED DATA%SIGNALING EVENTS MEDIATED BY PTP1B	Signaling events mediated by PTP1B	FYN	YES1	CAV1	PIK3R1	BLK	SOCS3	STAT5B	JAK2	STAT5A	LYN	STAT3	FGR	HCK	TYK2	AKT1	ITGA2B	PIK3CA	IRS1	CSF1	SHC1	CSN2	SRC	PRL	YBX1	CDH2	LEPR	CAPN1	PRLR	TXN	INS	CSK	PTPN1	INSR	FER	FCGR2A	PDGFRB	DOK1	TRPV6	LEP	NOX4	SPRY2	LAT	GRB2	LCK	CRK	PDGFB	EGFR	ITGB3
RHOA SIGNALING PATHWAY%PATHWAY INTERACTION DATABASE NCI-NATURE CURATED DATA%RHOA SIGNALING PATHWAY	RhoA signaling pathway	F2RL2	MAP2K6	EZR	PLD1	ATF2	ROCK1	CDKN1B	ROCK2	PLD2	CDC42	MAPK8	PIP5K1A	ITGB1	SRF	PTEN	CYR61	SLC9A1	PARD6A	RHOA	CFL1	PIP5K1B	MAP2K4	PIP5K1C	SCAI	PRKCZ	SH3GL2	MAP2K3	JUN	LIMK2	PPP1R12A	MKL1	RDX	LIMK1	MSN	FOS	MAPK12	CIT	DIAPH1	SLC9A3	ACTA1	MYL2	PKN2	PKN1	TLN1	VCL
SYNDECAN-2-MEDIATED SIGNALING EVENTS%PATHWAY INTERACTION DATABASE NCI-NATURE CURATED DATA%SYNDECAN-2-MEDIATED SIGNALING EVENTS	Syndecan-2-mediated signaling events	FGF19	TGFB1	RASA1	CXCL8	FGFR4	TNFRSF13B	EZR	EPB41	FGFR3	LAMA1	LAMA3	KNG1	SDC2	CAV2	TRAPPC4	FN1	GNB2L1	PRKCD	MAPK8	EPHB2	ITGB1	MAPK1	MAPK3	CSF2	MMP2	ITGA2	RHOA	PRKACA	SDCBP	FGF23	BAX	SRC	CASK	HRAS	NF1	CASP3
RAS SIGNALING IN THE CD4+ TCR PATHWAY%PATHWAY INTERACTION DATABASE NCI-NATURE CURATED DATA%RAS SIGNALING IN THE CD4+ TCR PATHWAY	Ras signaling in the CD4+ TCR pathway	MAPK3	PRKCA	MAP2K1	RAF1	NRAS	FOS	PRKCB	BRAF	ELK1	MAP3K8	PTPN7	HRAS	MAPK1	KRAS
ATF-2 TRANSCRIPTION FACTOR NETWORK%PATHWAY INTERACTION DATABASE NCI-NATURE CURATED DATA%ATF-2 TRANSCRIPTION FACTOR NETWORK	ATF-2 transcription factor network	ARG1	CXCL8	CCND1	SOCS3	RB1	ATF2	MAPK14	NOS2	BCL2L1	TH	EP300	IL6	IL23A	HES1	JUNB	MAPK9	JUN	POU2F1	HRK	ACHE	CSRP2	FOS	DUSP10	KAT5	CREB1	RUVBL2	DUSP5	PDGFRA	ATF3	H2AFY	DUSP1	DUSP8	IFNG	SERPINB5	CBFB	NF1	CCNA2	DDIT3	INS	JDP2	PPARGC1A	TGFB2	PRKCA	JUND	HBG2	COL24A1	GADD45A	SELE
EPHA FORWARD SIGNALING%PATHWAY INTERACTION DATABASE NCI-NATURE CURATED DATA%EPHA FORWARD SIGNALING	EPHA forward signaling	FYN	YES1	CBL	LCK	CRK	BLK	PLCG1	ROCK1	EFNA5	PIK3CG	PIK3R6	CRKL	LYN	EPHA5	EPHA4	EPHA7	EPHA6	FGR	ARHGEF15	HCK	EPHA8	VAV2	EFNA1	EFNA3	VAV3	EFNA2	CDK5	EPHA1	EPHA3	NGEF	EPHA2	RHOA	SRC
SIGNALING EVENTS MEDIATED BY HDAC CLASS I%PATHWAY INTERACTION DATABASE NCI-NATURE CURATED DATA%SIGNALING EVENTS MEDIATED BY HDAC CLASS I	Signaling events mediated by HDAC Class I	HDAC10	HDAC11	CHD4	CHD3	MBD3L2	TNF	SMG5	PRMT5	RELA	SIRT4	SIRT5	SIRT6	SIRT7	SIRT1	SIRT2	SIRT3	WDR77	PPARG	FKBP3	HDAC5	SIN3B	HDAC3	STAT3	SIN3A	GATA2	HDAC8	GATA1	NR2C1	EP300	HDAC9	NFKB1	HDAC6	NFKBIA	YY1	HDAC7	MTA2	MBD3	SMURF1	MBD2	GATAD2B	GATAD2A	TFCP2	MXD1	PRKACA	NCOR2	SAP30	KAT2B	HDAC4
FOXO FAMILY SIGNALING%PATHWAY INTERACTION DATABASE NCI-NATURE CURATED DATA%FOXO FAMILY SIGNALING	FoxO family signaling	RALA	RALB	ZFAND5	FOXO4	BCL2L11	FOXO3	SKP2	YWHAE	FOXO1	CSNK1G3	USP7	GADD45A	YWHAB	G6PC	MAPK10	CSNK1A1	CSNK1D	YWHAQ	CSNK1E	FBXO32	SOD2	SFN	RBL2	CAT	YWHAG	CTNNB1	YWHAH	SGK1	CSNK1G2	CSNK1G1	CREBBP	CDKN1B	SIRT1	YWHAZ	MAPK8	BCL6	EP300	CDK2	AKT1	CCNB1	CHUK	FASLG	MAPK9	KAT2B	PLK1	XPO1	IKBKB	RAN
ARF6 TRAFFICKING EVENTS%PATHWAY INTERACTION DATABASE NCI-NATURE CURATED DATA%ARF6 TRAFFICKING EVENTS	Arf6 trafficking events	INS	EXOC4	RALA	AGTR1	CPE	EXOC3	EXOC6	EXOC5	EXOC2	VAMP3	ARF6	EXOC1	CTNNB1	PLD1	PLD2	ITGA3	ITGB1	ITGAV	ITGA4	ITGA2	ITGA1	PIP5K1C	ITGA10	ITGA11	CTNND1	ITGA8	ASAP2	ITGA7	SLC2A4	ITGA6	ADRB2	ITGA5	KLC1	ITGA9	CDH1	CTNNA1	SPAG9	EXOC7	AVPR2	CLTC	MAPK8IP3	TSHR	SCAMP2	NME1	DNM2	ACAP1	BIN1
SPHINGOSINE 1-PHOSPHATE (S1P) PATHWAY%PATHWAY INTERACTION DATABASE NCI-NATURE CURATED DATA%SPHINGOSINE 1-PHOSPHATE (S1P) PATHWAY	Sphingosine 1-phosphate (S1P) pathway	GNAO1	GNAZ	SPHK2	GNA12	S1PR5	GNAI2	GNAI3	GNA13	S1PR4	ABCC1	GNAI1	SPHK1	SGPP1	GNA14	GNA15	SGPL1	GNAQ	GNA11	S1PR1	S1PR3	S1PR2
CLASS I PI3K SIGNALING EVENTS MEDIATED BY AKT%PATHWAY INTERACTION DATABASE NCI-NATURE CURATED DATA%CLASS I PI3K SIGNALING EVENTS MEDIATED BY AKT	Class I PI3K signaling events mediated by Akt	FOXO4	FOXO3	YWHAE	FOXO1	GSK3B	YWHAB	YWHAQ	SFN	PRKDC	YWHAG	RAF1	YWHAH	BAD	CDKN1A	CDKN1B	PDPK1	MTOR	YWHAZ	BCL2L1	AKT1	CHUK	GSK3A	MAPKAP1	CASP9	AKT2	PRKACA	AKT3	MLST8	RICTOR	SLC2A4	KPNA1	HSP90AA1	MAP3K5	TBC1D4	SRC
E-CADHERIN SIGNALING IN THE NASCENT ADHERENS JUNCTION%PATHWAY INTERACTION DATABASE NCI-NATURE CURATED DATA%E-CADHERIN SIGNALING IN THE NASCENT ADHERENS JUNCTION	E-cadherin signaling in the nascent adherens junction	CYFIP2	NCKAP1	WASF2	AP1M1	JUP	KLHL20	ENAH	TJP1	ARF6	TIAM1	DLG1	CTTN	PIK3R1	CCND1	ABI1	RAPGEF1	CRK	CTNNB1	MLLT4	CDC42	RAP1B	VAV2	AKT1	RAC1	ITGAE	PIK3CA	ITGB7	RHOA	PIP5K1C	CTNND1	IQGAP1	CDH1	CTNNA1	SRC	RAP1A	NME1
SIGNALING EVENTS MEDIATED BY THE HEDGEHOG FAMILY%PATHWAY INTERACTION DATABASE NCI-NATURE CURATED DATA%SIGNALING EVENTS MEDIATED BY THE HEDGEHOG FAMILY	Signaling events mediated by the Hedgehog family	STIL	DHH	AKT1	HHIP	TGFB2	PTCH1	PTCH2	PIK3CA	IHH	ARRB2	LRP2	PTHLH	GLI2	SHH	HHAT	SMO	PIK3R1	ADRBK1	BOC	GAS1	CDON	LRPAP1
POLO-LIKE KINASE SIGNALING EVENTS IN THE CELL CYCLE%PATHWAY INTERACTION DATABASE NCI-NATURE CURATED DATA%POLO-LIKE KINASE SIGNALING EVENTS IN THE CELL CYCLE	Polo-like kinase signaling events in the cell cycle	PLK4	PLK3	PLK2	PLK1
VISUAL SIGNAL TRANSDUCTION: CONES%PATHWAY INTERACTION DATABASE NCI-NATURE CURATED DATA%VISUAL SIGNAL TRANSDUCTION: CONES	Visual signal transduction: Cones	SLC24A2	GUCY2D	PDE6H	GUCA1B	GUCA1A	GUCA1C	ARR3	GUCY2F	RPE65	GRK1	GNGT2	GNAT2	RDH12	RGS9BP	GRK7	PDE6C	GNB3	CNGB3	RDH5	LRAT	CNGA3	GNB5	RGS9
RAC1 SIGNALING PATHWAY%PATHWAY INTERACTION DATABASE NCI-NATURE CURATED DATA%RAC1 SIGNALING PATHWAY	RAC1 signaling pathway	ATF2	MAPK14	STAT5A	STAT3	PLCB2	MAPK9	JUN	NCF1	NCF2	ARPC1B	BRK1	ARHGAP5	ARHGDIA	ACTR3	ACTR2	CYBB	CYBA	CYFIP2	NOXO1	NCKAP1	IQGAP3	WASF1	WASF2	MAP2K7	PAK2	MAP2K6	ARPC4	ARPC5	BAIAP2	ABI2	ARPC2	ARPC3	NOXA1	ABI1	MAP3K11	NOX1	CRK	CTNNB1	MAPK8	PIP5K1A	RACGAP1	RAC1	MAP3K1	PAK1	CFL1	MAP2K4	PIP5K1B	PIP5K1C
REGULATION OF CDC42 ACTIVITY%PATHWAY INTERACTION DATABASE NCI-NATURE CURATED DATA%REGULATION OF CDC42 ACTIVITY	Regulation of CDC42 activity	PLCG1	ITSN1	CDC42	RACGAP1	VAV2	DOCK6	VAV3	ITSN2	BCAR3	ARHGEF25	DOCK9	NGEF	ARHGAP1	ARHGAP17	FGD1	DOCK10	DOCK11	MCF2L	GIT1	FARP2	RALBP1	MCF2	ARHGEF9	DNMBP	APC	SPATA13	ARHGEF7	ARHGEF6	ARHGDIA	NME1
HIF-2-ALPHA TRANSCRIPTION FACTOR NETWORK%PATHWAY INTERACTION DATABASE NCI-NATURE CURATED DATA%HIF-2-ALPHA TRANSCRIPTION FACTOR NETWORK	HIF-2-alpha transcription factor network	KDR	FLT1	EPAS1	EPO	CITED2	SLC2A1	PGK1	TCEB2	CREBBP	TCEB1	SIRT1	HIF1AN	VHL	SERPINE1	EGLN1	EGLN3	ELK1	EGLN2	TWIST1	SLC11A2	POU5F1	MMP14	ADORA2A	SP1	APEX1	EP300	BHLHE40	VEGFA	EFNA1	EIF3E	FXN	ABCG2	ARNT	ETS1
REGULATION OF ANDROGEN RECEPTOR ACTIVITY%PATHWAY INTERACTION DATABASE NCI-NATURE CURATED DATA%REGULATION OF ANDROGEN RECEPTOR ACTIVITY	Regulation of Androgen receptor activity	GSK3B	EGR1	GNB2L1	SIRT1	MAPK14	NR3C1	GATA2	NR2C1	EP300	HDAC7	NCOA1	NCOA2	JUN	KAT2B	POU2F1	AR	KAT5	SRC	MDM2	EHMT2	ZMIZ2	TRIM24	KAT7	SMARCC1	HDAC1	SENP1	PDE9A	TMPRSS2	KLK3	KLK2	HOXB13	MAP2K6	RCHY1	FOXO1	NR2C2	RXRB	RXRA	SRY	RXRG	SPDEF	SMARCE1	NR0B1	DNAJA1	APPBP2	CARM1	CREBBP	MAPK8	MAP2K4
PDGFR-ALPHA SIGNALING PATHWAY%PATHWAY INTERACTION DATABASE NCI-NATURE CURATED DATA%PDGFR-ALPHA SIGNALING PATHWAY	PDGFR-alpha signaling pathway	ITGAV	PIK3CA	SRF	CAV1	PIK3R1	GRB2	RAPGEF1	SOS1	CRK	PLCG1	JUN	CAV3	FOS	SHB	SHC1	SHF	CRKL	PDGFRA	ELK1	CSNK2A1	JAK1
SYNDECAN-3-MEDIATED SIGNALING EVENTS%PATHWAY INTERACTION DATABASE NCI-NATURE CURATED DATA%SYNDECAN-3-MEDIATED SIGNALING EVENTS	Syndecan-3-mediated signaling events	FGF19	PSENEN	NCAN	SDC3	PTN	PSEN1	FYN	POMC	MC4R	APH1A	CXCL8	NCSTN	CTTN	FGFR4	APH1B	AGRP	FGFR3	FGF23	EGFR	SRC	CASK
SIGNALING MEDIATED BY P38-ALPHA AND P38-BETA%PATHWAY INTERACTION DATABASE NCI-NATURE CURATED DATA%SIGNALING MEDIATED BY P38-ALPHA AND P38-BETA	Signaling mediated by p38-alpha and p38-beta	DDIT3	PPARGC1A	ATF1	GDI1	HSPB1	RPS6KA4	ELK4	RPS6KA5	MKNK1	MAPK11	EIF4EBP1	EIF4E	MEF2A	KRT8	PLA2G4A	MITF	USF1	KRT19	MAPKAPK3	MAPKAPK2	ATF2	MAPKAPK5	MAPK14	HBP1	ATF6	RAB5A	NOS2	ESR1	TP53	SLC9A1	MEF2C	PTGS2	JUN	CREB1	CEBPB
ALPHA4 BETA1 INTEGRIN SIGNALING EVENTS%PATHWAY INTERACTION DATABASE NCI-NATURE CURATED DATA%ALPHA4 BETA1 INTEGRIN SIGNALING EVENTS	Alpha4 beta1 integrin signaling events	PTK2	ARF6	ABI1	CRK	DOCK1	FN1	YWHAZ	SPP1	ITGB1	PTK2B	RAC1	IGSF8	CD81	THBS2	ITGA4	THBS1	ADAM28	MDK	CD14	PRKACA	BCAR1	AMICA1	GIT1	PRKACB	JAM2	VCAM1	MYH2	PRKAR1B	PTPRA	PRKAR1A	SRC	PXN	TLN1
WNT SIGNALING NETWORK%PATHWAY INTERACTION DATABASE NCI-NATURE CURATED DATA%WNT SIGNALING NETWORK	Wnt signaling network	LRP5	FZD10	LRP6	WIF1	RSPO1	WNT2	WNT3	CTHRC1	FZD1	FZD2	FZD5	WNT3A	IGFBP4	FZD4	WNT7B	FZD7	ATP6AP2	FZD6	WNT5A	FZD9	KREMEN1	WNT7A	FZD8	KREMEN2	DKK1	ROR2	WNT1
INTEGRIN-LINKED KINASE SIGNALING%PATHWAY INTERACTION DATABASE NCI-NATURE CURATED DATA%INTEGRIN-LINKED KINASE SIGNALING	Integrin-linked kinase signaling	RUVBL1	NCK2	TNS1	GSK3B	ILKAP	PPP1R14A	GIT2	PPP1R14B	PPP1R14C	CCND1	ACTN1	RHOG	PARVB	CKAP5	ZEB1	CTNNB1	PARVG	NACA	CDC37	ZYX	SNAI1	TACC3	ELMO2	ILK	MYL9	CDC42	LIMS2	LIMS1	AURKA	AKT1	RAC1	PARP1	RICTOR	JUN	IQGAP1	HSP90AA1	PPP1R12A	ARHGEF7	XPO1	CREB1	ARHGEF6	RUVBL2	DIAPH1	PXN
IL5-MEDIATED SIGNALING EVENTS%PATHWAY INTERACTION DATABASE NCI-NATURE CURATED DATA%IL5-MEDIATED SIGNALING EVENTS	IL5-mediated signaling events	CSF2RB	PTPN11	PIK3CA	PIK3R1	GRB2	STAT5B	SDCBP	JAK2	STAT5A	PIM1	LYN	IL5	CISH	IL5RA
AP-1 TRANSCRIPTION FACTOR NETWORK%PATHWAY INTERACTION DATABASE NCI-NATURE CURATED DATA%AP-1 TRANSCRIPTION FACTOR NETWORK	AP-1 transcription factor network	CDK1	TGFB1	CXCL8	CCND1	EGR1	ATF2	CCL2	CDKN1B	NR3C1	GATA2	MYC	TH	EP300	HIF1A	IL6	IL10	CSF2	JUNB	JUN	NFATC3	NFATC2	NFATC1	FOS	CRTC1	IL2	DMP1	CREB1	GJA1	FOSL1	MT2A	IL4	NPPA	ATF3	TIMP1	EDN1	DUSP1	HLA-A	IFNG	ELF1	CBFB	DMTF1	NTS	BAG1	PENK	TCF7L2	BCL2L11	JUND	AGT
RXR AND RAR HETERODIMERIZATION WITH OTHER NUCLEAR RECEPTOR%PATHWAY INTERACTION DATABASE NCI-NATURE CURATED DATA%RXR AND RAR HETERODIMERIZATION WITH OTHER NUCLEAR RECEPTOR	RXR and RAR heterodimerization with other nuclear receptor	RXRB	TGFB1	RXRA	RXRG	TNF	VDR	PPARG	RARG	RPS6KB1	THRB	THRA	FAM120B	ABCA1	MED1	SREBF1	NR1H2	NR1H4	NR1H3	NCOA1	NR4A1	RARA	RARB	PPARA	PPARD	NCOR2	BCL2
N-CADHERIN SIGNALING EVENTS%PATHWAY INTERACTION DATABASE NCI-NATURE CURATED DATA%N-CADHERIN SIGNALING EVENTS	N-cadherin signaling events	CALM3	PTPN11	CALM1	PTPN1	CALM2	FER	JUP	CTTN	PIK3R1	PLCG1	CTNNB1	LRP5	ROCK1	CDC42	MAPK8	RAC1	PIK3CA	GSN	RHOA	PIP5K1C	CTNND1	GRIA2	DAGLA	CTNNA1	DCTN1	CNR1	GJA1	KIF5B	CAMK2G	AXIN1	CDH2	GAP43	MYL2	DAGLB	MAPRE1	FGFR1
P63 TRANSCRIPTION FACTOR NETWORK%PATHWAY INTERACTION DATABASE NCI-NATURE CURATED DATA%P63 TRANSCRIPTION FACTOR NETWORK	p63 transcription factor network	TP63
VALIDATED NUCLEAR ESTROGEN RECEPTOR ALPHA NETWORK%PATHWAY INTERACTION DATABASE NCI-NATURE CURATED DATA%VALIDATED NUCLEAR ESTROGEN RECEPTOR ALPHA NETWORK	Validated nuclear estrogen receptor alpha network	CCND1	STAT5A	MYC	EP300	NCOA1	NCOA2	COL18A1	CALCOCO1	CD82	MPG	NCOR2	SRA1	PHB2	JUN	DDX17	PDIA2	DSCAM	NCOA3	HDAC4	AP1B1	NCOR1	DDX54	AXIN2	SAFB	PRL	LCOR	PGR	TRIM59	NCOA7	TFF1	CEBPB	SET	ANP32A	HDAC1	PRDM15	ATP5J	NEDD8	C3	MTA1	HSF2	NRIP1	APBB1	NDUFV3	XBP1	LMO4	KLRC3	ABCA3	GREB1
SIGNALING EVENTS MEDIATED BY FOCAL ADHESION KINASE%PATHWAY INTERACTION DATABASE NCI-NATURE CURATED DATA%SIGNALING EVENTS MEDIATED BY FOCAL ADHESION KINASE	Signaling events mediated by focal adhesion kinase	WASL	NCK2	FYN	YES1	GIT2	CCND1	ACTN1	PIK3R1	PLCG1	ELMO1	DOCK1	ITGB5	RAP1B	BRAF	ITGB1	PIK3CA	MAPK9	JUN	ITGA5	GRB7	RRAS	SRC	PXN	RAP1A	NCK1	ARHGAP35	PTK2	MAP2K1	RASA1	GRB2	RAPGEF1	SOS1	CRK	RAF1	ROCK2	MAPK8	PTPN21	CAPN2	MAPK1	ITGAV	SH3GL1	RAC1	ARHGEF11	ARHGEF28	ASAP1	BMX	PAK1	ARHGAP26
ANGIOPOIETIN RECEPTOR TIE2-MEDIATED SIGNALING%PATHWAY INTERACTION DATABASE NCI-NATURE CURATED DATA%ANGIOPOIETIN RECEPTOR TIE2-MEDIATED SIGNALING	Angiopoietin receptor Tie2-mediated signaling	AGTR1	DOK2	FYN	PIK3R1	TNF	RELA	STAT5B	FN1	CDKN1A	MAPK14	PLD2	STAT5A	ELK1	RPS6KB1	FES	ITGB1	NFKB1	AKT1	PIK3CA	ITGA5	GRB7	SHC1	PXN	ELF1	NCK1	PTPN11	PTK2	FOXO1	RASA1	GRB2	CRK	MAPK8	ANGPT1	NOS3	MAPK1	RAC1	MAPK3	TEK	BMX	PAK1	MMP2	FGF2	GRB14	F2	ELF2	PLG	ANGPT4	ANGPT2
DOWNSTREAM SIGNALING IN NAIVE CD8+ T CELLS%PATHWAY INTERACTION DATABASE NCI-NATURE CURATED DATA%DOWNSTREAM SIGNALING IN NAIVE CD8+ T CELLS	Downstream signaling in naive CD8+ T cells	CD3E	IL2RG	IFNA5	IFNA4	TNF	IFNA7	IFNA6	IFNA1	EGR1	IFNA2	STAT4	IFNA8	TNFRSF4	B2M	IFNAR2	EOMES	IFNA13	BRAF	ELK1	IFNA14	IFNA16	TNFRSF18	PTPN7	IFNA17	CD8B	CD8A	PRKCQ	IFNA10	IFNAR1	IFNA21	EGR4	TNFRSF9	GZMB	FASLG	PRF1	CD3G	CD3D	JUNB	MAPK9	JUN	NFATC3	NFATC2	NRAS	NFATC1	FOS	CD247	IL2	FOSL1
ALPHA6 BETA4 INTEGRIN-LIGAND INTERACTIONS%PATHWAY INTERACTION DATABASE NCI-NATURE CURATED DATA%ALPHA6 BETA4 INTEGRIN-LIGAND INTERACTIONS	Alpha6 beta4 integrin-ligand interactions	ITGB4	LAMC2	ITGA6	LAMC1	LAMB3	LAMA2	LAMA1	LAMB2	LAMA5	LAMA3	LAMB1
FANCONI ANEMIA PATHWAY%PATHWAY INTERACTION DATABASE NCI-NATURE CURATED DATA%FANCONI ANEMIA PATHWAY	Fanconi anemia pathway	BLM	WDR48	FAAP24	BRCA1	BRCA2	BRIP1	CHEK1	TOPBP1	USP1	NBN	ATRIP	FAAP100	RFC5	FANCL	FANCI	RFC3	FANCA	RFC4	MRE11A	FANCM	FANCC	RMI1	FANCE	RFC2	FANCG	TOP3A	FANCF	XRCC3	RAD50	H2AFX	RPA1	RPA2	FANCD2	HUS1	FANCB	ATM	PALB2	HES1	APITD1	ATR	UBE2T	RAD17	RAD1	FAN1	RAD9A	BTRC	FBXW11
VALIDATED TRANSCRIPTIONAL TARGETS OF DELTANP63 ISOFORMS%PATHWAY INTERACTION DATABASE NCI-NATURE CURATED DATA%VALIDATED TRANSCRIPTIONAL TARGETS OF DELTANP63 ISOFORMS	Validated transcriptional targets of deltaNp63 isoforms	TP63	ADA	FOSL2	GSK3B	YAP1	TOP2A	STXBP4	DLX5	RRAD	DLX6	SFN	SEC14L2	CCNB2	T	BRCA2	PERP	BDKRB2	HELLS	GNB2L1	TCF7L1	HBP1	NOTCH1	GPX2	FBXW7	VDR	IGFBP3	ADRM1	ITGA3	PPP2R5A	WWP1	MRE11A	NRG1	KRT5	POU2F2	IL1A	ITCH	AXL	FASN	KRT14	RAB38	ATM	HES1	CEBPD	RUNX1	CDKN2A	MDM2	COL5A1
CASPASE CASCADE IN APOPTOSIS%PATHWAY INTERACTION DATABASE NCI-NATURE CURATED DATA%CASPASE CASCADE IN APOPTOSIS	Caspase cascade in apoptosis	TNF	GZMB	PRF1	PARP1	CASP9	APP	NUMA1	CASP8	LMNB1	CASP10	PIDD1	CASP3	CASP7	RIPK1	CFL2	ARHGDIB	CASP4	BID	CASP1	CASP2	PTK2	SPTAN1	DFFB	DFFA	APAF1	GAS2	TOP1	SATB1	BIRC2	DIABLO	XIAP	LMNA	TFAP2A	KRT18	CASP6	SREBF1	MAP3K1	GSN	TRADD	BIRC3	CRADD	VIM	TRAF2	TNFRSF1A	BCL2	LIMK1	MADD	CYCS
IL8-MEDIATED SIGNALING EVENTS%PATHWAY INTERACTION DATABASE NCI-NATURE CURATED DATA%IL8-MEDIATED SIGNALING EVENTS	IL8-mediated signaling events	CXCL8
AMB2 INTEGRIN SIGNALING%PATHWAY INTERACTION DATABASE NCI-NATURE CURATED DATA%AMB2 INTEGRIN SIGNALING	amb2 Integrin signaling	THY1	TNF	ROCK1	RAP1B	SELP	PLAU	SELPLG	HCK	ITGAM	LRP1	PLAT	NFKB1	ITGB2	HMGB1	MST1R	IL6	AGER	CTGF	ICAM1	APOB	JAM3	MMP2	PLAUR	MMP9	LPA	RHOA	JAM2	PLG	MYH2	RAP1A	TLN1
REGULATION OF RAC1 ACTIVITY%PATHWAY INTERACTION DATABASE NCI-NATURE CURATED DATA%REGULATION OF RAC1 ACTIVITY	Regulation of RAC1 activity	CHN1	DEF6	VAV1	TRIO	BCR	TIAM2	ARHGEF2	DOCK2	TIAM1	ABI1	SOS1	ELMO1	DOCK1	KALRN	RACGAP1	VAV2	RAC1	DOCK6	VAV3	ARHGEF25	NGEF	ARHGAP1	ARHGAP17	RASGRF2	RASGRF1	RALBP1	MCF2	SPATA13	ARHGEF7	ARHGEF6	ARHGAP9	RAP1GDS1	EPS8	PREX2	ARHGDIA	ABR	PREX1	CHN2
FC-EPSILON RECEPTOR I SIGNALING IN MAST CELLS%PATHWAY INTERACTION DATABASE NCI-NATURE CURATED DATA%FC-EPSILON RECEPTOR I SIGNALING IN MAST CELLS	Fc-epsilon receptor I signaling in mast cells	VAV1	IGHE	FYN	PIK3R1	CBL	PLA2G4A	PLCG1	RELA	ITK	WIPF1	CBLB	SPHK1	PLD2	FCER1A	FCER1G	LAT2	PPAP2A	LYN	HCLS1	LCP2	MS4A2	S1PR1	PLA2G1B	PTPN13	NFKB1	FCGR2B	AKT1	PIK3CA	JUN	NFATC2	FOS	SHC1	PRKCB	PXN	IKBKB	DUSP1	HRAS	IKBKG	PTPN11	MAP2K7	PAK2	FER	PTK2	DOK1	MAP2K1	MAP2K2	RASA1	BTK
S1P3 PATHWAY%PATHWAY INTERACTION DATABASE NCI-NATURE CURATED DATA%S1P3 PATHWAY	S1P3 pathway	PDGFRB	FLT1	GNAI3	PDGFB	GNAI1	JAK2	GNA14	GNA15	GNAQ	GNA11	S1PR3	MAPK1	AKT1	RAC1	VEGFA	CXCR4	MAPK3	RHOA	GNAO1	GNAZ	AKT3	GNA12	GNAI2	GNA13	SRC
ARF6 DOWNSTREAM PATHWAY%PATHWAY INTERACTION DATABASE NCI-NATURE CURATED DATA%ARF6 DOWNSTREAM PATHWAY	Arf6 downstream pathway	RAC1	MAPK3	ARF1	RAB11A	PLAUR	RAB11FIP3	ARF6	TIAM1	RHOA	PLD1	PLD2	KALRN	NME1	PIP5K1A	MAPK1
A4B7 INTEGRIN SIGNALING%PATHWAY INTERACTION DATABASE NCI-NATURE CURATED DATA%A4B7 INTEGRIN SIGNALING	a4b7 Integrin signaling	VCAM1	PTK2	ITGB7	ITGA4	PXN	MADCAM1	RHOA	ITGB1
NEUROTROPHIC FACTOR-MEDIATED TRK RECEPTOR SIGNALING%PATHWAY INTERACTION DATABASE NCI-NATURE CURATED DATA%NEUROTROPHIC FACTOR-MEDIATED TRK RECEPTOR SIGNALING	Neurotrophic factor-mediated Trk receptor signaling	CCND1	PIK3R1	RHOG	PLCG1	ELMO1	DOCK1	RAP1B	STAT3	DNM1	PIK3CA	RASGRF1	PRKCZ	NRAS	SHC1	RAP1A	PRKCI	HRAS	DYNLT1	MATK	SQSTM1	KRAS	GAB1	FAIM	SHC2	PTPN11	SHC3	FRS2	RGS19	MAGED1	NEDD4L	ABL1	MAP2K1	NGFR	RIT1	TIAM1	EHD4	RASA1	RIT2	GAB2	GIPC1	NGF	DNAJA3	GRB2	FRS3	RAPGEF1	SOS1	CRK	NTF4
CLASS I PI3K SIGNALING EVENTS%PATHWAY INTERACTION DATABASE NCI-NATURE CURATED DATA%CLASS I PI3K SIGNALING EVENTS	Class I PI3K signaling events	FOXO3	FYN	YES1	ARF6	BTK	LAT	PIK3R1	LCK	BLK	PLCG1	SGK1	ITK	PDPK1	PIK3CG	PIK3R6	INPPL1	LYN	DAPP1	CYTH3	CYTH2	FGR	BLNK	HCK	PLCG2	CYTH1	RAC1	PLEKHA1	ARAP3	ADAP1	ZAP70	PIK3CA	ARF5	ARF1	SYK	PTEN	RHOA	HSP90AA1	NRAS	SRC	PIK3CB	RAP1A	HRAS	KRAS
GMCSF-MEDIATED SIGNALING EVENTS%PATHWAY INTERACTION DATABASE NCI-NATURE CURATED DATA%GMCSF-MEDIATED SIGNALING EVENTS	GMCSF-mediated signaling events	PTPN11	MAP2K1	MAP2K2	GAB2	PIK3R1	GRB2	SOS1	RAF1	STAT5B	CCL2	JAK2	STAT5A	YWHAZ	PIM1	LYN	STAT1	STAT3	CISH	MAPK1	CSF2RB	MAPK3	PIK3CA	SYK	CSF2	CSF2RA	PRKACG	OSM	PRKACA	IRF8	PRKACB	NRAS	FOS	SHC1	IKBKB	HRAS	KRAS
ERBB4 SIGNALING EVENTS%PATHWAY INTERACTION DATABASE NCI-NATURE CURATED DATA%ERBB4 SIGNALING EVENTS	ErbB4 signaling events	WWOX	NRG2	TAB2	GRIN2B	CBFA2T3	EREG	BTC	ADAM17	FYN	NRG3	DLG4	YAP1	NRG4	NEDD4	HBEGF	PIK3R1	GRB2	STAT5B	JAK2	STAT5A	WWP1	NRG1	MAPK1	ITCH	MAPK3	PIK3CA	NCOR1	SHC1	PRL	MDM2	PIK3CB	ERBB4	ERBB2	PRLR	LRIG1
SIGNALING MEDIATED BY P38-GAMMA AND P38-DELTA%PATHWAY INTERACTION DATABASE NCI-NATURE CURATED DATA%SIGNALING MEDIATED BY P38-GAMMA AND P38-DELTA	Signaling mediated by p38-gamma and p38-delta	MAP2K3	STMN1	EEF2K	MAPT	SNTA1	MAPK13	MAP2K6	MAPK12	CCND1	PKN1
STABILIZATION AND EXPANSION OF THE E-CADHERIN ADHERENS JUNCTION%PATHWAY INTERACTION DATABASE NCI-NATURE CURATED DATA%STABILIZATION AND EXPANSION OF THE E-CADHERIN ADHERENS JUNCTION	Stabilization and expansion of the E-cadherin adherens junction	EXOC4	CYFIP2	NCKAP1	IGF1R	EXOC3	ENAH	ARF6	ACTN1	ABI1	MET	CTNNB1	ROCK1	MLLT4	ZYX	EGFR	EGF	EFNA1	AQP5	LPP	AQP3	LIMA1	MYO6	MGAT3	STX4	EPHA2	VASP	RHOA	PLEKHA7	CAMSAP3	KIFC3	PIP5K1C	PVRL2	GIT1	CTNND1	CDH1	CTNNA1	HGF	DIAPH1	MYL2	NCK1	VCL
SIGNALING EVENTS MEDIATED BY VEGFR1 AND VEGFR2%PATHWAY INTERACTION DATABASE NCI-NATURE CURATED DATA%SIGNALING EVENTS MEDIATED BY VEGFR1 AND VEGFR2	Signaling events mediated by VEGFR1 and VEGFR2	NCK2	FYN	CAV1	NEDD4	PIK3R1	CBL	FLT1	PLCG1	MAPKAPK2	ROCK1	PDPK1	MAPK14	PRKCD	BRAF	FES	PTPN6	AKT1	PIK3CA	ARF1	PRKACA	HSP90AB1	SRC	PTPRJ	PRKCB	PXN	CDH5	MYOF	GRB10	HGS	SH2D2A	CAMKK2	NCK1	AKAP1	GAB1	VTN	CALM3	PTPN11	CALM1	PTPN2	CALM2	KDR	PRKCA	PAK2	MAP2K6	PTK2	MAP2K1	MAP2K2	MAPK11
VALIDATED TARGETS OF C-MYC TRANSCRIPTIONAL ACTIVATION%PATHWAY INTERACTION DATABASE NCI-NATURE CURATED DATA%VALIDATED TARGETS OF C-MYC TRANSCRIPTIONAL ACTIVATION	Validated targets of C-MYC transcriptional activation	DDX18	ACTL6A	CAD	NME2	RUVBL1	SUPT7L	SUPT3H	CDC25A	BCAT1	GAPDH	PTMA	SHMT1	RPL11	EIF4E	TAF9	ODC1	IREB2	CDCA7	AK6	HSPD1	SLC2A1	MTDH	PRDX3	LDHA	HMGA1	MYCT1	SNAI1	PDCD10	PMAIP1	E2F3	TAF12	HSPA4	TAF10	HUWE1	KIR3DL1	MINA	MYC	EIF2S1	EP300	LIN28B	GPAM	POLR3D	ID2	NDUFAF2	TAF4B	SERPINI1	PFKM	EIF4G1
REGULATION OF P38-ALPHA AND P38-BETA%PATHWAY INTERACTION DATABASE NCI-NATURE CURATED DATA%REGULATION OF P38-ALPHA AND P38-BETA	Regulation of p38-alpha and p38-beta	RIPK1	RALA	RALB	TAB1	PAK2	MAP2K6	FYN	YES1	MAPK11	LCK	BLK	MAPK14	CDC42	LYN	FGR	HCK	RAC1	PAK1	MAP2K4	DUSP16	PAK3	MAP2K3	MAP3K3	TRAF6	CCM2	MAP3K12	DUSP10	SRC	DUSP1	DUSP8
SIGNALING EVENTS MEDIATED BY STEM CELL FACTOR RECEPTOR (C-KIT)%PATHWAY INTERACTION DATABASE NCI-NATURE CURATED DATA%SIGNALING EVENTS MEDIATED BY STEM CELL FACTOR RECEPTOR (C-KIT)	Signaling events mediated by Stem cell factor receptor (c-Kit)	VAV1	GSK3B	PIK3R1	CBL	SOCS1	MITF	EPO	BAD	PDPK1	JAK2	STAT5A	LYN	RPS6KB1	STAT1	STAT3	PTPN6	AKT1	PIK3CA	SHC1	GRB10	HRAS	MATK	GAB1	PTPRO	PTPN11	PIK3C2B	SPRED2	SPRED1	FER	GRAP2	FOXO3	MAP4K1	DOK1	MAP2K1	STAP1	MAP2K2	SH2B3	EPOR	TEC	SNAI2	GRB2	SOS1	RAF1	CREBBP	CRKL	MAPK8	MAPK3	KIT
GLYPICAN 3 NETWORK%PATHWAY INTERACTION DATABASE NCI-NATURE CURATED DATA%GLYPICAN 3 NETWORK	Glypican 3 network	BMP4	FGF7	GPC3	PTCH1	FURIN	SHH	MAPK8	MAPK9
ALPHA9 BETA1 INTEGRIN SIGNALING EVENTS%PATHWAY INTERACTION DATABASE NCI-NATURE CURATED DATA%ALPHA9 BETA1 INTEGRIN SIGNALING EVENTS	Alpha9 beta1 integrin signaling events	FN1	NOS2	SPP1	ITGB1	FIGF	TNC	RAC1	VEGFA	F13A1	SAT1	TGM2	KCNJ15	VEGFC	CSF2	ADAM2	ADAM15	ADAM12	CSF2RA	ADAM8	PAOX	BCAR1	VCAM1	ITGA9	SRC	PXN
DNA-PK PATHWAY IN NONHOMOLOGOUS END JOINING%PATHWAY INTERACTION DATABASE NCI-NATURE CURATED DATA%DNA-PK PATHWAY IN NONHOMOLOGOUS END JOINING	DNA-PK pathway in nonhomologous end joining	NHEJ1	PRKDC	XRCC6	DCLRE1C	XRCC4	POLM	XRCC5	PNKP	LIG4	DNTT	APTX	APLF	POLL
SIGNALING EVENTS MEDIATED BY HEPATOCYTE GROWTH FACTOR RECEPTOR (C-MET)%PATHWAY INTERACTION DATABASE NCI-NATURE CURATED DATA%SIGNALING EVENTS MEDIATED BY HEPATOCYTE GROWTH FACTOR RECEPTOR (C-MET)	Signaling events mediated by Hepatocyte Growth Factor Receptor (c-Met)	F2RL2	WASL	NCK2	ARF6	EIF4EBP1	EIF4E	PIK3R1	CBL	MET	SH3KBP1	PLCG1	RPTOR	DEPTOR	AKT1S1	EGR1	NUMB	ARHGEF4	BAD	PDPK1	RIN2	SNAI1	KPNB1	EPS15	MTOR	RAB5A	PAK4	RAP1B	RANBP9	RANBP10	MUC20	AKT1	PIK3CA	AKT2	MLST8	PRKCZ	JUN	SHC1	SRC	PTPRJ	PXN	RAP1A	PRKCI	HGS	HRAS	NCK1	GAB1	PTPN11	PTPN2
EGF RECEPTOR (ERBB1) SIGNALING PATHWAY%PATHWAY INTERACTION DATABASE NCI-NATURE CURATED DATA%EGF RECEPTOR (ERBB1) SIGNALING PATHWAY	EGF receptor (ErbB1) signaling pathway	GAB1	PTPN11	PTPN1	WASL	NCK2	PTK2	RASA1	PIK3R1	GRB2	SOS1	PLCG1	GNAI3	GNAI1	EGFR	STAT1	STAT3	EGF	PTPN6	MAPK1	MAPK3	PIK3CA	PAK1	GSN	PIP5K1C	NRAS	SHC1	SRC	PIK3CB	HRAS	TLN1	NCK1	KRAS
PAR1-MEDIATED THROMBIN SIGNALING EVENTS%PATHWAY INTERACTION DATABASE NCI-NATURE CURATED DATA%PAR1-MEDIATED THROMBIN SIGNALING EVENTS	PAR1-mediated thrombin signaling events	F2RL2	PRKCA	PIK3R1	GNAI3	ROCK1	ZYX	GNAI1	ROCK2	PRKCD	GNA14	GNA15	GNAQ	GNA11	NOS3	DNM1	PLCB2	PIK3CA	VASP	ARRB1	RHOA	AKAP13	SNX1	SNX2	GNAO1	GNAZ	GNG2	ADRBK2	GNA12	PRKCG	F2	GNAI2	TRPC6	GNA13	F2R	PLCB3	GNB1	ARHGEF1	PLCB1	PRKCB	MYL2	ARHGDIA	DNM2	PKN1
SYNDECAN-4-MEDIATED SIGNALING EVENTS%PATHWAY INTERACTION DATABASE NCI-NATURE CURATED DATA%SYNDECAN-4-MEDIATED SIGNALING EVENTS	Syndecan-4-mediated signaling events	CXCL12	PRKCA	PTK2	GIPC1	TNFRSF13B	ACTN1	LAMA1	LAMA3	FN1	PRKCD	ITGB1	TNC	RAC1	FZD7	CXCR4	MMP9	ADAM12	THBS1	RHOA	MDK	FGF2	F2	PLG	SDCBP	ITGA5	CCL5	SDC4	TFPI	DNM2	FGF6	FGFR1	NUDT16L1
P53 PATHWAY%PATHWAY INTERACTION DATABASE NCI-NATURE CURATED DATA%P53 PATHWAY	p53 pathway	GSK3B	RPL11	PRMT5	MAPK14	PRKCD	HUWE1	EP300	AKT1	YY1	MAPK9	KAT2B	KAT5	MDM2	CCNA2	NEDD8	SKP2	CSNK1G3	RCHY1	ABL1	USP7	CSNK1A1	CSNK1D	CSNK1E	CSNK1G2	CSNK1G1	CHEK1	CREBBP	TRIM28	RPL5	DYRK2	SETD8	MAPK8	CSE1L	SETD7	UBE2D1	TP53AIP1	RASSF1	PPP2R4	CDK2	PPP1R13L	PPP2CA	CHEK2	KAT8	DAXX	RPL23	ATM	FBXO11	TP53
E-CADHERIN SIGNALING EVENTS%PATHWAY INTERACTION DATABASE NCI-NATURE CURATED DATA%E-CADHERIN SIGNALING EVENTS	E-cadherin signaling events	CTNNB1	CDH1	JUP
CALCINEURIN-REGULATED NFAT-DEPENDENT TRANSCRIPTION IN LYMPHOCYTES%PATHWAY INTERACTION DATABASE NCI-NATURE CURATED DATA%CALCINEURIN-REGULATED NFAT-DEPENDENT TRANSCRIPTION IN LYMPHOCYTES	Calcineurin-regulated NFAT-dependent transcription in lymphocytes	RNF128	CALM3	CALM1	PTPN1	CALM2	GATA3	IRF4	CXCL8	TNF	EGR1	EGR2	CBLB	PPARG	IL5	CDK4	ITCH	PRKCQ	MAF	EGR4	CSF2	FASLG	PTGS2	JUNB	TBX21	BATF3	E2F1	JUN	POU2F1	NFATC3	NFATC2	NFATC1	FOS	IL2	DGKA	FOSL1	SLC3A2	IL4	PTPRK	IKZF1	IL3	CTLA4	CD40LG	GBP3	IFNG	EGR3	CASP3	FOXP3	IL2RA
S1P2 PATHWAY%PATHWAY INTERACTION DATABASE NCI-NATURE CURATED DATA%S1P2 PATHWAY	S1P2 pathway	RAC1	MAPK3	PAK1	RHOA	GNAO1	GNAZ	GNA12	JUN	GNAI2	GNAI3	GNA13	FOS	MAPK14	GNAI1	IRS1	GNA14	GNA15	ELK1	CDH5	MAPK8	GNAQ	GNA11	MAPK1	S1PR2
PLK3 SIGNALING EVENTS%PATHWAY INTERACTION DATABASE NCI-NATURE CURATED DATA%PLK3 SIGNALING EVENTS	PLK3 signaling events	PLK3	CCNE1	CHEK2	TP53	CDC25C
NONGENOTROPIC ANDROGEN SIGNALING%PATHWAY INTERACTION DATABASE NCI-NATURE CURATED DATA%NONGENOTROPIC ANDROGEN SIGNALING	Nongenotropic Androgen signaling	PELP1	PTK2	GNRH1	SHBG	MAP2K1	MAP2K2	PIK3R1	PLCG1	RAF1	GNAI3	GNAI1	CDC42	PLCG2	MAPK1	AKT1	RAC1	PLCB2	MAPK3	PIK3CA	GNAO1	GNAZ	GNG2	GNAI2	AR	PLCB3	GNB1	FOS	PLCB1	CREB1	SRC	HRAS
VALIDATED TRANSCRIPTIONAL TARGETS OF AP1 FAMILY MEMBERS FRA1 AND FRA2%PATHWAY INTERACTION DATABASE NCI-NATURE CURATED DATA%VALIDATED TRANSCRIPTIONAL TARGETS OF AP1 FAMILY MEMBERS FRA1 AND FRA2	Validated transcriptional targets of AP1 family members Fra1 and Fra2	JUND	FOSL2	CXCL8	CCND1	LAMA3	TXLNG	THBD	HMOX1	LIF	CCL2	USF2	DCN	MGP	IVL	ATF4	PLAU	COL1A2	NOS3	SP1	ITGB4	EP300	IL6	BGLAP	MMP2	PLAUR	MMP9	JUNB	JUN	NFATC3	NFATC2	NFATC1	MMP1	GJA1	FOSL1	CDKN2A	CCNA2	DMTF1
ATM PATHWAY%PATHWAY INTERACTION DATABASE NCI-NATURE CURATED DATA%ATM PATHWAY	ATM pathway	CTBP1	BID	ABL1	CDC25A	YWHAB	BLM	BRCA1	TRIM28	NBN	MRE11A	TOP3A	RAD50	H2AFX	MDC1	CHEK2	RNF8	FANCD2	SMC3	UIMC1	ATM	RBBP8	TP53BP1	SMC1A	TERF2	FAM175A	RAD17	RFWD2	UBE2N	RAD9A	DCLRE1C	KAT5	CDC25C	XRCC4	MDM2
HIV-1 NEF: NEGATIVE EFFECTOR OF FAS AND TNF-ALPHA%PATHWAY INTERACTION DATABASE NCI-NATURE CURATED DATA%HIV-1 NEF: NEGATIVE EFFECTOR OF FAS AND TNF-ALPHA	HIV-1 Nef: Negative effector of Fas and TNF-alpha	CASP7	RIPK1	FADD	BID	MAP2K7	CASP2	CFLAR	APAF1	FAS	TNF	RELA	CASP6	MAPK8	NFKB1	NFKBIA	DAXX	TRADD	CHUK	FASLG	BAG4	MAP3K14	BIRC3	CASP9	TRAF1	CRADD	MAP3K5	TRAF2	TNFRSF1A	BCL2	CD247	CYCS	CASP8	CASP3
ENDOGENOUS TLR SIGNALING%PATHWAY INTERACTION DATABASE NCI-NATURE CURATED DATA%ENDOGENOUS TLR SIGNALING	Endogenous TLR signaling	IRAK4	HMGB1	TICAM1	IKBKG	TIRAP	TLR1	VCAN	IRAK1	IRAK2	CHUK	TLR6	SFTPA1	S100A9	RHOA	TLR4	TLR3	MYD88	CD14	S100A8	TLR2	HSPD1	IKBKB	BGN	LY96
IL27-MEDIATED SIGNALING EVENTS%PATHWAY INTERACTION DATABASE NCI-NATURE CURATED DATA%IL27-MEDIATED SIGNALING EVENTS	IL27-mediated signaling events	GATA3	TGFB1	TNF	IL6ST	STAT4	EBI3	IL12B	IL27	JAK2	IL27RA	IL12RB1	IL12A	STAT5A	IL12RB2	STAT2	STAT1	STAT3	IL18	TYK2	IL6	IL1B	IL17A	TBX21	IL2	IFNG	JAK1
P75(NTR)-MEDIATED SIGNALING%PATHWAY INTERACTION DATABASE NCI-NATURE CURATED DATA%P75(NTR)-MEDIATED SIGNALING	p75(NTR)-mediated signaling	YWHAE	ADAM17	PIK3R1	BAD	AKT1	PIK3CA	CASP9	MAPK9	PRKACB	PRKCZ	TRAF6	SHC1	APP	IKBKB	ARHGDIA	PRKCI	CASP3	SQSTM1	IKBKG	MAGED1	BCL2L11	IRAK1	NGFR	MAPK10	APAF1	NGF	MYD88	BIRC2	DIABLO	XIAP	FURIN	CASP6	NTF4	NTF3	MAPK8	NTRK1	BDNF	RAC1	PSENEN	TP53	CHUK	PSEN1	RHOA	APH1A	BIRC3	NCSTN	PRDM4	APH1B
CANONICAL WNT SIGNALING PATHWAY%PATHWAY INTERACTION DATABASE NCI-NATURE CURATED DATA%CANONICAL WNT SIGNALING PATHWAY	Canonical Wnt signaling pathway	RANBP3	KLHL12	NKD2	GSK3B	DVL1	DVL2	DVL3	GSK3A	CAV1	PI4K2A	PIP5K1B	CTNNB1	CSNK1G1	CUL3	LRP6	APC	AXIN1	PPP2R5A	FZD5	WNT3A
FGF SIGNALING PATHWAY%PATHWAY INTERACTION DATABASE NCI-NATURE CURATED DATA%FGF SIGNALING PATHWAY	FGF signaling pathway	GAB1	FGF19	PTPN11	FRS2	CAMK2A	SPRY2	CTTN	FGFR4	PIK3R1	CBL	GRB2	SOS1	FGFR3	PLCG1	SDC2	KLB	STAT5B	FGF1	RPS6KA1	NCAM1	PDPK1	IL17RD	SSH1	PAK4	FGFR2	PLAU	STAT1	SPP1	PTK2B	MAPK1	AKT1	MAPK3	BGLAP	PIK3CA	PLAUR	MMP9	RUNX2	CTNND1	JUN	CDH1	FGF23	FOS	SHC1	SRC	CDH2	FGFR1
COREGULATION OF ANDROGEN RECEPTOR ACTIVITY%PATHWAY INTERACTION DATABASE NCI-NATURE CURATED DATA%COREGULATION OF ANDROGEN RECEPTOR ACTIVITY	Coregulation of Androgen receptor activity	PELP1	CCND1	KDM1A	RANBP9	AKT1	TGIF1	PIAS4	PIAS3	NCOA2	AR	HIP1	UBE2I	TGFB1I1	FHL2	UBE3A	RPS6KA3	CCND3	ZMIZ1	CASP8	APPL1	PIAS1	NKX3-1	NCOA6	NCOA4	LATS2	CTDSP1	TMPRSS2	MAK	KLK3	CTDSP2	KLK2	ZNF318	SNURF	NRIP1	FKBP4	KDM3A	TMF1	PRDX1	HNRNPA1	PATZ1	SVIL	KDM4C	PRKDC	PA2G4	CTNNB1	TCF4	BRCA1	CARM1
ALK2 SIGNALING EVENTS%PATHWAY INTERACTION DATABASE NCI-NATURE CURATED DATA%ALK2 SIGNALING EVENTS	ALK2 signaling events	BMPR2	TLX2	SMAD4	AMHR2	ACVR1	AMH	FKBP1A	SMAD1	BMP7	SMAD9	SMAD5
E-CADHERIN SIGNALING IN KERATINOCYTES%PATHWAY INTERACTION DATABASE NCI-NATURE CURATED DATA%E-CADHERIN SIGNALING IN KERATINOCYTES	E-cadherin signaling in keratinocytes	AKT1	RAC1	PIK3CA	JUP	FYN	VASP	RHOA	PIK3R1	AKT2	CTNND1	PLCG1	CTNNB1	CDH1	ZYX	CTNNA1	EGFR	SRC	CASR	FMN1	PIP5K1A	AJUBA
IL6-MEDIATED SIGNALING EVENTS%PATHWAY INTERACTION DATABASE NCI-NATURE CURATED DATA%IL6-MEDIATED SIGNALING EVENTS	IL6-mediated signaling events	GAB1	PTPN11	VAV1	IL6R	MAP2K6	FOXO1	MAPK11	LMO4	GAB2	PIK3R1	GRB2	SOS1	MITF	IL6ST	SOCS3	MAPK14	JAK2	PRKCD	STAT1	STAT3	HCK	BCL2L1	MYC	TYK2	AKT1	RAC1	IL6	PIK3CA	CRP	HSP90B1	PIAS3	TNFSF11	LBP	A2M	MCL1	MAP2K4	FGG	PTPRE	JUNB	CEBPD	JUN	IRF1	FOS	TIMP1	CEBPB	PIAS1	JAK1
EPHRINA-EPHA PATHWAY%PATHWAY INTERACTION DATABASE NCI-NATURE CURATED DATA%EPHRINA-EPHA PATHWAY	EphrinA-EPHA pathway	EFNA5	EPHA3	EPHA2	EPHA5	EPHA4	EPHA7	EPHA6	EPHA8
ATR SIGNALING PATHWAY%PATHWAY INTERACTION DATABASE NCI-NATURE CURATED DATA%ATR SIGNALING PATHWAY	ATR signaling pathway	CDC25A	YWHAB	BRCA2	CHEK1	TOPBP1	NBN	ATRIP	RFC5	YWHAZ	RFC3	RFC4	RFC2	CDK2	PPP2CA	RAD51	RPA1	RPA2	FANCD2	HUS1	ATR	PPP2R1A	RAD17	CLSPN	RAD1	RAD9A	BTRC	FBXW11	SMARCAL1	PLK1	MCM7	CDC25C	CEP164	TIPIN	MDM2	CDC6	PPP2R2B	TIMELESS	MCM2	CCNA2
IGF1 PATHWAY%PATHWAY INTERACTION DATABASE NCI-NATURE CURATED DATA%IGF1 PATHWAY	IGF1 pathway	PTPN11	PTPN1	IGF1R	NCK2	PTK2	YWHAE	PIK3R1	GRB2	SOS1	CRK	RAF1	BAD	GNB2L1	PDPK1	PRKCD	YWHAZ	CRKL	RPS6KB1	AKT1	PIK3CA	BCAR1	PRKCZ	IRS1	SHC1	PXN	IRS2	GRB10	HRAS	PRKD1
DEGRADATION OF BETA CATENIN%PATHWAY INTERACTION DATABASE NCI-NATURE CURATED DATA%DEGRADATION OF BETA CATENIN	Degradation of beta catenin	CUL1	SKP1	GSK3B	DVL1	DVL2	CSNK1A1	DVL3	GSK3A	CSNK1D	CSNK1E	BTRC	CTNNB1	LRP6	APC	AXIN2	AXIN1	FZD5	WNT3A
CELLULAR ROLES OF ANTHRAX TOXIN%PATHWAY INTERACTION DATABASE NCI-NATURE CURATED DATA%CELLULAR ROLES OF ANTHRAX TOXIN	Cellular roles of Anthrax toxin	CALM3	CALM1	CALM2	MAPK3	CASP1	MAP2K7	MAP2K6	IL1B	MAP2K1	MAP2K2	DEFA1	ANTXR2	ANTXR1	MAP2K4	NLRP1	DEFA1B	TNF	MAP2K3	VCAM1	PGR	IL18	MAPK1
VISUAL SIGNAL TRANSDUCTION: RODS%PATHWAY INTERACTION DATABASE NCI-NATURE CURATED DATA%VISUAL SIGNAL TRANSDUCTION: RODS	Visual signal transduction: Rods	GUCY2D	GUCA1B	GUCA1A	GUCA1C	GUCY2F	RPE65	GRK1	GNB1	RDH12	RGS9BP	SLC24A1	PDE6G	GNGT1	RHO	SAG	RDH5	CNGA1	LRAT	PDE6B	GNB5	PDE6A	GNAT1	RGS9
FOXM1 TRANSCRIPTION FACTOR NETWORK%PATHWAY INTERACTION DATABASE NCI-NATURE CURATED DATA%FOXM1 TRANSCRIPTION FACTOR NETWORK	FOXM1 transcription factor network	CDK1	SKP2	AURKB	MAP2K1	CCND1	CCNB2	BRCA2	RB1	CREBBP	CENPA	ESR1	CDK4	MYC	SP1	EP300	CDK2	CHEK2	CCNE1	CCNB1	MMP2	GSK3A	BIRC5	LAMA4	ONECUT1	TGFA	GAS1	FOXM1	CENPB	CKS1B	ETV5	NEK2	NFATC3	XRCC1	CENPF	FOS	HIST1H2BA	PLK1	HSPA1B	HSPA1A	CDKN2A	CDC25B	CCNA2
IL8- AND CXCR1-MEDIATED SIGNALING EVENTS%PATHWAY INTERACTION DATABASE NCI-NATURE CURATED DATA%IL8- AND CXCR1-MEDIATED SIGNALING EVENTS	IL8- and CXCR1-mediated signaling events	PRKCA	ARRB2	CXCL8	CBL	PLD1	PDPK1	PIK3CG	PIK3R6	RAB5A	GNA14	GNA15	LYN	FGR	HCK	AKT1	DNM1	PLCB2	ARRB1	ADRBK1	GNG2	PRKCG	GNAI2	PLCB3	GNB1	PLCB1	CXCR1	PRKCB	PRKCE
PDGFR-BETA SIGNALING PATHWAY%PATHWAY INTERACTION DATABASE NCI-NATURE CURATED DATA%PDGFR-BETA SIGNALING PATHWAY	PDGFR-beta signaling pathway	NCK2	YWHAE	YWHAB	YWHAQ	PIK3R1	SFN	PLCG1	YWHAG	YWHAH	PRKCD	JAK2	SPHK1	STAT5A	YWHAZ	RAP1B	BRAF	ELK1	STAT1	STAT3	S1PR1	PIK3CA	MAPK9	JUN	NRAS	FOS	PRKCE	PIK3CB	KRAS	CYFIP2	NCKAP1	WASF2	MAP2K7	JUND	USP6NL	ABL1	SLA	ACTN4	MAPK10	SLC9A3R2	SLC9A3R1	RAB4A	CTTN	DOCK4	ABI1	MYOCD	RAPGEF1	ARAP1	ACTA2
INSULIN-MEDIATED GLUCOSE TRANSPORT%PATHWAY INTERACTION DATABASE NCI-NATURE CURATED DATA%INSULIN-MEDIATED GLUCOSE TRANSPORT	Insulin-mediated glucose transport	INS	CALM3	CALM1	CALM2	INSR	YWHAE	GSK3B	YWHAB	STXBP4	YWHAQ	SFN	YWHAG	YWHAH	YWHAZ	ASIP	PPP1R3A	GYS1	LNPEP	TRIP10	PPP1CC	VAMP2	RHOQ	AKT1	STX4	AKT2	PRKCZ	SLC2A4	TBC1D4	PRKCI
BETA2 INTEGRIN CELL SURFACE INTERACTIONS%PATHWAY INTERACTION DATABASE NCI-NATURE CURATED DATA%BETA2 INTEGRIN CELL SURFACE INTERACTIONS	Beta2 integrin cell surface interactions	C3	FCGR2A	THY1	KNG1	PLAU	ITGAM	PLAT	ITGB2	ITGAL	ICAM1	ITGAX	JAM3	CYR61	PLAUR	SPON2	ICAM2	FGG	ITGAD	ICAM3	ICAM4	F11R	FGB	FGA	VCAM1	F10	GP1BA	PROC	TGFBI	CD40LG
ALK1 PATHWAY%PATHWAY INTERACTION DATABASE NCI-NATURE CURATED DATA%ALK1 PATHWAY	ALK1 pathway	ACVRL1	ACVR1	FKBP1A
NECTIN ADHESION PATHWAY%PATHWAY INTERACTION DATABASE NCI-NATURE CURATED DATA%NECTIN ADHESION PATHWAY	Nectin adhesion pathway	PTK2	PDGFRB	PIK3R1	RAPGEF1	CRK	CTNNB1	PDGFB	MLLT4	ITGB3	CDC42	RAP1B	ITGAV	VAV2	RAC1	PIK3CA	PIP5K1C	PVRL2	F11R	FARP2	IQGAP1	CDH1	CTNNA1	SRC	PTPRM	RAP1A	PVR	CLDN1	PVRL3	TLN1	PVRL1
BCR SIGNALING PATHWAY%PATHWAY INTERACTION DATABASE NCI-NATURE CURATED DATA%BCR SIGNALING PATHWAY	BCR signaling pathway	PIK3R1	PPP3CB	PPP3CC	RELA	CARD11	BCL2A1	BCL10	MALT1	PDPK1	CD79B	MAPK14	CD79A	CD19	SH3BP5	CD72	ELK1	LYN	IBTK	PTPRC	CSNK2A1	CD22	PTPN6	NFKBIB	POU2F2	NFKB1	FCGR2B	AKT1	NFKBIA	PIK3CA	JUN	TRAF6	NFATC1	FOS	SHC1	IKBKB	HRAS	CALM3	IKBKG	CSK	CALM1	CALM2	MAP4K1	DOK1	MAP2K1	RASA1	BTK	GRB2	SOS1
REGULATION OF RHOA ACTIVITY%PATHWAY INTERACTION DATABASE NCI-NATURE CURATED DATA%REGULATION OF RHOA ACTIVITY	Regulation of RhoA activity	NET1	DEF6	OBSCN	ARHGAP35	ARHGDIB	VAV1	DLC1	TRIO	BCR	ARHGEF3	ARHGEF5	ARHGEF2	ARAP1	CDKN1B	ARHGEF15	VAV2	ARHGEF11	ARHGEF28	ARAP3	VAV3	ARHGEF25	NGEF	RHOA	AKAP13	ECT2	MCF2L	MCF2	ARHGAP8	ARHGDIG	ARHGEF10L	ARHGAP6	ARHGEF1	ARHGAP4	OPHN1	SRGAP1	ARHGAP9	ARHGEF10	FARP1	ARHGAP5	ARHGEF12	ARHGDIA	ARHGEF17	ABR	PLEKHG6	ARHGEF18	MYO9B
EFFECTS OF BOTULINUM TOXIN%PATHWAY INTERACTION DATABASE NCI-NATURE CURATED DATA%EFFECTS OF BOTULINUM TOXIN	Effects of Botulinum toxin	SNAP25	SYT1	STXBP1	RAB3GAP2	STX1A	CHRNA1	UNC13B	VAMP2	RIMS1
NOTCH SIGNALING PATHWAY%PATHWAY INTERACTION DATABASE NCI-NATURE CURATED DATA%NOTCH SIGNALING PATHWAY	Notch signaling pathway	CUL1	SKP1	CCND1	CBL	NUMB	CDKN1A	NOTCH1	MAML2	FBXW7	EPS15	KDM1A	MAML1	RBPJ	MYC	EP300	ITCH	DNM1	YY1	RBBP8	RAB11A	SPEN	NCOR2	NCOR1	IL4	HDAC1	CTBP1	GATA3	SKP2	FURIN	PTCRA	PSENEN	ADAM12	DNER	APH1A	ADAM10	NCSTN	NOTCH2	APH1B	BTRC	NOTCH3	MYCBP	NOTCH4	DTX1	DLL1	DLL3	DLL4	MARK2	JAG2
GLYPICAN 2 NETWORK%PATHWAY INTERACTION DATABASE NCI-NATURE CURATED DATA%GLYPICAN 2 NETWORK	Glypican 2 network	GPC2	MDK
IL2 SIGNALING EVENTS MEDIATED BY STAT5%PATHWAY INTERACTION DATABASE NCI-NATURE CURATED DATA%IL2 SIGNALING EVENTS MEDIATED BY STAT5	IL2 signaling events mediated by STAT5	PTPN11	LTA	GAB2	PIK3R1	GRB2	IL2RG	SOS1	LCK	STAT5B	STAT5A	BCL2L1	MYC	SP1	IL2RB	PIK3CA	FASLG	PRF1	BCL2	IL2	SHC1	IL4	CCND3	CCND2	JAK3	JAK1	ELF1	FOXP3	CCNA2	CDK6	IL2RA
IL8- AND CXCR2-MEDIATED SIGNALING EVENTS%PATHWAY INTERACTION DATABASE NCI-NATURE CURATED DATA%IL8- AND CXCR2-MEDIATED SIGNALING EVENTS	IL8- and CXCR2-mediated signaling events	CXCR2	PRKCA	ARRB2	RAC2	DOCK2	RAB7A	CXCL8	CBL	ELMO1	PDPK1	PIK3CG	PLD2	PIK3R6	RAB5A	GNA14	GNA15	LYN	FGR	HCK	PPP2CA	AKT1	DNM1	PLCB2	RAB11A	PPP2R1A	VASP	ARRB1	GNG2	PRKCG	GNAI2	PLCB3	GNB1	PLCB1	PRKCB
ERBB2 ERBB3 SIGNALING EVENTS%PATHWAY INTERACTION DATABASE NCI-NATURE CURATED DATA%ERBB2 ERBB3 SIGNALING EVENTS	ErbB2 ErbB3 signaling events	PTPN11	NRG2	MAP2K1	MAP2K2	MAPK10	PIK3R1	GRB2	CHRNA1	SOS1	DOCK7	PPP3CB	ERBB3	CHRNE	RAF1	USP8	RNF41	NFATC4	BAD	NF2	JAK2	MTOR	CDC42	MAPK8	STAT3	NRG1	MAPK1	AKT1	RAC1	MAPK3	PIK3CA	PRKACA	MAPK9	JUN	NRAS	FOS	SHC1	SRC	PIK3CB	HRAS	ERBB2	KRAS
FOXA TRANSCRIPTION FACTOR NETWORKS%PATHWAY INTERACTION DATABASE NCI-NATURE CURATED DATA%FOXA TRANSCRIPTION FACTOR NETWORKS	FOXA transcription factor networks	FOXA1	FOXA3	FOXA2
PROTEOGLYCAN SYNDECAN-MEDIATED SIGNALING EVENTS%PATHWAY INTERACTION DATABASE NCI-NATURE CURATED DATA%PROTEOGLYCAN SYNDECAN-MEDIATED SIGNALING EVENTS	Proteoglycan syndecan-mediated signaling events	SDC2	SDC3	SDC1	SDC4
BETA3 INTEGRIN CELL SURFACE INTERACTIONS%PATHWAY INTERACTION DATABASE NCI-NATURE CURATED DATA%BETA3 INTEGRIN CELL SURFACE INTERACTIONS	Beta3 integrin cell surface interactions	VTN	COL4A4	KDR	COL4A3	PDGFRB	COL4A6	SDC1	COL4A5	THY1	TGFBR2	PDGFB	FN1	SPHK1	ITGB3	LAMC1	PLAU	SPP1	COL1A2	ITGAV	TNC	HMGB1	IBSP	VEGFA	ITGA2B	EDIL3	L1CAM	CD47	FBN1	CYR61	PLAUR	THBS1	LAMA4	FGG	F11R	LAMB1	FGB	FGA	TGFBI	COL1A1	SDC4	PVR	COL4A1
THROMBIN PROTEASE-ACTIVATED RECEPTOR (PAR) PATHWAY%PATHWAY INTERACTION DATABASE NCI-NATURE CURATED DATA%THROMBIN PROTEASE-ACTIVATED RECEPTOR (PAR) PATHWAY	Thrombin protease-activated receptor (PAR) pathway	F2
IL2-MEDIATED SIGNALING EVENTS%PATHWAY INTERACTION DATABASE NCI-NATURE CURATED DATA%IL2-MEDIATED SIGNALING EVENTS	IL2-mediated signaling events	DOK2	FYN	PIK3R1	IL2RG	SOCS1	SOCS3	STAT5B	MAPKAPK2	MAPK14	STAT5A	STAT1	STAT3	CISH	MYC	PIK3CA	IKZF3	STAM2	SOCS2	STAM	MAPK9	JUN	NRAS	FOS	IRS1	IL2	SHC1	PRKCB	IRS2	PRKCE	HRAS	IFNG	IL2RA	KRAS	PTPN11	MAP2K1	MAP2K2	MAPK11	RASA1	GAB2	GRB2	SOS1	LCK	RAF1	MAPK8	PTK2B	MAPK1	CDK2	MAPK3
GLYPICAN PATHWAY%PATHWAY INTERACTION DATABASE NCI-NATURE CURATED DATA%GLYPICAN PATHWAY	Glypican pathway	GPC2	GPC3	GPC1
CIRCADIAN RHYTHM PATHWAY%PATHWAY INTERACTION DATABASE NCI-NATURE CURATED DATA%CIRCADIAN RHYTHM PATHWAY	Circadian rhythm pathway	PER2	BHLHE40	PER1	CRY2	WDR5	CRY1	CLOCK	ATR	CSNK1E	CHEK1	NONO	NR1D1	TIMELESS	NPAS2	ARNTL	2020-12-01
IL12-MEDIATED SIGNALING EVENTS%PATHWAY INTERACTION DATABASE NCI-NATURE CURATED DATA%IL12-MEDIATED SIGNALING EVENTS	IL12-mediated signaling events	RAB7A	CD3E	IL2RG	SOCS1	STAT6	RELA	IL18RAP	STAT4	ATF2	IL12B	MAPK14	JAK2	B2M	IL12RB1	MTOR	EOMES	STAT5A	NOS2	STAT1	STAT3	IL18	CD8B	TYK2	CD8A	NFKB1	CD4	IL1B	GZMB	FASLG	IL18R1	CD3G	CD3D	TBX21	HLA-DRA	FOS	CD247	IL2	HLA-DRB1	IL4	HLA-A	IFNG	IL2RA	MAP2K6	LCK	CCR5	IL1R1	RELB	HLX
BETA5 BETA6 BETA7 AND BETA8 INTEGRIN CELL SURFACE INTERACTIONS%PATHWAY INTERACTION DATABASE NCI-NATURE CURATED DATA%BETA5 BETA6 BETA7 AND BETA8 INTEGRIN CELL SURFACE INTERACTIONS	Beta5 beta6 beta7 and beta8 integrin cell surface interactions	VTN	ITGAV	EDIL3	FBN1	ITGB8	SDC1	ITGB7	PLAUR	CYR61	ITGB6	ITGA4	MADCAM1	VCAM1	TGFBR1	FN1	ITGB5	PLAU
INTEGRINS IN ANGIOGENESIS%PATHWAY INTERACTION DATABASE NCI-NATURE CURATED DATA%INTEGRINS IN ANGIOGENESIS	Integrins in angiogenesis	COL4A4	COL7A1	COL5A2	COL4A3	COL6A1	COL4A6	SDC1	COL4A5	COL6A3	PIK3R1	CBL	TGFBR2	FN1	ROCK1	CDKN1B	RPS6KB1	AKT1	EDIL3	PIK3CA	IRS1	CSF1	SRC	PXN	CASP8	VTN	PTPN11	IGF1R	KDR	PTK2	ITGB3	ILK	SPP1	COL1A2	PTK2B	MAPK1	PIK3C2A	ITGAV	ADGRA2	RAC1	VEGFA	ANGPTL3	MAPK3	VAV3	MFGE8	PI4KB	RHOA	CSF1R	BCAR1
SIGNALING EVENTS MEDIATED BY HDAC CLASS III%PATHWAY INTERACTION DATABASE NCI-NATURE CURATED DATA%SIGNALING EVENTS MEDIATED BY HDAC CLASS III	Signaling events mediated by HDAC Class III	ACSS1	MEF2D	PPARGC1A	HIST1H4K	HIST1H4L	FOXO4	HIST1H4A	FOXO3	TUBB2A	FOXO1	HIST1H4B	HIST4H4	HIST1H4H	HIST1H4I	HIST1H4J	HIST1H4C	HIST1H4D	HIST1H4E	HIST1H4F	CREBBP	SIRT7	CDKN1A	SIRT1	SIRT2	XRCC6	SIRT3	EP300	TP53	KAT2B	HDAC4	BAX	FHL2	MYOD1	ACSS2	HIST2H4A	HOXA10	TUBA1B	HIST2H4B	HIST1H1E
RETINOIC ACID RECEPTORS-MEDIATED SIGNALING%PATHWAY INTERACTION DATABASE NCI-NATURE CURATED DATA%RETINOIC ACID RECEPTORS-MEDIATED SIGNALING	Retinoic acid receptors-mediated signaling	CDK1	PRKCA	NRIP1	RXRB	RXRA	RXRG	CCNH	CREBBP	CDK7	MAPK14	RBP1	MNAT1	VDR	RARG	MAPK8	HDAC3	MAPK1	EP300	AKT1	MAPK3	NCOA1	RARA	RARB	NCOA2	PRKACA	NCOR2	PRKCG	KAT2B	NCOA3	HDAC1
HYPOXIC AND OXYGEN HOMEOSTASIS REGULATION OF HIF-1-ALPHA%PATHWAY INTERACTION DATABASE NCI-NATURE CURATED DATA%HYPOXIC AND OXYGEN HOMEOSTASIS REGULATION OF HIF-1-ALPHA	Hypoxic and oxygen homeostasis regulation of HIF-1-alpha	HIF1A	OS9	COPS5	TP53	ARNT	HSP90AA1	GNB2L1	TCEB2	TCEB1	HIF1AN	VHL	EGLN1	EGLN3	CDKN2A	EGLN2	NAA10	CUL2	HIF3A	RBX1
FOXA1 TRANSCRIPTION FACTOR NETWORK%PATHWAY INTERACTION DATABASE NCI-NATURE CURATED DATA%FOXA1 TRANSCRIPTION FACTOR NETWORK	FOXA1 transcription factor network	PRDM15	INS	VTN	ATP5J	KLK3	NRIP1	NDUFV3	SFTPA1	XBP1	BRCA1	SOD1	CREBBP	CDKN1B	FOXA1	ESR1	FOXA3	FOXA2	SP1	EP300	APOB	SHH	COL18A1	SERPINA1	SFTPA2	C4BPB	CYP2C18	JUN	POU2F1	SFTPD	GCG	AR	DSCAM	NR2F2	NCOA3	PISD	AP1B1	FOS	NFIA	NFIB	NFIC	SCGB1A1	CEBPB	TFF1	NKX3-1
NONCANONICAL WNT SIGNALING PATHWAY%PATHWAY INTERACTION DATABASE NCI-NATURE CURATED DATA%NONCANONICAL WNT SIGNALING PATHWAY	Noncanonical Wnt signaling pathway	DAAM1	TAB2	TAB1	ARRB2	DVL1	DVL2	YES1	MAPK10	CAMK2A	DVL3	CSNK1A1	ROCK1	CDC42	CTHRC1	PPARG	MAPK8	FZD2	MAP3K7	FZD5	RAC1	FZD7	FZD6	WNT5A	RHOA	ROR2	MAPK9	PRKCZ	NLK	NFATC2	CHD7	FLNA	SETDB1
REGULATION OF NUCLEAR BETA CATENIN SIGNALING AND TARGET GENE TRANSCRIPTION%PATHWAY INTERACTION DATABASE NCI-NATURE CURATED DATA%REGULATION OF NUCLEAR BETA CATENIN SIGNALING AND TARGET GENE TRANSCRIPTION	Regulation of nuclear beta catenin signaling and target gene transcription	MYF5	CUL1	SKP1	YWHAE	YWHAB	DVL3	CXCL8	YWHAQ	CCND1	SFN	MITF	YWHAG	YWHAH	T	TCF7L1	HBP1	YWHAZ	CAMK4	MYC	EP300	ID2	NCOA2	TLE1	JUN	AR	XPO1	AXIN2	RUVBL2	HDAC2	HDAC1	CTBP1	TCF7L2	VCAN	INCENP	SNAI2	CTNNB1	TCF4	ZCCHC12	CHD8	CBY1	FGF4	MED12	SALL4	PITX2	CYR61	MYOG	MMP2	TLE4
PLASMA MEMBRANE ESTROGEN RECEPTOR SIGNALING%PATHWAY INTERACTION DATABASE NCI-NATURE CURATED DATA%PLASMA MEMBRANE ESTROGEN RECEPTOR SIGNALING	Plasma membrane estrogen receptor signaling	IGF1R	GNAL	PELP1	STRN	MAPK11	HBEGF	PIK3R1	GRB2	SOS1	ESR2	GNAI3	GNAI1	ROCK2	GNA14	GNA15	ESR1	GNAQ	GNA11	NOS3	AKT1	PLCB2	PIK3CA	MMP2	MMP9	RHOA	GNAO1	BCAR1	GNAZ	GNG2	GNAI2	GNA13	PLCB3	NRAS	GNB1	MSN	PLCB1	SHC1	SRC	HRAS	KRAS
EPO SIGNALING PATHWAY%PATHWAY INTERACTION DATABASE NCI-NATURE CURATED DATA%EPO SIGNALING PATHWAY	EPO signaling pathway	GAB1	PTPN11	SH2B3	EPOR	TEC	BTK	PIK3R1	CBL	GRB2	RAPGEF1	SOS1	PLCG1	EPO	SOCS3	STAT5B	MAPK14	JAK2	STAT5A	CRKL	MAPK8	LYN	STAT1	PTPN6	BCL2L1	PLCG2	NFKB1	VAV2	BCL2	SHC1	IRS2	RAP1A	HRAS
P38 MAPK SIGNALING PATHWAY%PATHWAY INTERACTION DATABASE NCI-NATURE CURATED DATA%P38 MAPK SIGNALING PATHWAY	p38 MAPK signaling pathway	CALM3	TAB2	CALM1	TAB1	CALM2	MAP2K6	GADD45A	MAPK11	MAP3K6	MAP3K4	TAOK3	TAOK1	TAOK2	MAP3K10	MAPK14	GADD45B	GADD45G	MAP3K7	RAC1	MAP3K1	ATM	CAMK2B	MAP2K3	MAP3K3	MAP3K5	TRAF2	TRAF6	CCM2	TXN
C-MYC PATHWAY%PATHWAY INTERACTION DATABASE NCI-NATURE CURATED DATA%C-MYC PATHWAY	C-MYC pathway	MAX	ACTL6A	RUVBL1	PAK2	SUPT7L	SKP2	SUPT3H	GSK3B	TAF9	AK6	ZBTB17	PML	HBP1	FBXW7	TAF12	PPP2R5A	TAF10	MYC	PPP2CA	PIN1	KAT2A	KAT5	TRRAP	RUVBL2	CDKN2A	AXIN1
S1P1 PATHWAY%PATHWAY INTERACTION DATABASE NCI-NATURE CURATED DATA%S1P1 PATHWAY	S1P1 pathway	VEGFA	RAC1	PLCB2	MAPK3	KDR	PDGFRB	PTGS2	RHOA	GNAO1	GNAZ	PLCG1	GNAI2	GNAI3	PDGFB	ABCC1	GNAI1	SPHK1	S1PR1	MAPK1
GLYPICAN 1 NETWORK%PATHWAY INTERACTION DATABASE NCI-NATURE CURATED DATA%GLYPICAN 1 NETWORK	Glypican 1 network	FYN	YES1	TGFB1	TGFB3	FLT1	LAMA1	LCK	BLK	SMAD2	TGFBR1	TGFBR2	SERPINC1	SLIT2	LYN	PRNP	PLA2G2A	NRG1	TDGF1	FGR	HCK	VEGFA	FGF2	GPC1	SRC	APP	FGFR1
ENDOTHELINS%PATHWAY INTERACTION DATABASE NCI-NATURE CURATED DATA%ENDOTHELINS	Endothelins	GNAL	PLA2G4A	MAPK14	JAK2	PRKCD	GNA14	GNA15	GNAQ	GNA11	PRKCQ	AKT1	PLCB2	EDNRA	CYSLTR1	EDNRB	CYSLTR2	PRKCG	PRKCH	JUN	TRPC6	EDN2	EDN3	PLCB3	ADCY9	ADCY4	FOS	ADCY3	PLCB1	ADCY2	ADCY1	SRC	ADCY8	PRKCB	ADCY6	PRKCE	ADCY5	EDN1	HRAS	PRKCA	MAP2K1	MAP2K2	CRK	RAF1	GNAI3	GNAI1	CDC42	MAPK8	COL1A2
VEGF AND VEGFR SIGNALING NETWORK%PATHWAY INTERACTION DATABASE NCI-NATURE CURATED DATA%VEGF AND VEGFR SIGNALING NETWORK	VEGF and VEGFR signaling network	NRP1	FIGF	NRP2	VEGFA	FLT4	VEGFB	KDR	PGF	VEGFC	FLT1
NEPHRIN NEPH1 SIGNALING IN THE KIDNEY PODOCYTE%PATHWAY INTERACTION DATABASE NCI-NATURE CURATED DATA%NEPHRIN NEPH1 SIGNALING IN THE KIDNEY PODOCYTE	Nephrin Neph1 signaling in the kidney podocyte	F2RL2	ARRB2	WASL	NCK2	FYN	TJP1	MAPK10	KIRREL	CD2AP	NPHS1	PIK3R1	NPHS2	GRB2	PLCG1	BAD	MAPK8	AKT1	RAC1	PIK3CA	PARD6A	MAP2K4	MAPK9	PRKCZ	JUN	TRPC6	PIK3CB	PRKCI	NCK1
LPA RECEPTOR MEDIATED EVENTS%PATHWAY INTERACTION DATABASE NCI-NATURE CURATED DATA%LPA RECEPTOR MEDIATED EVENTS	LPA receptor mediated events	GSK3B	CXCL8	HBEGF	PIK3R1	PLCG1	RELA	MAPT	PRKCD	PLD2	GNA14	GNA15	LYN	GNAQ	GNA11	NFKB1	AKT1	NFKBIA	GNG2	JUN	PLCB3	ADCY9	ADCY4	GNB1	FOS	ARHGEF1	ADCY3	ADCY2	ADCY1	SRC	ADCY8	PXN	ADCY6	PRKCE	ADCY5	PIK3CB	HRAS	CASP3	GAB1	PTK2	TIAM1	SLC9A3R2	TRIP6	CRK	ADRA1B	GNAI3	LPAR1	LPAR2	LPAR3
UROKINASE-TYPE PLASMINOGEN ACTIVATOR (UPA) AND UPAR-MEDIATED SIGNALING%PATHWAY INTERACTION DATABASE NCI-NATURE CURATED DATA%UROKINASE-TYPE PLASMINOGEN ACTIVATOR (UPA) AND UPAR-MEDIATED SIGNALING	Urokinase-type plasminogen activator (uPA) and uPAR-mediated signaling	VTN	PDGFRB	TGFB1	CRK	DOCK1	FN1	EGFR	ITGB5	ITGB3	SERPINE1	ITGA3	PLAU	ITGB1	ITGAM	LRP1	ITGAV	ITGB2	RAC1	FPR1	KLK4	FPR3	FPR2	VLDLR	PDGFD	CTSG	PLAUR	MMP9	MMP12	MMP13	NCL	CTRC	FGG	GPLD1	BCAR1	MMP3	FGB	FGA	PLG	ITGA5	ELANE	SRC	HGF
VALIDATED TARGETS OF C-MYC TRANSCRIPTIONAL REPRESSION%PATHWAY INTERACTION DATABASE NCI-NATURE CURATED DATA%VALIDATED TARGETS OF C-MYC TRANSCRIPTIONAL REPRESSION	Validated targets of C-MYC transcriptional repression	GFI1	CLU	FTH1	HMGCS2	TBP	SLC11A1	CCND1	DNMT3A	TSC2	SFRP1	TMEFF2	CSDE1	TMEM126A	S100A7	ALDH9A1	NDRG2	CDKN1A	CDKN1B	NDRG1	ZFP36L1	NFYA	NFYB	NFYC	GTF2H2	SFXN3	HDAC3	TJP2	MXD4	ITGB1	MYC	ITGB4	EP300	ID2	ITGA6	LGALS1	RBL1	CREB1	HDAC1	DDIT3	MAX	FOXO3	PDGFRB	GADD45A	CFLAR	SMAD2	BRCA1	ZBTB17	CDKN2B
BETA1 INTEGRIN CELL SURFACE INTERACTIONS%PATHWAY INTERACTION DATABASE NCI-NATURE CURATED DATA%BETA1 INTEGRIN CELL SURFACE INTERACTIONS	Beta1 integrin cell surface interactions	COL4A4	COL7A1	COL5A2	COL4A3	COL6A1	COL4A6	COL4A5	COL6A3	LAMA1	LAMA3	FN1	LAMC1	ITGA3	ITGB1	NPNT	NID1	CSPG4	FBN1	IGSF8	CD81	ITGA4	THBS2	ITGA2	THBS1	COL18A1	ITGA1	MDK	LAMA4	LAMB3	LAMA2	CD14	ITGA10	LAMB2	ITGA11	ITGA8	LAMB1	LAMC2	ITGA7	JAM2	ITGA6	VCAM1	ITGA5	ITGA9	VTN	PLAU	SPP1	COL1A2	ITGAV
ERBB RECEPTOR SIGNALING NETWORK%PATHWAY INTERACTION DATABASE NCI-NATURE CURATED DATA%ERBB RECEPTOR SIGNALING NETWORK	ErbB receptor signaling network	NRG2	EREG	AREG	BTC	NRG3	NRG4	HBEGF	TGFA	ERBB3	HSP90AA1	EGFR	NRG1	EGF	ERBB4	ERBB2
SIGNALING EVENTS MEDIATED BY HDAC CLASS II%PATHWAY INTERACTION DATABASE NCI-NATURE CURATED DATA%SIGNALING EVENTS MEDIATED BY HDAC CLASS II	Signaling events mediated by HDAC Class II	TUBB2A	YWHAE	YWHAB	HDAC10	HDAC11	ESR1	CAMK4	NR3C1	HDAC5	BCL6	HDAC3	GATA2	GATA1	HDAC9	HDAC6	HDAC7	SRF	MEF2C	RFXANK	BCOR	ANKRA2	ADRBK1	GNG2	NCOR2	HSP90AA1	HDAC4	GNB1	RANBP2	UBE2I	XPO1	SUMO1	RANGAP1	RAN	TUBA1B
TGF-BETA RECEPTOR SIGNALING%PATHWAY INTERACTION DATABASE NCI-NATURE CURATED DATA%TGF-BETA RECEPTOR SIGNALING	TGF-beta receptor signaling	TAB2	TAB1	ARRB2	YWHAE	TGFB1	YAP1	CAMK2A	TGFB3	CAV1	TGFBR1	TGFBR2	PML	PPP1CA	PDPK1	RPS6KB1	WWP1	ITCH	SMURF1	SHC1	FKBP1A	ZFYVE9	PPP2R2A	DACT2	RNF111	EIF2A	TGFBR3	ZFYVE16	STRAP	PPP1R15A	NEDD4L	PPP2CB	SPTBN1	SMURF2	DAB2	OCLN	BAMBI	DYNLRB1	GRB2	SOS1	XIAP	SMAD2	CTNNB1	SMAD4	SMAD3	SMAD7	MAP3K7	PPP2CA	CTGF
ALPHAE BETA7 INTEGRIN CELL SURFACE INTERACTIONS%PATHWAY INTERACTION DATABASE NCI-NATURE CURATED DATA%ALPHAE BETA7 INTEGRIN CELL SURFACE INTERACTIONS	AlphaE beta7 integrin cell surface interactions	ITGAE	CDH1	ITGB7
JNK SIGNALING IN THE CD4+ TCR PATHWAY%PATHWAY INTERACTION DATABASE NCI-NATURE CURATED DATA%JNK SIGNALING IN THE CD4+ TCR PATHWAY	JNK signaling in the CD4+ TCR pathway	MAP3K1	GRAP2	MAP4K1	LAT	MAP2K4	DBNL	CRK	JUN	PRKCB	CRKL	MAPK8	MAP3K8	LCP2	MAP3K7
ROLE OF CALCINEURIN-DEPENDENT NFAT SIGNALING IN LYMPHOCYTES%PATHWAY INTERACTION DATABASE NCI-NATURE CURATED DATA%ROLE OF CALCINEURIN-DEPENDENT NFAT SIGNALING IN LYMPHOCYTES	Role of Calcineurin-dependent NFAT signaling in lymphocytes	MEF2D	YWHAE	GSK3B	YWHAB	YWHAQ	SFN	YWHAG	YWHAH	BAD	MAPK14	PRKCD	KPNB1	YWHAZ	CAMK4	MAP3K8	CSNK2A1	BCL2L1	EP300	PRKCQ	AKAP5	CABIN1	CHP1	PRKACA	MAPK9	PRKCZ	PRKCG	PRKCH	NFATC3	NFATC2	NFATC1	XPO1	FKBP1A	PRKCB	PRKCE	RCAN1	RAN	RCAN2	CASP3	CALM3	CALM1	CALM2	PRKCA	CSNK1A1	KPNA2	NUP214	FKBP8	CREBBP	PIM1
TCR SIGNALING IN NAIVE CD4+ T CELLS%PATHWAY INTERACTION DATABASE NCI-NATURE CURATED DATA%TCR SIGNALING IN NAIVE CD4+ T CELLS	TCR signaling in naive CD4+ T cells	VAV1	FYN	CBL	CD3E	PLCG1	CARD11	BCL10	ITK	MALT1	PDPK1	MAP3K8	PTPRC	LCP2	PTPN6	PRKCQ	AKT1	CD4	CD86	CD80	CD3G	CD3D	RASGRP2	RASGRP1	TRAF6	CD28	NRAS	HLA-DRA	CD247	HLA-DRB1	SHC1	PRKCB	PRKCE	RAP1A	IKBKB	HRAS	FLNA	NCK1	KRAS	IKBKG	CSK	PTPN11	PRKCA	GRAP2	MAP4K1	TRPV6	LAT	GAB2	GRB2
VEGFR1 SPECIFIC SIGNALS%PATHWAY INTERACTION DATABASE NCI-NATURE CURATED DATA%VEGFR1 SPECIFIC SIGNALS	VEGFR1 specific signals	NRP1	CALM3	NRP2	SHC2	PTPN11	CALM1	CALM2	VEGFB	PRKCA	PGF	CAV1	CD2AP	RASA1	PIK3R1	CBL	FLT1	PLCG1	PDPK1	NOS3	MAPK1	HIF1A	AKT1	VEGFA	MAPK3	PIK3CA	PRKACA	HSP90AA1	PRKCB	NCK1
EGFR-DEPENDENT ENDOTHELIN SIGNALING EVENTS%PATHWAY INTERACTION DATABASE NCI-NATURE CURATED DATA%EGFR-DEPENDENT ENDOTHELIN SIGNALING EVENTS	EGFR-dependent Endothelin signaling events	EGFR	SHC1	MTOR	EDNRA	EDN1	GRB2	EGF	SOS1	HRAS
HEDGEHOG SIGNALING EVENTS MEDIATED BY GLI PROTEINS%PATHWAY INTERACTION DATABASE NCI-NATURE CURATED DATA%HEDGEHOG SIGNALING EVENTS MEDIATED BY GLI PROTEINS	Hedgehog signaling events mediated by Gli proteins	ARRB2	CSNK1G3	GSK3B	RBBP4	MAP2K1	SAP18	CSNK1A1	CSNK1D	RBBP7	CSNK1E	GNAI3	CSNK1G2	CSNK1G1	CREBBP	GNAI1	PRKCD	FOXA2	SIN3B	SIN3A	AKT1	PTCH1	GLI2	SHH	SMO	BTRC	PRKACA	GNAO1	GNAZ	IFT172	GNG2	GLI1	GLI3	SAP30	GNAI2	KIF3A	STK36	LGALS3	RAB23	SUFU	FBXW11	GNB1	SPOP	MTSS1	XPO1	IFT88	HDAC2	PIAS1	HDAC1
INSULIN PATHWAY%PATHWAY INTERACTION DATABASE NCI-NATURE CURATED DATA%INSULIN PATHWAY	Insulin Pathway	INS	EXOC4	F2RL2	PTPN11	PTPN1	INSR	EXOC3	EXOC6	FOXO3	NCK2	EXOC5	DOK1	EXOC2	EXOC1	EIF4EBP1	CAV1	RASA1	PIK3R1	CBL	GRB2	RAPGEF1	SOS1	CRK	SGK1	PDPK1	RPS6KB1	TRIP10	RHOQ	AKT1	PIK3CA	PARD6A	AKT2	PRKCZ	GRB14	PTPRA	IRS1	SHC1	EXOC7	SORBS1	GRB10	PRKCI	HRAS	NCK1
PDGF RECEPTOR SIGNALING NETWORK%PATHWAY INTERACTION DATABASE NCI-NATURE CURATED DATA%PDGF RECEPTOR SIGNALING NETWORK	PDGF receptor signaling network	PDGFB	PDGFRB	PDGFD	PDGFA	PDGFRA	PDGFC
LISSENCEPHALY GENE (LIS1) IN NEURONAL MIGRATION AND DEVELOPMENT%PATHWAY INTERACTION DATABASE NCI-NATURE CURATED DATA%LISSENCEPHALY GENE (LIS1) IN NEURONAL MIGRATION AND DEVELOPMENT	Lissencephaly gene (LIS1) in neuronal migration and development	CALM3	CALM1	CALM2	YWHAE	ABL1	PLA2G7	LRP8	RELN	KATNA1	NDEL1	DYNC1H1	MAP1B	CLIP1	DAB1	DCX	PAFAH1B3	CDK5R2	PAFAH1B2	PAFAH1B1	CDK5R1	CDC42	CSNK2A1	LRPAP1	RAC1	CDK5	VLDLR	PPP2R5D	RHOA	IQGAP1	NUDC	DYNLT1
ERBB1 DOWNSTREAM SIGNALING%PATHWAY INTERACTION DATABASE NCI-NATURE CURATED DATA%ERBB1 DOWNSTREAM SIGNALING	ErbB1 downstream signaling	F2RL2	YWHAE	YWHAB	YWHAQ	PIK3R1	SFN	YWHAG	YWHAH	EGR1	BAD	PDPK1	PRKCD	YWHAZ	BRAF	ELK1	STAT1	STAT3	RALGDS	MAP2K5	MYLPF	PIK3CA	PPP5C	DIAPH3	ARF4	DUSP6	MAPK7	MAP3K2	MAPKAP1	MAPK9	PRKCZ	MLST8	JUN	RICTOR	NRAS	FOS	PIK3CB	DUSP1	KRAS	RIN1	CALM3	CYFIP2	CALM1	NCKAP1	CALM2	WASF2	USP6NL	ABI1	PEBP1
SIGNALING EVENTS MEDIATED BY PRL%PATHWAY INTERACTION DATABASE NCI-NATURE CURATED DATA%SIGNALING EVENTS MEDIATED BY PRL	Signaling events mediated by PRL	CDK2	RAC1	CCNE1	MAPK3	AGT	RHOA	ITGA1	BCAR1	RHOC	RABGGTB	EGR1	RABGGTA	PTP4A1	ROCK1	PTP4A2	CDKN1A	PTP4A3	ATF5	SRC	TUBA1B	ITGB1	CCNA2	MAPK1
EPHA2 FORWARD SIGNALING%PATHWAY INTERACTION DATABASE NCI-NATURE CURATED DATA%EPHA2 FORWARD SIGNALING	EPHA2 forward signaling	VAV2	EFNA1	RAC1	ARHGAP35	VAV3	PIK3CA	PTK2	PAK1	EPHA2	TIAM1	RHOA	PIK3R1	CBL	GRB2	BCAR1	SHC1	SRC	ACP1	INPPL1
VEGFR3 SIGNALING IN LYMPHATIC ENDOTHELIUM%PATHWAY INTERACTION DATABASE NCI-NATURE CURATED DATA%VEGFR3 SIGNALING IN LYMPHATIC ENDOTHELIUM	VEGFR3 signaling in lymphatic endothelium	FLT4	MAPK11	PIK3R1	GRB2	SOS1	CRK	FN1	RPS6KA1	MAPK14	COL1A2	ITGB1	MAPK1	FIGF	AKT1	MAPK3	PIK3CA	VEGFC	ITGA4	ITGA2	ITGA1	MAP2K4	ITGA5	SHC1	CREB1	COL1A1
EPHRIN B REVERSE SIGNALING%PATHWAY INTERACTION DATABASE NCI-NATURE CURATED DATA%EPHRIN B REVERSE SIGNALING	Ephrin B reverse signaling	NCK2	FYN	YES1	TIAM1	PIK3R1	LCK	BLK	ITGB3	EFNB2	EFNB1	MAPK8	LYN	EPHB2	MAP3K7	EPHB1	FGR	EPHB4	HCK	PTPN13	RAC1	DNM1	ITGA2B	PIK3CA	MAP2K4	SRC	RGS3
ARF6 SIGNALING EVENTS%PATHWAY INTERACTION DATABASE NCI-NATURE CURATED DATA%ARF6 SIGNALING EVENTS	Arf6 signaling events	AGTR1	KIF13B	ARRB2	FBXO8	LHCGR	USP6	IQSEC1	ARF6	ARAP2	IPCEF1	GULP1	ACAP2	MET	EGFR	ITGB3	GNA14	GNA15	GNAQ	CYTH3	GNA11	CYTH2	EGF	EFNA1	ITGA2B	ADAP1	EPHA2	ARRB1	GIT1	ADRB2	SRC	HGF	PXN	TSHR	ACAP1	NCK1
P73 TRANSCRIPTION FACTOR NETWORK%PATHWAY INTERACTION DATABASE NCI-NATURE CURATED DATA%P73 TRANSCRIPTION FACTOR NETWORK	p73 transcription factor network	TP63	WWOX	TP73	DCP1B	CDK1	ADA	YAP1	SFN	RELA	PML	RB1	GNB2L1	CDKN1A	SIRT1	MAPK14	SERPINE1	PPAP2A	MYC	GATA1	EP300	ITCH	FASN	HEY2	SERPINA1	PRKACB	KAT5	MDM2	CCNA2	BCL2L11	CASP2	NEDD4L	FOXO3	RCHY1	ABL1	MAPK11	FAS	BRCA2	CHEK1	NTRK1	TP53AIP1	SP1	CDK2	RAD51	CCNB1	IL1RAP	BBC3	TUBA1A	PEA15
CXCR3-MEDIATED SIGNALING EVENTS%PATHWAY INTERACTION DATABASE NCI-NATURE CURATED DATA%CXCR3-MEDIATED SIGNALING EVENTS	CXCR3-mediated signaling events	MAP2K6	CXCL9	CXCL13	MAP2K1	CXCR3	MAP2K2	CCL11	MAPK11	CXCL10	CXCL11	PF4	PIK3R1	RAF1	GNAI3	GNAI1	PDPK1	MAPK14	MTOR	MAPK1	AKT1	DNM1	MAPK3	PIK3CA	ARRB1	MAPKAP1	GNAO1	GNAZ	GNG2	MLST8	RICTOR	MAP2K3	GNAI2	NRAS	GNB1	SRC	PIK3CB	HRAS	KRAS
IL3-MEDIATED SIGNALING EVENTS%PATHWAY INTERACTION DATABASE NCI-NATURE CURATED DATA%IL3-MEDIATED SIGNALING EVENTS	IL3-mediated signaling events	PTPN11	GAB2	PIK3R1	GRB2	SRP9	YWHAG	CNKSR1	IL3RA	STAT5B	ID1	JAK2	STAT5A	YWHAZ	PIM1	CISH	BCL2L1	CSF2RB	PIK3CA	PRKACG	OSM	PRKACA	PRKACB	SHC1	IL3	CEBPB	HDAC1
THROMBOXANE A2 RECEPTOR SIGNALING%PATHWAY INTERACTION DATABASE NCI-NATURE CURATED DATA%THROMBOXANE A2 RECEPTOR SIGNALING	Thromboxane A2 receptor signaling	ARRB2	FYN	YES1	ARR3	BLK	ROCK1	PTGDR	MAPK14	PIK3CG	PTGIR	PRKCD	PIK3R6	TBXA2R	GNA14	GNA15	LYN	GNAQ	GNA11	FGR	HCK	GNB5	PRKCQ	AKT1	DNM1	PLCB2	RAB11A	PRKACA	GNG2	PRKCZ	ADRBK2	PRKCG	PRKCH	VCAM1	GNB1	ARHGEF1	SRC	PRKCB	PRKCE	PRKCA	SELE	MAPK11	SLC9A3R1	LCK	EGFR	EGF	NOS3	RAC1	TGM2
A6B1 AND A6B4 INTEGRIN SIGNALING%PATHWAY INTERACTION DATABASE NCI-NATURE CURATED DATA%A6B1 AND A6B4 INTEGRIN SIGNALING	a6b1 and a6b4 Integrin signaling	CASP7	PRKCA	YWHAE	YWHAB	RXRB	RXRA	YWHAQ	RXRG	PIK3R1	GRB2	LAMA1	SFN	MET	LAMA3	ERBB3	YWHAG	YWHAH	EGFR	YWHAZ	LAMC1	RPS6KB1	COL17A1	PMP22	EGF	CD9	ITGB1	IL1A	ITGB4	AKT1	RAC1	MST1R	PIK3CA	LAMA4	LAMB3	LAMA2	LAMB2	LAMA5	LAMB1	LAMC2	ITGA6	CDH1	SHC1	HRAS	ERBB2
MTOR SIGNALING PATHWAY%PATHWAY INTERACTION DATABASE NCI-NATURE CURATED DATA%MTOR SIGNALING PATHWAY	mTOR signaling pathway	YWHAE	YWHAB	EIF4EBP1	YWHAQ	EIF4E	TSC2	SFN	RPTOR	YWHAG	CLIP1	DEPTOR	YWHAH	EEF2K	AKT1S1	PLD1	PML	RPS6KA1	PDPK1	PLD2	MTOR	YWHAZ	BRAF	RPS6KB1	AKT1	YY1	MAPKAP1	MLST8	PRR5	RICTOR	RB1CC1	TSC1	ATG13	RRAGA	NRAS	RRAGC	IRS1	RRAGB	RRAGD	DDIT4	ULK2	ULK1	RRN3	IKBKB	POLDIP3	HRAS	EIF4B	BNIP3	EEF2
ALTERNATIVE NF-KAPPAB PATHWAY%PATHWAY INTERACTION DATABASE NCI-NATURE CURATED DATA%ALTERNATIVE NF-KAPPAB PATHWAY	Alternative NF-kappaB pathway	NFKB1	RELB	CHUK	NFKB2	MAP3K14	BTRC
DIRECT P53 EFFECTORS%PATHWAY INTERACTION DATABASE NCI-NATURE CURATED DATA%DIRECT P53 EFFECTORS	Direct p53 effectors	MSH2	DDX5	PCBP4	TP53BP2	SCN3B	BCL2L14	SH2D1A	TNFRSF10C	TNFRSF10B	TNFRSF10A	TNFRSF10D	TADA2B	RGCC	TAF9	JMY	SFN	BCL2L2	MET	BTG2	AK6	PPP1R13B	TRIAP1	CX3CL1	PML	RB1	LIF	AIFM2	DGCR8	ZNF385A	GPX1	PMAIP1	PRMT1	FOXA1	DDB2	E2F3	RNF144B	RRM2B	IRF5	TYRP1	RPS27L	HTT	PPM1J	NLRC4	MAP4K4	TP53INP1	PMS2	E2F2	DROSHA
POSTTRANSLATIONAL REGULATION OF ADHERENS JUNCTION STABILITY AND DISSASSEMBLY%PATHWAY INTERACTION DATABASE NCI-NATURE CURATED DATA%POSTTRANSLATIONAL REGULATION OF ADHERENS JUNCTION STABILITY AND DISSASSEMBLY	Posttranslational regulation of adherens junction stability and dissassembly	PTPN1	GFRA1	IGF1R	JUP	ABL1	RAB7A	FYN	GDNF	ARF6	TIAM1	MET	CTNNB1	CREBBP	RIN2	EGFR	RAB5A	CDC42	NTRK2	EGF	PTPN6	BDNF	RAC1	ADAM10	SNX1	CTNND1	GNA12	MMP3	IQGAP1	ROBO1	GNA13	SLIT1	RET	CDH1	DSP	CTNNA1	IGF2	MMP7	CABLES1	ZBTB33	SRC	MEP1B	CBLL1	CDH2	NME1	HGS	HRAS	DNM2	CASP3
LPA4-MEDIATED SIGNALING EVENTS%PATHWAY INTERACTION DATABASE NCI-NATURE CURATED DATA%LPA4-MEDIATED SIGNALING EVENTS	LPA4-mediated signaling events	GNAL	RPS6KA5	PRKACA	ADCY9	ADCY4	ADCY7	ADCY3	ADCY2	LPAR4	ADCY1	CREB1	ADCY8	ADCY6	PRKCE	ADCY5
AURORA A SIGNALING%PATHWAY INTERACTION DATABASE NCI-NATURE CURATED DATA%AURORA A SIGNALING	Aurora A signaling	DLGAP5	TDRD7	CPEB1	AURKAIP1	GSK3B	AURKB	GADD45A	RASA1	NDEL1	CKAP5	BRCA1	TACC3	CENPA	AJUBA	AURKA	AKT1	NFKBIA	PAK1	PPP2R5D	TP53	FZR1	BIRC5	TACC1	PRKACA	GIT1	ARHGEF7	MDM2	CDC25B	TPX2	RAN	OAZ1
CD40 CD40L SIGNALING%PATHWAY INTERACTION DATABASE NCI-NATURE CURATED DATA%CD40 CD40L SIGNALING	CD40 CD40L signaling	MAPK10	MAPK11	CD40	TNFAIP3	C4BPA	PIK3R1	FCAMR	BIRC2	TDP2	TRAF3	RELA	MAPK14	CBLB	PIK3CG	PIK3R6	STAT5A	MAPK8	BCL2L1	MYC	NFKB1	AKT1	NFKBIA	MAP3K1	PIK3CA	MAP3K14	BIRC3	MAP2K4	TRAF1	MAPK9	JUN	TRAF2	TRAF6	IL4	PIK3CB	JAK3	CD40LG
VALIDATED NUCLEAR ESTROGEN RECEPTOR BETA NETWORK%PATHWAY INTERACTION DATABASE NCI-NATURE CURATED DATA%VALIDATED NUCLEAR ESTROGEN RECEPTOR BETA NETWORK	Validated nuclear estrogen receptor beta network	NEDD8	C3	NCOA1	NCOA2	SMARCE1	NR0B2	NR0B1	ESR2	SMARCB1	UBA3	ZNF14	NCOA3	UBE2M	DDX54	SMARCA4
SIGNALING BY AURORA KINASES%PATHWAY INTERACTION DATABASE NCI-NATURE CURATED DATA%SIGNALING BY AURORA KINASES	Signaling by Aurora kinases	AURKC	AURKB	AURKA
LKB1 SIGNALING EVENTS%PATHWAY INTERACTION DATABASE NCI-NATURE CURATED DATA%LKB1 SIGNALING EVENTS	LKB1 signaling events	YWHAE	GSK3B	YWHAB	YWHAQ	EZR	TSC2	SFN	RPTOR	YWHAG	YWHAH	AKT1S1	CDC37	MAPT	SMAD4	MTOR	YWHAZ	ESR1	MYC	BRSK1	BRSK2	TP53	CRTC2	SMARCD3	CAB39	PSEN2	STK11	CTSD	MAP2	MARK4	PRKACA	STRADA	MLST8	STK11IP	STRADB	HSP90AA1	ETV4	TSC1	STK26	SIK1	MARK2	SIK2	CREB1
EPHRINB-EPHB PATHWAY%PATHWAY INTERACTION DATABASE NCI-NATURE CURATED DATA%EPHRINB-EPHB PATHWAY	EphrinB-EPHB pathway	EFNB2	EFNB1	EPHB2	EPHB1	EPHB4	EPHB3
TRK RECEPTOR SIGNALING MEDIATED BY THE MAPK PATHWAY%PATHWAY INTERACTION DATABASE NCI-NATURE CURATED DATA%TRK RECEPTOR SIGNALING MEDIATED BY THE MAPK PATHWAY	Trk receptor signaling mediated by the MAPK pathway	MAP2K6	MAP2K1	RPS6KA5	RIT1	EHD4	RIT2	RAF1	EGR1	MAPKAPK2	RPS6KA1	MAPK14	PRKCD	TRPV1	CDK5R1	NTF3	RAP1B	BRAF	ELK1	MAPK1	MAPK3	MAP2K5	CDK5	SRF	MAPK7	MEF2C	MAP3K2	MAP2K3	NRAS	FOS	RUSC1	CREB1	RAP1A	HRAS	KRAS
TNF RECEPTOR SIGNALING PATHWAY%PATHWAY INTERACTION DATABASE NCI-NATURE CURATED DATA%TNF RECEPTOR SIGNALING PATHWAY	TNF receptor signaling pathway	RIPK1	RFFL	IKBKG	MAP4K3	TAB2	FADD	MAP4K2	TAB1	TNFRSF1B	MAP2K7	CYLD	NSMAF	ADAM17	CAV1	TNFAIP3	BIRC2	TNF	RELA	GNB2L1	STAT1	MAP3K7	MAP4K4	NFKB1	MAP3K1	TRADD	CHUK	BAG4	BIRC3	TRAF1	SMPD2	PRKCZ	SMPD1	MAP2K3	MAP3K3	MAP3K5	TRAF2	TNIK	TNFRSF1A	MADD	IKBKB	PRKCI	CASP8	NRK	TXN	SQSTM1
FOXA2 AND FOXA3 TRANSCRIPTION FACTOR NETWORKS%PATHWAY INTERACTION DATABASE NCI-NATURE CURATED DATA%FOXA2 AND FOXA3 TRANSCRIPTION FACTOR NETWORKS	FOXA2 and FOXA3 transcription factor networks	INS	G6PC	FOXA1	FOXA3	NR3C1	FOXA2	HNF4A	SP1	ACADVL	ALAS1	AKT1	TAT	SLC2A2	TTR	UCP2	NKX2-1	ACADM	HADH	PCK1	IGFBP1	CPT1A	HMGCS1	CEBPA	PKLR	KCNJ11	CEBPD	ABCC8	FOXF1	F2	PDX1	APOA1	HNF1A	CPT1C	CPT1B	AFP	GCK	TFRC	CREB1	BDH1	DLK1	ALB	ALDOB	CEBPB	NF1
CDC42 SIGNALING EVENTS%PATHWAY INTERACTION DATABASE NCI-NATURE CURATED DATA%CDC42 SIGNALING EVENTS	CDC42 signaling events	F2RL2	WASL	GSK3B	YES1	PIK3R1	CBL	PLD1	ATF2	MAPK14	MTOR	PAK4	BRAF	RPS6KB1	PIK3CA	DIAPH3	RASGRF1	MAPK9	PRKCZ	JUN	SRC	ARPC1B	PRKCE	ARHGDIA	HRAS	ACTR3	ACTR2	PAX6	2020-09-02	HES5	IQGAP3	TNK2	CDC42BPA	MAP2K7	PAK2	MAP2K6	ARPC4	ARPC5	ENAH	BAIAP2	TIAM1	ARPC2	DLG1	ARPC3	MAP3K11	RAF1	CTNNB1	CDC42	MAPK8
CXCR4-MEDIATED SIGNALING EVENTS%PATHWAY INTERACTION DATABASE NCI-NATURE CURATED DATA%CXCR4-MEDIATED SIGNALING EVENTS	CXCR4-mediated signaling events	VAV1	ARRB2	FYN	YES1	PIK3R1	CD3E	ARR3	BLK	STAT5B	BAD	GNB2L1	PDPK1	PIK3CG	JAK2	PIK3R6	MTOR	SSH1	STAT5A	RAP1B	LYN	STAT1	PTPRC	STAT3	FGR	PTPN6	HCK	ITCH	AKT1	DNM1	PLCB2	CXCR4	CD4	PIK3CA	MAPKAP1	CD3G	CD3D	GNG2	MLST8	PRKCZ	RICTOR	PLCB3	GNB1	HLA-DRA	CD247	PLCB1	HLA-DRB1	SRC	PXN
P38 SIGNALING MEDIATED BY MAPKAP KINASES%PATHWAY INTERACTION DATABASE NCI-NATURE CURATED DATA%P38 SIGNALING MEDIATED BY MAPKAP KINASES	p38 signaling mediated by MAPKAP kinases	TCF3	HSPB1	YWHAE	SRF	YWHAB	MAPK11	YWHAQ	TSC2	SFN	ETV1	RAF1	YWHAG	LSP1	YWHAH	MAPKAPK3	MAPKAPK2	MAPK14	CREB1	YWHAZ	CDC25B	TH
PRESENILIN ACTION IN NOTCH AND WNT SIGNALING%PATHWAY INTERACTION DATABASE NCI-NATURE CURATED DATA%PRESENILIN ACTION IN NOTCH AND WNT SIGNALING	Presenilin action in Notch and Wnt signaling	CTBP1	TAB1	GSK3B	DVL1	CSNK1A1	NEDD4	CCND1	CTNNB1	LRP6	CREBBP	NKD1	WIF1	NOTCH1	FRAT1	DKK2	FZD1	MAP3K7	CSNK2A1	RBPJ	MYC	MAPK1	MAPK3	PSENEN	PPP2R5D	PSEN1	PPARD	KREMEN2	APH1A	TLE1	DKK1	NCSTN	ADAM10	APH1B	BTRC	AES	DTX1	JUN	DLL1	NLK	HNF1A	WNT1	FBXW11	APC	FOS	AXIN1	HDAC1
VALIDATED TRANSCRIPTIONAL TARGETS OF TAP63 ISOFORMS%PATHWAY INTERACTION DATABASE NCI-NATURE CURATED DATA%VALIDATED TRANSCRIPTIONAL TARGETS OF TAP63 ISOFORMS	Validated transcriptional targets of TAp63 isoforms	TP63	ADA	YWHAQ	PERP	PML	EGR2	CDKN1A	HBP1	GPX2	PRKCD	PMAIP1	IGFBP3	ITGA3	WWP1	ITGB4	EP300	ITCH	CABLES1	MDM2	IKBKB	SERPINB5	ABL1	GADD45A	FAS	VDR	SP1	OGG1	MFGE8	NOC2L	DST	DICER1	CHUK	TRAF4	SPATA18	SMARCD3	BBC3	SHH	EVPL	NQO1	TFAP2C	FLOT2	SSRP1	BTRC	DHRS3	S100A2	AEN	JAG1	PLK1
IFN-GAMMA PATHWAY%PATHWAY INTERACTION DATABASE NCI-NATURE CURATED DATA%IFN-GAMMA PATHWAY	IFN-gamma pathway	CALM3	PTPN11	CALM1	PTPN2	CALM2	CASP1	MAP2K1	CAMK2A	IFNGR1	DAPK1	PIK3R1	CBL	MAP3K11	RAPGEF1	SOCS1	CAMK2D	CREBBP	JAK2	PRKCD	MTOR	CRKL	RAP1B	SMAD7	STAT1	STAT3	MAPK1	EP300	AKT1	MAPK3	MAP3K1	PIK3CA	PIAS4	IL1B	CAMK2B	PTGES2	IRF9	IRF1	CAMK2G	RAP1A	CEBPB	PIAS1	IFNG	JAK1
ARF1 PATHWAY%PATHWAY INTERACTION DATABASE NCI-NATURE CURATED DATA%ARF1 PATHWAY	Arf1 pathway	CLTB	AP2A1	RAC1	ARFGAP1	ASAP1	CD4	GGA3	ARFIP2	AP2M1	ARF1	COPA	CLTA	PLD2	KDELR1	GOSR2	CYTH2	PIP5K1A	USO1	GBF1
IL1-MEDIATED SIGNALING EVENTS%PATHWAY INTERACTION DATABASE NCI-NATURE CURATED DATA%IL1-MEDIATED SIGNALING EVENTS	IL1-mediated signaling events	IRAK4	IKBKG	TAB2	TAB1	CASP1	IRAK1	MAP2K6	PIK3R1	MYD88	IL1RN	ERC1	TICAM2	RELA	IL1R2	IL1R1	IRAK3	TOLLIP	UBE2V1	MAPK8	MAP3K7	IL1A	NFKB1	PIK3CA	IL1B	CHUK	IL1RAP	UBE2N	PRKCZ	JUN	MAP3K3	TRAF6	IKBKB	PRKCI	SQSTM1
INTERNALIZATION OF ERBB1%PATHWAY INTERACTION DATABASE NCI-NATURE CURATED DATA%INTERNALIZATION OF ERBB1	Internalization of ErbB1	PTK2	SPRY2	PIK3R1	CBL	GRB2	SOS1	SH3KBP1	UBE2D3	RAF1	USP8	ITSN1	CBLB	EGFR	EPS15	RAB5A	CDC42	TSG101	UBE2D2	UBE2D1	ZFYVE28	EGF	EPN1	CHMP3	AMPH	DNM1	STAMBP	SYNJ1	PIK3CA	SH3GL2	NRAS	ARHGEF7	SHC1	SRC	PIK3CB	HGS	HRAS	LRIG1	KRAS
GLUCOCORTICOID RECEPTOR REGULATORY NETWORK%PATHWAY INTERACTION DATABASE NCI-NATURE CURATED DATA%GLUCOCORTICOID RECEPTOR REGULATORY NETWORK	Glucocorticoid receptor regulatory network	GSK3B	TBP	CXCL8	SFN	RELA	YWHAH	STAT5B	EGR1	CDKN1A	MAPK14	CDK5R1	STAT5A	NR3C1	TSG101	STAT1	KRT5	EP300	NFKB1	AKT1	IL6	KRT14	NCOA1	BGLAP	PPP5C	CSF2	NCOA2	PRKACA	VIPR1	MAPK9	SUV420H1	PRKACB	TBX21	SUMO2	IL13	JUN	POU1F1	POU2F1	SMARCC2	IRF1	FKBP5	SMARCD1	NFATC1	FOS	NR1I3	CGA	IL2	CREB1	PCK2
E2F TRANSCRIPTION FACTOR NETWORK%PATHWAY INTERACTION DATABASE NCI-NATURE CURATED DATA%E2F TRANSCRIPTION FACTOR NETWORK	E2F transcription factor network	TP73	CDK1	CDC25A	PRMT5	RB1	CDKN1A	CDKN1B	SIRT1	HBP1	SERPINE1	E2F3	MYC	EP300	YY1	E2F2	RBBP8	TFE3	KAT2B	KAT2A	XRCC1	TFDP1	RBL1	CCND3	CCNA2	HDAC1	CASP7	WASF1	RBBP4	APAF1	E2F4	RBL2	E2F5	UXT	MYBL2	BRCA1	SULT2A1	CES4A	TFDP2	TOPBP1	MCM3	CREBBP	TRIM28	CES3	CES2	CES1	TYMS	CES5A	ORC1
CANONICAL NF-KAPPAB PATHWAY%PATHWAY INTERACTION DATABASE NCI-NATURE CURATED DATA%CANONICAL NF-KAPPAB PATHWAY	Canonical NF-kappaB pathway	NFKB1	NFKBIA	IKBKG	PRKCA	CYLD	NOD2	ATM	CHUK	TNFAIP3	BTRC	BIRC2	RIPK2	ERC1	TNF	UBE2D3	RELA	TRAF6	BCL10	TNFRSF1A	MALT1	XPO1	IKBKB	RAN
EPHRIN A REVERSE SIGNALING%PATHWAY INTERACTION DATABASE NCI-NATURE CURATED DATA%EPHRIN A REVERSE SIGNALING	Ephrin A reverse signaling	EFNA5	FYN	EPHA5
TCR SIGNALING IN NAIVE CD8+ T CELLS%PATHWAY INTERACTION DATABASE NCI-NATURE CURATED DATA%TCR SIGNALING IN NAIVE CD8+ T CELLS	TCR signaling in naive CD8+ T cells	VAV1	FYN	CBL	CD3E	PLCG1	CARD11	BCL10	MALT1	PDPK1	B2M	MAP3K8	PTPRC	LCP2	PTPN6	CD8B	CD8A	PRKCQ	AKT1	CD86	CD80	PRF1	CD3G	CD3D	RASGRP2	RASGRP1	TRAF6	CD28	NRAS	CD247	SHC1	PRKCB	PRKCE	RAP1A	IKBKB	HRAS	HLA-A	KRAS	IKBKG	CSK	PRKCA	GRAP2	TRPV6	LAT	GRB2	SOS1	LCK	PAG1	RASSF5
REGULATION OF TELOMERASE%PATHWAY INTERACTION DATABASE NCI-NATURE CURATED DATA%REGULATION OF TELOMERASE	Regulation of Telomerase	ZNFX1	HNRNPC	YWHAE	TGFB1	CCND1	SMG5	CDKN1B	IFNAR2	MTOR	RPS6KB1	SIN3B	SIN3A	MYC	NFKB1	AKT1	TERF2	MXD1	SAP30	JUN	IRF1	NR2F2	FOS	IL2	UBE3A	HDAC2	IFNG	HDAC1	MAX	ABL1	RBBP4	SAP18	RBBP7	BLM	NBN	EGFR	SMAD3	XRCC6	XRCC5	ESR1	MRE11A	EGF	MAPK1	SP1	RAD50	SP3	MAPK3	HUS1	ATM
REGULATION OF RETINOBLASTOMA PROTEIN%PATHWAY INTERACTION DATABASE NCI-NATURE CURATED DATA%REGULATION OF RETINOBLASTOMA PROTEIN	Regulation of retinoblastoma protein	TBP	SUV39H1	CCND1	AATF	BRD2	MET	PAX3	MITF	RBP2	ATF7	DNMT1	RB1	CKM	ATF2	PPP2R3B	CDKN1A	CDKN1B	SIRT1	MAPK14	TAF1	E2F3	PPARG	HDAC3	EP300	E2F2	BGLAP	CSF2	MEF2C	RUNX2	MAPK9	JUN	SFTPD	TFDP1	MYOD1	MDM2	CCND3	CEBPB	ELF1	CCNA2	HDAC1	CTBP1	TGFB2	SKP2	ABL1	RBBP4	GSC	MAPK11	E2F4
REGULATION OF CYTOPLASMIC AND NUCLEAR SMAD2 3 SIGNALING%PATHWAY INTERACTION DATABASE NCI-NATURE CURATED DATA%REGULATION OF CYTOPLASMIC AND NUCLEAR SMAD2 3 SIGNALING	Regulation of cytoplasmic and nuclear SMAD2 3 signaling	CALM3	CALM1	CTDSP1	CALM2	MAPK3	MAP3K1	CTDSP2	PIAS4	SMAD2	KPNA2	NUP214	SMAD4	UBE2I	SMAD3	KPNB1	CTDSPL	NUP153	PPM1A	MAPK1
TRAIL SIGNALING PATHWAY%PATHWAY INTERACTION DATABASE NCI-NATURE CURATED DATA%TRAIL SIGNALING PATHWAY	TRAIL signaling pathway	RIPK1	IKBKG	FADD	TNFRSF10C	CFLAR	TNFRSF10B	TNFRSF10A	TNFRSF10D	PIK3R1	MAPK8	TNFSF10	MAPK1	DAP3	MAPK3	MAP3K1	PIK3CA	TRADD	CHUK	MAP2K4	SMPD1	TRAF2	PIK3CB	IKBKB	CASP8	CASP10
REELIN SIGNALING PATHWAY%PATHWAY INTERACTION DATABASE NCI-NATURE CURATED DATA%REELIN SIGNALING PATHWAY	Reelin signaling pathway	GRIN2B	MAP2K7	NCK2	ARHGEF2	GSK3B	FYN	LRP8	PIK3R1	CBL	RELN	MAP3K11	RAPGEF1	MAP1B	DAB1	MAPT	PAFAH1B1	CDK5R1	CRKL	MAPK8	ITGA3	ITGB1	LRPAP1	GRIN2A	AKT1	CDK5	PIK3CA	VLDLR	RAP1A
HIF-1-ALPHA TRANSCRIPTION FACTOR NETWORK%PATHWAY INTERACTION DATABASE NCI-NATURE CURATED DATA%HIF-1-ALPHA TRANSCRIPTION FACTOR NETWORK	HIF-1-alpha transcription factor network	EPO	CITED2	SLC2A1	HMOX1	PGK1	LDHA	NDRG1	ENG	SERPINE1	EGLN1	EGLN3	NOS2	GATA2	HNF4A	EP300	HIF1A	BHLHE40	ITGB2	AKT1	CXCR4	HDAC7	TF	ABCG2	ID2	NCOA1	NCOA2	IGFBP1	ARNT	JUN	BHLHE41	ADM	RORA	HK2	FOS	HK1	GCK	CA9	CREB1	PGM1	PKM	PLIN2	ALDOA	EDN1	ABCB1	PFKFB3	FECH	BNIP3	NT5E
RAPID GLUCOCORTICOID SIGNALING%PATHWAY INTERACTION DATABASE NCI-NATURE CURATED DATA%RAPID GLUCOCORTICOID SIGNALING	Rapid glucocorticoid signaling	GNAL	CRH	GNB1	MAPK14	MAPK11	MAPK8	MAPK9	GNG2
SIGNALING EVENTS MEDIATED BY TCPTP%PATHWAY INTERACTION DATABASE NCI-NATURE CURATED DATA%SIGNALING EVENTS MEDIATED BY TCPTP	Signaling events mediated by TCPTP	INS	GAB1	PTPN2	PTPN1	INSR	KDR	LMAN1	PDGFRB	RAB4A	PIK3R1	GRB2	SOS1	MET	STAT6	KPNA2	STAT5B	PDGFB	CREBBP	EGFR	KPNB1	STAT5A	STAT1	STAT3	EGF	ITGB1	VEGFA	PIK3CA	ATR	ITGA1	CSF1R	EIF2AK2	CSF1	SHC1	SRC	HGF	PIK3CB	JAK3	PIAS1	JAK1
PAR4-MEDIATED THROMBIN SIGNALING EVENTS%PATHWAY INTERACTION DATABASE NCI-NATURE CURATED DATA%PAR4-MEDIATED THROMBIN SIGNALING EVENTS	PAR4-mediated thrombin signaling events	F2RL2	PLCB2	F2RL3	RHOA	GNG2	F2	GNA13	ROCK1	GNB1	ROCK2	GNA14	GNA15	MYL2	GNAQ	GNA11
BMP RECEPTOR SIGNALING%PATHWAY INTERACTION DATABASE NCI-NATURE CURATED DATA%BMP RECEPTOR SIGNALING	BMP receptor signaling	TAB2	ZFYVE16	CTDSP1	TAB1	PPP1R15A	BMPR2	CTDSP2	GSK3B	SMAD1	SMURF2	BAMBI	SMAD9	XIAP	SMAD5	BMP4	NUP214	PPP1CA	SMAD4	BMP7	CHRD	CHRDL1	CTDSPL	SOSTDC1	SMAD7	CER1	SKI	PPM1A	MAP3K7	AHSG	FST	NOG	MAPK1	HFE2	RGMB	SMAD6	BMP6	RGMA	GREM1	SMURF1	BMP2	BMPR1B	BMPR1A
5-ARACHIDONYLGLYCEROL_BIOSYNTHESIS%PANTHER PATHWAY%P05726	5-arachidonylglycerol_biosynthesis	PLA1A	PLCB3	DAGLA	LIPH	LPL	PLCB1	PLCB2
5HT1 TYPE RECEPTOR MEDIATED SIGNALING PATHWAY%PANTHER PATHWAY%P04373	5HT1 type receptor mediated signaling pathway	GNB1	GNB4	GNB3	VAMP1	GNB5	VAMP2	KCNK3	VAMP3	SNAP25	KCNK9	SNAP23	GNAI3	PRKX	ADCY2	ADCY7	GNAI1	GNAI2	SLC6A4	GNG10	GNG3	GNG2	GNGT2	GNG5	PRKAR2B	GNG4	PRKACG	PRKAR2A	GNG7	GNG8	STX3	PRKACA	SNAP29	PRKACB	HTR1E	HTR1F	HTR1D	HTR1A	HTR1B	GNG12	GNG11	GNAO1	GNB2
5HT2 TYPE RECEPTOR MEDIATED SIGNALING PATHWAY%PANTHER PATHWAY%P04374	5HT2 type receptor mediated signaling pathway	PRKCQ	GNB5	PLCB1	PLCD4	PLCB2	PLCD1	KCNK3	KCNK9	HTR2B	HTR2C	HTR2A	PRKCZ	SLC6A4	GNA14	GNG10	GNG3	GNG2	GNGT2	PLCZ1	GNG5	GNG4	GNG7	GNA11	PLCG2	PLCE1	GNG8	PLCG1	SLC18A1	SLC18A2	PRKCG	PRKCI	PRKCH	PRKCB	PLCL1	PRKCE	PRKCD	PRKCA	GNG12	GNG11	PLCB3	PLCB4	GNB2	GNAQ	GNB1	GNB4	GNB3
5HT3 TYPE RECEPTOR MEDIATED SIGNALING PATHWAY%PANTHER PATHWAY%P04375	5HT3 type receptor mediated signaling pathway	STX3	SLC18A1	SNAP29	VAMP2	KCNK3	SLC18A2	VAMP3	SNAP25	KCNK9	SNAP23	SLC6A4	VAMP8	VAMP1
5HT4 TYPE RECEPTOR MEDIATED SIGNALING PATHWAY%PANTHER PATHWAY%P04376	5HT4 type receptor mediated signaling pathway	ADCY7	SLC6A4	GNG10	GNG3	GNG2	GNGT2	GNG5	GNG4	GNG7	GNG8	STX3	SLC18A1	SNAP29	SLC18A2	GNG12	VAMP8	GNAL	GNB2	GNB1	GNB4	GNB3	VAMP1	GNB5	VAMP2	KCNK3	VAMP3	SNAP25	KCNK9	SNAP23	ADCY2	HTR4
5-HYDROXYTRYPTAMINE BIOSYNTHESIS%PANTHER PATHWAY%P04371	5-Hydroxytryptamine biosynthesis	TPH2	DDC	TPH1
5-HYDROXYTRYPTAMINE DEGREDATION%PANTHER PATHWAY%P04372	5-Hydroxytryptamine degredation	IL4I1	ALDH1A3	ALDH3A1	ALDH1B1	ALDH2	ALDH1A2	ALDH1A1	ALDH16A1	ALDH8A1	ALDH7A1	ALDH9A1	ALDH1L1	MAOB	MAOA	ALDH1L2	ALDH4A1	ALDH3A2	ALDH3B2
ACETATE UTILIZATION%PANTHER PATHWAY%P02722	Acetate utilization	ACSS3	ACSS2	ACSS1
ACTIVINBETASIGNALING_PATHWAY%PANTHER PATHWAY%P06210	Activinbetasignaling_pathway
ADENINE AND HYPOXANTHINE SALVAGE PATHWAY%PANTHER PATHWAY%P02723	Adenine and hypoxanthine salvage pathway	XDH	PRTFDC1	ADA	APRT	PNP	HPRT1
ADRENALINE AND NORADRENALINE BIOSYNTHESIS%PANTHER PATHWAY%P00001	Adrenaline and noradrenaline biosynthesis	SNAP29	SLC18A2	VTI1B	SLC6A19	SLC6A18	SLC6A17	SLC6A16	SLC6A15	STX7	INMT	TH	VAMP1	VAMP2	PNMT	SNAP25	STX12	DDC	NNMT	MAOB	MAOA	SNAP23	DBH	SLC6A20	COMT	SLC6A2	SLC6A3	SLC18A1
ALANINE BIOSYNTHESIS%PANTHER PATHWAY%P02724	Alanine biosynthesis	BCAT1	BCAT2
ALLANTOIN DEGRADATION%PANTHER PATHWAY%P02725	Allantoin degradation
ALP23B_SIGNALING_PATHWAY%PANTHER PATHWAY%P06209	ALP23B_signaling_pathway
ALPHA ADRENERGIC RECEPTOR SIGNALING PATHWAY%PANTHER PATHWAY%P00002	Alpha adrenergic receptor signaling pathway	PLCB3	PLCB4	GNA11	STX6	PLCE1	VAMP1	PLCB1	PLCB2	VAMP2	VAMP3	PRKCG	SNAP25	PRKCE	PRKCD	SNAP23	ITPR1	PRKCA	ADRA1B	ADRA2C	ADRA1A	ADRA2A	STX10
ALZHEIMER DISEASE-AMYLOID SECRETASE PATHWAY%PANTHER PATHWAY%P00003	Alzheimer disease-amyloid secretase pathway	MAPK1	CACNA1S	MAPK6	MAPK4	MAPK3	MAPK14	MAPK15	MAPK12	MAPK13	MAPK10	MAPK11	PKN2	CHRFAM7A	APBA1	PKN1	APBA3	APBA2	PCSK2	CHRM2	CHRM3	PCSK1	APP	CHRM1	CHRM4	CHRM5	PCSK7	PCSK6	PCSK4	KAT5	PSENEN	PRKCG	PRKCI	PRKCH	PRKCB	PRKCE	PRKCD	ADAM10	PRKCA	CACNB1	BACE1	CACNB2	BACE2	ADAM17	ADAM9	PRKCQ	PKN3	CHRNA7	PSEN2
ALZHEIMER DISEASE-PRESENILIN PATHWAY%PANTHER PATHWAY%P00004	Alzheimer disease-presenilin pathway	APP	FZD10	RBPJ	ACTB	ACTG2	ACTG1	CDH3	KAT5	CDH1	KAT7	WNT5B	WNT5A	ERN1	ADAM17	NOTCH2	NOTCH3	NOTCH1	NOTCH4	PSEN2	PSEN1	WNT6	NCSTN	APH1B	DVL1	DVL2	DVL3	WNT1	WNT2	WNT3	WNT4	FZD1	WNT10B	WNT10A	FZD3	FZD2	FZD5	JUP	FZD4	WNT3A	FZD7	FZD6	FZD9	FZD8	LRP1B	PCSK2	GSK3B	PCSK1	WNT2B
AMINOBUTYRATE DEGRADATION%PANTHER PATHWAY%P02726	Aminobutyrate degradation	ABAT
ANANDAMIDE_DEGRADATION%PANTHER PATHWAY%P05728	Anandamide_degradation	FAAH
ANDROGEN ESTROGENE PROGESTERONE BIOSYNTHESIS%PANTHER PATHWAY%P02727	Androgen estrogene progesterone biosynthesis	SOAT1	SOAT2	HSD17B1	HSD17B2	HSD17B3	HSD17B6	HSD17B7	CYP19A1	LIPA
ANGIOGENESIS%PANTHER PATHWAY%P00005	Angiogenesis	WNT7B	STAT3	WNT7A	MAPK14	DLK1	VEGFA	APC	CTNNB1	TEK	ARAF	FGF1	RBPJ	ETS1	CRKL	GRB14	AKT2	AKT3	KDR	AKT1	EPHB2	EPHB1	EPHB3	PDGFRB	PRKCG	MAP2K4	PDGFRA	MAP2K1	PRKCI	MAP2K2	PRKCH	WNT5B	PRKCB	PRKCE	F2R	PRKCD	WNT5A	FRS2	PRKCA	FRS3	DOK1	DOK2	SFRP1	DOK3	MAPKAPK3	PRKD3	MAPKAPK2	PRKD2	PRKCQ
ANGIOTENSIN_II-STIMULATED_SIGNALING_THROUGH_G_PROTEINS_AND_BETA-ARRESTIN%PANTHER PATHWAY%P05911	Angiotensin_II-stimulated_signaling_through_G_proteins_and_beta-arrestin	AGTR1	GNB4	GNB3	GNB5	RAF1	PLCB1	PLCB2	ITPR1	ITPR2	ARRB1	ITPR3	ARRB2	ELK1	GNG10	GNG3	GNGT2	GRK5	GNG4	ADRBK2	ADRBK1	GNG7	GRK6	MAPK1	GNG8	MAPK3	EGR1	MAP2K1	MAP2K2	PRKCA	GNG11	AGT	PLCB3	GNB2	GNAQ	GNB1
APOPTOSIS SIGNALING PATHWAY%PANTHER PATHWAY%P00006	Apoptosis signaling pathway	ATF6B	XIAP	RELA	RELB	MAPK9	MAPK8	MAPK1	BAK1	BCL2L2-PABPN1	MAP4K3	MAP4K4	MAPK3	MAP3K1	HSPA1L	BIK	GZMB	CFLAR	GZMH	MAPK10	PRKRA	FAS	BAX	ATF1	ATF2	TNF	AKT2	AKT3	TNFSF10	AKT1	MAP3K5	MAP2K3	PRKCG	MAP2K4	DAXX	ENDOG	PRKCH	PRKCB	PRKCE	PRKCD	PRKCA	MADD	PRKCQ	ATF7	TP53	ATF6	ATF3	ATF4	DIABLO
ARGININE BIOSYNTHESIS%PANTHER PATHWAY%P02728	Arginine biosynthesis	CAD	ASL	NAGS	ASS1	OTC	CPS1
ASCORBATE DEGRADATION%PANTHER PATHWAY%P02729	Ascorbate degradation	RPE
ASPARAGINE AND ASPARTATE BIOSYNTHESIS%PANTHER PATHWAY%P02730	Asparagine and aspartate biosynthesis	ASNS
ATP SYNTHESIS%PANTHER PATHWAY%P02721	ATP synthesis	ATP5B	ATP5C1
AXON GUIDANCE MEDIATED BY NETRIN%PANTHER PATHWAY%P00009	Axon guidance mediated by netrin	NTN4	PIK3R3	PIK3CD	PIK3R2	PIK3R1	PIK3CB	PIK3C2A	NTN1	PIK3CG	NTN3	PIK3C2B	PIK3R5	CDC42	ABLIM1	PLCG2	RAC2	RAC1	PLCG1	NTNG1	VASP	NTNG2	UNC5B	DCC	NFATC3	NFATC2	UNC5C	UNC5D	NFATC4	PIK3CA	RHOU
AXON GUIDANCE MEDIATED BY SEMAPHORINS%PANTHER PATHWAY%P00007	Axon guidance mediated by semaphorins	SEMA3A	DPYS	CRMP1	RHOA	PAK1	DPYSL4	CDK5	DPYSL5	FES	DPYSL2	RAC2	PLXNA1	PLXNB1	FYN	ARHGEF1	RAC1	FRK	NRP1	SEMA4D
AXON GUIDANCE MEDIATED BY SLIT ROBO%PANTHER PATHWAY%P00008	Axon guidance mediated by Slit Robo	NTNG2	DCC	NTN4	CXCR4	RHOC	NTN1	ROBO1	NTN3	CDC42	CXCL12	SLIT1	RAC2	ABL1	SLIT3	SLIT2	RAC1	SRGAP1	NTNG1
B CELL ACTIVATION%PANTHER PATHWAY%P00010	B cell activation	ARAF	PIK3CD	PIK3CB	PIK3CG	IKBKB	PPP3CA	PPP3CB	BLNK	RAC2	RAC1	HRAS	VAV3	MAP2K1	MAP2K2	CHUK	SYK	PRKCB	NFKBIL1	PRKCD	FOS	VAV1	VAV2	PIK3CA	BTK	SOS1	RAF1	SOS2	ITPR1	ITPR2	ITPR3	CD79B	MAPK9	CD79A	NRAS	MAPK8	CD19	PLCG2	MAPK1	MAPK3	MAP3K2	LYN	MAP3K3	JUN	MAPK14	MAPK12	MAPK13	NFKBIA	MAPK10
BETA1 ADRENERGIC RECEPTOR SIGNALING PATHWAY%PANTHER PATHWAY%P04377	Beta1 adrenergic receptor signaling pathway	SNAP25	SNAP23	ADRB1	PRKX	ADCY2	ADCY7	GNG10	GNG3	GNG2	GNGT2	GNG5	PRKAR2B	GNG4	PRKACG	PRKAR2A	GNG7	GNG8	STX3	PRKACA	SNAP29	PRKACB	GNG12	VAMP8	GNAL	GNB2	GNB1	GNB4	GNB3	VAMP1	GNB5	VAMP2	VAMP3
BETA2 ADRENERGIC RECEPTOR SIGNALING PATHWAY%PANTHER PATHWAY%P04378	Beta2 adrenergic receptor signaling pathway	ADRB2	GNG12	ADCY7	GNG10	GNG3	GNAL	GNG2	GNGT2	GNG5	PRKAR2B	GNG4	GNB2	PRKACG	PRKAR2A	GNG7	GNB1	GNB4	GNB3	GNG8	GNB5	PRKACA	PRKACB	PRKX	ADCY2
BETA3 ADRENERGIC RECEPTOR SIGNALING PATHWAY%PANTHER PATHWAY%P04379	Beta3 adrenergic receptor signaling pathway	SNAP25	SNAP23	ADCY2	ADCY7	GNG10	GNG3	GNG2	GNGT2	GNG5	GNG4	GNG7	GNG8	STX3	SNAP29	GNG12	VAMP8	GNAL	ADRB3	GNB2	GNB1	GNB4	GNB3	VAMP1	GNB5	VAMP2	VAMP3
BIOTIN BIOSYNTHESIS%PANTHER PATHWAY%P02731	Biotin biosynthesis
BLOOD COAGULATION%PANTHER PATHWAY%P00011	Blood coagulation	PLAU	FGB	FGA	SERPINB2	F10	VWF	GP1BB	F12	SERPINF2	F2R	FGG	PLAUR	GP1BA	F2	GP5	F3	PROCR	GP9	F7	F8	PROC	F9	F13B	KLKB1	F2RL3	APP	SERPINA1	SERPINC1	PROS1	SERPINE1	ITGA2B	SERPINA10	PROZ	PLG	PLAT	TFPI	KNG1	THBD
BMP_SIGNALING_PATHWAY-DROSOPHILA%PANTHER PATHWAY%P06211	BMP_signaling_pathway-drosophila
BUPROPION_DEGRADATION%PANTHER PATHWAY%P05729	Bupropion_degradation	CYP2B6
CADHERIN SIGNALING PATHWAY%PANTHER PATHWAY%P00012	Cadherin signaling pathway	PCDHGA1	WNT9B	WNT9A	WNT16	ACTA2	ACTA1	ACTBL2	CDH10	CDHR1	CDH11	CDHR2	CDH12	PCDHGB1	CDH13	CDH15	CDH16	CDH17	CDH18	CDH19	SRC	LEF1	WNT8A	WNT8B	FSTL1	EGFR	WNT11	ERBB3	ERBB4	ERBB2	FYN	PCDH1	TCF7L2	PTPN1	TCF7L1	PCDH9	PCDHGC5	PCDH7	PCDHGC4	WNT7B	PCDH8	PCDHGC3	PCDHB15	PCDHB14	WNT7A	PCDHB13	PCDHB12	PCDHB11	PCDHB10
CARNITINE METABOLISM%PANTHER PATHWAY%P02733	Carnitine metabolism
GASTRIN_CCK2R_240212%PANTHER PATHWAY%P06959	Gastrin_CCK2R_240212	ATF2	IRS1	ARAF	CLU	ELK1	ELK4	RPS6KA3	RGS2	CDH1	PLAU	PRKACG	RPS6KA1	AKT1	PRKACA	PRKACB	AP2M1	MEN1	IER3	MAP2K4	MAP2K1	MEF2C	MAP2K2	PRKCH	MEF2B	PRKCB	PRKCE	RPS6	PRKCD	CSNK1D	PRKCA	CSNK1E	TPST1	PRKCQ	PRKD2	PRKD1	RAF1	CETP	SHC1	ARHGEF28	PDE1A	PXN	ITPR1	CREM	PIK3R1	FOXO3	FOXO1	EIF4EBP1	PLCG1
CELL CYCLE%PANTHER PATHWAY%P00013	Cell cycle	PSMD12	PSMD11	PSMD14	PSMD13	CCND3	CCND2	PSMD7	PSMD4	CCNE2	CCNE1	RPA3	PSME3	PSMD3	CINP
CHOLESTEROL BIOSYNTHESIS%PANTHER PATHWAY%P00014	Cholesterol biosynthesis	PDSS1	HMGCR	LSS	FDFT1	FDPS	SQLE	MVK	GGPS1	HMGCS1	IDI2	PMVK	MVD
CHORISMATE BIOSYNTHESIS%PANTHER PATHWAY%P02734	Chorismate biosynthesis
CIRCADIAN CLOCK SYSTEM%PANTHER PATHWAY%P00015	Circadian clock system	PER2	PER1	PER3	CRY2	CRY1	CSNK1D	CSNK1E	CLOCK	ARNTL
COBALAMIN BIOSYNTHESIS%PANTHER PATHWAY%P02735	Cobalamin biosynthesis
COENZYME A BIOSYNTHESIS%PANTHER PATHWAY%P02736	Coenzyme A biosynthesis	PPCS	PANK1	DCAKD	PANK4	PANK2	PANK3
COENZYME A LINKED CARNITINE METABOLISM%PANTHER PATHWAY%P02732	Coenzyme A linked carnitine metabolism
CORTOCOTROPIN RELEASING FACTOR RECEPTOR SIGNALING PATHWAY%PANTHER PATHWAY%P04380	Cortocotropin releasing factor receptor signaling pathway	SNAP25	SNAP23	CRHR1	CRHR2	GNA14	GNG10	GNG3	GNG2	GNGT2	GNG5	GNG4	GNA11	GNG7	GNG8	STX3	SNAP29	GNG12	VAMP8	POMC	GNAL	GNB2	GNAQ	GNB1	GNB4	CRH	GNB3	VAMP1	GNB5	VAMP2	VAMP3
CYSTEINE BIOSYNTHESIS%PANTHER PATHWAY%P02737	Cysteine biosynthesis	CBS
CYTOSKELETAL REGULATION BY RHO GTPASE%PANTHER PATHWAY%P00016	Cytoskeletal regulation by Rho GTPase	ARPC1A	ARHGAP1	STMN4	WASL	ACTB	MYLK3	ACTG2	ACTG1	MYLK	TUBB8	TUBB6	TUBB3	CFL2	CFL1	TUBB1	STMN1	RAC2	RAC1	TUBB	RHOC	ACTA2	ENAH	MYH1	ACTA1	TUBB2B	MYH2	TUBB2A	MYH3	MYO3B	ACTBL2	MYO3A	MYH8	MYH9	ARHGEF1	RHOU	MYH4	PFN1	MYH6	PFN3	MYH7	PFN2	ROCK1	ROCK2	CDC42	PAK1	PAK7	MYH13	MYH14
DE NOVO PURINE BIOSYNTHESIS%PANTHER PATHWAY%P02738	De novo purine biosynthesis	AK1	GMPS	AK2	AK3	AK4	AK5	AK8	ATIC	GUK1	PPAT	ADSS	RRM1	ADSL	RRM2	NME2	NME3	NME4	NME5	NME1	RRM2B	NME6	NME7	IMPDH2	ADSSL1	DSCAML1	GART
DE NOVO PYRIMIDINE DEOXYRIBONUCLEOTIDE BIOSYNTHESIS%PANTHER PATHWAY%P02739	De novo pyrimidine deoxyribonucleotide biosynthesis	RRM1	DTYMK	DUT	RRM2	RRM2B	NME2	NME3	NME4	TYMS	DSCAML1	NME1	ADAT2
DE NOVO PYRIMIDINE RIBONUCLEOTIDES BIOSYTHESIS%PANTHER PATHWAY%P02740	De novo pyrimidine ribonucleotides biosythesis	NME4	CTPS1	DSCAML1	NME1	DHODH	CPS1	CAD	NME2	NME3	CTPS2
DNA REPLICATION%PANTHER PATHWAY%P00017	DNA replication	RFC5	TOP2A	TOP2B	RFC3	RFC4	PCNA	RFC1	RFC2	H3F3C	PRIM1	RPA2	POLA1	RNASEH1	POLD1	HIST3H3	POLD2	TOP1	DNA2
PNAT%PANTHER PATHWAY%P05912	PNAT	PPP1CA	TH	GNB2	GNB1	PPP1R1B	GNB4	GNB3	KCNK3	CLIC6	SNAP25	KCNK9	SNAP23	DBH	COMT	SLC6A3	PPP1CC	PRKACG	PRKACA	SNAP29	PRKACB	SLC18A2	VAMP8	VAMP1	VAMP2	VAMP3	GNAZ	DDC	MAOB	EPB41	MAOA	GNAI3	PRKX	ADCY2	ADCY7	GNAI1	GNAI2	GNG3	PRKAR2B	GNG4	EPB41L1	PRKAR2A	EPB41L2	EPB41L3	FLNA	GNG8	STX3	DRD1	DRD2
DPP-SCW_SIGNALING_PATHWAY%PANTHER PATHWAY%P06212	DPP-SCW_signaling_pathway
DPP_SIGNALING_PATHWAY%PANTHER PATHWAY%P06213	DPP_signaling_pathway
EGF RECEPTOR SIGNALING PATHWAY%PANTHER PATHWAY%P00018	EGF receptor signaling pathway	MAP3K5	MAP2K3	PRKCG	MAP2K4	MAP2K1	PRKCI	MAP2K2	PRKCH	PRKCB	PRKCE	PRKCD	PRKCA	EREG	BTC	PRKD3	PRKD2	PRKCQ	PRKD1	RAF1	PHLDB2	SHC2	SHC3	SHC1	TGFA	RASAL2	PRKCZ	PIK3R5	RRAS	PLCG2	SFN	PLCG1	MAP2K7	MAP2K6	STAT5A	STAT5B	BRAF	NF1	GRAP	YWHAE	YWHAB	PIK3CD	PIK3CB	PIK3C2A	AREG	PIK3CG	PIK3C2B	YWHAQ	PPP2R5E
ENDOGENOUS_CANNABINOID_SIGNALING%PANTHER PATHWAY%P05730	Endogenous_cannabinoid_signaling	GNG3	GNGT2	GNG5	CNR1	GNG4	GNB2	GNG7	GNB1	GNB4	GNB3	GNG8	PLCB1	PLCB2	CACNA1B	GNAI3	CACNA1A	GNG11	GNAI1	GRM1	CACNA1G	GNAO1	PLCB3	GRM5
UNTITLED%PANTHER PATHWAY%P00019	untitled	GUCY1B3	PCSK1	ARAF	ECE1	EDNRA	EDNRB	PRKACG	AKT2	AKT3	PRKG2	AKT1	PRKACA	PRKACB	PRKG1	GUCY1A3	PRKCG	GUCY1A2	MAP2K1	PRKCI	EDN1	MAP2K2	PRKCH	EDN2	EDN3	PRKCB	PRKCE	PRKCD	PLA2G4A	PRKCA	PLCB3	PLCB4	ADCY9	PRKAR1B	PRKAR1A	PRKCQ	RAF1	PLCB1	PLCB2	ADCY4	ITPR1	ITPR2	ADCY3	ITPR3	FURIN	ADCY2	ADCY1	PTGS2	ADCY8
ENKEPHALIN RELEASE%PANTHER PATHWAY%P05913	Enkephalin release	OPRD1	GNAI3	CREM	PRKX	ADCY2	ADCY7	GNAI1	GNAI2	GNG10	GNG3	GNG2	GNGT2	GNG5	PRKAR2B	GNG4	PRKACG	PRKAR2A	GNG7	PENK	GNG8	PRKACA	PRKACB	OPRM1	GNG12	PDYN	GNAO1	GNAL	CREB1	GNB2	GNB1	GNB4	GNB3	GNB5
FAS SIGNALING PATHWAY%PANTHER PATHWAY%P00020	FAS signaling pathway	FAF1	CAPG	FASLG	LMNB1	CASP9	MAPK9	MAPK8	CASP7	SCIN	CASP8	CASP10	CASP6	CASP3	LMNA	CYC1	FADD	MAP3K5	DFFB	MAP2K4	PARP3	JUN	DAXX	GSN	PARP4	PARP1	APAF1	PARP2	CFLAR	MAPK10	FAS
FGF SIGNALING PATHWAY%PANTHER PATHWAY%P00021	FGF signaling pathway	FGF14	FGF18	GRAP	FGFR4	FGF13	FGFR3	FGF12	FGFR2	FGF11	FGFR1	FGF10	YWHAE	YWHAB	PIK3CD	PIK3CB	PIK3C2A	PIK3CG	PIK3C2B	YWHAQ	PPP2R5E	RAC2	RAC1	HRAS	YWHAG	RASA4B	PPP2R5B	PPP2R5A	PPP2R5D	PPP2R5C	YWHAZ	PIK3CA	RASA4	RASA1	RASA2	PIK3C3	SOS1	SOS2	PPP2CA	PPP2CB	MAPK9	NRAS	MAPK8	MAPK1	MAPK3	MAP3K2	MAP3K3	SPRY4	MAPK14
FLAVIN BIOSYNTHESIS%PANTHER PATHWAY%P02741	Flavin biosynthesis	FLAD1	RFK
FORMYLTETRAHYDROFORMATE BIOSYNTHESIS%PANTHER PATHWAY%P02743	Formyltetrahydroformate biosynthesis	DHFR	MTHFD1L	DHFRL1	MTHFD2	MTR	TYMS
FRUCTOSE GALACTOSE METABOLISM%PANTHER PATHWAY%P02744	Fructose galactose metabolism	GALE	GALT	HKDC1	ALDOC	ALDOB	ALDOA	HK2	KHK	HK1
GABA-B_RECEPTOR_II_SIGNALING%PANTHER PATHWAY%P05731	GABA-B_receptor_II_signaling	GNAI3	ADCY4	CACNA1B	CACNA1A	ADCY2	ADCY1	ADCY8	ADCY7	ADCY6	GNAI1	ADCY5	CACNA1G	GNG3	GNGT2	GNG5	PRKAR2B	GNG4	PRKACG	PRKAR2A	GNG7	GNG8	PRKACA	PRKACB	KCNJ3	GABBR2	GABBR1	GNG11	GNAO1	ADCY9	PRKAR1B	PRKAR1A	GNB2	GNB1	GNB4	GNB3
GAMMA-AMINOBUTYRIC ACID SYNTHESIS%PANTHER PATHWAY%P04384	Gamma-aminobutyric acid synthesis	ALDH5A1	GAD1	GAD2	ABAT	CSAD
GBB_SIGNALING_PATHWAY%PANTHER PATHWAY%P06214	GBB_signaling_pathway
GENERAL TRANSCRIPTION REGULATION%PANTHER PATHWAY%P00023	General transcription regulation	GTF2E1	GTF2E2	TAF1C	POLR2C	POLR2F	POLR2H	TAF9B	CFAP20	GTF2A1L	BRF2	BRF1	TAF12	MTERF2	TAF11	GTF2H1	GTF2H3	GTF2F1	GTF2H4	GTF2F2	TAF8	TBPL1	TAF7	TAF6	TAF4	TAF2	GTF2A1	GTF2A2	GTF2B	TAF9	AK6	TTF1
GENERAL TRANSCRIPTION BY RNA POLYMERASE I%PANTHER PATHWAY%P00022	General transcription by RNA polymerase I	TBP	RRN3	TTF1	PSMC3IP	TAF1B	TAF1C	TBPL2	POLR1B	TAF1A	TAF8	UBTF	TBPL1	PTRF	POLR2K
GLUTAMINE GLUTAMATE CONVERSION%PANTHER PATHWAY%P02745	Glutamine glutamate conversion	GLUD1	GLUD2	LGSN	GLUL
GLYCOLYSIS%PANTHER PATHWAY%P00024	Glycolysis	ENO1	BPGM	ENO2	HK2	HK1	PFKL	PKM	HKDC1	PGK1	PGAM4	ALDOA	GAPDH	PFKM	GPI	TPI1	PKLR	PGAM2
UNTITLED%PANTHER PATHWAY%P06664	untitled	TGIF1	SKIL	RELA
HEDGEHOG SIGNALING PATHWAY%PANTHER PATHWAY%P00025	Hedgehog signaling pathway	CREBBP	CSNK1A1	FBXW11	PTCH1	CSNK1E	GLI1	GLI3	SHH	PRKAR1B	SMO	PRKAR2B	PRKAR1A	STK36	SUFU	PRKAR2A	UBR5	BTRC	CSNK1A1L	GSK3B
HEME BIOSYNTHESIS%PANTHER PATHWAY%P02746	Heme biosynthesis	ALAD	FECH	QARS	UROD	RSAD1	HMBS	CPOX	EPRS	PPOX	COX10	EARS2
HETEROTRIMERIC G-PROTEIN SIGNALING PATHWAY-GI ALPHA AND GS ALPHA MEDIATED PATHWAY%PANTHER PATHWAY%P00026	Heterotrimeric G-protein signaling pathway-Gi alpha and Gs alpha mediated pathway	CLTCL1	DRD1	DRD2	DRD4	DRD5	CREBBP	HTR1E	HTR1F	HTR1D	HTR1A	HTR1B	PHKB	GNG12	GNAL	GNB2	GNB1	GPSM1	GSK3B	PYGB	GPSM2	GSK3A	CLTC	CLTB	HTR2B	CLTA	HTR2C	ADRA1D	PYGM	PYGL	HTR2A	ADRA1B	ADRA1A	GRM1	GYS2	GRM3	GNGT1	GYS1	GRM2	GRM5	GNGT2	GRM4	GRM7	GRM6	GRM8	GNRHR	OPRM1	SSTR1	ADRA2C
HETEROTRIMERIC G-PROTEIN SIGNALING PATHWAY-GQ ALPHA AND GO ALPHA MEDIATED PATHWAY%PANTHER PATHWAY%P00027	Heterotrimeric G-protein signaling pathway-Gq alpha and Go alpha mediated pathway	GNRHR	BDKRB1	GARNL3	OPRM1	SSTR1	SSTR2	SSTR3	SSTR4	RHOA	SSTR5	PLCB3	PLCB4	ADORA2A	ADORA2B	ARHGEF1	PLCB1	PLCB2	OPRD1	RGS18	RGS17	RGS19	RGS14	GPR45	RGS13	RGS16	OPRL1	GNA14	GNA15	GNG3	GNG2	GNG5	ADRBK2	GNG4	ADRBK1	GNG7	GNA11	GNG8	KCNJ3	KCNJ5	KCNJ6	KCNJ9	OPRK1	RGS10	RGS12	RGS11	CHRM2	CHRM3	CHRM1
HETEROTRIMERIC G-PROTEIN SIGNALING PATHWAY-ROD OUTER SEGMENT PHOTOTRANSDUCTION%PANTHER PATHWAY%P00028	Heterotrimeric G-protein signaling pathway-rod outer segment phototransduction	CALML3	PDC	GRK1	GNGT1	GNG10	GNG3	GNG2	GNGT2	GNG5	GNG4	PRKACG	GNG7	RHO	CNGA1	GNG8	PDE6B	CNGA3	GNAT1	PDE6A	PRKACA	RGS9	PRKACB	RCVRN	PDE6G	GNG12	GNG13	GNB2	GNB1	GNB4	CNGB3	GNB5	CNGB1
HISTAMINE H1 RECEPTOR MEDIATED SIGNALING PATHWAY%PANTHER PATHWAY%P04385	Histamine H1 receptor mediated signaling pathway	GNG8	PLCG1	PRKCG	PRKCI	PRKCH	PRKCB	PLCL1	PRKCE	PRKCD	PRKCA	GNG12	PLCB3	PLCB4	GNB2	GNAQ	GNB1	GNB4	GNB3	PRKCQ	GNB5	PLCB1	PLCD4	PLCB2	PLCD1	ITPR1	ITPR2	ITPR3	PRKCZ	GNA14	HRH1	GNG10	GNG3	GNG2	GNGT2	PLCZ1	GNG5	GNG4	GNG7	GNA11	PLCG2	PLCE1
HISTAMINE H2 RECEPTOR MEDIATED SIGNALING PATHWAY%PANTHER PATHWAY%P04386	Histamine H2 receptor mediated signaling pathway	ADCY7	GNG10	GNG3	GNAL	GNG2	GNGT2	GNG5	PRKAR2B	GNG4	HRH2	GNB2	PRKACG	PRKAR2A	GNG7	GNB1	GNB4	GNB3	GNG8	GNB5	PRKACA	PRKACB	PRKX	ADCY2	GNG12
HISTAMINE SYNTHESIS%PANTHER PATHWAY%P04387	Histamine synthesis	HDC
HISTIDINE BIOSYNTHESIS%PANTHER PATHWAY%P02747	Histidine biosynthesis
HUNTINGTON DISEASE%PANTHER PATHWAY%P00029	Huntington disease	TUBB3	CAPNS2	AKT2	TUBB1	CAPN5	AKT3	CAPN2	ARFIP2	AKT1	CAPN3	EP300	CAPN1	TP63	DYNC2H1	MAP2K4	DYNC1LI1	DYNC1LI2	GAPDHS	TP53	OPTN	ARL1	KALRN	GRIN2A	CYC1	MAP2K7	PACSIN1	JUN	CREBBP	BDNF	ARPC5	GRIN2C	GRIN2B	GRIN2D	GRIN3A	SYNJ1	SP1	DLG4	MAP3K10	DNAL4	TP73	ARF3	ARF4	TNFAIP8	ARF1	HIP1	GRIK5	ARPC1B	ARPC1A
HYPOXIA RESPONSE VIA HIF ACTIVATION%PANTHER PATHWAY%P00030	Hypoxia response via HIF activation	EGLN1	EGLN3	CREBBP	EGLN2	RORC	PTEN	ARNT	TPTE	TXN	HIF1A	MTOR	TXN2	AKT2	AKT3	AKT1	VHL
INFLAMMATION MEDIATED BY CHEMOKINE AND CYTOKINE SIGNALING PATHWAY%PANTHER PATHWAY%P00031	Inflammation mediated by chemokine and cytokine signaling pathway	COL12A1	ARPC5L	ARAF	ACTB	MYLK	PREX1	PRKACG	AKT2	AKT3	AKT1	PLCE1	PRKACA	PRKACB	JUNB	PRKCB	PRKCE	FPR1	FPR3	PRKCZ	GNG10	RRAS	PLCG2	PLCG1	CCR10	CCR1	MYH7B	JUN	XCR1	JUND	NFATC3	NFATC2	NFATC1	GNG12	NFATC4	GRAP	ARPC1B	ARPC1A	CX3CL1	IKBKB	RAC2	CCR9	CCR8	CCR7	RAC1	CCR6	JAK2	CCR5	CCR4
INSULIN IGF PATHWAY-MITOGEN ACTIVATED PROTEIN KINASE KINASE MAP KINASE CASCADE%PANTHER PATHWAY%P00032	Insulin IGF pathway-mitogen activated protein kinase kinase MAP kinase cascade	INS	RPS6KA4	RPS6KA3	RPS6KA6	RPS6KA5	RPS6KA2	RPS6KA1	MAPK1	MAPK3	MAP2K3	MAP2K1	MAP2K2	INSR	INSRR	IGF2	IGF1	FOS	IGF2R	RPS6KB1	RASA1	RPS6KB2	SOS1	RAF1	SOS2	IRS1	IRS4	IRS2	ELK1	IGF1R
INSULIN IGF PATHWAY-PROTEIN KINASE B SIGNALING CASCADE%PANTHER PATHWAY%P00033	Insulin IGF pathway-protein kinase B signaling cascade	IGF1	FOXO3	IGF2R	FOXO1	IGF1R	INS	PIK3CA	MDM2	MDM4	GSK3B	GSK3A	IRS1	PDPK1	INSR	INSRR	INPPL1	IRS4	IGF2	PTEN	TSC2	TSC1	IRS2	TPTE
INTEGRIN SIGNALLING PATHWAY%PANTHER PATHWAY%P00034	Integrin signalling pathway	ARPC1A	ITGB2	ILK	PIK3CD	LAMC2	ITGAE	LAMC1	PIK3CB	PIK3C2A	RND2	ITGAL	RND3	PIK3CG	PIK3C2B	RND1	ITGAX	RAC2	COL10A1	ITGB8	ITGAV	ITGB7	ITGB6	RAC1	HRAS	ITGA4	ITGA3	ITGA2	ITGA1	RHOC	ARFGAP1	RHOA	RHOB	RAP2C	ARHGAP10	RAP2A	COL2A1	RAP2B	ITGAD	ACTBL2	PIK3CA	COL6A2	COL6A1	ITGA8	RAPGEF1	ITGA7	COL6A3	PIK3C3	ITGA6
INTERFERON-GAMMA SIGNALING PATHWAY%PANTHER PATHWAY%P00035	Interferon-gamma signaling pathway	SOCS2	MAPK9	SOCS3	MAPK8	MAPK1	JAK2	SOCS6	SOCS7	SOCS4	JAK1	SOCS5	MAPK3	PIAS4	PIAS3	CISH	STAT1	IFNGR1	IFNGR2	MAPK14	MAPK15	MAPK12	PIAS2	PIAS1	MAPK13	MAPK10	MAPK11	IFNG	PTPN6
INTERLEUKIN SIGNALING PATHWAY%PANTHER PATHWAY%P00036	Interleukin signaling pathway	STAT6	MAPK6	IL12RB1	IL12RB2	MAPK3	STAT5A	STAT5B	STAT1	NOS3	IL10RB	IL10RA	STAT2	STAT3	BRAF	MAPK15	MTOR	IL4	IL6	IL2RA	IL2RB	IL9	IL21	GSK3B	CDKN1A	SPI1	CDKN1B	CXCL8	IRS1	ARAF	IL5RA	IRS2	PIK3CB	SLA2	ELK1	ELK3	IKBKB	ELK4	RPS6KA3	SPIC	RPS6KA6	MYC	RPS6KA2	AKT2	RPS6KA1	AKT3	AKT1	IL13RA2	IL6R
IONOTROPIC GLUTAMATE RECEPTOR PATHWAY%PANTHER PATHWAY%P00037	Ionotropic glutamate receptor pathway	SHANK1	CAMK2B	GRIA1	SNAP25	GRIA2	CAMK2D	GRIK5	STX19	SNAP23	CAMK2A	SLC1A1	GRIK3	SLC1A2	SLC1A3	GRIK4	GRIK1	GRIK2	SLC1A6	SLC1A7	STX11	GRM3	GRM2	GRIN2A	SLC17A6	SLC17A8	CACNG2	SNAP29	GRIA3	CACNG5	GRIA4	NSF	GRIN2C	GRIN2B	GRIN1	GRIN2D	VAMP8	GRIN3A	PICK1	VAMP1	VAMP2	VAMP3
ISOLEUCINE BIOSYNTHESIS%PANTHER PATHWAY%P02748	Isoleucine biosynthesis	ILVBL	BCAT1	BCAT2
JAK STAT SIGNALING PATHWAY%PANTHER PATHWAY%P00038	JAK STAT signaling pathway	STAT5A	PIAS3	STAT5B	STAT1	STAT3	MAPK14	PIAS2	PIAS1	SOCS1	PTPRC	STAT4	STAT6	JAK2	JAK3	JAK1
LEUCINE BIOSYNTHESIS%PANTHER PATHWAY%P02749	Leucine biosynthesis	BCAT1	BCAT2
LIPOATE_BIOSYNTHESIS%PANTHER PATHWAY%P02750	Lipoate_biosynthesis	LIAS
LYSINE BIOSYNTHESIS%PANTHER PATHWAY%P02751	Lysine biosynthesis
MANNOSE METABOLISM%PANTHER PATHWAY%P02752	Mannose metabolism	PMM1	GMDS	MPI	PMM2	GMPPA	GMPPB
METABOTROPIC GLUTAMATE RECEPTOR GROUP III PATHWAY%PANTHER PATHWAY%P00039	Metabotropic glutamate receptor group III pathway	PRKACB	VAMP8	CACNB1	STX1B	PRKAR1B	PRKAR1A	VAMP1	STX1A	VAMP2	VAMP3	GRIA1	GRIA2	SLC1A1	SLC1A2	GNAI3	CACNA1B	CACNA1A	SLC1A3	PRKX	SLC1A6	CACNA1E	SLC1A7	GNAI1	GNAI2	GRIN2A	GNG10	GNG3	GNG5	PRKAR2B	GNG4	PRKAR2A	GNG7	VTI1A	GNG8	SLC17A7	GRIA3	GRIA4	GRIN2C	GRIN2B	GRIN1	GRIN2D	ADCY10	GRIN3A	GNB2	GNB1	GNB4	GNB3	GNB5
METABOTROPIC GLUTAMATE RECEPTOR GROUP II PATHWAY%PANTHER PATHWAY%P00040	Metabotropic glutamate receptor group II pathway	SNAP29	PRKACB	GNG11	CACNB1	VAMP8	GNAO1	ADCY10	STX1B	PRKAR1B	PRKAR1A	GNB2	GNB1	GNB4	GNB3	VAMP1	GNB5	VAMP2	STX1A	VAMP3	SNAP25	SNAP23	GNAI3	CACNA1B	CACNA1A	PRKX	CACNA1E	GNAI1	GNAI2	GRM3	GRM2	GNG10	GNG3	GNGT2	GNAT2	GNG5	PRKAR2B	GNG4	PRKACG	PRKAR2A	GNG7	GNG8	PRKACA
METABOTROPIC GLUTAMATE RECEPTOR GROUP I PATHWAY%PANTHER PATHWAY%P00041	Metabotropic glutamate receptor group I pathway	PLCB4	GRIN3A	PRKAR1B	PRKAR1A	PRKACG	GNAQ	GNA11	PRKACA	PRKACB	GRINA	HOMER1	PRKCB	GRIK5	ITPR1	PRKX	GRIK1	GRIN2C	GRIN2B	GRM1	GRIN1	GRIN2D	GRIN2A	GNA15	GRM5
METHIONINE BIOSYNTHESIS%PANTHER PATHWAY%P02753	Methionine biosynthesis	MTR
METHYLCITRATE CYCLE%PANTHER PATHWAY%P02754	Methylcitrate cycle	IREB2	ACO1
METHYLMALONYL PATHWAY%PANTHER PATHWAY%P02755	Methylmalonyl pathway	MCEE	PCCA	PCCB	MUT
MRNA SPLICING%PANTHER PATHWAY%P00058	mRNA splicing	ZRSR1	ZRSR2	SNRNP40	PRPF3	SNRPB2	SNRPA
MUSCARINIC ACETYLCHOLINE RECEPTOR 1 AND 3 SIGNALING PATHWAY%PANTHER PATHWAY%P00042	Muscarinic acetylcholine receptor 1 and 3 signaling pathway	SNAP25	ACHE	CHRM3	CHRM1	SNAP23	GNGT2	SNAP29	SLC18A3	PRKCG	PRKCI	PRKCH	PRKCB	PRKCE	PRKCD	PRKCA	VAMP8	STX1B	SLC5A7	PLCB4	VAMP1	PRKCQ	STX1A	VAMP2	VAMP3	PKN3	CHAT	ITPR1	ITPR2	ITPR3	PRKCZ	GNA14	GRIN2A	GNG10	GNG3	GNG5	GNG4	GNG7	GNA11	GNG8	BCHE	GRIN2C	GNG11	GRIN2B	GRIN1	GRIN2D	GRIN3A	GNB2	GNAQ
MUSCARINIC ACETYLCHOLINE RECEPTOR 2 AND 4 SIGNALING PATHWAY%PANTHER PATHWAY%P00043	Muscarinic acetylcholine receptor 2 and 4 signaling pathway	CHRM2	SNAP25	ACHE	CHRM4	SNAP23	GNGT2	GNAT2	PRKACG	GNAT1	PRKACA	SNAP29	PRKACB	SLC18A3	VAMP8	STX1B	SLC5A7	PRKAR1B	PRKAR1A	VAMP1	STX1A	VAMP2	VAMP3	STX16	STX19	CHAT	GNAI3	PRKX	GNAI1	STX11	GNAI2	GNG10	GNG3	GNG5	PRKAR2B	GNG4	PRKAR2A	GNG7	GNG8	STX4	KCNJ3	KCNJ5	BCHE	KCNJ6	KCNJ9	GNG11	GNAO1	ADCY10	SLC6A8
MYO_SIGNALING_PATHWAY%PANTHER PATHWAY%P06215	MYO_signaling_pathway
N-ACETYLGLUCOSAMINE METABOLISM%PANTHER PATHWAY%P02756	N-acetylglucosamine metabolism	GNPDA1	GNPDA2	AMDHD2	GFPT2	GFPT1	NPL
NICOTINE_DEGRADATION%PANTHER PATHWAY%P05914	Nicotine_degradation	UGT1A4	UGT1A3	FMO3	INMT	UGT2B7	CYP2A7	CYP2A6	CYP2A13	UGT1A5
NICOTINE PHARMACODYNAMICS PATHWAY%PANTHER PATHWAY%P06587	Nicotine pharmacodynamics pathway	EPB41	CHRNA6	ADCY2	CACNA1C	GNAI1	CACNA1G	GNG2	EPB41L1	EPB41L2	FLNA	PRKACA	DRD2	DRD4	SLC18A2	CHRNB2	CHRNB4	CHRNB3	PPP1CA	TH	GNB1	PPP1R1B	KCNK3	CLIC6	DDC	CHRNA3	KCNK9	CHRNA5	CHRNA4
NICOTINIC ACETYLCHOLINE RECEPTOR SIGNALING PATHWAY%PANTHER PATHWAY%P00044	Nicotinic acetylcholine receptor signaling pathway	MYO7B	MYO7A	ACTA2	VAMP8	MYH1	SLC5A7	ACTA1	STX1B	MYH2	MYH3	MYO3B	ACTBL2	CTAGE4	MYO3A	MYH8	CTAGE9	MYH9	VAMP1	MYH4	STX1A	MYH6	VAMP2	MYH7	VAMP3	CTAGE15	CHRNA1	CHRNA3	CHRNA2	PLEKHH3	CHRNA5	STX16	CHRNA4	STX19	CHRNA7	CHRNA6	CHAT	CHRNA9	STX11	CHRND	CHRNG	CHRNE	MYO6	MYH13	MYH14	CHRNA10	MYH11	STX4	MYH10
NOTCH SIGNALING PATHWAY%PANTHER PATHWAY%P00045	Notch signaling pathway	NEURL1	NUMB	LNX1	LNX2	NOTCH2	RBPJL	NOTCH3	NOTCH1	MAML1	NOTCH4	PSEN1	RBPJ	DLL3	DLL4	LFNG	NCSTN	FUT8	POFUT1	CIR1	JAG2	JAG1	FBXW7	ADAM10	DLK1	NCOR2	ADAM17	NEURL4	NEURL2	MFNG
O-ANTIGEN BIOSYNTHESIS%PANTHER PATHWAY%P02757	O-antigen biosynthesis	TGDS	GFPT2	GFPT1
UNTITLED%PANTHER PATHWAY%P05916	untitled	SNAP25	SNAP23	GNAI3	OXT	ADCY2	ADCY7	GNAI1	GNAI2	GNG10	GNG3	GNG2	GNGT2	GNG5	GNG4	GNG7	GNG8	STX3	SNAP29	OPRK1	GNG12	PDYN	VAMP8	GNAO1	GNB2	GNB1	GNB4	GNB3	VAMP1	GNB5	AVP	VAMP2	VAMP3
OPIOID PROENKEPHALIN PATHWAY%PANTHER PATHWAY%P05915	Opioid proenkephalin pathway	SNAP25	SNAP23	GNAI3	ADCY2	ADCY7	GNAI1	GNAI2	GNG10	GNG3	GNG2	GNGT2	GNG5	GNG4	GNG7	PENK	GNG8	STX3	SNAP29	GNG12	PDYN	VAMP8	GNB2	GNB1	GNB4	GNB3	VAMP1	GNB5	VAMP2	VAMP3	OPRD1
OPIOID PROOPIOMELANOCORTIN PATHWAY%PANTHER PATHWAY%P05917	Opioid proopiomelanocortin pathway	OPRD1	SNAP25	SNAP23	GNAI3	ADCY2	ADCY7	GNAI1	GNAI2	GNG10	GNG3	GNG2	GNGT2	GNG5	GNG4	GNG7	GNG8	STX3	SNAP29	GNG12	VAMP8	POMC	GNAO1	GNB2	GNB1	GNB4	GNB3	VAMP1	GNB5	VAMP2	VAMP3
ORNITHINE DEGRADATION%PANTHER PATHWAY%P02758	Ornithine degradation	ODC1	AZIN2	AZIN1
OXIDATIVE STRESS RESPONSE%PANTHER PATHWAY%P00046	Oxidative stress response	MAX	DUSP19	TXN	DUSP18	DUSP15	ELK1	DUSP16	DUSP13	DUSP14	MAPK9	DUSP12	MAPK8	DUSP10	EEF2K	MYC	MKNK1	MKNK2	MAP2K6	DUSP4	MAP2K3	MAP2K4	DUSP5	MEF2C	DUSP2	JUN	DUSP3	STAT1	DUSP1	STYX	PLA2G4A	DUPD1	DUSP8	DUSP26	MAPK14	DUSP27	DUSP9	DUSP6	MAPK12	DUSP7	MAPK13	DUSP22	MAPK11	DUSP21	DDIT3	BCL2
OXYTOCIN RECEPTOR MEDIATED SIGNALING PATHWAY%PANTHER PATHWAY%P04391	Oxytocin receptor mediated signaling pathway	GNG8	PLCG1	STX3	SNAP29	PRKCG	PRKCI	PRKCH	PRKCB	PLCL1	PRKCE	PRKCD	PRKCA	GNG12	VAMP8	PLCB3	PLCB4	GNB2	GNAQ	GNB1	GNB4	GNB3	VAMP1	PRKCQ	GNB5	PLCB1	PLCD4	PLCB2	VAMP2	PLCD1	VAMP3	SNAP25	OXTR	SNAP23	PRKCZ	GNA14	GNG10	GNG3	GNG2	GNGT2	PLCZ1	GNG5	GNG4	GNG7	GNA11	PLCG2	PLCE1
P38 MAPK PATHWAY%PANTHER PATHWAY%P05918	p38 MAPK pathway	HSPB1	ELK1	RPS6KA4	DUSP10	EEF2K	RPS6KA5	MKNK1	MKNK2	MEF2D	MAP3K7	EIF4E	MAP3K4	MAP2K6	MAP3K5	MAP2K4	MEF2C	MEF2B	IL1R1	GADD45A	DUSP1	MAPK14	MAPK12	MAPK13	MAPK11	MAPKAPK3	TRAF6	MAPKAPK2	MAP3K10	TAB2	TAB1	ATF1	SRF
P53 PATHWAY BY GLUCOSE DEPRIVATION%PANTHER PATHWAY%P04397	p53 pathway by glucose deprivation	IGBP1	PRKAB2	PRKAA1	PRKAA2	PRKAG1	TSC2	TSC1	PRKAB1	PPP2CA	PPP2CB	STK11	RPS6KB1	RHEB	AKT2	RPS6KB2	AKT3	EIF4EBP1	AKT1	TP53	TP63	TP73
P53 PATHWAY FEEDBACK LOOPS 1%PANTHER PATHWAY%P04392	P53 pathway feedback loops 1	RFWD2	MDM2	MDM4	TP53	TP63	TP73
P53 PATHWAY FEEDBACK LOOPS 2%PANTHER PATHWAY%P04398	p53 pathway feedback loops 2	PIK3R5	PPP2CA	PPP2CB	NRAS	MYC	AKT2	AKT3	AKT1	HRAS	TP63	PDPK1	SIAH1	MAPK14	MAPK12	MAPK13	CCNA2	CCNA1	MAPK11	RBL1	PIK3CA	CCNE1	CCNG1	CDK2	CTNNB1	KRAS	PIK3C3	ATM	TP53	TP73	ATR	RB1	CDKN1A	PTEN	PIK3R3	PIK3CD	TPTE	PIK3C2G	PIK3R2	PIK3R1	PIK3CB	PIK3C2A	PIK3CG	PIK3C2B
P53 PATHWAY%PANTHER PATHWAY%P00059	p53 pathway	GADD45G	KAT2B	PIK3CA	KAT6B	CCNE1	CDK2	CDK1	MDM2	ATM	MDM4	TP53	TP73	ATR	CDKN1A	HDAC1	PTEN	TPTE	HMGB1	PPP2CA	PPP2CB	CCNB1	WRN	SUMO1	SIN3A	SUMO3	CHEK2	AKT2	SUMO2	AKT3	EP300	AKT1	SFN	MTA2	GTSE1	TP63	CDKN2D	CREBBP	GADD45B	CDKN2A	PDPK1	GADD45A	TRAF2	CDC25C	SIRT1	PML
PANTOTHENATE BIOSYNTHESIS%PANTHER PATHWAY%P02761	Pantothenate biosynthesis
PARKINSON DISEASE%PANTHER PATHWAY%P00049	Parkinson disease	MAPK3	HSPA9	LYN	HSPA8	TOR1A	YES1	HSPA5	HSPA1L	CSNK1A1	HSPA6	HSPA2	SNCAIP	MAPK14	MAPK15	MAPK12	MAPK10	TH	STUB1	CSNK1A1L	FRK	YWHAE	TOR2A	YWHAB	UBE2L6	ELK1	PARK2	SLC6A3	UBE2L3	UCHL1	YWHAQ	YWHAG	YWHAH	CSNK1G3	GPR37	FBXW7	FBXW11	CSNK2A3	CSNK2A2	STX7	CASK	CSNK1D	CSNK1E	GPR37L1	2020-09-04	YWHAZ	2020-09-05	2020-09-02	FGR
PDGF SIGNALING PATHWAY%PANTHER PATHWAY%P00047	PDGF signaling pathway	RPS6KB1	RPS6KB2	PKN2	EHF	ARAF	ELK1	ETS1	ELK4	RPS6KA4	RPS6KA3	ARHGAP42	RPS6KA6	RPS6KA5	OPHN1	MYC	RPS6KA2	GRAP2	AKT2	RPS6KA1	MAP3K4	PDGFRB	PDGFRA	MAP2K1	MAP2K2	PRKCA	PDGFRL	MAPKAPK2	ERF	ERG	RAF1	SHC2	SHC3	SHC1	PDGFB	ITPR1	ITPR2	PDGFA	PIK3R3	PIK3R2	ITPR3	PIK3R1	ARHGAP15	ARHGAP12	PIK3R5	PLCG2	SRGAP3	PLCG1	SRGAP1
PENTOSE PHOSPHATE PATHWAY%PANTHER PATHWAY%P02762	Pentose phosphate pathway	RPIA	GPI	HKDC1	TALDO1	TKT	PGD	HK2	HK1
PEPTIDOGLYCAN BIOSYNTHESIS%PANTHER PATHWAY%P02763	Peptidoglycan biosynthesis
PHENYLALANINE BIOSYNTHESIS%PANTHER PATHWAY%P02765	Phenylalanine biosynthesis
PHENYLETHYLAMINE DEGRADATION%PANTHER PATHWAY%P02766	Phenylethylamine degradation	AOC3	AOC1	AOC2
PHENYLPROPIONATE DEGRADATION%PANTHER PATHWAY%P02767	Phenylpropionate degradation
PI3 KINASE PATHWAY%PANTHER PATHWAY%P00048	PI3 kinase pathway	NRAS	INPP5A	GNGT2	GNAT2	AKT2	GNA11	AKT3	AKT1	JAK2	NOS3	PDPK1	INSR	YWHAZ	RPS6KB1	PIK3CA	GNB2	GNAQ	GNB1	RPS6KB2	GNB4	GNB3	GNB5	SOS1	SOS2	GSK3B	IRS1	PTGER1	INPPL1	GNAI3	PTEN	PIK3R3	PIK3R2	PIK3R1	FOXO4	PIK3CB	FOXO3	GNAI1	FOXO1	GNAI2	PIK3R5	CASP9	GNGT1	GNA14
PLASMINOGEN ACTIVATING CASCADE%PANTHER PATHWAY%P00050	Plasminogen activating cascade	FGB	FGA	CPB2	SERPINB2	MMP1	SERPINE1	MMP3	SERPINF2	FGG	PLAUR	PLG	PLAT	MMP9	MMP13	PLAU	LPA
PROLINE BIOSYNTHESIS%PANTHER PATHWAY%P02768	Proline biosynthesis
PRPP BIOSYNTHESIS%PANTHER PATHWAY%P02760	PRPP biosynthesis
PURINE METABOLISM%PANTHER PATHWAY%P02769	Purine metabolism	NT5E	GDA	AMPD3	XDH
PYRIDOXAL-5-PHOSPHATE BIOSYNTHESIS%PANTHER PATHWAY%P02759	Pyridoxal-5-phosphate biosynthesis	PSAT1	PNPO
PYRIDOXAL PHOSPHATE SALVAGE PATHWAY%PANTHER PATHWAY%P02770	Pyridoxal phosphate salvage pathway	PDXK	PNPO
PYRIMIDINE METABOLISM%PANTHER PATHWAY%P02771	Pyrimidine Metabolism	CDA	NT5E	ALDH6A1	DPYSL5	DPYSL2	DPYS	DPYD	DPYSL3	ABAT	UPB1
PYRUVATE METABOLISM%PANTHER PATHWAY%P02772	Pyruvate metabolism	ACLY	PDHA2	PDHA1	PKM	PC	PKLR	ME1	PCK1	CLYBL	CS
RAS PATHWAY%PANTHER PATHWAY%P04393	Ras Pathway	GSK3B	ATF2	GSK3A	ARAF	MAP3K7CL	PIK3CD	PIK3CB	ETS1	ELK1	PIK3CG	RPS6KA3	RPS6KA6	RPS6KA2	RPS6KA1	AKT3	RAC2	RAC3	AKT1	RAC1	HRAS	MAP3K4	MAP2K3	MAP2K4	MAP2K1	MAP2K2	PDPK1	RHOC	RHOA	RHOB	TIAM1	MAPKAPK3	PIK3CA	MAPKAPK2	PIK3C3	SOS1	RAF1	SOS2	EXOC2	RALA	RALB	SHC1	SRF	PLD1	PLD2	CDC42	MAPK9	NRAS	PAK1
S-ADENOSYLMETHIONINE BIOSYNTHESIS%PANTHER PATHWAY%P02773	S-adenosylmethionine biosynthesis	MAT2A	MTR	MAT1A
SALVAGE PYRIMIDINE DEOXYRIBONUCLEOTIDES%PANTHER PATHWAY%P02774	Salvage pyrimidine deoxyribonucleotides	CDA	TK1	ADAT2
SALVAGE PYRIMIDINE RIBONUCLEOTIDES%PANTHER PATHWAY%P02775	Salvage pyrimidine ribonucleotides	NME3	UPRT	UPP2	NME4	UPP1	ADAT2	UCKL1	UCK2	UCK1	NME2
SCW_SIGNALING_PATHWAY%PANTHER PATHWAY%P06216	SCW_signaling_pathway
SERINE GLYCINE BIOSYNTHESIS%PANTHER PATHWAY%P02776	Serine glycine biosynthesis	PSAT1	PHGDH	PSPH
SUCCINATE TO PROPRIONATE CONVERSION%PANTHER PATHWAY%P02777	Succinate to proprionate conversion	PCCB	ECHDC1	MUT
SULFATE ASSIMILATION%PANTHER PATHWAY%P02778	Sulfate assimilation
SYNAPTIC_VESICLE_TRAFFICKING%PANTHER PATHWAY%P05734	Synaptic_vesicle_trafficking	UNC13B	SYT5	NSF	UNC13C	SNAP25	SYT3	SYT2	RAB3A	SYT1	STXBP1	SYT15	SYT7	UNC13D	SYT6	STX1B	RIMS1	SYT12	SYT11	VAMP1	STX2	STX1A
TCA CYCLE%PANTHER PATHWAY%P00051	TCA cycle	PDK2	CS	FH	PDHA2	PDHA1	MDH1	OGDH	SUCLG1	SDHC	ACO2
T CELL ACTIVATION%PANTHER PATHWAY%P00053	T cell activation	CD86	CD80	ARAF	PIK3CD	CD3G	PIK3CB	CD3E	CD3D	PIK3CG	IKBKB	PPP3CA	PPP3CB	PPP3CC	GRAP2	AKT2	AKT3	NCK2	AKT1	RAC1	HRAS	NCK1	VAV3	MAP2K1	MAP2K2	CHUK	FOS	VAV1	VAV2	ZAP70	PIK3CA	LCK	LCP2	PRKCQ	PIK3C3	SOS1	RAF1	SOS2	ITPR1	WAS	PIK3R3	PIK3R2	PIK3R1	CDC42	MAPK9	NRAS	PAK1	MAPK8	MAPK1
TETRAHYDROFOLATE BIOSYNTHESIS%PANTHER PATHWAY%P02742	Tetrahydrofolate biosynthesis	FPGS	TYMS	DHFR	DHFRL1	GCH1
TGF-BETA SIGNALING PATHWAY%PANTHER PATHWAY%P00052	TGF-beta signaling pathway	ACVRL1	ATF2	BMP10	BMPR2	AMHR2	CITED1	MSTN	ZFYVE9	CITED2	MAP3K7CL	BMP15	SNIP1	EP300	HRAS	JUNB	MAP3K7	ACVR1	LEFTY1	FOXH1	TGFBR1	TGFBR2	ZFYVE16	FKBP2	ACVR1B	MAPK9	NRAS	MAPK8	ACVR1C	RRAS	MAPK1	LEFTY2	SKIL	MAPK3	GDF10	SMAD2	SMAD1	GDF11	TGFB2	JUN	SMAD4	CREBBP	SMAD3	JUND	SMURF2	TGFB3	GDF15	SMURF1	BMP8A
THIAMIN BIOSYNTHESIS%PANTHER PATHWAY%P02779	Thiamin biosynthesis
THIAMINE METABOLISM%PANTHER PATHWAY%P02780	Thiamine metabolism	THTPA	TPK1
THREONINE BIOSYNTHESIS%PANTHER PATHWAY%P02781	Threonine biosynthesis	THNSL1
THYROTROPIN-RELEASING HORMONE RECEPTOR SIGNALING PATHWAY%PANTHER PATHWAY%P04394	Thyrotropin-releasing hormone receptor signaling pathway	PLCD4	PLCD1	SNAP25	SNAP23	TRH	GNGT2	PLCZ1	PLCE1	SNAP29	TSHB	PRKCG	PRKCI	PRKCH	PRKCB	PRKCE	PRKCD	PRKCA	TRHR	VAMP8	CACNB1	CACNB2	CACNB3	PLCB3	PLCB4	CACNB4	VAMP1	PRKCQ	PLCB1	PLCB2	VAMP2	VAMP3	CACNA1B	CACNA1A	CACNA1E	PRKCZ	GNA14	GNG10	GNG3	GNG2	GNG5	GNG4	GNG7	GNA11	PLCG2	GNG8	PLCG1	STX3	CGA
TOLL_PATHWAY_DROSOPHILA%PANTHER PATHWAY%P06217	Toll_pathway_drosophila
TOLL RECEPTOR SIGNALING PATHWAY%PANTHER PATHWAY%P00054	Toll receptor signaling pathway	TBK1	IRAK1	MAP3K8	CD14	IKBKE	MAP3K7	MAPK3	MAP2K3	MAP2K1	JUN	MAP2K2	TICAM2	CHUK	IRAK3	IRAK4	TICAM1	MAPK14	TIRAP	NFKBIA	IRF3	TOLLIP	TRAF6	UBE2N	TLR9	TLR8	TLR7	TLR10	UBE2V1	TAB1	TLR6	NFKBIE	TLR4	TLR3	MYD88	TLR2	LY96	TNFAIP3	ECSIT	ELK1	TANK	IKBKB	MAPK9	MAPK8
TRANSCRIPTION REGULATION BY BZIP TRANSCRIPTION FACTOR%PANTHER PATHWAY%P00055	Transcription regulation by bZIP transcription factor	TBP	TAF12	BRF1	MTERF2	TAF11	GTF2H1	GTF2F1	GTF2H3	GTF2F2	GTF2H4	PRKAR1B	PRKAR1A	TBPL2	TAF8	TAF7	TBPL1	TAF6	TAF4	TAF2	CREB5	GTF2A1	GTF2A2	GTF2B	TAF9	TTF2	AK6	TTF1	GTF2E1	GTF2E2	PSMC3IP	CREB3L3	CREB3L4	TAF1C	PRKAR2B	PRKAR2A	POLR2C	CREB3L1	CREB3L2	POLR2E	EP300	POLR2F	POLR2H	TAF9B	CFAP20	POLR2L	GTF2A1L	CREBBP	BRF2
TRIACYLGLYCEROL METABOLISM%PANTHER PATHWAY%P02782	Triacylglycerol metabolism	LIPE	LIPC
TRYPTOPHAN BIOSYNTHESIS%PANTHER PATHWAY%P02783	Tryptophan biosynthesis
TYROSINE BIOSYNTHESIS%PANTHER PATHWAY%P02784	Tyrosine biosynthesis
UBIQUITIN PROTEASOME PATHWAY%PANTHER PATHWAY%P00060	Ubiquitin proteasome pathway	UBE2N	UBA3	MDM2	UBA2	UBA1	SAE1	UBE2K	UBE3C	UBA7	UBE2D4	PSMD14	PSMD13	UBA6	UBE2D2	UBE2D3	UBE2D1	UBE2L6	UBE3A	UBE3B	UBE2L3	PSMD7	PSMD4	PSMD2	PSMD1	ATG7	SMURF2	UBE2B	UBE2C	SMURF1	UBE2E3	TREX2	UBE2E1	WWP1	UBE2E2	WWP2	UBE2G1	UBE2G2	UBE2A	ITCH	UBE2S	PSMC4	UBE2T	UBE2V2
VALINE BIOSYNTHESIS%PANTHER PATHWAY%P02785	Valine biosynthesis	BCAT2	ILVBL	BCAT1
VASOPRESSIN SYNTHESIS%PANTHER PATHWAY%P04395	Vasopressin synthesis	AVP	SEC11A	PAM	SEC11C	SPCS3	SPCS2	PREPL	NHLRC3	PREP	CPE	OXT
VEGF SIGNALING PATHWAY%PANTHER PATHWAY%P00056	VEGF signaling pathway	PRR5	ARHGAP8	TGFB1I1	ARAF	ARHGAP1	HSPB1	PIK3CD	PIK3CB	PIK3C2A	ETS1	PIK3CG	PIK3C2B	CASP9	KDR	RAC2	RAC3	AKT1	RAC1	HRAS	PRKCG	MAP2K1	PRKCI	MAP2K2	PRKCH	SPHK2	PRKCB	PRKCE	SPHK1	PRKCD	PLA2G4A	PRKCA	MAPKAPK3	PIK3CA	PRKD3	MAPKAPK2	PRKCQ	PIK3C3	PRKD2	PRKD1	CRYAA	RAF1	CRYAB	SHC2	SH2D2A	PXN	PIK3R3	PIK3R2	PIK3R1
VITAMIN B6 BIOSYNTHESIS%PANTHER PATHWAY%P02786	Vitamin B6 biosynthesis
VITAMIN B6 METABOLISM%PANTHER PATHWAY%P02787	Vitamin B6 metabolism	PDXK	PSAT1	PNPO
VITAMIN D METABOLISM AND PATHWAY%PANTHER PATHWAY%P04396	Vitamin D metabolism and pathway	F13B	GC	CYP27A1	CYP27B1	CYP27C1	RXRA	VDR	RARA
WNT SIGNALING PATHWAY%PANTHER PATHWAY%P00057	Wnt signaling pathway	PCDHGC3	CSNK1A1L	SMARCAL1	SMARCB1	FZD10	ARR3	BTRC	CER1	PRKCG	PRKCI	SMARCC1	SMARCC2	PRKCH	PRKCB	PRKCE	CSNK2A3	PRKCD	CSNK2A2	PRKCA	CSNK1D	CSNK1E	SFRP4	SFRP1	SFRP2	SFRP5	CSNK2B	PRKCQ	SRCAP	CTBP2	PCDH10	CTBP1	PCDH15	PCDH12	NLK	PCDH19	PRKCZ	PCDH18	PPP3R1	GNG10	PPP3R2	PCDHA1	HLTF	PCDHA5	PCDHA4	PCDHA3	PCDHA2	PCDHA9	PCDHA8
XANTHINE AND GUANINE SALVAGE PATHWAY%PANTHER PATHWAY%P02788	Xanthine and guanine salvage pathway	PNP	GDA	HPRT1	PRTFDC1
DOPAMINE NEUROTRANSMITTER RELEASE CYCLE%REACTOME DATABASE ID RELEASE 72%212676	Dopamine Neurotransmitter Release Cycle	CASK	LIN7A	SYN3	LIN7C	CPLX1	LIN7B	SYN1	RIMS1	BZRAP1	PPFIA1	APBA1	PPFIA4	STX1A	SLC18A2	VAMP2	PPFIA3	PPFIA2	UNC13B	SNAP25	RAB3A	SYT1
GLYCEROPHOSPHOLIPID BIOSYNTHESIS%REACTOME%R-HSA-1483206.4	Glycerophospholipid biosynthesis	LPGAT1	PITPNB	CPNE7	CPNE6	LCLAT1	PLB1	LIPI	LIPH	CPNE1	CPNE3	MFSD2A	DGAT2	PCYT2	CSNK2A1	DGAT1	STARD7	CSNK2A2	HRASLS2	PISD	PLA2G15	GNPAT	PLA2G16	PHOSPHO1	GPD2	PLA2G10	GPD1	CSNK2B	PLBD1	HRASLS5	PLA2R1	PLA1A	CDS1	ABHD4	ABHD3	CHAT	PLA2G3	PLD4	PLD6	PLA2G5	PLD1	PLA2G6	PLD3	PLD2	PGS1	PTDSS2	PTDSS1	PTPMT1	OSBPL8
PHOSPHORYLATION OF THE APC C%REACTOME%R-HSA-176412.3	Phosphorylation of the APC C	ANAPC15	ANAPC16	ANAPC7	UBE2C	PLK1	UBE2E1	UBE2D1	ANAPC10	ANAPC11	CCNB1	CDC23	CDC26	CDC27	CDC16	CDK1	ANAPC4	ANAPC5	ANAPC1	ANAPC2
GLUCOSE METABOLISM%REACTOME DATABASE ID RELEASE 72%70326	Glucose metabolism	SLC25A1	GPI	NUP107	NUP188	ADPGK	ENO1	ENO2	ENO3	HK2	HK1	HK3	PPP2R1B	PPP2R1A	PRKACG	NUP62	PRKACA	PRKACB	NDC1	NUP214	SEC13	TPI1	G6PC	NUP133	NUP210	PGAM1	PGAM2	PPP2R5D	BPGM	PGM2L1	NUP93	NUP50	PGP	GAPDHS	NUP54	ALDOC	SLC25A10	ALDOB	SLC25A12	ALDOA	SLC25A11	GAPDH	FBP1	FBP2	SLC25A13	PFKFB2	PFKFB1	POM121	NUP205
NUCLEAR EVENTS (KINASE AND TRANSCRIPTION FACTOR ACTIVATION)%REACTOME DATABASE ID RELEASE 72%198725	Nuclear Events (kinase and transcription factor activation)	PPP2R1B	ATF1	PPP2R1A	SH3GL3	ATF2	NAB1	NAB2	CHD4	ELK1	RPS6KA3	LYL1	RPS6KA5	RPS6KA2	RPS6KA1	EP300	JUNB	DUSP4	PPP2R5D	MEF2A	MEF2C	DUSP3	TCF12	FOS	VRK3	F3	DUSP6	DNM2	DUSP7	ARC	CREB1	VGF	MAPKAPK2	SGK1	TRIB1	TPH1	RRAD	SRF	ASCL1	MAPK7	MAPK1	MEF2D	MAPK3	EGR1	PPP2CA	EGR2	PPP2CB	JUND	EGR3
CONJUGATION OF PHENYLACETATE WITH GLUTAMINE%REACTOME%R-HSA-177162.1	Conjugation of phenylacetate with glutamine	ACSM1	ACSM2B
DRUG RESISTANCE IN ERBB2 KD MUTANTS%REACTOME DATABASE ID RELEASE 72%9665230	Drug resistance in ERBB2 KD mutants	ERBB2IP	HSP90AA1	CDC37	ERBB2
VPR-MEDIATED INDUCTION OF APOPTOSIS BY MITOCHONDRIAL OUTER MEMBRANE PERMEABILIZATION%REACTOME DATABASE ID RELEASE 72%180897	Vpr-mediated induction of apoptosis by mitochondrial outer membrane permeabilization	SLC25A4	SLC25A6	SLC25A5
DERMATAN SULFATE BIOSYNTHESIS%REACTOME DATABASE ID RELEASE 72%2022923	Dermatan sulfate biosynthesis	NCAN	UST	DSE	BGN	CSPG5	CSPG4	CHST14	DCN	BCAN	VCAN	DSEL
DEFECTIVE MMADHC CAUSES METHYLMALONIC ACIDURIA AND HOMOCYSTINURIA TYPE CBLD%REACTOME DATABASE ID RELEASE 72%3359473	Defective MMADHC causes methylmalonic aciduria and homocystinuria type cblD	MMACHC	MMADHC
VRNP ASSEMBLY%REACTOME DATABASE ID RELEASE 72%192905	vRNP Assembly	HSP90AA1	IPO5
EPIGENETIC REGULATION OF GENE EXPRESSION%REACTOME%R-HSA-212165.2	Epigenetic regulation of gene expression	RBBP4	TAF1B	TAF1C	TDG	SAP30L	TAF1A	TWISTNB	POLR2E	POLR2F	SAP18	POLR2H	RBBP7	MTA2	SF3B1	MTA3	POLR2K	POLR2L	MBD3	SUZ12	MBD2	GTF2H1	DEK	GTF2H2	GTF2H3	GTF2H4	GATAD2B	GTF2H5	GATAD2A	MYBBP1A	ERCC3	ERCC2	ERCC6	CCNH	EHMT2	ARID4B	TTF1	RRP8	ACTB	SAP130	HIST1H2AE	HIST1H2AD	HIST3H2BB	HIST1H2AC	HIST1H2AB	SAP30BP	HIST1H2AJ	CHD4	CD3EAP
REGULATION OF MRNA STABILITY BY PROTEINS THAT BIND AU-RICH ELEMENTS%REACTOME%R-HSA-450531.4	Regulation of mRNA stability by proteins that bind AU-rich elements	PSMD3	AKT1	PSMD1	TNPO1	DIS3	PRKCD	PRKCA	YWHAZ	PSMA5	PSMA6	PSMA3	PSMA4	PSMA1	XRN1	PSMA2	PSME3	PSME4	PSME1	PSME2	PABPC1	UBA52	DCP2	PSMD10	PSMB11	PSMD12	SET	PSMD11	PSMD14	ANP32A	PSMD13	NUP214	PARN	PSMA7	PSMB10	PSMA8	ZFP36L1	EXOSC7	PSMB6	EXOSC6	PSMB7	EXOSC5	PSMB4	EXOSC4	PSMB5	PSMB2	UBB	PSMB3	EXOSC9
HEDGEHOG 'OFF' STATE%REACTOME%R-HSA-5610787.1	Hedgehog 'off' state	INTU	CUL1	PRKAR2B	KIF3A	PRKAR2A	TTC21B	PTCH1	IFT122	FUZ	ADCY10	GNAS	MKS1	GLI1	GLI3	GLI2	IFT52	SUFU	IFT57	OFD1	IFT140	KIF7	WDR35	NUMB	ADCY4	ADCY3	PRKACG	TULP3	ADCY2	PRKACA	ADCY1	PRKACB	ADCY8	ADCY7	ADCY6	ADCY5	CSNK1A1	WDR19	ITCH	PSMD8	PSMD9	PSMD6	PSMD7	PSMD4	PSMD5	PSMD2	PSMD3	PSMD1	PSMA5
HYDROXYCARBOXYLIC ACID-BINDING RECEPTORS%REACTOME DATABASE ID RELEASE 72%3296197	Hydroxycarboxylic acid-binding receptors	HCAR2	HCAR3	HCAR1
ABORTIVE ELONGATION OF HIV-1 TRANSCRIPT IN THE ABSENCE OF TAT%REACTOME DATABASE ID RELEASE 72%167242	Abortive elongation of HIV-1 transcript in the absence of Tat	GTF2F1	GTF2F2	POLR2A	POLR2B	POLR2C	POLR2D	POLR2G	POLR2E	NELFB	POLR2F	NELFA	NELFCD	POLR2H	POLR2I	POLR2J	NELFE	POLR2K	POLR2L	CTDP1	NCBP1	NCBP2	SUPT4H1	SUPT5H
REGULATION OF RAS BY GAPS%REACTOME%R-HSA-5658442.1	Regulation of RAS by GAPs	PSMD3	PSMD1	PSMA5	PSMA6	PSMA3	PSMA4	PSMA1	PSMA2	PSME3	PSME4	PSME1	PSME2	UBA52	PSMD10	PSMB11	PSMD12	PSMD11	PSMD14	PSMD13	PSMA7	PSMB10	PSMA8	PSMB6	PSMB7	PSMB4	PSMB5	PSMB2	UBB	PSMB3	UBC	PSMB1	PSMF1	RPS27A	SHFM1	PSMB8	PSMB9	PSMC5	PSMC6	PSMC3	PSMC4	PSMC1	PSMC2	SPRED3	SPRED2	SPRED1	SYNGAP1	HRAS	RASA3
ALTERNATIVE COMPLEMENT ACTIVATION%REACTOME%R-HSA-173736.2	Alternative complement activation	CFD	C3	GZMM	CFB
EXPRESSION AND PROCESSING OF NEUROTROPHINS%REACTOME%R-HSA-9036866.2	Expression and Processing of Neurotrophins	FURIN	PCSK6	NGF	PCSK5
MITOCHONDRIAL FATTY ACID BETA-OXIDATION%REACTOME DATABASE ID RELEASE 72%77289	Mitochondrial Fatty Acid Beta-Oxidation	ACSF2	PCCA	PCCB	NDUFAB1	ACOT2	ACOT1	PCTP	ACADVL	HADHB	ECHS1	HADHA	ACAA2	ACSM3	ECI1	ACSM6	DBI	MCEE	ACADL	THEM5	THEM4	ACADM	ACAD11	HADH	ACADS	ACAD10	DECR1	ACBD7	ACBD6	ACOT9	MECR	ACOT7	MMAA	ACOT11	ACOT12	ACOT13	MUT	MCAT
SIGNALING BY LIGAND-RESPONSIVE EGFR VARIANTS IN CANCER%REACTOME%R-HSA-5637815.1	Signaling by Ligand-Responsive EGFR Variants in Cancer	HRAS	NRAS	UBB	EGF	SHC1	UBC	GAB1	PIK3R1	CBL	EGFR	RPS27A	UBA52	PIK3CA	PLCG1	SOS1	HSP90AA1	CDC37
TGF-BETA RECEPTOR SIGNALING IN EMT (EPITHELIAL TO MESENCHYMAL TRANSITION)%REACTOME%R-HSA-2173791.1	TGF-beta receptor signaling in EMT (epithelial to mesenchymal transition)	TGFB1	SMURF1	ARHGEF18	CGN	F11R	PRKCZ	TGFBR1	RHOA	TGFBR2	UBB	FKBP1A	PARD6A	PARD3	UBC	RPS27A	UBA52
PROCESSIVE SYNTHESIS ON THE C-STRAND OF THE TELOMERE%REACTOME DATABASE ID RELEASE 72%174414	Processive synthesis on the C-strand of the telomere	LIG1	RPA1	RPA2	POLD3	POLD4	WRN	RPA3	POLD1	POLD2	DNA2	FEN1	BLM	PCNA
FGFR1 LIGAND BINDING AND ACTIVATION%REACTOME DATABASE ID RELEASE 72%190242	FGFR1 ligand binding and activation	FGF6	FGF9	ANOS1	FGF20	FGF1	FGF2	FGF23	FGF3	FGF22	FGF10	FGF4
VEGFA-VEGFR2 PATHWAY%REACTOME DATABASE ID RELEASE 72%4420097	VEGFA-VEGFR2 Pathway	PDPK1	AKT1	SPHK1	CYBB	CYBA	VAV1	PRKCD	VAV2	PRKCA	MAPKAPK3	ELMO1	ELMO2	TRIB3	CRK	DOCK1	SHC2	ROCK1	ROCK2	MAPKAP1	SH2D2A	PXN	ITPR1	ITPR2	ITPR3	PIK3R2	CDC42	PAK1	CTNNA1	PRKACG	PTK2B	RICTOR	PRKACA	NCKAP1L	PRKACB	FYN	WASF1	PAK3	WASF2	PAK2	WASF3	JUP	NOS3	CAV1	BAIAP2	MTOR	PTK2	MAPK12	MAPK13
REUPTAKE OF GABA%REACTOME DATABASE ID RELEASE 72%888593	Reuptake of GABA	SLC6A13	SLC6A12	SLC6A11	SLC6A1
VITAMINS%REACTOME%R-HSA-211916.1	Vitamins	CYP24A1	CYP26C1	CYP2R1	CYP26A1	CYP27B1	CYP26B1
TOXICITY OF BOTULINUM TOXIN TYPE G (BONT G)%REACTOME%R-HSA-5250989.1	Toxicity of botulinum toxin type G (BoNT G)	VAMP1	VAMP2	SYT1
REGULATION BY C-FLIP%REACTOME DATABASE ID RELEASE 72%3371378	Regulation by c-FLIP	TRADD	TNFSF10	FAS	TNFRSF10B	FASLG	RIPK1	TNFRSF10A	TRAF2	FADD	CASP8
N-GLYCAN TRIMMING IN THE ER AND CALNEXIN CALRETICULIN CYCLE%REACTOME DATABASE ID RELEASE 72%532668	N-glycan trimming in the ER and Calnexin Calreticulin cycle	RNF139	PSMC1	OS9	MLEC	UGGT2	UGGT1	PDIA3	EDEM3	EDEM1	AMFR	EDEM2	SYVN1	MOGS	2020-03-06	RAD23B	RNF103	CANX	TRIM13	CALR	MAN1B1	RNF185	UBA52	ENGASE	UBB	UBC	RPS27A	VCP	UBXN1	PRKCSH	NGLY1	SEL1L	DERL1	DERL2	RNF5	GANAB
NTF3 ACTIVATES NTRK2 (TRKB) SIGNALING%REACTOME DATABASE ID RELEASE 72%9025046	NTF3 activates NTRK2 (TRKB) signaling	NTRK2	NTF3
TRANSCRIPTIONAL REGULATION BY TP53%REACTOME DATABASE ID RELEASE 72%3700989	Transcriptional Regulation by TP53	EXO1	CASP1	CASP2	TCEB3C	TOPBP1	TCEB3B	YWHAG	ZNF385A	YWHAH	RFC5	GPX2	RFC3	RFC4	APAF1	RFC2	PPP2R5C	RABGGTB	RABGGTA	RBL2	CCNA2	CCNA1	TFDP1	RBL1	TFDP2	RRM2B	BIRC5	TMEM219	TMEM55B	PRKAA1	RNF34	PRKAA2	CSNK2A1	GLS2	TAF9	TAF1L	CSNK2A2	NLRC4	AURKB	AURKA	TP53INP1	E2F1	RBBP8	E2F4	RFFL	E2F7	E2F8	CSNK2B	TAF15
PROTEIN FOLDING%REACTOME%R-HSA-391251.1	Protein folding	CSNK2A1	CSNK2A2	CSNK2B	GAPDHS	TP53	SPHK1	ACTB	DCAF7	CCT6B	TUBB6	GNAT2	TUBB3	GNAT3	TUBB1	FBXO4	LONP2	FBXO6	GNAT1	RGS9	RGS6	RGS7	FBXW4	FBXW5	FBXW10	FBXW7	FBXW9	TUBA4B	FBXW2	TUBA4A	XRN2	FKBP9	GNAZ	ARL2	GNG10	TBCD	TBCC	TBCB	TBCA	GNG12	GNG11	GNG13	GNAO1	CCT6A	GNB2	TBCE	CCNE2	GNB1	GNB4
TRANSCRIPTION OF THE HIV GENOME%REACTOME%R-HSA-167172.2	Transcription of the HIV genome	GTF2B	GTF2A1	TCEB3C	GTF2A2	RNMT	TCEB3B	GTF2E1	GTF2E2	POLR2E	RNGTT	POLR2F	POLR2H	TCEB3CL2	POLR2K	CCNH	POLR2L	TCEB3	GTF2H1	TCEB2	GTF2H2	TCEB1	GTF2H3	TCEB3CL	GTF2H4	TAF9B	GTF2H5	ERCC3	ERCC2	TAF9	TAF1L	TCEA1	TAF15	TAF12	TAF13	CCNK	TAF10	CCNT2	TAF11	CCNT1	SSRP1	CTDP1	TAF7	NCBP1	TAF6	SUPT16H	NCBP2	TAF5	SUPT4H1
INTESTINAL SACCHARIDASE DEFICIENCIES%REACTOME%R-HSA-5659898.2	Intestinal saccharidase deficiencies	SI	LCT
INTERACTIONS OF VPR WITH HOST CELLULAR PROTEINS%REACTOME%R-HSA-176033.2	Interactions of Vpr with host cellular proteins	NUP85	TPR	NUP88	NUP43	RAE1	RANBP2	NUP107	NUP155	NUP188	PSIP1	BANF1	KPNA1	HMGA1	NUP153	NUP62	NUP35	NUPL2	NDC1	NUP214	SEC13	SLC25A5	NUP37	SLC25A4	SLC25A6	NUP133	NUP210	NUP93	NUP50	NUP54	POM121	NUP205	AAAS	NUP160
DEFECTIVE RHAG CAUSES REGULATOR TYPE RH-NULL HEMOLYTIC ANEMIA (RHN)%REACTOME DATABASE ID RELEASE 72%5619042	Defective RHAG causes regulator type Rh-null hemolytic anemia (RHN)	RHAG
CYTOSOLIC TRNA AMINOACYLATION%REACTOME%R-HSA-379716.1	Cytosolic tRNA aminoacylation	HARS	IARS	FARSA	EEF1E1	FARSB	AARS	CARS	YARS	DARS	WARS	VARS	SARS	TARS	EPRS	AIMP1	NARS	AIMP2	KARS	QARS	LARS	PPA1	RARS	MARS	GARS
PRESYNAPTIC NICOTINIC ACETYLCHOLINE RECEPTORS%REACTOME DATABASE ID RELEASE 72%622323	Presynaptic nicotinic acetylcholine receptors	CHRNA1	CHRNB2	CHRND	CHRNB4	CHRNA3	CHRNB3	CHRNA2	CHRNA5	CHRNG	CHRNA4	CHRNE	CHRNA6
WNT5A-DEPENDENT INTERNALIZATION OF FZD2, FZD5 AND ROR2%REACTOME DATABASE ID RELEASE 72%5140745	WNT5A-dependent internalization of FZD2, FZD5 and ROR2	FZD2	FZD5	WNT5A	CLTC	CLTB	CLTA	AP2A1	AP2B1	AP2A2	AP2S1	ROR1	ROR2	AP2M1
SUMO IS CONJUGATED TO E1 (UBA2:SAE1)%REACTOME%R-HSA-3065676.2	SUMO is conjugated to E1 (UBA2:SAE1)	SUMO2	UBA2	SAE1	SUMO1	SUMO3
RUNX1 REGULATES TRANSCRIPTION OF GENES INVOLVED IN BCR SIGNALING%REACTOME%R-HSA-8939245.1	RUNX1 regulates transcription of genes involved in BCR signaling	BLK	ELF1	ELF2	CBFB	PAX5	RUNX1
TRANSPORT OF MATURE MRNA DERIVED FROM AN INTRON-CONTAINING TRANSCRIPT%REACTOME%R-HSA-159236.3	Transport of Mature mRNA derived from an Intron-Containing Transcript	NUP107	NUP188	NUP62	NDC1	NUP214	SEC13	NUP133	NUP210	NUP93	NUP50	NUP54	POM121	NUP205	NCBP1	NXT1	NCBP2	EIF4A3	AAAS	CASC3	NUP160	GLE1	MAGOH	THOC1	NUP85	THOC3	TPR	THOC2	THOC5	NUP88	THOC7	NUP43	CDC40	THOC6	SRRM1	RAE1	DDX39A	DDX39B	RANBP2	ZC3H11A	SARNP	SRSF2	NUP155	SRSF3	SRSF4	SRSF5	SRSF6	SRSF7	NUP153
GLUTAMATE BINDING, ACTIVATION OF AMPA RECEPTORS AND SYNAPTIC PLASTICITY%REACTOME DATABASE ID RELEASE 72%399721	Glutamate binding, activation of AMPA receptors and synaptic plasticity	GRIA2	CAMK2D	CAMK2A	AKAP5	GRIP1	CACNG8	EPB41L1	PRKCA	TSPAN7	MYO6	CACNG2	CAMK2G	CACNG3	GRIA3	CACNG4	GRIA4	PRKCG	NSF	DLG1	DLG4	PICK1	MDM2	AP2A1	GRIA1	CAMK2B	PRKCB
REGULATION OF PLK1 ACTIVITY AT G2 M TRANSITION%REACTOME DATABASE ID RELEASE 72%2565942	Regulation of PLK1 Activity at G2 M Transition	HAUS7	CUL1	CEP70	PRKAR2B	CEP72	CEP192	PCNT	CEP76	YWHAG	CLASP1	CEP78	PLK4	DYNC1H1	ODF2	CEP152	NDE1	NEDD1	FGFR1OP	CEP41	OFD1	UBA52	PPP2R1A	PRKACA	AURKA	PLK1	CENPJ	CCNB1	UBB	UBC	CDK1	RPS27A	TUBA4A	CEP57	CETN2	TUBA1A	CEP164	CCP110	PPP1CB	ACTR1A	PCM1	HSP90AA1	CNTRL	CEP250	NEK2	NINL	CEP290	RAB8A	CDK5RAP2
PREVENTION OF PHAGOSOMAL-LYSOSOMAL FUSION%REACTOME DATABASE ID RELEASE 72%9636383	Prevention of phagosomal-lysosomal fusion	UBC	RPS27A	UBA52	HGS	VPS33B	RAB5A	CORO1A	RAB7A	UBB
SHC-MEDIATED CASCADE:FGFR1%REACTOME%R-HSA-5654688.1	SHC-mediated cascade:FGFR1	HRAS	NRAS	FGF6	FGF9	SOS1	FGF20	FGF1	FGF2	FGF23	FGF3	FGF22	FGF10	FGF4
METABOLISM%REACTOME DATABASE ID RELEASE 72%1430728	Metabolism	ATP5G2	ATP5G1	HS2ST1	PRKAR2B	RPS4X	DBT	PRKAR2A	CYP3A43	RPS3A	ATP5F1	PRODH2	DCK	GNAS	LSS	DDAH1	DCT	THRAP3	DDAH2	ALDH1A1	RBKS	VAC14	PDXK	DDC	ETFDH	DDO	GNA14	ADCY4	GNA15	ADCY3	UGP2	CHSY1	ADCY2	ALDH1B1	ADCY1	FAM120B	ADCY8	GNA11	ADCY7	PDSS2	ADCY6	PDSS1	ADCY5	CHSY3	LUM	MT-ND6	MT-ND4	MT-ND5	MT-ND2
NEF MEDIATED DOWNREGULATION OF MHC CLASS I COMPLEX CELL SURFACE EXPRESSION%REACTOME%R-HSA-164940.1	Nef mediated downregulation of MHC class I complex cell surface expression	HLA-A	B2M	AP1M2	AP1M1	AP1G1	PACS1	AP1S2	AP1B1	AP1S1	AP1S3
LIGAND-DEPENDENT CASPASE ACTIVATION%REACTOME%R-HSA-140534.5	Ligand-dependent caspase activation	CASP8	TRADD	TNFSF10	FAS	TNFRSF10B	FASLG	RIPK1	TNFRSF10A	TRAF2	FADD	TICAM2	LY96	TICAM1	CD14	TLR4
ANTIVIRAL MECHANISM BY IFN-STIMULATED GENES%REACTOME%R-HSA-1169410.3	Antiviral mechanism by IFN-stimulated genes	NUP107	NUP188	KPNA1	UBA52	NUP62	NDC1	NUP214	SEC13	NUP133	NUP210	EIF4A2	EIF4A1	EIF4E3	UBE2E1	UBE2L6	NUP93	IFIT1	NUP50	OASL	HERC5	UBB	TRIM25	NUP54	KPNA7	KPNA4	ARIH1	UBC	KPNA5	KPNA2	KPNA3	JAK1	RPS27A	DDX58	PPM1B	KPNB1	OAS1	IRF3	PDE12	OAS2	POM121	OAS3	NUP205	USP41	EIF4E2	EIF4A3	RNASEL	AAAS	MAPK3
MTOR SIGNALLING%REACTOME%R-HSA-165159.5	mTOR signalling	AKT1	TSC2	PRKAB1	TSC1	RRAGA	EIF4E	EIF4G1	RRAGC	RRAGB	RRAGD	SLC38A9	CAB39	CAB39L	EEF2K	PRKAA1	EIF4EBP1	EIF4B	PRKAA2	STRADA	STRADB	PPM1A	RPS6	RPS6KB1	AKT1S1	MTOR	RHEB	LAMTOR2	LAMTOR1	LAMTOR4	LAMTOR3	LAMTOR5	YWHAB	AKT2	PRKAG1	STK11	MLST8	PRKAG2	PRKAG3	RPTOR	PRKAB2
TRANS-GOLGI NETWORK VESICLE BUDDING%REACTOME DATABASE ID RELEASE 72%199992	trans-Golgi Network Vesicle Budding	VAMP2	OCRL	HGS	APP	TFRC	SNAP23	CTSZ	AP4E1	ARRB1	CLINT1	AP4M1	AP1G2	FTH1	AP3S1	SH3GL2	SH3D19	PIK3C2A	TPD52	AP3B1	GAK	VAMP8	VAMP7	DNAJC6	DNASE2	FTL	NAPA	DNM2	RAB5C	TGOLN2	BLOC1S4	BLOC1S6	SNX2	BLOC1S1	BLOC1S3	CLVS2	GNS	STX4	HSPA8	SNX9	AP4S1	SNX5	TXNDC5	CLVS1	TBC1D8B	SNAPIN	SORT1	GBF1	DTNBP1
LOSS OF FUNCTION OF TGFBR2 IN CANCER%REACTOME%R-HSA-3642278.1	Loss of Function of TGFBR2 in Cancer	TGFB1	TGFBR1	TGFBR2
RNF MUTANTS SHOW ENHANCED WNT SIGNALING AND PROLIFERATION%REACTOME DATABASE ID RELEASE 72%5340588	RNF mutants show enhanced WNT signaling and proliferation	RNF43	WNT3A	FZD4	FZD6	LRP5	FZD8	LRP6	FZD5
ERK MAPK TARGETS%REACTOME DATABASE ID RELEASE 72%198753	ERK MAPK targets	PPP2CA	PPP2CB	RPS6KA5	RPS6KA2	RPS6KA1	MAPK14	DUSP4	PPP2R5D	MAPK11	MEF2A	MEF2C	DUSP3	VRK3	DUSP6	DUSP7	PPP2R1B	PPP2R1A	MAPK7	MAPK1	ELK1	MAPK3	RPS6KA3
TYPE II NA+ PI COTRANSPORTERS%REACTOME%R-HSA-427589.1	Type II Na+ Pi cotransporters	SLC34A3	SLC34A2	SLC34A1
SHC1 EVENTS IN EGFR SIGNALING%REACTOME DATABASE ID RELEASE 72%180336	SHC1 events in EGFR signaling	SHC1	HRAS	EGFR	SOS1	BTC	EPGN	TGFA	NRAS	AREG	HBEGF	EREG	EGF
FORMATION OF FIBRIN CLOT (CLOTTING CASCADE)%REACTOME%R-HSA-140877.2	Formation of Fibrin Clot (Clotting Cascade)	SERPINE2	SERPINC1	PROS1	F13A1	PRCP	TFPI	KNG1	SERPINA5	THBD	C1QBP	A2M	PF4V1	CD177	FGB	FGA	SERPIND1	VWF	F10	GP1BB	F12	F11	F2R	FGG	GP1BA	F2	F3	GP5	F5	F7	PROCR	GP9	F8	PROC	F9	SERPING1	F13B	PRTN3	KLKB1	PF4
RNA POLYMERASE I PROMOTER ESCAPE%REACTOME DATABASE ID RELEASE 72%73772	RNA Polymerase I Promoter Escape	TAF1B	TAF1C	TAF1A	TWISTNB	POLR2E	POLR2F	POLR2H	POLR2K	CCNH	POLR2L	GTF2H1	GTF2H2	HIST1H2AE	GTF2H3	HIST1H2AD	GTF2H4	HIST3H2BB	HIST1H2AC	GTF2H5	HIST1H2AB	HIST1H2AJ	ERCC3	CD3EAP	ERCC2	HIST2H3A	HIST1H2BF	HIST1H2BE	HIST1H2BH	HIST1H2BG	HIST2H3D	HIST1H2BB	HIST1H2BA	HIST2H3C	HIST1H2BD	HIST1H2BC	H2AFB1	HIST1H3J	HIST1H3A	HIST1H3F	HIST1H3G	HIST1H3H	HIST1H3I	HIST1H3B	HIST1H3C	HIST1H3D	HIST1H3E	H3F3B	HIST1H4K
CARDIAC CONDUCTION%REACTOME DATABASE ID RELEASE 72%5576891	Cardiac conduction	CAMK2D	CAMK2A	CACNG8	CACNG2	CAMK2G	CACNG3	CACNG4	CACNA2D2	PRKACA	SLC8A1	SLC8A2	NPPC	SLN	SCN11A	NPPA	SCN9A	SCN1B	SCN1A	KCNH2	KCNK10	CACNA2D1	KCNK12	KCNK13	CACNA2D3	KCNK15	ATP1B3	KCNK16	ATP1B2	KCNK17	CACNA2D4	ATP1B1	KCNK18	CACNB1	SCN10A	CACNB4	STIM1	KCNQ1	SCN8A	ORAI2	ORAI1	KCNE1	KCNE2	KCNE3	KCNE4	NPR1	KCNE5	NPR2	GATA4
APC TRUNCATION MUTANTS ARE NOT K63 POLYUBIQUITINATED%REACTOME%R-HSA-5467333.1	APC truncation mutants are not K63 polyubiquitinated	APC
MET RECEPTOR RECYCLING%REACTOME DATABASE ID RELEASE 72%8875656	MET receptor recycling	GAB1	GGA3	RAB4B	HGF	MET	CRKL	CRK	ARF6	RAB4A
ANTIGEN PRESENTATION: FOLDING, ASSEMBLY AND PEPTIDE LOADING OF CLASS I MHC%REACTOME DATABASE ID RELEASE 72%983170	Antigen Presentation: Folding, assembly and peptide loading of class I MHC	HLA-G	SEC24B	HLA-E	SEC23A	TAPBP	SEC24A	SEC31A	PDIA3	CANX	HLA-A	CALR	SEC24D	B2M	SEC24C	HSPA5	ERAP2	ERAP1	HLA-B	TAP2	HLA-C	TAP1	SEC13	SAR1B	HLA-F
SYNTHESIS OF IPS IN THE NUCLEUS%REACTOME DATABASE ID RELEASE 72%1855191	Synthesis of IPs in the nucleus	IP6K2	IPPK	IPMK	IP6K1
POSTMITOTIC NUCLEAR PORE COMPLEX (NPC) REFORMATION%REACTOME DATABASE ID RELEASE 72%9615933	Postmitotic nuclear pore complex (NPC) reformation	NUP133	NUP85	TNPO1	NUP43	AHCTF1	RANGAP1	NUP93	RCC1	UBE2I	NUP54	NUP107	NUP155	NUP188	RAN	KPNB1	POM121	NUP62	NUP205	NUP35	NDC1	SUMO1	SEC13	NUP160	NUP37
DEFECTIVE ABCA1 CAUSES TANGIER DISEASE%REACTOME DATABASE ID RELEASE 72%5682113	Defective ABCA1 causes Tangier disease	ABCA1	APOA1
DNA REPAIR%REACTOME DATABASE ID RELEASE 72%73894	DNA Repair	EXO1	TOPBP1	RFC5	RFC3	RFC4	RAD23B	RFC2	CCNA2	CCNA1	RBBP8	RAD50	POLR2A	POLR2B	POLR2C	POLR2D	POLR2G	POLR2I	POLR2J	CETN2	UBE2I	ALKBH3	ALKBH2	ALKBH5	HERC2	PPP4R2	STRA13	NFRKB	RNF111	FAAP100	AQR	TIPIN	TINF2	REV1	NEIL3	NEIL2	NEIL1	ZNF830	PAXIP1	CCNH	PRKDC	XPA	COPS7B	XPC	COPS7A	ACTB	BRCC3	PPP4C	NTHL1
SUMO IS TRANSFERRED FROM E1 TO E2 (UBE2I, UBC9)%REACTOME%R-HSA-3065678.2	SUMO is transferred from E1 to E2 (UBE2I, UBC9)	SUMO2	UBA2	RWDD3	SAE1	UBE2I	SUMO1	SUMO3
RECOGNITION OF DNA DAMAGE BY PCNA-CONTAINING REPLICATION COMPLEX%REACTOME%R-HSA-110314.1	Recognition of DNA damage by PCNA-containing replication complex	RPA1	POLE	RPA2	POLD3	POLD4	RFC1	RPA3	POLD1	POLD2	RFC5	RFC3	RFC4	DTL	RFC2	UBA52	CUL4A	POLE4	UBE2B	RAD18	WDR48	POLE2	UBB	POLE3	UBC	CUL4B	RPS27A	DDB1	RBX1	PCNA	USP1
EUKARYOTIC TRANSLATION ELONGATION%REACTOME%R-HSA-156842.2	Eukaryotic Translation Elongation	RPL26	RPL29	RPL10L	RPS4X	RPL10A	RPL28	RPS3A	RPL7A	RPL23A	FAU	RPL41	RPS27L	RPL3L	UBA52	RPL37A	RPS26	RPS25	RPS28	RPS27	RPL36A	RPS29	RPL35A	RPS20	RPS21	RPS24	RPS23	RPL22L1	RPS4Y2	RPL10	RPS4Y1	RPS27A	RPL12	RPL13A	RPL11	RPS3	EEF1B2	RPL14	EEF1A1	RPL13	EEF1G	EEF1D	RPS2	EEF1A2	RPL15	RPL18	EEF2	RPL17	RPL19
AKT PHOSPHORYLATES TARGETS IN THE CYTOSOL%REACTOME DATABASE ID RELEASE 72%198323	AKT phosphorylates targets in the cytosol	TSC2	AKT1	AKT1S1	GSK3A	CHUK	BAD	CASP9	MKRN1	MDM2	GSK3B	CDKN1A	CDKN1B	AKT2	AKT3
NITRIC OXIDE STIMULATES GUANYLATE CYCLASE%REACTOME DATABASE ID RELEASE 72%392154	Nitric oxide stimulates guanylate cyclase	PDE1A	PDE2A	PDE11A	NOS3	PDE10A	KCNMB1	KCNMA1	KCNMB2	KCNMB3	KCNMB4	MRVI1	PRKG2	PDE5A	PDE9A	ITPR1	NOS1	GUCY1A3	GUCY1B3	GUCY1A2	NOS2	PDE1B
PLATELET HOMEOSTASIS%REACTOME%R-HSA-418346.2	Platelet homeostasis	TRPC7	PTGIR	TRPC6	SRI	TRPC3	PPP2R5B	PPP2R5A	FGR	PTPN11	PAFAH2	P2RX7	P2RX6	GNAS	APOB	P2RX5	P2RX4	P2RX3	P2RX2	PPP2R5C	P2RX1	PTPN6	ATP2B4	ITPR1	ATP2B3	ITPR2	ATP2B2	ITPR3	ATP2B1	SLC8A3	PPP2R1B	PPP2R1A	NOS3	PPP2R5D	PRKG2	SLC8A1	SLC8A2	GNG10	GNG12	PPP2CA	GNG11	PPP2CB	GNG13	MAPK14	GNB2	GNB1	GNB4	STIM1	GNB3
SMAD2 3 PHOSPHORYLATION MOTIF MUTANTS IN CANCER%REACTOME%R-HSA-3304356.2	SMAD2 3 Phosphorylation Motif Mutants in Cancer	SMAD2	TGFB1	SMAD3	TGFBR1	TGFBR2
ACTIVATED NTRK2 SIGNALS THROUGH CDK5%REACTOME DATABASE ID RELEASE 72%9032845	Activated NTRK2 signals through CDK5	TIAM1	NTRK2	CDK5	BDNF	RAC1	CDK5R1
ASYMMETRIC LOCALIZATION OF PCP PROTEINS%REACTOME DATABASE ID RELEASE 72%4608870	Asymmetric localization of PCP proteins	PSMD3	PSMD1	PSMA5	PSMA6	PSMA3	PSMA4	PSMA1	PSMA2	PSME3	PSME4	PSME1	PSME2	UBA52	PSMD10	PSMB11	PSMD12	PSMD11	PSMD14	PSMD13	PSMA7	PSMB10	SCRIB	PSMA8	PRICKLE1	DVL2	PSMB6	FZD1	FZD3	PSMB7	SMURF2	FZD7	PSMB4	VANGL2	PSMB5	PSMB2	UBB	PSMB3	UBC	PSMB1	PSMF1	RPS27A	SHFM1	PSMB8	PSMB9	PSMC5	PSMC6	PSMC3	PSMC4
TOXICITY OF BOTULINUM TOXIN TYPE E (BONT E)%REACTOME DATABASE ID RELEASE 72%5250992	Toxicity of botulinum toxin type E (BoNT E)	SV2B	SV2A	SNAP25
INSULIN EFFECTS INCREASED SYNTHESIS OF XYLULOSE-5-PHOSPHATE%REACTOME DATABASE ID RELEASE 72%163754	Insulin effects increased synthesis of Xylulose-5-Phosphate	TKT	TALDO1
P53-DEPENDENT G1 S DNA DAMAGE CHECKPOINT%REACTOME%R-HSA-69580.3	p53-Dependent G1 S DNA damage checkpoint	PSMD3	PSMD1	ZNF385A	PSMA5	PSMA6	PSMA3	PSMA4	PSMA1	PSMA2	PSME3	PSME4	PSME1	PSME2	CCNA2	CCNA1	UBA52	PSMD10	PSMB11	PSMD12	PSMD11	PSMD14	PSMD13	CDKN2A	PSMA7	PSMB10	PSMA8	PSMB6	PSMB7	PSMB4	PSMB5	PSMB2	UBB	PSMB3	RFWD2	UBC	PSMB1	PSMF1	RPS27A	CHEK2	SHFM1	PSMB8	PSMB9	PSMC5	PSMC6	PSMC3	PSMC4	PSMC1	PSMC2
PACKAGING OF EIGHT RNA SEGMENTS%REACTOME%R-HSA-168303.3	Packaging of Eight RNA Segments
VARIANT SLC6A20 CONTRIBUTES TOWARDS HYPERGLYCINURIA (HG) AND IMINOGLYCINURIA (IG)%REACTOME%R-HSA-5619101.1	Variant SLC6A20 contributes towards hyperglycinuria (HG) and iminoglycinuria (IG)	SLC6A20
ATP SENSITIVE POTASSIUM CHANNELS%REACTOME%R-HSA-1296025.1	ATP sensitive Potassium channels	KCNJ8	ABCC8	ABCC9	KCNJ11
LIPOPROTEIN METABOLISM%REACTOME%R-HSA-174824.4	Lipoprotein metabolism	ALB	APOE	AMN	APOB	PRKACG	PRKACA	PRKACB	SAR1B	A2M	APOA2	APOA1	APOA4	APOA5	MBTPS1	HDLBP	PCSK9	APOC3	VLDLR	ZDHHC8	MBTPS2	LIPA	LIPC	CREB3L3	LIPG	LDLRAP1	APOC2	MYLIP	LSR	SOAT1	NPC1	SOAT2	NPC2	ANGPTL3	LPA	GPIHBP1	ABCG1	ABCA1	CETP	C19orf80	MTTP	LPL	ANGPTL4	LCAT	LMF2	LMF1	APOF	FGF21	APOC4
IRAK2 MEDIATED ACTIVATION OF TAK1 COMPLEX%REACTOME%R-HSA-937042.2	IRAK2 mediated activation of TAK1 complex	UBC	RPS27A	UBA52	IRAK2	TRAF6	TAB3	TAB2	TAB1	UBB	MAP3K7
SEROTONIN RECEPTORS%REACTOME DATABASE ID RELEASE 72%390666	Serotonin receptors	HTR1B	HTR2C	HTR2A	HTR4	HTR5A	HTR6	HTR7	HTR1E	HTR1F	HTR1D	HTR2B	HTR1A
METHYLATION OF MESEH FOR EXCRETION%REACTOME DATABASE ID RELEASE 72%2408552	Methylation of MeSeH for excretion	INMT
TRANSPORT OF VITAMINS, NUCLEOSIDES, AND RELATED MOLECULES%REACTOME%R-HSA-425397.3	Transport of vitamins, nucleosides, and related molecules	SLCO4C1	ALB	SLCO2A1	SLC27A1	LCN1	SLC27A6	SLC29A4	AVP	SLC35D1	SLC28A2	SLCO1A2	SLC29A1	SLC28A1	SLC29A3	SLC28A3	SLC29A2	SLC27A4	SLC35D2	SLC35B3	SLC35B2	SLC25A5	SLC25A4	SLC25A6	LCN9	SLC35B4	LCN15	PDZD11	LCN12	SLCO2B1	APOD	SLC16A2	SLC5A6	SLC35A2	ARL2	SLC35A1	SLC35A3	SLCO1B1	SLC35C1	SLCO1B3	SLC33A1	SLCO1C1	ARL2BP	SLCO4A1
CHROMATIN MODIFYING ENZYMES%REACTOME%R-HSA-3247509.4	Chromatin modifying enzymes	TAF9	TAF12	TAF10	GPS2	CARM1	RPS2	EHMT2	ARID4B	ACTB	SAP130	HIST1H2AE	HIST1H2AD	SMARCD3	HIST3H2BB	HIST1H2AC	HIST1H2AB	HIST1H2AJ	SAP30	HIST2H3A	HIST1H2BF	HIST1H2BE	HIST1H2BH	HIST1H2BG	HIST2H3D	HIST1H2BB	HIST1H2BA	HIST2H3C	HIST1H2BD	HIST1H2BC	H2AFB1	HIST1H3J	HIST1H3A	HIST1H3F	HIST1H3G	HIST1H3H	ACTL6A	HIST1H3I	SUDS3	HIST1H3B	HIST1H3C	HIST1H3D	HIST1H3E	HIST1H4K	HIST1H4L	HIST1H4A	HIST1H4B	HIST1H4H	MCRS1
RESISTANCE OF ERBB2 KD MUTANTS TO LAPATINIB%REACTOME DATABASE ID RELEASE 72%9665251	Resistance of ERBB2 KD mutants to lapatinib	ERBB2IP	HSP90AA1	CDC37	ERBB2
PHOSPHORYLATION SITE MUTANTS OF CTNNB1 ARE NOT TARGETED TO THE PROTEASOME BY THE DESTRUCTION COMPLEX%REACTOME%R-HSA-4839743.1	phosphorylation site mutants of CTNNB1 are not targeted to the proteasome by the destruction complex	CSNK1A1	PPP2CA	PPP2CB	PPP2R5B	PPP2R5A	PPP2R5D	CTNNB1	GSK3B	PPP2R5C	PPP2R1B	PPP2R1A	AMER1	AXIN1	APC	PPP2R5E
LEISHMANIA PARASITE GROWTH AND SURVIVAL%REACTOME DATABASE ID RELEASE 72%9664433	Leishmania parasite growth and survival	PRKAR2B	PRKAR2A	CYSLTR2	HTR6	PLCG2	HTR7	GNAS	HTR4	ADCY4	VIPR1	ADCY3	VIPR2	PRKACG	SCT	ADCY2	RXFP1	PRKACA	ADCY1	RXFP2	PRKACB	ADCY8	IGHG4	ADCY7	CYSLTR1	ADCY6	GPR176	ADCY5	IGHG1	IGHG2	IGKV1-12	PTGDR	LHCGR	TAAR8	TAAR9	TAAR6	TAAR5	TAAR2	TAAR1	ADCYAP1	ADAM17	IGKV2D-28	IGKV4-1	IAPP	ADCYAP1R1	CALCA	CALCRL	CALCB	IGKV2D-30
RNA POLYMERASE I TRANSCRIPTION INITIATION%REACTOME%R-HSA-73762.3	RNA Polymerase I Transcription Initiation	RBBP4	TAF1B	CDK7	TAF1C	TAF1A	TWISTNB	POLR2E	MNAT1	POLR2F	POLR2H	RBBP7	MTA2	MTA3	POLR2K	CCNH	POLR2L	EHMT2	MBD3	CHD3	TTF1	GTF2H1	ZNRD1	GTF2H2	GTF2H3	GTF2H4	UBTF	GATAD2B	GTF2H5	GATAD2A	TBP	CHD4	ERCC3	CD3EAP	ERCC2	ERCC6	KAT2B	KAT2A	POLR1A	POLR1B	POLR1C	POLR1E	HDAC2	HDAC1	RRN3	TAF1D	MTA1
EUKARYOTIC TRANSLATION INITIATION%REACTOME DATABASE ID RELEASE 72%72613	Eukaryotic Translation Initiation	RPL26	RPL29	RPL10L	RPS4X	RPL10A	RPL28	RPS3A	RPL23A	FAU	RPL41	RPL3L	RPL10	RPL12	RPL13A	RPL11	RPS3	RPL14	RPL13	RPS2	RPL15	RPL18	RPL17	RPL19	RPL27A	RPS9	RPS7	RPS8	RPS5	RPS6	RPSA	RPS15	RPS14	RPS17	RPS16	RPS19	RPL18A	RPL36AL	RPS18	RPLP1	RPS11	RPS10	RPLP0	RPS13	RPS12	RPLP2	RPL7A	RPS27L	PABPC1
HYDROLYSIS OF LPE%REACTOME DATABASE ID RELEASE 72%1483152	Hydrolysis of LPE	PLA2G4C	GPCPD1
TRAFFICKING OF GLUR2-CONTAINING AMPA RECEPTORS%REACTOME DATABASE ID RELEASE 72%416993	Trafficking of GluR2-containing AMPA receptors	NSF	GRIA2	AP2A1	PICK1	GRIP1	PRKCA	TSPAN7	GRIA3	GRIA1	GRIA4	PRKCG	PRKCB
DEFECTIVE GCK CAUSES MATURITY-ONSET DIABETES OF THE YOUNG 2 (MODY2)%REACTOME DATABASE ID RELEASE 72%5619073	Defective GCK causes maturity-onset diabetes of the young 2 (MODY2)	GCK
XBP1(S) ACTIVATES CHAPERONE GENES%REACTOME DATABASE ID RELEASE 72%381038	XBP1(S) activates chaperone genes	SEC31A	PPP2R5B	GSK3A	EDEM1	SYVN1	SHC1	CUL7	DCTN1	FKBP14	GOSR2	SRPR	CXXC1	ADD1	PLA2G4B	MYDGF	EXTL2	EXTL1	ACADVL	SERP1	TATDN2	LMNA	DNAJB9	SSR1	EXTL3	TSPYL2	ZBTB17	SULT1A3	KLHDC3	WFS1	DDX11	GFPT1	WIPI1	PDIA6	YIF1A	ARFGAP1	PDIA5	DNAJC3	CTDSP2	DNAJB11	SRPRB	TPP1	PREB	HDGF	HYOU1	KDELR3	TLN1	ATP6V0D1
ACTIVATION OF THE MRNA UPON BINDING OF THE CAP-BINDING COMPLEX AND EIFS, AND SUBSEQUENT BINDING TO 43S%REACTOME DATABASE ID RELEASE 72%72662	Activation of the mRNA upon binding of the cap-binding complex and eIFs, and subsequent binding to 43S	RPS4X	RPS3A	FAU	RPS27L	PABPC1	RPS26	RPS25	RPS28	EIF1AX	RPS27	RPS29	EIF2S2	RPS20	EIF2S1	RPS21	RPS24	EIF2S3	RPS23	EIF4A2	EIF4H	EIF4A1	EIF3M	EIF3K	EIF3L	EIF3I	EIF3J	EIF3G	EIF3H	EIF3E	EIF3F	EIF3C	EIF3D	EIF3A	RPS4Y2	EIF3B	RPS4Y1	RPS27A	RPS3	RPS2	EIF4E	EIF4G1	EIF4EBP1	RPS9	EIF4B	RPS7	RPS8	RPS5	RPS6
NEGATIVE FEEDBACK REGULATION OF MAPK PATHWAY%REACTOME DATABASE ID RELEASE 72%5674499	Negative feedback regulation of MAPK pathway	MAP2K1	MAP2K2	BRAF	RAF1	MAPK1	MAPK3
IRON UPTAKE AND TRANSPORT%REACTOME%R-HSA-917937.3	Iron uptake and transport	CUL1	UBA52	ABCG2	TFRC	FTH1	SLC46A1	UBB	FTL	UBC	STEAP3	HFE	SLC40A1	TCIRG1	HEPH	RPS27A	SLC22A17	ATP6V1E1	ATP6V1E2	ATP6V1G1	ATP6V0B	ATP6V0E1	ATP6V1G2	ATP6AP1	GLRX3	SLC11A2	TFR2	ATP6V1B2	STEAP2	HMOX1	ATP6V0C	ATP6V0D2	ATP6V1B1	ATP6V1A	HMOX2	IREB2	NEDD8	CAND1	FTMT	ATP6V0A2	ATP6V1H	ATP6V0A4	ATP6V0E2	FBXL5	ATP6V1G3	ATP6V1D	ATP6V1C1	ATP6V1F	ATP6V0A1
NADPH REGENERATION%REACTOME%R-HSA-389542.2	NADPH regeneration	IDH1
DEFECTIVE MMAA CAUSES METHYLMALONIC ACIDURIA TYPE CBLA%REACTOME%R-HSA-3359475.1	Defective MMAA causes methylmalonic aciduria type cblA	MMAA	MUT
COLLAGEN CHAIN TRIMERIZATION%REACTOME%R-HSA-8948216.2	Collagen chain trimerization	COL17A1	COL18A1	COL15A1	COL16A1	COL13A1	COL14A1	COL11A1	COL11A2	COL12A1	COL19A1	COL10A1	COL28A1	COL26A1	COL27A1	COL24A1	COL25A1	COL22A1	COL23A1	COL1A1	COL3A1	COL2A1	COL1A2	COL4A2	COL5A1	COL4A1	COL6A2	COL7A1	COL4A4	COL5A3	COL5A2	COL6A1	COL4A3	COL8A2	COL4A6	COL9A1	COL20A1	COL21A1	COL6A3	COL4A5	COL8A1	COL9A3	COL6A6	COL9A2	COL6A5
PASSIVE TRANSPORT BY AQUAPORINS%REACTOME%R-HSA-432047.1	Passive transport by Aquaporins	AQP8	AQP10	AQP9	AQP6	AQP7	AQP4	AQP5	AQP2	AQP3	AQP1	MIP	AQP11	AQP12A
SEPARATION OF SISTER CHROMATIDS%REACTOME DATABASE ID RELEASE 72%2467813	Separation of Sister Chromatids	PPP1CC	NUP107	PPP2R5C	ERCC6L	ZWILCH	BUB1B	CASC5	SMC3	CDC20	PTTG1	PPP2R1B	PPP2R1A	KNTC1	DYNC1LI1	BIRC5	DYNC1LI2	CLIP1	ZW10	MAD1L1	CDCA5	CDCA8	SEC13	PDS5B	PDS5A	PMF1	NUP133	SKA1	AURKB	SKA2	DSN1	RAD21	PPP2R5D	RCC2	NDC80	ZWINT	STAG1	KIF18A	STAG2	SGOL2	SGOL1	NUF2	WAPAL	SPDL1	NDEL1	NUDC	SMC1A	DYNLL2	ESPL1
DEFECTIVE ABCB4 CAUSES PROGRESSIVE FAMILIAL INTRAHEPATIC CHOLESTASIS 3, INTRAHEPATIC CHOLESTASIS OF PREGNANCY 3 AND GALLBLADDER DISEASE 1%REACTOME%R-HSA-5678771.1	Defective ABCB4 causes progressive familial intrahepatic cholestasis 3, intrahepatic cholestasis of pregnancy 3 and gallbladder disease 1	ABCB4
MITOCHONDRIAL BIOGENESIS%REACTOME DATABASE ID RELEASE 72%1592230	Mitochondrial biogenesis	ATP5G2	SIRT4	ATP5G1	SIRT5	TFB2M	PPRC1	POLRMT	TBL1X	SIRT3	POLG2	ATP5F1	TFAM	PERM1	ATP5C1	APOO	SAMM50	MINOS1	HSPA9	APOOL	TGS1	MTX1	HELZ2	MTX2	C10orf2	DNAJC11	IMMT	SOD2	GLUD1	TMEM11	CAMK4	SSBP1	TBL1XR1	GLUD2	SMARCD3	ACSS2	ATF2	PRKAA2	NRF1	ATP5S	MT-ATP6	MEF2C	ATP5J	MAPK12	ATP5I	ATP5H	ATP5O	CHD9	ATP5L
BIOSYNTHESIS OF PROTECTINS%REACTOME DATABASE ID RELEASE 72%9018681	Biosynthesis of protectins	ALOX15	CYP1A2	LTA4H	CYP1A1
LOSS OF PHOSPHORYLATION OF MECP2 AT T308%REACTOME DATABASE ID RELEASE 72%9022535	Loss of phosphorylation of MECP2 at T308	CAMK4	PRKACA
SUMOYLATION OF IMMUNE RESPONSE PROTEINS%REACTOME%R-HSA-4755510.3	SUMOylation of immune response proteins	NFKB2	PIAS3	NFKBIA	UBE2I	IKBKG	IKBKE	SUMO1	RELA	TOPORS	PIAS4	SUMO3
SUMOYLATION OF UBIQUITINYLATION PROTEINS%REACTOME DATABASE ID RELEASE 72%3232142	SUMOylation of ubiquitinylation proteins	NUP85	TPR	NUP88	NUP43	RAE1	RANBP2	NUP107	NUP155	NUP188	PIAS4	NUP153	PIAS1	NUP62	NUP35	NUPL2	NDC1	NUP214	SEC13	NUP37	TRIM27	VHL	NUP133	NUP210	NUP93	NUP50	UBE2I	MDM2	NUP54	PML	POM121	NUP205	AAAS	SUMO1	NUP160
SIGNALING BY LEPTIN%REACTOME DATABASE ID RELEASE 72%2586552	Signaling by Leptin	JAK2	STAT3	PTPN11	STAT5A	STAT5B	SOCS3	IRS1	LEP	IRS2
METABOLISM OF NITRIC OXIDE: ENOS ACTIVATION AND REGULATION%REACTOME DATABASE ID RELEASE 72%202131	Metabolism of nitric oxide: eNOS activation and regulation	AKT1	NOS3	CAV1	SPR	DDAH1	CYGB	WASL	DDAH2	NOSTRIN	DNM2	ZDHHC21	HSP90AA1	LYPLA1	NOSIP
VLDL ASSEMBLY%REACTOME%R-HSA-8866423.3	VLDL assembly	P4HB	MTTP	APOB	APOC4	APOC1
ZINC EFFLUX AND COMPARTMENTALIZATION BY THE SLC30 FAMILY%REACTOME DATABASE ID RELEASE 72%435368	Zinc efflux and compartmentalization by the SLC30 family	SLC30A7	SLC30A6	SLC30A8	SLC30A3	SLC30A2	SLC30A5	SLC30A1
POST-TRANSLATIONAL MODIFICATION: SYNTHESIS OF GPI-ANCHORED PROTEINS%REACTOME%R-HSA-163125.2	Post-translational modification: synthesis of GPI-anchored proteins	BST1	PIGS	CPM	LY6K	PIGU	PIGT	PGAP1	PIGO	PSCA	PIGN	VNN1	GPAA1	VNN2	PIGP	PIGZ	MSLN	PIGW	PIGV	PIGY	PRSS21	PIGX	FCGR3B	PRND	FOLR2	TECTA	TECTB	CD52	PLAUR	RTN4RL2	IZUMO1R	ALPPL2	PIGC	DPM1	DPM2	PIGB	DPM3	NRN1L	CEACAM7	RTN4RL1	CD109	PIGA	CEACAM5	LY6D	PIGK	SPACA4	PIGM	PIGL	LY6H
BLOCH PATHWAY%REACTOME DATABASE ID RELEASE 72%6807047	Bloch pathway	DHCR7	EBP	DHCR24	SC5D
DEFECTIVE ALG2 CAUSES ALG2-CDG (CDG-1I)%REACTOME%R-HSA-4549349.1	Defective ALG2 causes ALG2-CDG (CDG-1i)	ALG2
ENDOSOMAL SORTING COMPLEX REQUIRED FOR TRANSPORT (ESCRT)%REACTOME%R-HSA-917729.1	Endosomal Sorting Complex Required For Transport (ESCRT)	TSG101	VPS4B	VPS4A	MVB12B	MVB12A	VPS36	VTA1	VPS37C	VPS37D	CHMP2A	VPS37A	STAM	SNF8	VPS37B	CHMP2B	CHMP4C	UBAP1	CHMP4B	UBA52	HGS	CHMP3	CHMP4A	CHMP6	VPS25	STAM2	CHMP7	VPS28	CHMP5	UBB	UBC	RPS27A
ACTIVATED NTRK3 SIGNALS THROUGH RAS%REACTOME%R-HSA-9034864.1	Activated NTRK3 signals through RAS	HRAS	SOS1	NTF3	NRAS	NTRK3
MITOCHONDRIAL TRANSLATION ELONGATION%REACTOME%R-HSA-5389840.1	Mitochondrial translation elongation	MRPL39	MRPL36	MRPL37	MRPL34	MRPL35	MRPL32	MRPL33	MRPL4	MRPL41	MRPL3	MRPL42	MRPL2	MRPL1	MRPL40	MRPL9	CHCHD1	MRPS28	TSFM	MRPS26	MRPS27	MRPS24	MRPS25	MRPS22	MRPS23	MRPL49	MRPS18B	MRPS2	MRPS18A	MRPL47	MRPL48	MRPL45	MRPS7	MRPL46	MRPS6	MRPS5	MRPL43	MRPS18C	TUFM	MRPL44	MRPL52	OXA1L	MRPL53	MRPL50	MRPS9	MRPL51	AURKAIP1	DAP3	MRPS35
ION CHANNEL TRANSPORT%REACTOME%R-HSA-983712.2	Ion channel transport	ANO3	ANO1	CAMK2D	SGK3	CAMK2A	SGK2	STOML3	ATP10D	ATP10B	RAF1	ATP10A	ATP2C2	ATP2C1	CLCN3	CAMK2G	CLCN2	CLCN1	BSND	STOM	ANO10	ATP9B	ATP9A	SLC17A3	MCOLN3	TRPA1	ATP13A1	WWP1	MCOLN2	TPCN2	TPCN1	CLCN7	CLCN6	CLCN5	CLCN4	OSTM1	ATP13A4	ATP13A5	ATP13A2	UNC79	SLN	TCIRG1	PDZD11	ATP6V1E1	ATP6V1E2	ATP6V1G1	ATP6V0B	ATP6V0E1	ATP6V1G2
SYNTHESIS OF LIPOXINS (LX)%REACTOME DATABASE ID RELEASE 72%2142700	Synthesis of Lipoxins (LX)	LTC4S	PTGR1	ALOX12	ALOX5AP	HPGD	ALOX5
VIRAL MESSENGER RNA SYNTHESIS%REACTOME%R-HSA-168325.4	Viral Messenger RNA Synthesis	GTF2F1	GTF2F2	POLR2A	NUP85	POLR2B	TPR	POLR2C	POLR2D	NUP88	POLR2G	NUP43	POLR2E	POLR2F	RAE1	POLR2H	POLR2I	POLR2J	RANBP2	NUP107	NUP155	NUP188	POLR2K	POLR2L	NUP153	NUP62	NUP35	NUPL2	NDC1	NUP214	SEC13	NUP37	NUP133	NUP210	NUP93	NUP50	NUP54	POM121	NUP205	AAAS	NUP160
TRAF6 MEDIATED INDUCTION OF NFKB AND MAP KINASES UPON TLR7 8 OR 9 ACTIVATION%REACTOME DATABASE ID RELEASE 72%975138	TRAF6 mediated induction of NFkB and MAP kinases upon TLR7 8 or 9 activation	CUL1	MAP2K1	MAPKAPK3	UBA52	MAPK8	PPP2R1B	ATF1	PPP2R1A	APP	ATF2	NFKBIA	IKBKG	ELK1	RELA	RPS6KA3	RPS6KA5	RPS6KA2	RPS6KA1	DUSP4	PPP2R5D	MEF2A	MEF2C	DUSP3	FOS	VRK3	UBB	DUSP6	DUSP7	UBC	CREB1	MAPKAPK2	RPS27A	MAPK7	MAPK1	MAPK3	PPP2CA	HMGB1	PPP2CB	IKBKB	NKIRAS1	NKIRAS2	MAPK14	MAP3K8	MAP2K3	CHUK	MAPK11	MAP2K4	RIPK2
TFAP2 (AP-2) FAMILY REGULATES TRANSCRIPTION OF OTHER TRANSCRIPTION FACTORS%REACTOME DATABASE ID RELEASE 72%8866906	TFAP2 (AP-2) family regulates transcription of other transcription factors	TFAP2A	TFAP2C	CITED2	PITX2
SIGNALING BY EGFR%REACTOME DATABASE ID RELEASE 72%177929	Signaling by EGFR	PAG1	SH3GL1	ADAM10	EPS15L1	PTPN12	EPN1	ADAM12	PTPN11	SPRY2	SPRY1	ARHGEF7	PTPN3	STAM	EGF	SHC1	PXN	GAB1	PIK3R1	CBL	EGFR	UBA52	PIK3CA	HGS	CDC42	PLCG1	SOS1	SH3GL3	STAM2	HRAS	SH3GL2	BTC	EPGN	TGFA	AREG	NRAS	UBB	ADAM17	HBEGF	EREG	UBC	RPS27A	SH3KBP1	SRC	PTPRK	LRIG1	CSK	EPS15	AAMP
NONSENSE-MEDIATED DECAY (NMD)%REACTOME DATABASE ID RELEASE 72%927802	Nonsense-Mediated Decay (NMD)	RPL26	RPL29	RPL10L	RPS4X	RPL10A	RPL28	RPS3A	RPL23A	FAU	RPL41	RPL3L	PPP2R1A	RPL10	RPL12	RPL13A	RPL11	RPS3	RPL14	RPL13	NCBP1	NCBP2	RPS2	RPL15	RPL18	PPP2CA	RPL17	RPL19	RPL27A	RPS9	RPS7	RPS8	RPS5	RPS6	RPSA	RPS15	RPS14	RPS17	RPS16	RPS19	RPL18A	RPL36AL	RPS18	RPLP1	RPS11	RPS10	RPLP0	RPS13	RPS12
AXONAL GROWTH STIMULATION%REACTOME DATABASE ID RELEASE 72%209563	Axonal growth stimulation	NGFR	ARHGDIA	RHOA	NGF
SIGNALING BY PTK6%REACTOME DATABASE ID RELEASE 72%8848021	Signaling by PTK6	AKT1	ELMO1	ELMO2	CRK	DOCK1	PXN	UBA52	SOCS3	UBB	BCAR1	CCND1	UBC	RPS27A	LRRK2	NR3C1	ARHGAP35	PELP1	NRG1	ARAP1	NRG2	DOK1	SFPQ	CCNE1	NRG3	NRG4	KHDRBS1	KHDRBS2	KHDRBS3	EPAS1	HIF1A	EGF	GPNMB	STAP2	PTPN1	CBL	SRMS	EGFR	PTK6	CDK4	ERBB2	HRAS	RASA1	BTC	RHOA	NRAS	CDK2	HBEGF	EREG
INTERLEUKIN-6 FAMILY SIGNALING%REACTOME DATABASE ID RELEASE 72%6783589	Interleukin-6 family signaling	STAT1	IL11	CNTFR	CNTF	PTPN11	IL6	IL31	CTF1	IL11RA	LIF	SOCS3	OSM	IL31RA	LIFR	TYK2	OSMR	CLCF1	JAK2	IL6ST	CBL	IL6R	CRLF1	JAK1	STAT3
G-PROTEIN BETA:GAMMA SIGNALLING%REACTOME%R-HSA-397795.3	G-protein beta:gamma signalling	PDPK1	GNG11	AKT1	GNG13	GNB2	GNB1	GNB4	GNB3	GNB5	PIK3CG	GNGT1	GNGT2	CDC42	PAK1	GNG3	GNG2	RHOA	PLCB3	PIK3R6	GNG5	PIK3R5	GNG4	GNG7	GNG8	PLCB1	PLCB2	AKT2	AKT3	BTK	ARHGEF6	GNG10	GNG12
NF-KB IS ACTIVATED AND SIGNALS SURVIVAL%REACTOME%R-HSA-209560.1	NF-kB is activated and signals survival	IKBKB	NGFR	UBB	UBC	NFKB1	RPS27A	UBA52	IRAK1	TRAF6	SQSTM1	NFKBIA	NGF	RELA
ARL13B-MEDIATED CILIARY TRAFFICKING OF INPP5E%REACTOME%R-HSA-5624958.1	ARL13B-mediated ciliary trafficking of INPP5E	ARL13B	PDE6D	INPP5E
RHO GTPASES ACTIVATE IQGAPS%REACTOME%R-HSA-5626467.1	RHO GTPases activate IQGAPs	CDH1	IQGAP2	IQGAP3	CDC42	MEN1	CTNNA1	CLIP1	RAC1	CTNNB1	IQGAP1
DEFECTIVE MMAB CAUSES METHYLMALONIC ACIDURIA TYPE CBLB%REACTOME%R-HSA-3359471.1	Defective MMAB causes methylmalonic aciduria type cblB	MMAB
TRIGLYCERIDE METABOLISM%REACTOME%R-HSA-8979227.1	Triglyceride metabolism	PNPLA4	PNPLA5	GPAM	PPP1CC	MOGAT3	MOGAT2	MOGAT1	GK2	LPIN1	LPIN2	LPIN3	FABP12	PPP1CB	PRKACG	PRKACA	PRKACB	DGAT2	GK	FABP9	DGAT1	FABP1	FABP2	FABP3	FABP4	PLIN3	CAV1	FABP5	AGMO	PLIN1	LIPE	FABP6	FABP7	GPD2	MGLL	ABHD5	GPAT2	PPP1CA
CONSTITUTIVE SIGNALING BY LIGAND-RESPONSIVE EGFR CANCER VARIANTS%REACTOME%R-HSA-1236382.1	Constitutive Signaling by Ligand-Responsive EGFR Cancer Variants	HRAS	NRAS	UBB	EGF	SHC1	UBC	GAB1	PIK3R1	CBL	EGFR	RPS27A	UBA52	PIK3CA	PLCG1	SOS1	HSP90AA1	CDC37
MTF1 ACTIVATES GENE EXPRESSION%REACTOME DATABASE ID RELEASE 72%5660489	MTF1 activates gene expression	MTF1	CSRP1	SNCB
SUMOYLATION OF TRANSCRIPTION COFACTORS%REACTOME DATABASE ID RELEASE 72%3899300	SUMOylation of transcription cofactors	SUMO2	ING2	PIAS4	PIAS3	SIN3A	PIAS1	NCOA1	NPM1	NCOA2	TOPORS	PPARGC1A	CREBBP	NCOR2	DDX5	ZNF131	ZNF350	EP300	UHRF2	CTBP1	HIPK2	PARK7	BMI1	RNF2	TRIM28	NRIP1	UBE2I	CBX8	DDX17	PHC2	PHC1	RING1	CBX4	CBX2	PCGF2	MBD1	MKL1	SAFB	PHC3	SUMO1	DAXX	SUMO3
AKT-MEDIATED INACTIVATION OF FOXO1A%REACTOME%R-HSA-211163.1	AKT-mediated inactivation of FOXO1A	AKT1	AKT2	AKT3	FOXO1
CD28 DEPENDENT VAV1 PATHWAY%REACTOME DATABASE ID RELEASE 72%389359	CD28 dependent Vav1 pathway	CD80	PAK2	CD28	VAV1	CDC42	PAK1	FYN	RAC1	CD86	PAK3	LCK
ESTROGEN-DEPENDENT NUCLEAR EVENTS DOWNSTREAM OF ESR-MEMBRANE SIGNALING%REACTOME%R-HSA-9634638.1	Estrogen-dependent nuclear events downstream of ESR-membrane signaling	AKT1	FOXO3	UHMK1	PTK2	BCL2	BTC	EPGN	TGFA	FOS	AREG	HBEGF	EREG	EGF	CCND1	CDKN1B	CREB1	EGFR	AKT2	AKT3	SRF	XPO1	MAPK1	ELK1	MAPK3
NON-CODING RNA METABOLISM%REACTOME DATABASE ID RELEASE 72%194441	Non-coding RNA Metabolism	PRMT5	NUP107	TGS1	NUP188	NUP62	NDC1	NUP214	SEC13	NUP133	NUP210	NUP93	NUP50	NUP54	POM121	NUP205	NCBP1	NCBP2	AAAS	NUP160	NUP85	TPR	NUP88	NUP43	RAE1	RANBP2	NUP155	NUP153	GEMIN2	NUP35	PHAX	NUPL2	SNRPD2	SNRPD1	SNRPD3	NUP37	CLNS1A	SNRPG	GEMIN4	GEMIN5	SNRPE	GEMIN6	GEMIN7	SNRPF	GEMIN8	SNRPB	DDX20	SMN2	SMN1
PROLACTIN RECEPTOR SIGNALING%REACTOME%R-HSA-1170546.1	Prolactin receptor signaling	CUL1	PTPN11	STAT5A	STAT5B	JAK2	CSH1	BTRC	PRL	SKP1	PRLR	GHR	RBX1	GH2	GH1
ZINC TRANSPORTERS%REACTOME DATABASE ID RELEASE 72%435354	Zinc transporters	SLC39A10	SLC39A14	SLC39A6	SLC39A5	SLC39A8	SLC39A7	SLC39A2	SLC39A1	SLC39A4	SLC39A3	SLC30A7	SLC30A6	SLC30A8	SLC30A3	SLC30A2	SLC30A5	SLC30A1
DEFECTIVE SLC39A4 CAUSES ACRODERMATITIS ENTEROPATHICA, ZINC-DEFICIENCY TYPE (AEZ)%REACTOME DATABASE ID RELEASE 72%5619088	Defective SLC39A4 causes acrodermatitis enteropathica, zinc-deficiency type (AEZ)	SLC39A4
G1 S TRANSITION%REACTOME DATABASE ID RELEASE 72%69206	G1 S Transition	RBBP4	CUL1	RPA1	POLE	RPA2	RPA3	RBL2	CCNA2	CCNA1	TFDP1	RBL1	PPP2R1B	TFDP2	PPP2R1A	POLE4	E2F1	E2F4	POLE2	POLE3	CCND1	DHFR	PPP2CA	PPP2CB	CDK4	CDKN1A	CDKN1B	AKT2	PSMD8	AKT3	PSMD9	PSMD6	PSMD7	PSMD4	PSMD5	PSMD2	PSMD3	AKT1	PSMD1	PSMA5	PSMA6	PSMA3	PSMA4	PSMA1	PSMA2	PSME3	CCNH	PSME1	PSME2
RUNX3 REGULATES CDKN1A TRANSCRIPTION%REACTOME%R-HSA-8941855.1	RUNX3 regulates CDKN1A transcription	ZFHX3	TGFB1	SMAD3	SMAD4	RUNX3	TP53	CDKN1A
SIGNALING BY OVEREXPRESSED WILD-TYPE EGFR IN CANCER%REACTOME DATABASE ID RELEASE 72%5638302	Signaling by Overexpressed Wild-Type EGFR in Cancer	EGFR	BTC	EPGN	TGFA	AREG	HBEGF	EREG	EGF
PEPTIDE HORMONE METABOLISM%REACTOME DATABASE ID RELEASE 72%2980736	Peptide hormone metabolism	LHB	STX1A	VAMP2	CTSZ	PCSK2	PCSK1	UCN	ERO1LB	GNAT3	ERO1L	KIF5C	KIF5B	ANPEP	KIF5A	FFAR4	CTSG	CTSD	LEP	CTNNB1	CPA3	MME	EXOC8	EXOC7	ATP6AP2	C9orf3	PAX6	MYRIP	SLC30A7	ISL1	SLC30A6	ACE2	SLC30A8	EXOC4	EXOC3	EXOC6	SLC30A5	EXOC5	CRHR2	TSHB	EXOC2	GCG	EXOC1	CPB2	ENPEP	CPB1	GRP	GNG13	GPR119
DEFECTIVE CYP1B1 CAUSES GLAUCOMA%REACTOME%R-HSA-5579000.1	Defective CYP1B1 causes Glaucoma	CYP1B1
DEFECTIVE SLC17A8 CAUSES AUTOSOMAL DOMINANT DEAFNESS 25 (DFNA25)%REACTOME DATABASE ID RELEASE 72%5619076	Defective SLC17A8 causes autosomal dominant deafness 25 (DFNA25)	SLC17A8
DEFECTIVE SLC5A7 CAUSES DISTAL HEREDITARY MOTOR NEURONOPATHY 7A (HMN7A)%REACTOME DATABASE ID RELEASE 72%5619114	Defective SLC5A7 causes distal hereditary motor neuronopathy 7A (HMN7A)	SLC5A7
LGI-ADAM INTERACTIONS%REACTOME%R-HSA-5682910.2	LGI-ADAM interactions	CACNG8	LGI1	LGI4	CACNG2	LGI3	LGI2	CACNG3	ADAM22	STX1A	ADAM11	CACNG4	STX1B	ADAM23	DLG4
SUMOYLATION OF DNA METHYLATION PROTEINS%REACTOME DATABASE ID RELEASE 72%4655427	SUMOylation of DNA methylation proteins	BMI1	RNF2	UBE2I	CBX8	DNMT1	PHC2	PHC1	RING1	CBX4	CBX2	PCGF2	PHC3	DNMT3B	SUMO1	DNMT3A
DAP12 SIGNALING%REACTOME DATABASE ID RELEASE 72%2424491	DAP12 signaling	HLA-E	VAV2	PLCG2	PIK3R1	PIK3R2	PIK3CA	PLCG1	SYK	SOS1	FYN	HRAS	NRAS	B2M	PIK3CB	TREM2	BTK	KLRK1	GRAP2	KLRC2	TYROBP	RAC1	LCP2	KLRD1	VAV3	LCK
DEFECTIVE CHST6 CAUSES MCDC1%REACTOME%R-HSA-3656225.1	Defective CHST6 causes MCDC1	LUM	KERA	FMOD	CHST6	PRELP	OMD	OGN
TRANSCRIPTIONAL REGULATION BY E2F6%REACTOME DATABASE ID RELEASE 72%8953750	Transcriptional Regulation by E2F6	RBBP4	L3MBTL2	UXT	CDC7	YAF2	PCGF6	CBX5	MGA	RBBP7	RYBP	EZH2	APAF1	EHMT2	SUZ12	RRM2	TFDP1	TFDP2	E2F6	EED	E2F1	RAD51	RBBP8	BMI1	RNF2	EPC1	PHC1	RING1	EHMT1	PCGF2	PHC3	CHEK1	BRCA1	CBX3	MAX
BIOSYNTHESIS OF E-SERIES 18(S)-RESOLVINS%REACTOME DATABASE ID RELEASE 72%9018896	Biosynthesis of E-series 18(S)-resolvins	ALOX15	LTA4H	HPGD	ALOX5
SUMOYLATION OF SUMOYLATION PROTEINS%REACTOME DATABASE ID RELEASE 72%4085377	SUMOylation of SUMOylation proteins	SUMO2	NUP85	TPR	NUP88	NUP43	RAE1	RANBP2	NUP107	NUP155	NUP188	PIAS4	NUP153	NUP62	NUP35	NUPL2	NDC1	NUP214	TOPORS	SEC13	NUP37	NUP133	NUP210	NUP93	NUP50	UBE2I	NUP54	POM121	NUP205	AAAS	SUMO1	NUP160
REGULATION OF RUNX1 EXPRESSION AND ACTIVITY%REACTOME%R-HSA-8934593.1	Regulation of RUNX1 Expression and Activity	TNRC6A	TNRC6B	MOV10	AGO3	AGO4	PTPN11	AGO1	AGO2	CBFB	RUNX1	CCND3	CCND1	CCND2	CDK6	PML	TNRC6C	SRC
MPS IIIA - SANFILIPPO SYNDROME A%REACTOME DATABASE ID RELEASE 72%2206307	MPS IIIA - Sanfilippo syndrome A	SGSH
ASSOCIATION OF TRIC CCT WITH TARGET PROTEINS DURING BIOSYNTHESIS%REACTOME%R-HSA-390471.1	Association of TriC CCT with target proteins during biosynthesis	SPHK1	CCT6A	CCNE2	CCNE1	SKIV2L	FBXL3	TP53	FBXL5	WRAP53	KIF13A	CCT3	CCT2	TCP1	DCAF7	HDAC3	CCT6B	USP11	GBA	FBXO4	AP3M1	LONP2	FBXO6	GAPDHS	FBXW4	FBXW5	CCT8	FBXW10	CCT7	FBXW7	CCT5	FBXW9	CCT4	NOP56	FBXW2	ARFGEF2	STAT3	XRN2	FKBP9
NUCLEOBASE CATABOLISM%REACTOME DATABASE ID RELEASE 72%8956319	Nucleobase catabolism	NT5M	GDA	NUDT16	NT5C2	NUDT15	SAMHD1	GPX1	NT5C1A	NT5C1B	UPP2	UPP1	ITPA	ENTPD1	ENTPD2	ENTPD3	ENTPD4	ENTPD5	ENTPD6	ENTPD7	ENTPD8	DPYD	PNP	NUDT5	ADPRM	DNPH1	AGXT2	UPB1	XDH	TYMP	NT5C	DPYS	NT5E
DEATH RECEPTOR SIGNALLING%REACTOME%R-HSA-73887.4	Death Receptor Signalling	BAG4	NCSTN	BCL2L11	CASP2	APH1B	SHARPIN	ECT2	ARHGEF33	ARHGEF35	ARHGEF37	ARHGEF39	ARHGEF38	GNB2L1	NET1	CYLD	RASGRF2	OTUD7B	TNFAIP3	ARHGEF10L	AATF	AKAP13	CASP3	MCF2L	MAPK8	PSENEN	ARHGEF11	ARHGEF10	ARHGEF12	PLEKHG2	ARHGEF15	ARHGEF17	PLEKHG5	ARHGEF16	RELA	ARHGEF19	TRAF1	TNFRSF1A	ARHGEF9	ARHGEF3	TAX1BP1	ARHGEF4	ARHGEF1	ARHGEF2	SOS2	ARHGEF5	BIRC2	BIRC3	ADAM17
RNA POLYMERASE II TRANSCRIPTION INITIATION AND PROMOTER CLEARANCE%REACTOME%R-HSA-76042.3	RNA Polymerase II Transcription Initiation And Promoter Clearance	GTF2F1	TAF2	GTF2B	GTF2F2	CDK7	GTF2A1	POLR2A	GTF2A2	POLR2B	TAF1	POLR2C	GTF2E1	POLR2D	GTF2E2	POLR2G	POLR2E	MNAT1	POLR2F	POLR2H	POLR2I	POLR2J	AK6	POLR2K	CCNH	POLR2L	GTF2H1	GTF2H2	GTF2H3	GTF2H4	TAF9B	GTF2H5	TBP	ERCC3	ERCC2	TAF9	TAF1L	TAF15	TAF12	TAF13	TAF4B	TAF10	TAF11	TAF7	TAF6	TAF5	TAF7L	TAF4	TAF3
REGULATION OF TP53 ACTIVITY%REACTOME%R-HSA-5633007.3	Regulation of TP53 Activity	EXO1	RBBP4	RPA1	RPA2	TOPBP1	WRN	RPA3	ZNF385A	DNA2	RFC5	RFC3	RBBP7	RFC4	MTA2	RFC2	PPP2R5C	MBD3	CCNA2	CCNA1	PPP2R1B	PPP2R1A	GATAD2B	TMEM55B	GATAD2A	PRKAA1	RNF34	PRKAA2	CSNK2A1	TAF9	TAF1L	CSNK2A2	AURKB	AURKA	TP53INP1	RBBP8	RFFL	CSNK2B	TAF15	TAF12	TAF13	TAF10	TP53RK	TAF11	EHMT1	NOC2L	SSRP1	PML	KAT5
ACTIVATION OF TRKA RECEPTORS%REACTOME%R-HSA-187015.2	Activation of TRKA receptors	ADCYAP1R1	ADORA2A	NTRK2	NTRK1	ADCYAP1	NGF
NEURODEGENERATIVE DISEASES%REACTOME%R-HSA-8863678.1	Neurodegenerative Diseases	CAST	BCL2L11	CDC25C	CDC25B	LMNB1	FOXO3	GOLGA2	CAPNS1	CAPNS2	CDK5	CAPN2	CAPN1	CDK5R1	PRDX2	SOD2	FASLG	PRDX1	YWHAE	APP	JUN	CDC25A
CHROMATIN ORGANIZATION%REACTOME DATABASE ID RELEASE 72%4839726	Chromatin organization	TAF9	TAF12	TAF10	GPS2	CARM1	RPS2	EHMT2	ARID4B	ACTB	SAP130	HIST1H2AE	HIST1H2AD	SMARCD3	HIST3H2BB	HIST1H2AC	HIST1H2AB	HIST1H2AJ	SAP30	HIST2H3A	HIST1H2BF	HIST1H2BE	HIST1H2BH	HIST1H2BG	HIST2H3D	HIST1H2BB	HIST1H2BA	HIST2H3C	HIST1H2BD	HIST1H2BC	H2AFB1	HIST1H3J	HIST1H3A	HIST1H3F	HIST1H3G	HIST1H3H	ACTL6A	HIST1H3I	SUDS3	HIST1H3B	HIST1H3C	HIST1H3D	HIST1H3E	HIST1H4K	HIST1H4L	HIST1H4A	HIST1H4B	HIST1H4H	MCRS1
PHOSPHORYLATION OF PROTEINS INVOLVED IN G1 S TRANSITION BY ACTIVE CYCLIN E:CDK2 COMPLEXES%REACTOME DATABASE ID RELEASE 72%69200	Phosphorylation of proteins involved in G1 S transition by active Cyclin E:Cdk2 complexes	CCNE2	RB1	CCNE1	CDK2
UCH PROTEINASES%REACTOME DATABASE ID RELEASE 72%5689603	UCH proteinases	ACTR5	ACTR8	HIST2H2AB	TFPT	HIST3H2A	KDM1B	HIST1H2AG	HIST1H2AA	HIST1H2AM	HIST1H2AL	HIST1H2AI	HIST1H2AH	HIST1H2AK	NEDD8	SMAD7	UCHL1	SENP8	BARD1	OGT	UCHL3	UCHL5	USP15	FOXK2	FOXK1	MBD5	MBD6	ADRM1	ASXL1	ASXL2	PSMD8	PSMD9	PSMD6	PSMD7	PSMD4	PSMD5	PSMD2	PSMD3	PSMD1	NFRKB	PSMA5	PSMA6	PSMA3	PSMA4	PSMA1	PSMA2	PSME3	PSME4	PSME1
BIOSYNTHESIS OF PROTECTIN AND RESOLVIN CONJUGATES IN TISSUE REGENERATION (PCTR AND RCTR)%REACTOME%R-HSA-9026766.1	Biosynthesis of protectin and resolvin conjugates in tissue regeneration (PCTR and RCTR)	LTC4S
LEISHMANIA INFECTION%REACTOME%R-HSA-9658195.1	Leishmania infection	CASP1	PRKAR2B	PRKAR2A	HTR6	PLCG2	HTR7	GNAS	HTR4	ADCY4	VIPR1	ADCY3	VIPR2	SCT	ADCY2	RXFP1	ADCY1	RXFP2	ADCY8	ADCY7	IGHG4	ADCY6	CYSLTR1	GPR176	ADCY5	IGHG1	IGHG2	IGKV1-12	PTGDR	LHCGR	TAAR8	TAAR9	TAAR6	TAAR5	TAAR2	TAAR1	ADCYAP1	ADAM17	IGKV2D-28	IGKV4-1	IAPP	ADCYAP1R1	CALCA	CALCRL	CALCB	IGKV2D-30	GIPR	GPR83	ADRB1
REGULATION OF BETA-CELL DEVELOPMENT%REACTOME%R-HSA-186712.2	Regulation of beta-cell development	MAML2	ONECUT3	AKT1	MAML1	ONECUT1	HNF4G	RBPJ	NEUROD1	HES1	NKX6-1	NKX2-2	PDX1	PAX4	HNF1B	INS	HNF1A	MAFA	SNW1	RFX6	MAML3	INSM1	PTF1A	GCK	MAMLD1	FOXA3	NEUROG3	FOXA2	FGF10	CREBBP	EP300	KAT2B	KAT2A	SLC2A2	IAPP	PAX6	AKT2	AKT3	FOXO1	NOTCH1
ACTIVATION OF HOX GENES DURING DIFFERENTIATION%REACTOME DATABASE ID RELEASE 72%5619507	Activation of HOX genes during differentiation	CTCF	RBBP4	PAGR1	RARA	RARB	MEIS1	ZNF335	POLR2E	POLR2F	POLR2H	ASH2L	RBBP7	POLR2K	POLR2L	SUZ12	PCGF2	PAX6	RQCD1	POLR2A	POLR2B	KMT2D	POLR2C	POLR2D	POLR2G	KMT2C	POLR2I	POLR2J	JUN	CREBBP	NCOA6	WDR5	NCOA3	KDM6A	RXRA	RBBP5	AJUBA	PAXIP1	HIST1H2AE	HIST1H2AD	HIST3H2BB	HIST1H2AC	HIST1H2AB	HIST1H2AJ	HIST2H3A	HIST1H2BF	HIST1H2BE	HIST1H2BH	EP300
COMPLEX I BIOGENESIS%REACTOME DATABASE ID RELEASE 72%6799198	Complex I biogenesis	NDUFA7	NDUFA6	NDUFA5	NDUFA3	NDUFA2	NDUFA1	NDUFAF6	NDUFAF7	NDUFAF4	NDUFAF5	NDUFAF2	NDUFV3	NDUFV2	NDUFAF3	TMEM126B	NDUFAF1	NDUFV1	MT-ND6	MT-ND4	MT-ND5	MT-ND2	MT-ND3	MT-ND1	NDUFS8	NDUFS7	NDUFS6	NDUFS5	NDUFS4	NDUFS3	NDUFAB1	NDUFS2	TIMMDC1	NDUFS1	NDUFC2	NDUFA13	NDUFC1	NDUFA11	NDUFA12	NDUFA10	NDUFB10	NDUFB11	NDUFB9	NDUFB8	ACAD9	NDUFB7	NDUFB6	NDUFB5	NDUFB4
GOLGI ASSOCIATED VESICLE BIOGENESIS%REACTOME DATABASE ID RELEASE 72%432722	Golgi Associated Vesicle Biogenesis	VAMP2	OCRL	TFRC	AP4E1	ARRB1	CLINT1	FTH1	AP3S1	SH3GL2	SH3D19	PIK3C2A	TPD52	AP3B1	GAK	VAMP8	VAMP7	DNAJC6	FTL	NAPA	DNM2	RAB5C	TGOLN2	BLOC1S4	BLOC1S6	SNX2	BLOC1S1	BLOC1S3	HSPA8	SNX9	SNX5	TXNDC5	TBC1D8B	SNAPIN	SORT1	DTNBP1	HIP1R	PUM1	TPD52L1	AP4B1	IGF2R	NECAP1	GOLGB1	CPD	YIPF6	ACBD3	PICALM	AP1G1	AP1S2
PHOSPHATE BOND HYDROLYSIS BY NUDT PROTEINS%REACTOME DATABASE ID RELEASE 72%2393930	Phosphate bond hydrolysis by NUDT proteins	NUDT16	NUDT15	ADPRM	NUDT5
TELOMERE MAINTENANCE%REACTOME DATABASE ID RELEASE 72%157579	Telomere Maintenance	LIG1	RPA1	RPA2	POLD3	RFC1	RTEL1	POLD4	WRN	RPA3	POLD1	POLD2	RFC5	TINF2	DNA2	RFC3	TERF2IP	RFC4	RFC2	DSCC1	CHTF18	OBFC1	DKC1	NHP2	HIST1H2AE	PIF1	HIST1H2AD	CHTF8	HIST3H2BB	TERT	HIST1H2AC	GAR1	ACD	HIST1H2AB	CTC1	TEN1	HIST1H2AJ	NOP10	HIST1H2BF	HIST1H2BE	HIST1H2BH	HIST1H2BG	HIST1H2BB	HIST1H2BA	HIST1H2BD	HIST1H2BC	H2AFB1	HIST3H3	RUVBL2
THE ROLE OF NEF IN HIV-1 REPLICATION AND DISEASE PATHOGENESIS%REACTOME%R-HSA-164952.1	The role of Nef in HIV-1 replication and disease pathogenesis	CD28	ELMO1	ATP6V1H	FYN	PAK2	CD4	HCK	CD8B	DOCK2	AP1G1	PACS1	AP1S2	AP1B1	AP1S1	AP1S3	ARF1	HLA-A	B2M	AP2A1	AP1M2	AP1M1	AP2B1	AP2A2	AP2S1	AP2M1	RAC1	LCK
LOSS OF FUNCTION OF SMAD4 IN CANCER%REACTOME%R-HSA-3304347.1	Loss of Function of SMAD4 in Cancer	SMAD2	SMAD3	SMAD4
IRAK2 MEDIATED ACTIVATION OF TAK1 COMPLEX UPON TLR7 8 OR 9 STIMULATION%REACTOME DATABASE ID RELEASE 72%975163	IRAK2 mediated activation of TAK1 complex upon TLR7 8 or 9 stimulation	UBB	UBC	RPS27A	UBA52	IRAK2	TRAF6	TICAM2	TAB3	LY96	TAB2	TICAM1	TAB1	CD14	MAP3K7	TLR4
REGULATION OF PTEN STABILITY AND ACTIVITY%REACTOME%R-HSA-8948751.1	Regulation of PTEN stability and activity	PSMD3	AKT1	PSMD1	PSMA5	PSMA6	PSMA3	PSMA4	PSMA1	PSMA2	PSME3	PSME4	PSME1	PSME2	UBA52	PSMD10	PSMB11	PSMD12	PSMD11	PSMD14	PSMD13	CSNK2A1	PSMA7	PSMB10	TRIM27	PSMA8	CSNK2A2	PSMB6	PSMB7	PSMB4	PSMB5	PSMB2	CSNK2B	UBB	PREX2	XIAP	PSMB3	USP13	TNKS	TNKS2	UBC	PSMB1	WWP2	PSMF1	RNF146	STUB1	RPS27A	FRK	OTUD3
DEFECTIVE B3GAT3 CAUSES JDSSDHD%REACTOME%R-HSA-3560801.1	Defective B3GAT3 causes JDSSDHD	SDC4	SDC2	SDC3	GPC1	GPC3	GPC2	BCAN	GPC5	VCAN	GPC4	GPC6	NCAN	BGN	HSPG2	CSPG5	CSPG4	B3GAT3	DCN	SDC1	AGRN
IRAK1 RECRUITS IKK COMPLEX%REACTOME DATABASE ID RELEASE 72%937039	IRAK1 recruits IKK complex	PELI2	IKBKB	IRAK1	CHUK	TRAF6	UBE2N	PELI1	IKBKG	UBE2V1	PELI3
ACTIVATION OF THE PHOTOTRANSDUCTION CASCADE%REACTOME%R-HSA-2485179.1	Activation of the phototransduction cascade	GNGT1	CNGA1	RHO	SAG	PDE6B	PDE6A	CNGB1	GNB1	GNAT1	SLC24A1	PDE6G
SIALIC ACID METABOLISM%REACTOME%R-HSA-4085001.2	Sialic acid metabolism	ST3GAL4	ST3GAL6	NEU2	ST3GAL1	NEU3	ST3GAL2	NEU1	ST3GAL3	GLB1	ST6GALNAC1	ST6GALNAC2	CMAS	NPL	NANP	ST6GALNAC6	NEU4	ST8SIA4	SLC17A5	ST8SIA5	ST3GAL5	ST8SIA6	NANS	ST6GAL1	ST6GAL2	ST8SIA1	ST8SIA2	ST8SIA3	ST6GALNAC3	ST6GALNAC4	ST6GALNAC5	GNE	SLC35A1	CTSA
SIGNALING BY BRAF AND RAF FUSIONS%REACTOME%R-HSA-6802952.1	Signaling by BRAF and RAF fusions	CAMK2D	CAMK2A	BCL2L11	MAP2K1	MAP2K2	BRAF	RAF1	CAMK2G	ITGA2B	ARAF	PEBP1	ARRB2	KIAA1549	MPRIP	JAK2	TRIM24	KSR1	AGTRAP	KSR2	SND1	APBB1IP	CNKSR2	CNKSR1	PAPD7	ESRP1	CLCN6	VCL	FAM114A2	ARRB1	ZC3HAV1	TRAK1	FXR1	RAP1B	FGB	ATG7	FGA	MARK3	FN1	VWF	QKI	FAM131B	AP3B1	AGGF1	RAP1A	FGG	MAPK1	MAPK3	IQGAP1
MAPK6 MAPK4 SIGNALING%REACTOME DATABASE ID RELEASE 72%5687128	MAPK6 MAPK4 signaling	PSMD3	PSMD1	PSMA5	PSMA6	PSMA3	PSMA4	PSMA1	PSMA2	CCND3	PSME3	PSME4	PSME1	PSME2	UBA52	PSMD10	CDC42	PSMB11	PAK1	PSMD12	PRKACG	PSMD11	PRKACA	PSMD14	PRKACB	PSMD13	PAK3	PSMA7	PSMB10	PAK2	PSMA8	PSMB6	PSMB7	PSMB4	PSMB5	PSMB2	UBB	PSMB3	UBC	PSMB1	CDK1	PSMF1	RPS27A	CDC14A	CDC14B	TNRC6C	2020-09-07	RAG2	SHFM1
MPS IIIB - SANFILIPPO SYNDROME B%REACTOME%R-HSA-2206282.2	MPS IIIB - Sanfilippo syndrome B	NAGLU
FRS-MEDIATED FGFR2 SIGNALING%REACTOME%R-HSA-5654700.3	FRS-mediated FGFR2 signaling	HRAS	FRS2	PTPN11	FRS3	FGF16	FGF7	FGF18	NRAS	FGF6	FGF9	SOS1	FGF20	FGF1	FGF2	FGF23	FGF3	FGF22	FGF10	FGF4
DEFECTIVE OPLAH CAUSES 5-OXOPROLINASE DEFICIENCY (OPLAHD)%REACTOME DATABASE ID RELEASE 72%5578998	Defective OPLAH causes 5-oxoprolinase deficiency (OPLAHD)	OPLAH
FERTILIZATION%REACTOME%R-HSA-1187000.2	Fertilization	CATSPER1	CATSPER3	CATSPER2	CATSPER4	HVCN1	ADAM21	B4GALT1	ADAM20	OVGP1	IZUMO3	IZUMO2	IZUMO4	IZUMO1	ADAM30	ADAM2	ACR	KCNU1	CATSPERB	CATSPERD	CATSPERG	CD9	ZP1	ZP3	ZP2	SPAM1	ZP4
APC:CDC20 MEDIATED DEGRADATION OF CELL CYCLE PROTEINS PRIOR TO SATISFATION OF THE CELL CYCLE CHECKPOINT%REACTOME DATABASE ID RELEASE 72%179419	APC:Cdc20 mediated degradation of cell cycle proteins prior to satisfation of the cell cycle checkpoint	PSMD3	PSMD1	PSMA5	PSMA6	PSMA3	PSMA4	PSMA1	PSMA2	PSME3	PSME4	PSME1	PSME2	BUB1B	CCNA2	CCNA1	UBA52	CDC20	PSMD10	PSMB11	PSMD12	PSMD11	PSMD14	PSMD13	PSMA7	PSMB10	PSMA8	ANAPC15	ANAPC16	PSMB6	ANAPC7	PSMB7	UBE2C	UBE2E1	PSMB4	UBE2D1	ANAPC10	PSMB5	ANAPC11	PSMB2	UBB	CDC23	PSMB3	CDC26	CDC27	UBC	CDC16	PSMB1	CDK1
CARGO TRAFFICKING TO THE PERICILIARY MEMBRANE%REACTOME%R-HSA-5620920.2	Cargo trafficking to the periciliary membrane	ARF4	PKD2	PKD1	BBS9	CNGA2	BBS7	CNGA4	BBS5	BBS4	MKKS	CYS1	SSTR3	LZTFL1	BBS10	RP2	BBS12	UNC119B	ARL6	ARL3	ASAP1	MCHR1	EXOC8	NPHP3	EXOC7	RAB11FIP3	BBS2	BBS1	RAB3IP	BBIP1	RAB11A	TTC8	EXOC4	NPHP3-ACAD11	EXOC3	EXOC6	EXOC5	EXOC2	EXOC1	GBF1	RHO	CNGB1	INPP5E	CCT3	CCT2	TCP1	RAB8A	CCT8	CCT5
METABOLISM OF INGESTED MESEO2H INTO MESEH%REACTOME DATABASE ID RELEASE 72%5263617	Metabolism of ingested MeSeO2H into MeSeH	TXNRD1
TRAF3 DEFICIENCY - HSE%REACTOME%R-HSA-5602571.2	TRAF3 deficiency - HSE	TRAF3	TICAM1	TLR3
ALKBH2 MEDIATED REVERSAL OF ALKYLATION DAMAGE%REACTOME DATABASE ID RELEASE 72%112122	ALKBH2 mediated reversal of alkylation damage	ALKBH2
DNA REPLICATION%REACTOME%R-HSA-69306.4	DNA Replication	LIG1	CUL1	RPA1	POLE	RPA2	POLD3	RFC1	POLD4	RPA3	POLD1	POLD2	DNA2	RFC5	RFC3	RFC4	RFC2	CCNA2	CCNA1	POLE4	E2F1	POLE2	POLE3	FZR1	E2F2	E2F3	GINS1	GINS2	GINS3	GINS4	PSMD8	PSMD9	PSMD6	PSMD7	PSMD4	PSMD5	PSMD2	PSMD3	PSMD1	PSMA5	PSMA6	PSMA3	PSMA4	PSMA1	PSMA2	PSME3	PSME4	PSME1	PSME2
BETA OXIDATION OF MYRISTOYL-COA TO LAUROYL-COA%REACTOME%R-HSA-77285.2	Beta oxidation of myristoyl-CoA to lauroyl-CoA	HADHB	HADHA	ACADL
DEFECTIVE MISMATCH REPAIR ASSOCIATED WITH MSH6%REACTOME%R-HSA-5632968.1	Defective Mismatch Repair Associated With MSH6	MSH2	MSH6
NEURONAL SYSTEM%REACTOME DATABASE ID RELEASE 72%112316	Neuronal System	GRIA2	CAMK2D	PRKAR2B	CAMK2A	AKAP5	PRKAR2A	GRIP1	SHARPIN	CACNG8	EPB41L1	TSPAN7	MYO6	CACNG2	CAMK2G	CACNG3	GRIA3	CACNG4	GRIA4	RASGRF2	PRKCG	NSF	DLG1	DLG4	PICK1	ADCY4	ADCY3	ADCY2	ADCY1	ADCY8	PRKAA1	ADCY7	ADCY6	PRKAA2	ADCY5	GLS2	ARHGEF9	PLCB3	PLCB1	PLCB2	CHAT	KCNS3	ACHE	CACNA1A	HRAS	CACNA1E	CACNB2	CACNB3	NRAS
GLOBAL GENOME NUCLEOTIDE EXCISION REPAIR (GG-NER)%REACTOME%R-HSA-5696399.1	Global Genome Nucleotide Excision Repair (GG-NER)	SUMO2	LIG1	POLK	RPA1	POLE	RPA2	POLD3	NFRKB	RFC1	POLD4	RNF111	ACTR5	RPA3	USP45	POLD1	RAD23A	POLD2	RFC5	ACTR8	RFC3	RFC4	RAD23B	DDB2	RFC2	CCNH	XPA	COPS7B	XPC	UBA52	COPS7A	TFPT	GTF2H1	ACTB	GTF2H2	GTF2H3	GTF2H4	GTF2H5	ERCC3	ERCC2	XRCC1	INO80	CUL4A	POLE4	ERCC4	ERCC1	POLE2	UBB	POLE3
CERAMIDE SIGNALLING%REACTOME DATABASE ID RELEASE 72%193681	Ceramide signalling	SMPD2	NGFR	NGF
REGULATED PROTEOLYSIS OF P75NTR%REACTOME DATABASE ID RELEASE 72%193692	Regulated proteolysis of p75NTR	NCSTN	NFKB1	APH1B	PSENEN	TRAF6	NGFR	PSEN2	PSEN1	ADAM17	APH1A	RELA
POLO-LIKE KINASE MEDIATED EVENTS%REACTOME%R-HSA-156711.2	Polo-like kinase mediated events	RBBP4	CDC25C	EP300	PLK1	CENPF	LIN54	CCNB1	LIN52	PKMYT1	FOXM1	MYBL2	LIN37	LIN9	CDC25A	CCNB2	WEE1
SIGNALING BY MET%REACTOME DATABASE ID RELEASE 72%6806834	Signaling by MET	RAPGEF1	SH3GL1	LAMA5	LAMA2	LAMA1	LAMA4	HPN	LAMA3	LAMB3	PTPN11	LAMB2	RANBP9	CRK	LAMB1	RANBP10	MUC20	PTPN2	STAM	UBA52	HGS	SH3GL3	STAM2	RAB4A	RAP1B	SH3GL2	GGA3	RAB4B	HGF	PTK2	MET	CRKL	RAP1A	ARF6	UBB	UBC	RPS27A	GAB1	PIK3R1	PTPN1	CBL	PIK3CA	SOS1	HRAS	NRAS	ITGB1	LAMC3	DOCK7	LAMC2
TRANSPORT OF CONNEXINS ALONG THE SECRETORY PATHWAY%REACTOME DATABASE ID RELEASE 72%190827	Transport of connexins along the secretory pathway	GJA1	GJB2	GJB1
INTRA-GOLGI TRAFFIC%REACTOME DATABASE ID RELEASE 72%6811438	Intra-Golgi traffic	NAPG	CYTH3	CYTH2	RAB41	GOLGA5	CYTH4	MAN2A2	CUX1	MAN1A2	MAN2A1	MAN1C1	STX6	VTI1A	STX5	MAN1A1	SNAP29	YKT6	NSF	CYTH1	COG8	RIC1	COG7	COG6	COG5	COG4	COG3	COG2	RAB39A	COG1	BET1L	GOSR2	RAB33B	RGP1	RAB30	RAB36	ALPP	TRIP11	VPS45	NAPA	ARF1	NAPB	STX16	GOSR1	GOLIM4
REGULATION OF IFNG SIGNALING%REACTOME%R-HSA-877312.2	Regulation of IFNG signaling	PTPN6	JAK2	PTPN1	JAK1	PTPN11	SOCS1	IFNG	PIAS1	IFNGR1	SOCS3	IFNGR2	SUMO1
ROLE OF SECOND MESSENGERS IN NETRIN-1 SIGNALING%REACTOME%R-HSA-418890.1	Role of second messengers in netrin-1 signaling	TRPC7	PITPNA	NTN1	TRPC6	TRPC3	TRPC5	PLCG1	TRPC4	TRPC1	DCC
TP53 REGULATES TRANSCRIPTION OF ADDITIONAL CELL CYCLE GENES WHOSE EXACT ROLE IN THE P53 PATHWAY REMAIN UNCERTAIN%REACTOME DATABASE ID RELEASE 72%6804115	TP53 regulates transcription of additional cell cycle genes whose exact role in the p53 pathway remain uncertain	CNOT6	PLK2	CNOT7	CDC25C	RGCC	TNKS1BP1	CNOT11	CNOT1	CENPJ	CNOT6L	CNOT2	CNOT3	TP53	BTG2	PLAGL1	CNOT8	RQCD1	PLK3	NPM1	CNOT10	CNOT4
SYNTHESIS OF VERY LONG-CHAIN FATTY ACYL-COAS%REACTOME DATABASE ID RELEASE 72%75876	Synthesis of very long-chain fatty acyl-CoAs	ELOVL5	ELOVL2	ELOVL3	ACSF3	ELOVL6	HACD1	ELOVL7	ACSBG1	TECR	ACSBG2	HSD17B3	HSD17B12	HACD3	HACD2	ACSL1	HACD4	ACSL6	ACSL5	ACSL4	SLC27A3	ACSL3	ELOVL1	TECRL	ELOVL4
DEFECTIVE GNE CAUSES SIALURIA, NONAKA MYOPATHY AND INCLUSION BODY MYOPATHY 2%REACTOME%R-HSA-4085011.1	Defective GNE causes sialuria, Nonaka myopathy and inclusion body myopathy 2	GNE
APOPTOTIC EXECUTION PHASE%REACTOME DATABASE ID RELEASE 72%75153	Apoptotic execution phase	CDH1	PRKCD	ROCK1	HMGB2	KPNA1	CASP7	FNTA	CASP3	HIST1H1D	HIST1H1E	DNM1L	SPTAN1	HIST1H1A	HIST1H1B	HIST1H1C	DSP	DFFB	DFFA	APC	GAS2	DSG1	PAK2	PKP1	PRKCQ	DSG2	MAPT	DSG3	PLEC	SATB1	PTK2	BCAP31	GSN	BIRC2	TJP1	OCLN	H1F0	STK24	CTNNB1	STK26	ACIN1	VIM	TJP2	BMX	KPNB1	HMGB1	LMNB1	DBNL	CASP8
OXYGEN-DEPENDENT PROLINE HYDROXYLATION OF HYPOXIA-INDUCIBLE FACTOR ALPHA%REACTOME%R-HSA-1234176.2	Oxygen-dependent proline hydroxylation of Hypoxia-inducible Factor Alpha	PSMD3	PSMD1	PSMA5	PSMA6	PSMA3	PSMA4	PSMA1	PSMA2	PSME3	PSME4	PSME1	PSME2	UBA52	PSMD10	TCEB2	PSMB11	TCEB1	PSMD12	PSMD11	PSMD14	PSMD13	PSMA7	PSMB10	PSMA8	VHL	PSMB6	PSMB7	PSMB4	UBE2D1	PSMB5	PSMB2	UBB	PSMB3	UBC	PSMB1	PSMF1	RPS27A	SHFM1	PSMB8	UBE2D2	PSMB9	UBE2D3	PSMC5	HIF3A	PSMC6	LIMD1	PSMC3	CUL2
ACTIVATION OF NOXA AND TRANSLOCATION TO MITOCHONDRIA%REACTOME DATABASE ID RELEASE 72%111448	Activation of NOXA and translocation to mitochondria	PMAIP1	TFDP1	E2F1	TFDP2	TP53
CYTOSOLIC SENSORS OF PATHOGEN-ASSOCIATED DNA%REACTOME%R-HSA-1834949.1	Cytosolic sensors of pathogen-associated DNA	TRIM32	POLR2E	POLR2F	POLR2H	POLR2K	PRKDC	POLR2L	UBA52	XRCC6	NFKBIA	IKBKG	XRCC5	RELA	MRE11A	EP300	UBB	CTNNB1	UBC	RPS27A	IRF3	TLR3	IKBKB	NKIRAS1	NKIRAS2	CHUK	NFKB1	NFKB2	RIPK1	MYD88	NFKBIB	CREBBP	CRCP	DDX41	TBK1	LRRFIP1	TRIM21	MB21D1	ZBP1	RIPK3	TMEM173	IRF7	TRIM56	DHX9	POLR1C	NLRC3	DTX4	IFI16	NLRP4
GSD 0%REACTOME%R-HSA-3858516.2	GSD 0	GYS2	GYG2
BIOSYNTHESIS OF MARESINS%REACTOME DATABASE ID RELEASE 72%9018682	Biosynthesis of maresins	EPHX2	CYP3A4	CYP2C9	CYP1A2	CYP2C8	CYP2D6	CYP2E1	ALOX5
PROLINE CATABOLISM%REACTOME%R-HSA-70688.2	Proline catabolism	PRODH2	PRODH	ALDH4A1
RHO GTPASE CYCLE%REACTOME DATABASE ID RELEASE 72%194840	Rho GTPase cycle	ECT2	ARHGEF33	ARHGEF35	ARHGEF37	ARHGEF39	ARHGEF38	NET1	RASGRF2	ARHGEF10L	OCRL	AKAP13	MCF2L	ARHGEF11	ARHGEF10	ARHGEF12	PLEKHG2	ARHGEF15	ARHGEF17	PLEKHG5	ARHGEF16	ARHGEF19	ARHGEF9	ARHGEF3	ARHGEF4	ARHGEF1	ARHGEF2	SOS2	ARHGEF5	FGD1	FGD2	FGD3	GNA13	FGD4	MCF2	FAM13B	FAM13A	ARHGDIG	ARHGAP39	ARHGAP36	SYDE2	ARHGAP44	SYDE1	ARHGAP42	OPHN1	ARHGAP40	ARHGDIB	RALBP1	STARD8
RMTS METHYLATE HISTONE ARGININES%REACTOME%R-HSA-3214858.2	RMTs methylate histone arginines	SMARCA4	PRMT5	HIST2H2AB	PRMT1	RBBP7	JAK2	PRMT6	PBRM1	PRMT7	ACTL6B	PRMT3	HIST1H2AE	HIST1H2AD	SMARCD3	HIST1H2AC	HIST1H2AB	HIST1H2AJ	HIST2H3A	HIST2H3D	HIST3H2A	HIST2H3C	H2AFB1	HIST1H3J	CCND1	HIST1H3A	HIST1H3F	HIST1H2AG	HIST1H3G	ARID2	ACTL6A	HIST1H3H	HIST1H2AA	HIST1H3I	HIST1H2AM	HIST1H3B	HIST1H2AL	HIST1H3C	HIST1H3D	HIST1H2AI	HIST1H3E	CARM1	HIST1H2AH	HIST1H4K	HIST1H2AK	HIST1H4L	RPS2	HIST1H4A	HIST1H4B
PLC BETA MEDIATED EVENTS%REACTOME%R-HSA-112043.1	PLC beta mediated events	CAMK2D	CAMK2A	PRKAR2B	PRKAR2A	PRKCD	PRKCA	CAMK2G	PRKCG	ITPR1	NBEA	ITPR2	ITPR3	CAMK4	ADCY4	ADCY3	PRKACG	ADCY2	PRKACA	ADCY1	PRKACB	ADCY8	ADCY7	ADCY6	ADCY5	PDE1C	ADRBK1	GNAT2	GNAT3	GNAT1	PLCB3	PLCB4	PLCB1	PLCB2	KPNA2	CREB1	GNAZ	MAPK1	GNAO1	CAMKK1	CAMKK2	PDE1B	PDE1A	PLA2G4A	GNAI3	GNAI1	GNAI2	AHCYL1	PRKX
INSULIN RECEPTOR SIGNALLING CASCADE%REACTOME%R-HSA-74751.3	Insulin receptor signalling cascade	PDPK1	FRS2	PTPN11	FGF16	TRIB3	FGF7	FGF18	TLR9	INS	SHC1	GAB1	PIK3R1	PIK3R2	FGF6	PIK3CA	FGF9	SOS1	FGF20	FGF1	FGF2	FGF23	FGF3	FGF22	PIK3C3	FGF10	FGF4	HRAS	PIK3R4	KLB	IRS1	FLT3	NRAS	PDE3B	IRS2	GRB10	THEM4	INSR	FLT3LG	GAB2	FGF19	PIK3CB	FGFR4	AKT2	MAPK1	MAPK3
S37 MUTANTS OF BETA-CATENIN AREN'T PHOSPHORYLATED%REACTOME DATABASE ID RELEASE 72%5358749	S37 mutants of beta-catenin aren't phosphorylated	CSNK1A1	PPP2CA	PPP2CB	PPP2R5B	PPP2R5A	PPP2R5D	CTNNB1	GSK3B	PPP2R5C	PPP2R1B	PPP2R1A	AMER1	AXIN1	APC	PPP2R5E
ADENYLATE CYCLASE INHIBITORY PATHWAY%REACTOME DATABASE ID RELEASE 72%170670	Adenylate cyclase inhibitory pathway	GNAI3	GNAT3	GNAI1	GNAI2	GNAL	ADCY4	ADCY3	ADCY2	ADCY1	ADCY9	ADCY8	ADCY7	ADCY6	ADCY5
CATION-COUPLED CHLORIDE COTRANSPORTERS%REACTOME%R-HSA-426117.1	Cation-coupled Chloride cotransporters	SLC12A6	SLC12A7	SLC12A2	SLC12A3	SLC12A4	SLC12A5	SLC12A1
SYNTHESIS OF PIPS AT THE EARLY ENDOSOME MEMBRANE%REACTOME%R-HSA-1660516.7	Synthesis of PIPs at the early endosome membrane	PI4K2B	MTMR2	PIK3R4	PIK3C2A	INPP5F	FIG4	MTMR4	PI4K2A	VAC14	MTM1	MTMR10	MTMR12	PIKFYVE	INPP4A	PIK3C3	INPP4B
BIOTIN TRANSPORT AND METABOLISM%REACTOME DATABASE ID RELEASE 72%196780	Biotin transport and metabolism	PCCA	ACACA	PCCB	HLCS	MCCC2	PDZD11	SLC5A6	MCCC1	PC	BTD	ACACB
TRNA PROCESSING IN THE MITOCHONDRION%REACTOME DATABASE ID RELEASE 72%6785470	tRNA processing in the mitochondrion	HSD17B10	TRMT10C	ELAC2	TRNT1	KIAA0391
BETA-OXIDATION OF VERY LONG CHAIN FATTY ACIDS%REACTOME%R-HSA-390247.3	Beta-oxidation of very long chain fatty acids	ACOT8	ACOT6	ACOT4	ACAA1	EHHADH	ABCD1	DECR2	HSD17B4
SYNTHESIS OF PI%REACTOME%R-HSA-1483226.3	Synthesis of PI	CDS1	CDIPT	PITPNM1	PITPNM3	PITPNM2
REGULATED NECROSIS%REACTOME%R-HSA-5218859.1	Regulated Necrosis	RIPK3	BIRC2	MLKL	BIRC3	XIAP	CASP8	TRADD	TNFSF10	FAS	TNFRSF10B	FASLG	RIPK1	TNFRSF10A	TRAF2	FADD
TOXICITY OF BOTULINUM TOXIN TYPE A (BONT A)%REACTOME%R-HSA-5250968.1	Toxicity of botulinum toxin type A (BoNT A)	SV2B	SV2A	SNAP25	SV2C
CONSTITUTIVE SIGNALING BY NOTCH1 HD+PEST DOMAIN MUTANTS%REACTOME DATABASE ID RELEASE 72%2894862	Constitutive Signaling by NOTCH1 HD+PEST Domain Mutants	CUL1	NCSTN	ADAM10	APH1B	TBL1X	CCNC	UBA52	PSENEN	TBL1XR1	EP300	ADAM17	UBB	UBC	RPS27A	MYC	NOTCH1	MAML2	MAML1	RBPJ	HES1	SNW1	MAML3	MAMLD1	NCOR2	CREBBP	HDAC11	HEY1	NCOR1	HDAC3	HEY2	HDAC4	HDAC5	DLL1	HDAC10	HDAC9	KAT2B	HDAC6	KAT2A	HDAC7	DLL4	NEURL1B	HES5	JAG2	JAG1	MIB2	MIB1	HDAC8	HEYL
DEFECTIVE ABCC9 CAUSES DILATED CARDIOMYOPATHY 10, FAMILIAL ATRIAL FIBRILLATION 12 AND HYPERTRICHOTIC OSTEOCHONDRODYSPLASIA%REACTOME%R-HSA-5678420.1	Defective ABCC9 causes dilated cardiomyopathy 10, familial atrial fibrillation 12 and hypertrichotic osteochondrodysplasia	ABCC9	KCNJ11
SYNTHESIS OF WYBUTOSINE AT G37 OF TRNA(PHE)%REACTOME DATABASE ID RELEASE 72%6782861	Synthesis of wybutosine at G37 of tRNA(Phe)	TYW5	TRMT5	TYW3	TYW1	TRMT12	LCMT2
DEFECTIVE NEU1 CAUSES SIALIDOSIS%REACTOME%R-HSA-4341670.1	Defective NEU1 causes sialidosis	GLB1	NEU1	CTSA
MECP2 REGULATES TRANSCRIPTION OF NEURONAL LIGANDS%REACTOME DATABASE ID RELEASE 72%9022702	MECP2 regulates transcription of neuronal ligands	CREB1	DLL1	HDAC1	CRH	BDNF	SIN3A	SST
PROCESSING OF INTRONLESS PRE-MRNAS%REACTOME%R-HSA-77595.2	Processing of Intronless Pre-mRNAs	CSTF1	SYMPK	CPSF4	CPSF7	CPSF1	CSTF3	CPSF3	CSTF2	CPSF2	CSTF2T	WDR33	NUDT21	FIP1L1	NCBP1	PABPN1	NCBP2	CLP1	PCF11	PAPOLA
TOLL LIKE RECEPTOR TLR1:TLR2 CASCADE%REACTOME DATABASE ID RELEASE 72%168179	Toll Like Receptor TLR1:TLR2 Cascade	CUL1	MAP2K1	MAPKAPK3	UBA52	MAPK8	PPP2R1B	ATF1	PPP2R1A	APP	ATF2	NFKBIA	IKBKG	ELK1	RELA	RPS6KA3	RPS6KA5	RPS6KA2	RPS6KA1	DUSP4	PPP2R5D	MEF2A	MEF2C	IRAK3	DUSP3	TIRAP	TLR1	FOS	SIGIRR	VRK3	TLR6	UBB	TLR2	DUSP6	DUSP7	UBC	CREB1	MAPKAPK2	RPS27A	MAPK7	MAPK1	MAPK3	PPP2CA	HMGB1	PPP2CB	IKBKB	NKIRAS1	NKIRAS2	MAPK14
CA-DEPENDENT EVENTS%REACTOME DATABASE ID RELEASE 72%111996	Ca-dependent events	CAMK2D	CAMK2A	PRKAR2B	PRKAR2A	PRKCD	PRKCA	CAMK2G	PRKCG	NBEA	CAMK4	CAMKK1	ADCY4	CAMKK2	ADCY3	PRKACG	ADCY2	ADCY1	PRKACA	ADCY8	PRKACB	ADCY7	ADCY6	PDE1B	ADCY5	PDE1C	PDE1A	ADRBK1	PLA2G4A	PRKX	KPNA2	CREB1	ADCY9	MAPK1	PRKAR1B	PRKAR1A	CAMK2B
CALCITONIN-LIKE LIGAND RECEPTORS%REACTOME%R-HSA-419812.1	Calcitonin-like ligand receptors	RAMP1	CALCA	CALCRL	CALCB	RAMP2	RAMP3	ADM2	CALCR	ADM	IAPP
SIGNALING BY ACTIVATED POINT MUTANTS OF FGFR1%REACTOME%R-HSA-1839122.1	Signaling by activated point mutants of FGFR1	FGF6	FGF9	FGF20	FGF1	FGF2	FGF23	FGF4	FGFR1
AUF1 (HNRNP D0) BINDS AND DESTABILIZES MRNA%REACTOME%R-HSA-450408.3	AUF1 (hnRNP D0) binds and destabilizes mRNA	PSMD3	PSMD1	PSMA5	PSMA6	PSMA3	PSMA4	PSMA1	PSMA2	PSME3	PSME4	PSME1	PSME2	PABPC1	UBA52	PSMD10	PSMB11	PSMD12	PSMD11	PSMD14	PSMD13	PSMA7	PSMB10	PSMA8	PSMB6	PSMB7	PSMB4	PSMB5	PSMB2	UBB	PSMB3	UBC	PSMB1	PSMF1	RPS27A	HSPA8	SHFM1	PSMB8	PSMB9	PSMC5	PSMC6	PSMC3	PSMC4	PSMC1	PSMC2	EIF4G1	HSPB1	PSMD8	PSMD9
INTRINSIC PATHWAY FOR APOPTOSIS%REACTOME%R-HSA-109606.3	Intrinsic Pathway for Apoptosis	AKT1	BCL2L11	YWHAG	YWHAZ	YWHAH	APAF1	CASP7	CASP3	TFDP1	MAPK8	TFDP2	BID	C1QBP	CDKN2A	E2F1	XIAP	DYNLL2	BAX	AVEN	PPP3CC	MAPK1	TP63	DIABLO	UACA	MAPK3	PPP3R1	APIP	BMF	BAK1	CARD8	GZMB	NMT1	BCL2L1	BAD	BCL2	CASP9	TP53	CASP8	PMAIP1	TP53BP2	SFN	TP73	DYNLL1	CYCS	YWHAB	YWHAE	AKT2	STAT3
SIGNALLING TO ERK5%REACTOME DATABASE ID RELEASE 72%198765	Signalling to ERK5	MAP2K5	MAPK7
LATE PHASE OF HIV LIFE CYCLE%REACTOME%R-HSA-162599.2	Late Phase of HIV Life Cycle	GTF2B	GTF2A1	TCEB3C	GTF2A2	RNMT	GTF2E1	TCEB3B	GTF2E2	POLR2E	RNGTT	POLR2F	POLR2H	NUP107	NUP188	POLR2K	POLR2L	GTF2H1	GTF2H2	GTF2H3	GTF2H4	NUP62	GTF2H5	NDC1	ERCC3	NUP214	ERCC2	SEC13	TAF9	TAF1L	NUP133	NUP210	NUP93	NUP50	TAF15	NUP54	TAF12	TAF13	CCNK	TAF10	TAF11	SSRP1	POM121	NUP205	CTDP1	TAF7	NCBP1	TAF6	NCBP2
SIGNALING BY EGFRVIII IN CANCER%REACTOME%R-HSA-5637812.1	Signaling by EGFRvIII in Cancer	HRAS	NRAS	EGF	SHC1	GAB1	PIK3R1	CBL	EGFR	PIK3CA	PLCG1	SOS1	HSP90AA1	CDC37
GLYCOPROTEIN HORMONES%REACTOME DATABASE ID RELEASE 72%209822	Glycoprotein hormones	CGA	INHBC	INHBE	FSHB	LHB	INHA	TSHB	INHBB	INHBA
TOLL LIKE RECEPTOR 10 (TLR10) CASCADE%REACTOME%R-HSA-168142.1	Toll Like Receptor 10 (TLR10) Cascade	CUL1	MAP2K1	MAPKAPK3	UBA52	MAPK8	PPP2R1B	ATF1	PPP2R1A	APP	ATF2	NFKBIA	IKBKG	ELK1	RELA	RPS6KA3	RPS6KA5	RPS6KA2	RPS6KA1	DUSP4	PPP2R5D	MEF2A	MEF2C	DUSP3	FOS	VRK3	UBB	DUSP6	DUSP7	UBC	CREB1	MAPKAPK2	RPS27A	MAPK7	MAPK1	MAPK3	PPP2CA	HMGB1	PPP2CB	IKBKB	NKIRAS1	NKIRAS2	MAPK14	MAP3K8	MAP2K3	CHUK	MAPK11	MAP2K4	RIPK2
DEFECTIVE ABCA3 CAUSES PULMONARY SURFACTANT METABOLISM DYSFUNCTION 3 (SMDP3)%REACTOME%R-HSA-5688399.1	Defective ABCA3 causes pulmonary surfactant metabolism dysfunction 3 (SMDP3)	ABCA3
TAT-MEDIATED HIV ELONGATION ARREST AND RECOVERY%REACTOME%R-HSA-167243.3	Tat-mediated HIV elongation arrest and recovery	GTF2F1	GTF2F2	POLR2A	POLR2B	TCEB3C	POLR2C	POLR2D	TCEB3B	POLR2G	POLR2E	NELFB	POLR2F	NELFA	NELFCD	POLR2H	POLR2I	POLR2J	NELFE	POLR2K	TCEB3CL2	POLR2L	TCEB3	TCEB2	TCEB1	TCEB3CL	CDK9	TCEA1	ELL	CCNT1	SSRP1	CTDP1	SUPT16H	SUPT4H1	SUPT5H
PROGRAMMED CELL DEATH%REACTOME%R-HSA-5357801.2	Programmed Cell Death	BCL2L11	CDH1	YWHAG	YWHAH	APAF1	KPNA1	CASP3	TFDP1	MAPK8	TFDP2	E2F1	BIRC2	BIRC3	XIAP	DYNLL2	BAX	AVEN	PPP3CC	TP63	DIABLO	UACA	PPP3R1	BMF	HMGB1	BAK1	CARD8	GZMB	NMT1	LMNB1	BCL2L1	BCL2	BAD	CASP9	DBNL	TP53	TP53BP2	SFN	UNC5A	DAPK1	UNC5B	DAPK2	DAPK3	OMA1	OPA1	APPL1	TP73	DYNLL1	DCC
TCF DEPENDENT SIGNALING IN RESPONSE TO WNT%REACTOME DATABASE ID RELEASE 72%201681	TCF dependent signaling in response to WNT	MEN1	PPP2R5C	CSNK2A1	CSNK1A1	CSNK2A2	CTBP1	CSNK2B	XIAP	RNF43	WNT3A	FZD4	FZD6	LRP5	FZD8	LRP6	CUL3	CSNK1E	HIST1H2AE	DVL1	HIST1H2AD	HIST3H2BB	DVL3	HIST1H2AC	HIST1H2AB	HIST1H2AJ	HIST2H3A	SOX2	HIST1H2BF	SOX3	HIST1H2BE	FRAT1	HIST1H2BH	FRAT2	HIST1H2BG	SOX17	HIST2H3D	SOX9	HIST1H2BB	SOX6	HIST1H2BA	SOX7	HIST2H3C	SOX4	HIST1H2BD	SOX13	HIST1H2BC	DKK1	H2AFB1
TFAP2A ACTS AS A TRANSCRIPTIONAL REPRESSOR DURING RETINOIC ACID INDUCED CELL DIFFERENTIATION%REACTOME%R-HSA-8869496.2	TFAP2A acts as a transcriptional repressor during retinoic acid induced cell differentiation	TFAP2A	MYBL2	NOP2	HSPD1	NPM1
INHIBITION OF THE PROTEOLYTIC ACTIVITY OF APC C REQUIRED FOR THE ONSET OF ANAPHASE BY MITOTIC SPINDLE CHECKPOINT COMPONENTS%REACTOME%R-HSA-141405.4	Inhibition of the proteolytic activity of APC C required for the onset of anaphase by mitotic spindle checkpoint components	BUB3	ANAPC15	ANAPC16	ANAPC7	UBE2C	UBE2E1	UBE2D1	ANAPC10	ANAPC11	CDC23	CDC26	CDC27	CDC16	ANAPC4	BUB1B	ANAPC5	ANAPC1	MAD2L1	ANAPC2	CDC20
EUKARYOTIC TRANSLATION TERMINATION%REACTOME%R-HSA-72764.4	Eukaryotic Translation Termination	N6AMT1	RPL26	RPL29	RPL10L	RPS4X	RPL10A	RPL28	RPS3A	RPL7A	RPL23A	FAU	RPL41	RPS27L	RPL3L	UBA52	RPL37A	RPS26	RPS25	RPS28	GSPT2	GSPT1	RPS27	RPL36A	RPS29	RPL35A	RPS20	RPS21	RPS24	RPS23	ETF1	RPL22L1	RPS4Y2	RPL10	RPS4Y1	RPS27A	RPL12	RPL13A	RPL11	RPS3	RPL14	RPL13	RPS2	RPL15	RPL18	RPL17	RPL19	RPL27A	RPL26L1
ANTIMICROBIAL ACTION AND ANTIMICROBIAL RESISTANCE IN MTB%REACTOME%R-HSA-9639775.1	Antimicrobial action and antimicrobial resistance in Mtb
TNFR2 NON-CANONICAL NF-KB PATHWAY%REACTOME DATABASE ID RELEASE 72%5668541	TNFR2 non-canonical NF-kB pathway	CUL1	TNFRSF6B	TNFSF11	TNFRSF8	TNFRSF4	EDAR	TNFRSF11B	TNFRSF11A	TNFRSF17	TNFRSF14	TNFSF18	TNFSF14	TNFSF15	TNFSF12	TNFRSF9	TNFSF4	UBA3	TNFSF9	CD27	TNFSF8	MAP3K14	UBE2M	EDA	TNFRSF13B	TNFRSF13C	EDA2R	TNFSF13B	EDARADD	TNFRSF12A	TNFRSF18	TNFRSF1B	TNFRSF1A	LTA	TNFRSF25	LTB	RELB	CD70	CD40LG	LTBR	BIRC2	BIRC3	TRAF3	CHUK	NFKB2	FBXW11	PSMD8	PSMD9	PSMD6
SUMOYLATION OF TRANSCRIPTION FACTORS%REACTOME%R-HSA-3232118.7	SUMOylation of transcription factors	SUMO2	TFAP2C	UBE2I	TP53	MDM2	TFAP2B	PIAS4	MITF	FOXL2	HIC1	SP3	PIAS3	TP53BP1	PIAS1	CDKN2A	SUMO1	MTA1	SUMO3
ASSEMBLY OF THE HIV VIRION%REACTOME%R-HSA-175474.1	Assembly Of The HIV Virion	TSG101	MVB12B	MVB12A	VPS37C	VPS37D	UBB	PPIA	VPS37A	NMT2	VPS37B	UBC	UBAP1	RPS27A	UBA52	VPS28	FURIN
CONSTITUTIVE SIGNALING BY NOTCH1 PEST DOMAIN MUTANTS%REACTOME DATABASE ID RELEASE 72%2644606	Constitutive Signaling by NOTCH1 PEST Domain Mutants	CUL1	NCSTN	ADAM10	APH1B	TBL1X	CCNC	UBA52	PSENEN	TBL1XR1	EP300	ADAM17	UBB	UBC	RPS27A	MYC	NOTCH1	MAML2	MAML1	RBPJ	HES1	SNW1	MAML3	MAMLD1	NCOR2	CREBBP	HDAC11	HEY1	NCOR1	HDAC3	HEY2	HDAC4	HDAC5	DLL1	HDAC10	HDAC9	KAT2B	HDAC6	KAT2A	HDAC7	DLL4	NEURL1B	HES5	JAG2	JAG1	MIB2	MIB1	HDAC8	HEYL
CARNITINE METABOLISM%REACTOME%R-HSA-200425.5	Carnitine metabolism	CPT2	THRSP	MID1IP1	SLC22A5	RXRA	PRKAG2	SLC25A20	CPT1A	CPT1B	PRKAA2	PRKAB2	PPARD
REDUCTION OF CYTOSOLIC CA++ LEVELS%REACTOME%R-HSA-418359.1	Reduction of cytosolic Ca++ levels	ATP2A1	ATP2B4	ATP2B3	SRI	ATP2B2	ATP2B1	SLC8A3	ATP2A3	SLC8A1	ATP2A2	SLC8A2
FGFR2B LIGAND BINDING AND ACTIVATION%REACTOME%R-HSA-190377.2	FGFR2b ligand binding and activation	FGFBP1	FGFBP2	FGFBP3	FGF1	FGF7	FGF2	FGF3	FGF22	FGF10
ERBB2 REGULATES CELL MOTILITY%REACTOME%R-HSA-6785631.3	ERBB2 Regulates Cell Motility	NRG1	NRG2	BTC	NRG3	NRG4	RHOA	HBEGF	EREG	EGF	EGFR	MEMO1	ERBB2	DIAPH1
RUNX3 REGULATES BCL2L11 (BIM) TRANSCRIPTION%REACTOME DATABASE ID RELEASE 72%8952158	RUNX3 regulates BCL2L11 (BIM) transcription	BCL2L11	SMAD3	SMAD4	FOXO3	RUNX3
RRNA PROCESSING IN THE MITOCHONDRION%REACTOME%R-HSA-8868766.2	rRNA processing in the mitochondrion	NSUN4	RNMTL1	HSD17B10	MTERF4	FTSJ2	TRMT10C	MRM1	ELAC2	KIAA0391	TFB1M
ADP SIGNALLING THROUGH P2Y PURINOCEPTOR 1%REACTOME DATABASE ID RELEASE 72%418592	ADP signalling through P2Y purinoceptor 1	GNG11	GNG13	PLA2G4A	MAPK14	GNB2	GNB1	GNB4	P2RY1	GNB3	GNG3	GNG2	GNG5	GNB5	GNG4	GNG7	GNAQ	GNG8	GNGT1	GNGT2	GNA14	GNA15	GNG10	GNA11	GNG12
DEFECTIVE SLC34A3 CAUSES HEREDITARY HYPOPHOSPHATEMIC RICKETS WITH HYPERCALCIURIA (HHRH)%REACTOME DATABASE ID RELEASE 72%5619097	Defective SLC34A3 causes Hereditary hypophosphatemic rickets with hypercalciuria (HHRH)	SLC34A3
SIGNALING BY FGFR3 POINT MUTANTS IN CANCER%REACTOME DATABASE ID RELEASE 72%8853338	Signaling by FGFR3 point mutants in cancer	HRAS	FRS2	FGF16	FGFR3	FGF18	NRAS	GAB1	PIK3R1	PIK3CA	FGF9	PLCG1	SOS1	FGF20	FGF1	FGF2	FGF23	FGF4
RUNX1 REGULATES ESTROGEN RECEPTOR MEDIATED TRANSCRIPTION%REACTOME DATABASE ID RELEASE 72%8931987	RUNX1 regulates estrogen receptor mediated transcription	GPAM	CBFB	AXIN1	ESR1	KCTD6	RUNX1
DISEASES OF CELLULAR RESPONSE TO STRESS%REACTOME DATABASE ID RELEASE 72%9675132	Diseases of cellular response to stress	CDK6	CDK4	CDKN2A
HSF1 ACTIVATION%REACTOME%R-HSA-3371511.1	HSF1 activation	HSBP1	RPA1	HSF1	RPA2	YWHAE	RPA3	VCP	HDAC6	HSP90AB1	HSP90AA1	EEF1A1	PTGES3
PRE-NOTCH PROCESSING IN GOLGI%REACTOME DATABASE ID RELEASE 72%1912420	Pre-NOTCH Processing in Golgi	MFNG	ST3GAL4	TMED2	ST3GAL6	RAB6A	ST3GAL3	B4GALT1	ATP2A3	ATP2A2	ATP2A1	NOTCH2	SEL1L	NOTCH3	FURIN	NOTCH4	RFNG	NOTCH1	LFNG
PECAM1 INTERACTIONS%REACTOME%R-HSA-210990.1	PECAM1 interactions	PTPN6	LYN	YES1	PLCG1	PTPN11	ITGAV	FYN	INPP5D	LCK	ITGB3
DISEASES OF BASE EXCISION REPAIR%REACTOME%R-HSA-9605308.3	Diseases of Base Excision Repair	NTHL1	OGG1	NEIL3	NEIL1
APC C:CDC20 MEDIATED DEGRADATION OF SECURIN%REACTOME%R-HSA-174154.2	APC C:Cdc20 mediated degradation of Securin	PSMD3	PSMD1	PSMA5	PSMA6	PSMA3	PSMA4	PSMA1	PSMA2	PSME3	PSME4	PSME1	PSME2	UBA52	CDC20	PSMD10	PTTG1	PSMB11	PSMD12	PSMD11	PSMD14	PSMD13	PSMA7	PSMB10	PSMA8	ANAPC15	ANAPC16	PSMB6	ANAPC7	PSMB7	UBE2C	UBE2E1	PSMB4	UBE2D1	ANAPC10	PSMB5	ANAPC11	PSMB2	UBB	CDC23	PSMB3	CDC26	CDC27	UBC	CDC16	PSMB1	ANAPC4	PSMF1	ANAPC5
ACTIVATION OF AMPK DOWNSTREAM OF NMDARS%REACTOME DATABASE ID RELEASE 72%9619483	Activation of AMPK downstream of NMDARs	PRKAB1	PRKAG1	CAMKK2	PRKAG2	PRKAA1	PRKAG3	PRKAA2	PRKAB2
ESTROGEN-DEPENDENT GENE EXPRESSION%REACTOME DATABASE ID RELEASE 72%9018519	Estrogen-dependent gene expression	GTF2A1	GTF2A2	POLR2E	POLR2F	POLR2H	POLR2K	POLR2L	SMC3	KDM4B	DDX5	RAD21	KDM1A	STAG1	NRIP1	STAG2	CTSD	CCND1	SMC1A	TNRC6C	KAT5	CARM1	GTF2F1	GTF2F2	TNRC6A	POLR2A	TNRC6B	POLR2B	POLR2C	POLR2D	POLR2G	BCL2	POLR2I	POLR2J	ESR1	KCTD6	NCOA1	JUN	NCOA2	CREBBP	NCOA3	MOV10	AGO3	AGO4	AGO1	AGO2	TGFA	FOXA1	MYB
PROCESSIVE SYNTHESIS ON THE LAGGING STRAND%REACTOME DATABASE ID RELEASE 72%69183	Processive synthesis on the lagging strand	LIG1	RPA1	RPA2	POLD3	POLD4	RPA3	POLD1	POLA1	POLD2	POLA2	DNA2	PRIM2	PRIM1	FEN1	PCNA
ACTIVATION OF THE TFAP2 (AP-2) FAMILY OF TRANSCRIPTION FACTORS%REACTOME DATABASE ID RELEASE 72%8866907	Activation of the TFAP2 (AP-2) family of transcription factors	TFAP2A	TFAP2C	EP300	CITED2	WWOX	TFAP2D	YEATS4	TFAP2B	CITED1	TFAP2E	CREBBP	CITED4
HIV LIFE CYCLE%REACTOME%R-HSA-162587.2	HIV Life Cycle	LIG1	GTF2B	GTF2A1	TCEB3C	GTF2A2	RNMT	GTF2E1	TCEB3B	GTF2E2	POLR2E	RNGTT	POLR2F	POLR2H	NUP107	NUP188	POLR2K	PSIP1	POLR2L	BANF1	KPNA1	HMGA1	GTF2H1	GTF2H2	GTF2H3	GTF2H4	NUP62	GTF2H5	NDC1	ERCC3	NUP214	ERCC2	SEC13	TAF9	TAF1L	CD4	NUP133	NUP210	NUP93	NUP50	TAF15	NUP54	TAF12	TAF13	CCNK	TAF10	TAF11	SSRP1	POM121
TRANSPORT OF INORGANIC CATIONS ANIONS AND AMINO ACIDS OLIGOPEPTIDES%REACTOME%R-HSA-425393.2	Transport of inorganic cations anions and amino acids oligopeptides	SLC25A18	SLC7A7	SLC7A8	SLC7A9	SLC24A2	SLC24A4	SLC24A3	SLC20A2	SLC43A2	SLC20A1	SLC43A1	SLC5A12	SLC3A1	SLC7A1	SLC7A3	SLC25A26	SLC25A29	SLC17A6	SLC17A1	SLC25A22	SLC26A2	CTNS	SLC26A1	SLC8B1	SLC4A7	SLC4A8	SLC4A9	SLC24A5	SLC8A1	SLC8A2	SLC25A10	SLC5A8	SLC24A1	SLC32A1	SLC5A5	SLC17A7	SLC17A8	SLC7A5	SLC34A3	SLC34A2	SLC34A1	SLC17A5	SLC38A1	SLC1A1	SLC1A2	SLC1A3	SLC1A6	SRI
CS DS DEGRADATION%REACTOME DATABASE ID RELEASE 72%2024101	CS DS degradation	BCAN	VCAN	IDUA	NCAN	HEXB	BGN	HYAL1	HEXA	CSPG5	HYAL3	CSPG4	DCN	IDS	ARSB
CONSTITUTIVE SIGNALING BY AKT1 E17K IN CANCER%REACTOME%R-HSA-5674400.1	Constitutive Signaling by AKT1 E17K in Cancer	PDPK1	AKT1	TSC2	GSK3A	FOXO3	CHUK	BAD	CASP9	GSK3B	MAPKAP1	RICTOR	FOXO6	FOXO4	NR4A1	RPS6KB2	AKT1S1	MTOR	PRR5	MDM2	CDKN1A	CDKN1B	CREB1	AKT2	AKT3	MLST8	FOXO1
VITAMIN B1 (THIAMIN) METABOLISM%REACTOME DATABASE ID RELEASE 72%196819	Vitamin B1 (thiamin) metabolism	TPK1	THTPA	SLC19A3	SLC25A19	SLC19A2
RNA POLYMERASE III CHAIN ELONGATION%REACTOME%R-HSA-73780.2	RNA Polymerase III Chain Elongation	CRCP	POLR2E	POLR2F	POLR2H	POLR1C	POLR2K	POLR2L	POLR3GL	POLR3A	POLR3B	POLR3C	POLR3D	POLR3E	POLR3F	POLR3G	POLR3H	POLR3K
SMOOTH MUSCLE CONTRACTION%REACTOME%R-HSA-445355.3	Smooth Muscle Contraction	ITGB5	LMOD1	DYSF	MYL6B	ACTG2	MYL12A	MYL12B	MYLK	CALD1	ANXA6	MYL10	MYH11	ANXA1	CAV3	TPM4	ANXA2	TPM3	PXN	TPM2	TPM1	ITGA1	SORBS1	SORBS3	ACTA2	PAK1	MYLPF	MYL5	MYL6	MYL7	GUCY1A3	MYL9	GUCY1B3	VCL	GUCY1A2	PAK2	TLN1	TRIM72
CYTOSOLIC IRON-SULFUR CLUSTER ASSEMBLY%REACTOME DATABASE ID RELEASE 72%2564830	Cytosolic iron-sulfur cluster assembly	CIAO1	FAM96B	RTEL1	POLD1	NDOR1	ABCB7	MMS19	NARFL	BRIP1	NUBP1	NUBP2	CIAPIN1	ERCC2
INTERLEUKIN-18 SIGNALING%REACTOME DATABASE ID RELEASE 72%9012546	Interleukin-18 signaling	IL4	IL18RAP	IL37	IL13	IL18R1	IL18BP	IL18	ALOX5
SYNTHESIS OF PIPS IN THE NUCLEUS%REACTOME%R-HSA-8847453.2	Synthesis of PIPs in the nucleus	PIP4K2A	TMEM55B	PIP4K2B	PIP4K2C
ATF6 (ATF6-ALPHA) ACTIVATES CHAPERONE GENES%REACTOME DATABASE ID RELEASE 72%381183	ATF6 (ATF6-alpha) activates chaperone genes	CALR	HSPA5	NFYA	NFYB	NFYC	DDIT3	ATF6	HSP90B1	ATF4
CONSTITUTIVE SIGNALING BY OVEREXPRESSED ERBB2%REACTOME%R-HSA-9634285.1	Constitutive Signaling by Overexpressed ERBB2	SHC1	HRAS	PTPN12	SOS1	ERBB2IP	HSP90AA1	CDC37	ERBB2	NRAS
ABO BLOOD GROUP BIOSYNTHESIS%REACTOME DATABASE ID RELEASE 72%9033807	ABO blood group biosynthesis	FUT2	FUT1
AFLATOXIN ACTIVATION AND DETOXIFICATION%REACTOME%R-HSA-5423646.3	Aflatoxin activation and detoxification	GGT7	ACY1	GGT6	CYP3A4	CYP3A5	MGST3	GGT1	MGST1	MGST2	AKR7A2	CYP2A13	AKR7L	AKR7A3	DPEP2	DPEP1	DPEP3	CYP1A2	GGT5	ACY3
MAP3K8 (TPL2)-DEPENDENT MAPK1 3 ACTIVATION%REACTOME%R-HSA-5684264.2	MAP3K8 (TPL2)-dependent MAPK1 3 activation	CUL1	IKBKB	MAP2K1	FBXW11	MAP3K8	CHUK	MAP2K4	UBB	UBC	NFKB1	RPS27A	UBA52	BTRC	SKP1	TNIP2	IKBKG
SYNTHESIS OF (16-20)-HYDROXYEICOSATETRAENOIC ACIDS (HETE)%REACTOME DATABASE ID RELEASE 72%2142816	Synthesis of (16-20)-hydroxyeicosatetraenoic acids (HETE)	CYP4A11	CYP4F2	CYP2C19	CYP1B1	CYP2C9	CYP1A2	CYP1A1	CYP2C8	CYP2U1
INLB-MEDIATED ENTRY OF LISTERIA MONOCYTOGENES INTO HOST CELL%REACTOME%R-HSA-8875360.2	InlB-mediated entry of Listeria monocytogenes into host cell	SH3GL1	SH3GL2	MET	UBB	STAM	UBC	CBL	RPS27A	UBA52	HGS	SH3GL3	SH3KBP1	STAM2	EPS15
ORGANIC ANION TRANSPORT%REACTOME%R-HSA-561048.1	Organic anion transport	SLC22A12	SLC22A6	SLC22A8	SLC22A7	SLC22A11
DISEASES ASSOCIATED WITH O-GLYCOSYLATION OF PROTEINS%REACTOME%R-HSA-3906995.2	Diseases associated with O-glycosylation of proteins	MUC20	B4GAT1	POMT2	GALNT12	SEMA5A	SEMA5B	SPON2	SPON1	NOTCH1	THSD7B	POMT1	ADAMTSL1	ADAMTS4	ADAMTS5	ADAMTS2	C1GALT1C1	ADAMTS3	ADAMTSL4	ADAMTS1	ADAMTSL3	ADAMTSL2	MUC12	DAG1	MUC13	MUC15	THSD7A	ADAMTS8	ADAMTS9	ADAMTS6	ADAMTS7	SBSPON	MUCL1	MUC3A	POMGNT1	MUC5AC	ADAMTS20	NOTCH2	B3GLCT	NOTCH3	CFP	NOTCH4	ADAMTS12	THBS2	LFNG	THSD1	THBS1	THSD4	ADAMTS10
DEFECTIVE CYP24A1 CAUSES HYPERCALCEMIA, INFANTILE (HCAI)%REACTOME%R-HSA-5579010.1	Defective CYP24A1 causes Hypercalcemia, infantile (HCAI)	CYP24A1
ORGANIC CATION ANION ZWITTERION TRANSPORT%REACTOME DATABASE ID RELEASE 72%549132	Organic cation anion zwitterion transport	SLC22A3	SLC22A5	SLC22A2	SLC22A1	RUNX1	SLC22A12	SLC22A6	SLC22A8	SLC22A7	SLC22A4	SLC22A11	RSC1A1	SLC22A15	SLC22A16	SLC22A18
TACHYKININ RECEPTORS BIND TACHYKININS%REACTOME%R-HSA-380095.2	Tachykinin receptors bind tachykinins	TACR2	TACR3	TAC3	TACR1	TAC1
SIGNALING BY ERBB2 KD MUTANTS%REACTOME DATABASE ID RELEASE 72%9664565	Signaling by ERBB2 KD Mutants	HRAS	NRG1	NRG2	BTC	NRG3	NRG4	NRAS	HBEGF	EREG	EGF	SHC1	GAB1	PIK3R1	EGFR	PIK3CA	PLCG1	SOS1	ERBB2IP	HSP90AA1	CDC37	ERBB2
DOPAMINE RECEPTORS%REACTOME%R-HSA-390651.2	Dopamine receptors	DRD1	DRD5	DRD2	DRD3	DRD4
PROTEIN REPAIR%REACTOME DATABASE ID RELEASE 72%5676934	Protein repair	TXN	MSRA	PCMT1	MSRB2	MSRB3	MSRB1
INHIBITION OF REPLICATION INITIATION OF DAMAGED DNA BY RB1 E2F1%REACTOME%R-HSA-113501.3	Inhibition of replication initiation of damaged DNA by RB1 E2F1	PPP2CA	PPP2CB	E2F1	POLA1	POLA2	TFDP1	PRIM2	TFDP2	PPP2R1B	RB1	PRIM1	PPP2R1A	PPP2R3B
REGULATION OF PAK-2P34 ACTIVITY BY PS-GAP RHG10%REACTOME%R-HSA-211728.2	Regulation of PAK-2p34 activity by PS-GAP RHG10	PAK2	ARHGAP10
S PHASE%REACTOME DATABASE ID RELEASE 72%69242	S Phase	LIG1	RBBP4	CUL1	RPA1	POLE	RPA2	POLD3	RFC1	POLD4	RPA3	POLD1	POLD2	DNA2	RFC5	RFC3	RFC4	RFC2	RBL2	CCNA2	CCNA1	SMC3	TFDP1	TFDP2	ESCO1	ESCO2	CDCA5	PDS5B	PDS5A	POLE4	RAD21	E2F1	E2F4	STAG1	POLE2	STAG2	POLE3	CCND1	WAPAL	SMC1A	CDC25B	FZR1	GINS1	GINS2	GINS3	GINS4	CDK4	CDKN1A	CDKN1B
PAOS OXIDISE POLYAMINES TO AMINES%REACTOME DATABASE ID RELEASE 72%141334	PAOs oxidise polyamines to amines	PAOX
REGULATION OF ORNITHINE DECARBOXYLASE (ODC)%REACTOME DATABASE ID RELEASE 72%350562	Regulation of ornithine decarboxylase (ODC)	PSMD3	PSMD1	NQO1	PSMA5	PSMA6	PSMA3	PSMA4	PSMA1	PSMA2	PSME3	PSME4	PSME1	PSME2	PSMD10	PSMB11	PSMD12	PSMD11	PSMD14	PSMD13	PSMA7	PSMB10	PSMA8	PSMB6	AZIN1	PSMB7	PSMB4	PSMB5	PSMB2	PSMB3	PSMB1	PSMF1	SHFM1	PSMB8	PSMB9	PSMC5	PSMC6	PSMC3	PSMC4	PSMC1	PSMC2	OAZ1	OAZ2	OAZ3	ODC1	PSMD8	PSMD9	PSMD6	PSMD7
ACTIVATION OF BID AND TRANSLOCATION TO MITOCHONDRIA%REACTOME DATABASE ID RELEASE 72%75108	Activation of BID and translocation to mitochondria	GZMB	NMT1	BID	CASP8
ZINC INFLUX INTO CELLS BY THE SLC39 GENE FAMILY%REACTOME DATABASE ID RELEASE 72%442380	Zinc influx into cells by the SLC39 gene family	SLC39A10	SLC39A14	SLC39A6	SLC39A5	SLC39A8	SLC39A7	SLC39A2	SLC39A1	SLC39A4	SLC39A3
HIGHLY SODIUM PERMEABLE POSTSYNAPTIC ACETYLCHOLINE NICOTINIC RECEPTORS%REACTOME DATABASE ID RELEASE 72%629587	Highly sodium permeable postsynaptic acetylcholine nicotinic receptors	CHRNB2	CHRND	CHRNB4	CHRNA3	CHRNG	CHRNA4	CHRNE
CLEAVAGE OF THE DAMAGED PURINE%REACTOME%R-HSA-110331.2	Cleavage of the damaged purine	TINF2	NEIL3	TERF2IP	HIST1H2AE	HIST1H2AD	HIST3H2BB	HIST1H2AC	ACD	HIST1H2AB	HIST1H2AJ	HIST1H2BF	HIST1H2BE	HIST1H2BH	HIST1H2BG	HIST1H2BB	HIST1H2BA	HIST1H2BD	OGG1	HIST1H2BC	H2AFB1	HIST3H3	TERF1	TERF2	POT1	HIST1H4K	HIST1H4L	H2BFS	HIST1H4A	HIST1H4B	HIST1H4H	HIST1H4I	HIST1H4J	HIST1H4C	HIST1H4D	HIST1H4E	MPG	HIST1H4F	HIST2H2AA3	HIST2H2AA4	HIST2H2AC	H2AFJ	H2AFZ	H2AFX	H2AFV	HIST2H2BE	HIST4H4	HIST1H2BN	HIST1H2BM
SMAD2 3 MH2 DOMAIN MUTANTS IN CANCER%REACTOME%R-HSA-3315487.2	SMAD2 3 MH2 Domain Mutants in Cancer	SMAD2	SMAD3	SMAD4
DEFECTIVE SLC2A9 CAUSES HYPOURICEMIA RENAL 2 (RHUC2)%REACTOME DATABASE ID RELEASE 72%5619047	Defective SLC2A9 causes hypouricemia renal 2 (RHUC2)	SLC2A9
DEFECTIVE SLC12A6 CAUSES AGENESIS OF THE CORPUS CALLOSUM, WITH PERIPHERAL NEUROPATHY (ACCPN)%REACTOME DATABASE ID RELEASE 72%5619039	Defective SLC12A6 causes agenesis of the corpus callosum, with peripheral neuropathy (ACCPN)	SLC12A6
DEFECTIVE CSF2RB CAUSES PULMONARY SURFACTANT METABOLISM DYSFUNCTION 5 (SMDP5)%REACTOME DATABASE ID RELEASE 72%5688849	Defective CSF2RB causes pulmonary surfactant metabolism dysfunction 5 (SMDP5)	SFTA3	SFTPB	SFTPA2	SFTPC	SFTPD	CSF2RB	SFTPA1	CSF2RA
ERBB2 ACTIVATES PTK6 SIGNALING%REACTOME%R-HSA-8847993.1	ERBB2 Activates PTK6 Signaling	NRG1	PTK6	EGFR	NRG2	BTC	NRG3	NRG4	ERBB2	HBEGF	EREG	EGF
RUNX3 REGULATES NOTCH SIGNALING%REACTOME DATABASE ID RELEASE 72%8941856	RUNX3 regulates NOTCH signaling	MAML2	MAML1	EP300	RBPJ	RUNX3	KAT2B	HES1	KAT2A	JAG1	SNW1	MAML3	MAMLD1	CREBBP	NOTCH1
SYNTHESIS, SECRETION, AND INACTIVATION OF GLUCAGON-LIKE PEPTIDE-1 (GLP-1)%REACTOME%R-HSA-381771.2	Synthesis, secretion, and inactivation of Glucagon-like Peptide-1 (GLP-1)	GRP	GNG13	GPR119	PCSK1	DPP4	GNAT3	SEC11A	SEC11C	TCF7L2	GNB3	CDX2	FFAR4	LEP	CTNNB1	FFAR1	PAX6	SPCS3	SPCS2	SPCS1	GCG
REGULATION OF COMPLEMENT CASCADE%REACTOME%R-HSA-977606.5	Regulation of Complement cascade	C3AR1	PROS1	IGHG4	IGHG1	IGHG2	IGKV1-12	F2	IGKV2D-28	IGKV4-1	IGKV2D-30	SERPING1	CPB2	IGKV3-11	IGKV2-28	CD81	C4BPA	C4BPB	C8B	C8A	CLU	C4B	C4A	C8G	IGKV3D-20	CR2	CR1	CD46	C1QB	C1QA	C1S	CFH	C1R	C5AR2	C5AR1	CFI	C4B_2	CPN2	CPN1	C2	VTN	C5	C6	C7	C9	CD19	CD59	ELANE	C3
RUNX1 REGULATES TRANSCRIPTION OF GENES INVOLVED IN INTERLEUKIN SIGNALING%REACTOME DATABASE ID RELEASE 72%8939247	RUNX1 regulates transcription of genes involved in interleukin signaling	ELF1	IL3	CBFB	LIFR	RUNX1
POU5F1 (OCT4), SOX2, NANOG ACTIVATE GENES RELATED TO PROLIFERATION%REACTOME DATABASE ID RELEASE 72%2892247	POU5F1 (OCT4), SOX2, NANOG activate genes related to proliferation	SOX2	STAT3	FOXD3	SALL1	DPPA4	ZIC3	FGF2	SALL4	NANOG	EPHA1	TDGF1	POU5F1
VIRUS ASSEMBLY AND RELEASE%REACTOME%R-HSA-168268.3	Virus Assembly and Release	CALR	CANX
DEFECTIVE SLC40A1 CAUSES HEMOCHROMATOSIS 4 (HFE4) (MACROPHAGES)%REACTOME DATABASE ID RELEASE 72%5619049	Defective SLC40A1 causes hemochromatosis 4 (HFE4) (macrophages)	SLC40A1	CP
G ALPHA (S) SIGNALLING EVENTS%REACTOME DATABASE ID RELEASE 72%418555	G alpha (s) signalling events	HTR6	HTR7	GNAS	HTR4	ADCY4	ADCY3	ADCY2	ADCY1	ADCY8	ADCY7	ADCY6	ARRB1	ADCY5	AVP	GNAT3	GNAZ	GNG10	GNG12	GNG11	GNG13	GNB2	GNB1	GNB4	GNB3	GNB5	GNGT1	GNGT2	GNAI3	GNAI1	GNAI2	GNG3	GNG2	GNG5	GNG4	GNG7	GNG8	OR11H2	OR11H1	OR2M7	OR11H4	OR2M5	OR2M4	OR2M3	OR1K1	OR2M2	OR4K17	OR4Q3	OR2AE1
BIOSYNTHESIS OF ASPIRIN-TRIGGERED D-SERIES RESOLVINS%REACTOME DATABASE ID RELEASE 72%9020265	Biosynthesis of aspirin-triggered D-series resolvins	LTA4H	ALOX5
DEGRADATION OF GLI2 BY THE PROTEASOME%REACTOME DATABASE ID RELEASE 72%5610783	Degradation of GLI2 by the proteasome	PSMD3	CUL1	PSMD1	PSMA5	PSMA6	PSMA3	PSMA4	PSMA1	GLI2	PSMA2	PSME3	SUFU	PSME4	PSME1	PSME2	UBA52	PSMD10	PSMB11	PSMD12	PRKACG	PSMD11	PRKACA	PSMD14	PRKACB	PSMD13	PSMA7	PSMB10	CSNK1A1	PSMA8	PSMB6	PSMB7	PSMB4	PSMB5	PSMB2	UBB	PSMB3	UBC	PSMB1	PSMF1	RPS27A	SHFM1	PSMB8	PSMB9	PSMC5	PSMC6	PSMC3	PSMC4	PSMC1
FOXO-MEDIATED TRANSCRIPTION%REACTOME%R-HSA-9614085.2	FOXO-mediated transcription	AGRP	AKT1	BCL2L11	SIRT3	YWHAG	YWHAZ	TXNIP	RBL2	SMAD2	SOD2	SMAD3	FOXO6	FOXO4	G6PC	EP300	CAV1	STK11	FOXO1	NR3C1	FOXO3	PCK1	NFYA	NFYB	NFYC	INS	TXN	KLF4	FASLG	PCBP4	GCK	SFN	SIN3A	POMC	PPARGC1A	CREBBP	GADD45A	CITED2	SIRT1	SMAD4	BCL6	KAT2B	DDIT3	CDKN1A	BTG1	CDKN1B	MSTN	IGFBP1	HDAC2
DEFECTIVE LMBRD1 CAUSES METHYLMALONIC ACIDURIA AND HOMOCYSTINURIA TYPE CBLF%REACTOME DATABASE ID RELEASE 72%3359458	Defective LMBRD1 causes methylmalonic aciduria and homocystinuria type cblF	LMBRD1
THE ROLE OF GTSE1 IN G2 M PROGRESSION AFTER G2 CHECKPOINT%REACTOME%R-HSA-8852276.2	The role of GTSE1 in G2 M progression after G2 checkpoint	PSMD3	PSMD1	GTSE1	FKBPL	PSMA5	PSMA6	PSMA3	PSMA4	PSMA1	PSMA2	PSME3	PSME4	PSME1	PSME2	UBA52	PSMD10	PSMB11	PSMD12	PSMD11	PSMD14	PSMD13	PSMA7	PSMB10	PSMA8	PSMB6	PSMB7	PLK1	PSMB4	PSMB5	PSMB2	CCNB1	UBB	PSMB3	UBC	PSMB1	CDK1	PSMF1	RPS27A	SHFM1	PSMB8	PSMB9	PSMC5	PSMC6	PSMC3	PSMC4	PSMC1	PSMC2	HSP90AB1
INTERLEUKIN-1 FAMILY SIGNALING%REACTOME%R-HSA-446652.7	Interleukin-1 family signaling	CUL1	CASP1	MAP2K1	PTPN2	MAPK8	APP	IL1RN	IL36A	IL36B	IL1R1	RELA	IL1R2	IL36RN	IL36G	IL1F10	TOLLIP	PTPN20	PTPN23	IL1RL1	IL1RL2	IRAK3	MAP3K3	IL33	PTPN18	SIGIRR	PTPN14	CTSG	PTPN9	PTPN7	PTPN4	PTPN5	HMGB1	IKBKB	NKIRAS1	NKIRAS2	MAP3K8	CHUK	MAP2K4	RIPK2	IRAK4	PELI1	UBE2V1	PELI3	PELI2	NFKB1	NOD1	NFKB2	NOD2
INTERLEUKIN-1 SIGNALING%REACTOME DATABASE ID RELEASE 72%9020702	Interleukin-1 signaling	CUL1	MAP2K1	APP	IL1RN	IL1R1	RELA	IL1R2	TOLLIP	IRAK3	MAP3K3	HMGB1	IKBKB	NKIRAS1	NKIRAS2	MAP3K8	CHUK	MAP2K4	RIPK2	IRAK4	PELI1	UBE2V1	PELI3	PELI2	NFKB1	NOD1	NFKB2	NOD2	AGER	IRAK1	S100A12	S100B	TNIP2	SAA1	MYD88	NFKBIB	FBXW11	PSMD8	PSMD9	PSMD6	PSMD7	PSMD4	PSMD5	PSMD2	PSMD3	PSMD1	PSMA5	PSMA6	PSMA3
PURINE SALVAGE%REACTOME DATABASE ID RELEASE 72%74217	Purine salvage	HPRT1	DCK	DGUOK	APRT	PNP	GMPR2	AMPD1	AMPD2	ADAL	AMPD3	ADA	ADK	GMPR
SIGNALING BY NOTCH%REACTOME DATABASE ID RELEASE 72%157118	Signaling by NOTCH	NCSTN	CUL1	APH1B	TFDP1	PSENEN	NUMB	TFDP2	ARRB1	ITCH	E2F1	ADAM17	TNRC6C	TNRC6A	TNRC6B	GZMB	E2F3	ACTA2	FURIN	CDK8	HIST1H2AE	HIST1H2AD	HIST3H2BB	HIST1H2AC	HIST1H2AB	HIST1H2AJ	HIST2H3A	HIST1H2BF	HIST1H2BE	HIST1H2BH	HIST1H2BG	HIST2H3D	HIST1H2BB	HIST1H2BA	HIST2H3C	FABP7	HIST1H2BD	HIST1H2BC	H2AFB1	HIST1H3J	HIST1H3A	HIST1H3F	HIST1H3G	HIST1H3H	HIST1H3I	SIRT6	HIST1H3B	HIST1H3C	HIST1H3D
DEFECTIVE SLC6A3 CAUSES PARKINSONISM-DYSTONIA INFANTILE (PKDYS)%REACTOME%R-HSA-5660724.1	Defective SLC6A3 causes Parkinsonism-dystonia infantile (PKDYS)	SLC6A3
PI3K CASCADE%REACTOME DATABASE ID RELEASE 72%109704	PI3K Cascade	PDPK1	FRS2	PTPN11	FGF16	TRIB3	FGF7	FGF18	TLR9	GAB1	PIK3R1	PIK3R2	FGF6	PIK3CA	FGF9	FGF20	FGF1	FGF2	FGF23	FGF3	FGF22	PIK3C3	FGF10	FGF4	PIK3R4	KLB	IRS1	FLT3	PDE3B	IRS2	THEM4	FLT3LG	GAB2	FGF19	PIK3CB	FGFR4	AKT2
REGULATION OF TNFR1 SIGNALING%REACTOME DATABASE ID RELEASE 72%5357905	Regulation of TNFR1 signaling	USP2	IKBKB	SHARPIN	CHUK	GNB2L1	CYLD	OTUD7B	CASP8	TRADD	TNFAIP3	UBA52	RIPK1	TRAF2	IKBKG	TRAF1	TNFRSF1A	TAX1BP1	SPPL2B	SPPL2A	BIRC2	TNF	BIRC3	RNF31	UBB	XIAP	USP4	UBC	CLIP3	RPS27A	USP21	RBCK1	OTULIN
FGFR3B LIGAND BINDING AND ACTIVATION%REACTOME DATABASE ID RELEASE 72%190371	FGFR3b ligand binding and activation	FGF9	FGF20	FGF1	FGF18
FGFR2 MUTANT RECEPTOR ACTIVATION%REACTOME%R-HSA-1839126.2	FGFR2 mutant receptor activation	GTF2F1	GTF2F2	POLR2A	POLR2B	POLR2C	POLR2D	POLR2G	POLR2E	POLR2F	FGF16	FGF7	POLR2H	POLR2I	POLR2J	FGF18	POLR2K	POLR2L	FGFR2	FGF6	FGF9	FGF20	FGF1	FGF2	FGF23	FGF3	FGF22	FGF10	FGF4	NCBP1	NCBP2
G2 M TRANSITION%REACTOME DATABASE ID RELEASE 72%69275	G2 M Transition	RBBP4	CUL1	PRKAR2B	GTSE1	FKBPL	YWHAG	OFD1	CCNA2	CCNA1	PPP2R1B	PPP2R1A	HMMR	PRKACA	AURKA	PPP2CA	PPP2CB	CDC25B	CENPF	TP53	CEP57	CETN2	CEP164	CCP110	PPP1CB	ACTR1A	PCM1	CNTRL	CEP250	NEK2	NINL	CEP290	RAB8A	CDK5RAP2	CEP135	BORA	TPX2	PPP1R12A	FBXW11	PPME1	TUBB	PHLDA1	CEP131	TUBGCP2	HAUS4	TUBGCP5	HAUS3	TUBGCP6	HAUS6
MYD88 DEFICIENCY (TLR2 4)%REACTOME DATABASE ID RELEASE 72%5602498	MyD88 deficiency (TLR2 4)	BTK	CD36	TIRAP	TLR1	LY96	CD14	TLR6	TLR4	MYD88	TLR2
BIOSYNTHESIS OF DPAN-3-DERIVED MARESINS%REACTOME%R-HSA-9026290.1	Biosynthesis of DPAn-3-derived maresins	ALOX12	ALOX5
DAG AND IP3 SIGNALING%REACTOME DATABASE ID RELEASE 72%1489509	DAG and IP3 signaling	CAMK2D	CAMK2A	PRKAR2B	PRKAR2A	PRKCD	PRKCA	CAMK2G	PRKCG	ITPR1	NBEA	ITPR2	ITPR3	CAMK4	CAMKK1	PLCG1	ADCY4	CAMKK2	ADCY3	PRKACG	ADCY2	ADCY1	PRKACA	ADCY8	PRKACB	ADCY7	ADCY6	PDE1B	ADCY5	PDE1C	PDE1A	ADRBK1	AHCYL1	PRKX	KPNA2	CREB1	PRKCE	ADCY9	PRKAR1B	PRKAR1A	CAMK2B
GOLGI-TO-ER RETROGRADE TRANSPORT%REACTOME DATABASE ID RELEASE 72%8856688	Golgi-to-ER retrograde transport	NBAS	RAB1B	DCTN4	KIF3A	STX18	BNIP1	GALNT2	GALNT1	ARCN1	CAPZA3	KIF26A	KIF26B	CAPZA1	CAPZA2	RAB18	RAB3GAP2	COPG2	NSF	COPG1	ACTR10	RAB3GAP1	DYNC1LI1	DYNC1LI2	ARF4	ZW10	KIF5B	KIF5A	KIF18A	NAPA	DYNLL2	KIF2A	KIF2C	PLA2G6	KIF2B	NAPB	NAPG	GBF1	DYNC1I1	CENPE	ACTR1A	TMED2	RAB6A	PLA2G4A	RACGAP1	DYNLL1	ARF3	ARF1	AGPAT3
CARNITINE SYNTHESIS%REACTOME DATABASE ID RELEASE 72%71262	Carnitine synthesis	SHMT1	BBOX1	ALDH9A1	TMLHE
SMAD4 MH2 DOMAIN MUTANTS IN CANCER%REACTOME DATABASE ID RELEASE 72%3311021	SMAD4 MH2 Domain Mutants in Cancer	SMAD2	SMAD3	SMAD4
MRNA EDITING: C TO U CONVERSION%REACTOME%R-HSA-72200.4	mRNA Editing: C to U Conversion	APOBEC3H	A1CF	APOBEC3A	APOBEC3B	APOBEC1	APOBEC3C	APOBEC2	APOBEC4
TRAFFICKING AND PROCESSING OF ENDOSOMAL TLR%REACTOME%R-HSA-1679131.1	Trafficking and processing of endosomal TLR	UNC93B1	TLR9	CTSV	TLR8	CNPY3	TLR7	CTSS	HSP90B1	CTSL	CTSK	CTSB	LGMN	TLR3
SIRT1 NEGATIVELY REGULATES RRNA EXPRESSION%REACTOME DATABASE ID RELEASE 72%427359	SIRT1 negatively regulates rRNA expression	TAF1B	TAF1C	TAF1A	RRP8	HIST1H2AE	HIST1H2AD	HIST3H2BB	HIST1H2AC	HIST1H2AB	HIST1H2AJ	HIST2H3A	HIST1H2BF	HIST1H2BE	HIST1H2BH	HIST1H2BG	HIST2H3D	HIST1H2BB	HIST1H2BA	HIST2H3C	HIST1H2BD	HIST1H2BC	H2AFB1	HIST1H3J	HIST1H3A	HIST1H3F	HIST1H3G	HIST1H3H	HIST1H3I	HIST1H3B	HIST1H3C	HIST1H3D	HIST1H3E	H3F3B	HIST1H4K	HIST1H4L	H3F3A	H2BFS	HIST1H4A	HIST1H4B	HIST1H4H	HIST1H4I	HIST1H4J	HIST1H4C	HIST1H4D	HIST1H4E	HIST1H4F	HIST2H2AA3	HIST2H2AA4
SUPPRESSION OF APOPTOSIS%REACTOME DATABASE ID RELEASE 72%9635465	Suppression of apoptosis	TRIM27	RNF213	GSK3A	SFPQ	MAPK1	CTSG	MAPK3
CELLULAR RESPONSES TO EXTERNAL STIMULI%REACTOME%R-HSA-8953897.4	Cellular responses to external stimuli	DCTN4	RPS4X	RPS3A	CAPZA3	CSRP1	GPX2	SNCB	CAPZA1	CAPZA2	ACTR10	CCNA2	CCNA1	TFDP1	TFDP2	DYNC1LI1	DYNC1LI2	E2F1	BMI1	RNF2	CBX8	PHC2	PHC1	RING1	TXNRD1	CBX4	CBX2	DYNLL2	TNRC6C	PHC3	RAD50	TNRC6A	TNRC6B	DYNC1I1	FZR1	E2F2	E2F3	RPLP1	RPLP0	RPLP2	HSPA9	RPS27L	SOD2	VHL	AR	ANAPC15	ATF5	ANAPC16	ATF3
DAP12 INTERACTIONS%REACTOME DATABASE ID RELEASE 72%2172127	DAP12 interactions	HLA-E	VAV2	PLCG2	PIK3R1	PIK3R2	PIK3CA	PLCG1	SYK	SOS1	KIR3DS1	TREM1	FYN	SIRPB1	CLEC5A	CD300LB	SIGLEC15	SIGLEC14	KIR2DS2	HRAS	KIR2DS4	NCR2	CD300E	NRAS	B2M	PIK3CB	TREM2	BTK	KLRK1	GRAP2	KLRC2	HLA-B	TYROBP	RAC1	LCP2	HLA-C	KLRD1	VAV3	LCK
TOLL LIKE RECEPTOR 2 (TLR2) CASCADE%REACTOME%R-HSA-181438.1	Toll Like Receptor 2 (TLR2) Cascade	CUL1	MAP2K1	MAPKAPK3	UBA52	MAPK8	PPP2R1B	ATF1	PPP2R1A	APP	ATF2	NFKBIA	IKBKG	ELK1	RELA	RPS6KA3	RPS6KA5	RPS6KA2	RPS6KA1	DUSP4	PPP2R5D	MEF2A	MEF2C	IRAK3	DUSP3	TIRAP	TLR1	FOS	SIGIRR	VRK3	TLR6	UBB	TLR2	DUSP6	DUSP7	UBC	CREB1	MAPKAPK2	RPS27A	MAPK7	MAPK1	MAPK3	PPP2CA	HMGB1	PPP2CB	IKBKB	NKIRAS1	NKIRAS2	MAPK14
REGULATION OF PYRUVATE DEHYDROGENASE (PDH) COMPLEX%REACTOME DATABASE ID RELEASE 72%204174	Regulation of pyruvate dehydrogenase (PDH) complex	PDHB	PDPR	GSTZ1	RXRA	PDHA2	PDHA1	DLD	PDP1	PPARD	PDP2	DLAT	PDK4	PDK3	PDK2	PDK1	PDHX
APOPTOTIC CLEAVAGE OF CELLULAR PROTEINS%REACTOME%R-HSA-111465.3	Apoptotic cleavage of cellular proteins	CDH1	LMNB1	PRKCD	DBNL	ROCK1	CASP8	CASP7	FNTA	CASP3	SPTAN1	DSP	APC	GAS2	ADD1	DSG1	PKP1	PRKCQ	DSG2	MAPT	DSG3	PLEC	SATB1	CLSPN	PTK2	BCAP31	GSN	TJP1	BIRC2	OCLN	STK24	CTNNB1	STK26	ACIN1	VIM	TJP2	BMX	CASP6
PI-3K CASCADE:FGFR2%REACTOME%R-HSA-5654695.2	PI-3K cascade:FGFR2	FRS2	PTPN11	FGF16	FGF7	FGF18	GAB1	PIK3R1	FGF6	PIK3CA	FGF9	FGF20	FGF1	FGF2	FGF23	FGF3	FGF22	FGF10	FGF4
FORMATION OF THE BETA-CATENIN:TCF TRANSACTIVATING COMPLEX%REACTOME DATABASE ID RELEASE 72%201722	Formation of the beta-catenin:TCF transactivating complex	SMARCA4	MEN1	ASH2L	HIST1H2AE	HIST1H2AD	HIST3H2BB	TERT	HIST1H2AC	HIST1H2AB	HIST1H2AJ	HIST2H3A	HIST1H2BF	HIST1H2BE	HIST1H2BH	EP300	HIST1H2BG	HIST2H3D	HIST1H2BB	HIST1H2BA	HIST2H3C	HIST1H2BD	HIST1H2BC	H2AFB1	HIST3H3	HIST1H3J	CTNNB1	HIST1H3A	HIST1H3F	HIST1H3G	HIST1H3H	HIST1H3I	HIST1H3B	HIST1H3C	KAT5	HIST1H3D	HIST1H3E	H3F3B	MYC	HIST1H4K	LEO1	HIST1H4L	H3F3A	H2BFS	TLE4	HIST1H4A	TLE3	TLE2	HIST1H4B
REGULATION OF SIGNALING BY CBL%REACTOME DATABASE ID RELEASE 72%912631	Regulation of signaling by CBL	RAPGEF1	HCK	LYN	VAV1	YES1	PIK3R3	BLNK	CRKL	CRK	PIK3CD	PIK3R1	PIK3CB	CBL	PIK3R2	PIK3CA	SYK	FYN
INTERCONVERSION OF 2-OXOGLUTARATE AND 2-HYDROXYGLUTARATE%REACTOME%R-HSA-880009.1	Interconversion of 2-oxoglutarate and 2-hydroxyglutarate	D2HGDH	L2HGDH	ADHFE1
RUNX3 REGULATES RUNX1-MEDIATED TRANSCRIPTION%REACTOME DATABASE ID RELEASE 72%8951911	RUNX3 regulates RUNX1-mediated transcription	RUNX3	CBFB
CYCLIN A:CDK2-ASSOCIATED EVENTS AT S PHASE ENTRY%REACTOME%R-HSA-69656.3	Cyclin A:Cdk2-associated events at S phase entry	PSMD3	RBBP4	AKT1	CUL1	PSMD1	PSMA5	PSMA6	PSMA3	PSMA4	PSMA1	PSMA2	PSME3	CCNH	PSME1	RBL2	PSME2	CCNA2	CCNA1	UBA52	TFDP1	PSMD10	TFDP2	PSMD12	PSMD11	PSMD14	PSMD13	PSMA7	PSMB10	PSMB6	PSMB7	E2F1	PSMB4	E2F4	PSMB5	PSMB2	UBB	PSMB3	CCND1	UBC	PSMB1	PSMF1	RPS27A	RB1	SHFM1	MYC	PSMB8	PSMB9	SKP2
INTERFERON GAMMA SIGNALING%REACTOME DATABASE ID RELEASE 72%877300	Interferon gamma signaling	NCAM1	CAMK2D	TRIM48	CAMK2A	GBP2	FCGR1B	GBP1	PRKCD	HLA-DQA2	GBP4	HLA-DQA1	PTPN11	GBP3	TRIM45	CAMK2G	HLA-DRB5	VCAM1	HLA-DRB4	TRIM35	HLA-DPB1	HLA-DRA	PTPN6	TRIM38	JAK2	TRIM31	HLA-DRB3	HLA-DRB1	TRIM34	OASL	SOCS3	TRIM25	JAK1	PML	OAS1	IRF3	OAS2	HLA-B	OAS3	HLA-C	HLA-F	HLA-G	HLA-E	PTPN1	PIAS1	CIITA	IFI30	ICAM1	TRIM8
CROSS-PRESENTATION OF SOLUBLE EXOGENOUS ANTIGENS (ENDOSOMES)%REACTOME DATABASE ID RELEASE 72%1236978	Cross-presentation of soluble exogenous antigens (endosomes)	PSMD3	PSMD1	FCGR1B	PSMA5	PSMA6	PSMA3	PSMA4	PSMA1	PSMA2	PSME3	PSME4	PSME1	PSME2	PSMD10	PSMB11	MRC2	PSMD12	MRC1	PSMD11	CD207	PSMD14	PSMD13	PSMA7	PSMB10	PSMA8	PSMB6	PSMB7	PSMB4	PSMB5	PSMB2	PSMB3	PSMB1	PSMF1	SHFM1	PSMB8	PSMB9	PSMC5	PSMC6	PSMC3	PSMC4	PSMC1	PSMC2	FCGR1A	PSMD8	PSMD9	PSMD6	PSMD7	PSMD4
INTERFERON SIGNALING%REACTOME%R-HSA-913531.2	Interferon Signaling	CAMK2D	CAMK2A	CAMK2G	PML	SOCS1	IFNG	IFNGR1	IFNGR2	FCGR1A	UBE2E1	SOCS3	KPNB1	PLCG1	PIAS1	MT2A	TRIM21	IRF7	IFNB1	NUP107	NUP188	JAK2	KPNA1	NUP62	NDC1	NUP214	SEC13	NUP133	NUP210	NUP93	NUP50	NUP54	POM121	NUP205	AAAS	NUP160	NUP85	TPR	NUP88	NUP43	RAE1	RANBP2	NUP155	NUP153	NUP35	NUPL2	CIITA	NUP37	IFI30
REGULATION OF PTEN LOCALIZATION%REACTOME%R-HSA-8948747.2	Regulation of PTEN localization	UBC	RPS27A	UBA52	PML	NEDD4	PTEN	UBB	XIAP	USP7
TRAF6-MEDIATED INDUCTION OF TAK1 COMPLEX WITHIN TLR4 COMPLEX%REACTOME%R-HSA-937072.2	TRAF6-mediated induction of TAK1 complex within TLR4 complex	UBB	UBC	RPS27A	UBA52	IRAK2	TRAF6	TICAM2	TAB3	LY96	TAB2	TICAM1	TAB1	CD14	MAP3K7	TLR4
NEUTROPHIL DEGRANULATION%REACTOME%R-HSA-6798695.2	Neutrophil degranulation	IQGAP2	APAF1	RAB18	ACTR10	PDXK	DYNC1LI1	CPNE1	SNAP23	CPNE3	CTSZ	DGAT1	FTH1	DSN1	VAMP8	CSNK2B	FTL	TLR2	CTSS	RAB5C	CTSB	PLD1	TXNDC5	SLCO4C1	IGF2R	PPIA	IQGAP1	SLC44A2	LPCAT1	CYB5R3	NRAS	AGPAT2	HEXB	CFD	C3	ARG1	PRCP	CD177	FABP5	PRDX6	KPNB1	PRTN3	HSP90AB1	NDUFC2	CCT2	APEH	RHOA	CCT8	PADI2
THE ACTIVATION OF ARYLSULFATASES%REACTOME DATABASE ID RELEASE 72%1663150	The activation of arylsulfatases	SUMF2	SUMF1	ARSJ	STS	ARSK	ARSH	ARSI	ARSA	ARSF	ARSG	ARSD	ARSE	ARSB
TRANSCRIPTIONAL REGULATION BY RUNX1%REACTOME%R-HSA-8878171.3	Transcriptional regulation by RUNX1	CSNK2A1	CSNK2A2	ITCH	BMI1	RNF2	CSNK2B	CTSV	CBX8	PHC2	PHC1	CTSL	CTSK	RING1	CBX4	CBX2	PML	TNRC6C	PHC3	TNRC6A	TNRC6B	MYL9	IFNG	GPAM	CCNH	HIST1H2AE	HIST1H2AD	SMARCD3	HIST3H2BB	HIST1H2AC	HIST1H2AB	HIST1H2AJ	HIST2H3A	HIST1H2BF	PRKCQ	HIST1H2BE	HIST1H2BH	HIST1H2BG	HIST2H3D	HIST1H2BB	HIST1H2BA	HIST2H3C	HIST1H2BD	TJP1	HIST1H2BC	OCLN	H2AFB1	SOCS3	GP1BA
SIGNALING BY FGFR3 IN DISEASE%REACTOME DATABASE ID RELEASE 72%5655332	Signaling by FGFR3 in disease	HRAS	FRS2	FGF16	FGFR3	FGF18	NRAS	GAB1	PIK3R1	PIK3CA	FGF9	PLCG1	SOS1	FGF20	FGF1	FGF2	FGF23	FGF4
ERYTHROCYTES TAKE UP CARBON DIOXIDE AND RELEASE OXYGEN%REACTOME DATABASE ID RELEASE 72%1237044	Erythrocytes take up carbon dioxide and release oxygen	CYB5R1	CYB5R4	CYB5RL	AQP1	HBB	RHAG	SLC4A1	CA1	CA2	CA4	HBA2	HBA1	CYB5R2
CREB1 PHOSPHORYLATION THROUGH THE ACTIVATION OF ADENYLATE CYCLASE%REACTOME DATABASE ID RELEASE 72%442720	CREB1 phosphorylation through the activation of Adenylate Cyclase	PRKX	CREB1	PRKAR2B	PRKAR2A	PRKACG	ADCY1	PRKACA	PRKAR1B	ADCY8	PRKACB	PRKAR1A
TRANSCRIPTIONAL ACTIVATION OF CELL CYCLE INHIBITOR P21%REACTOME DATABASE ID RELEASE 72%69895	Transcriptional activation of cell cycle inhibitor p21	PCBP4	ZNF385A	TP53	CDKN1A
CHL1 INTERACTIONS%REACTOME DATABASE ID RELEASE 72%447041	CHL1 interactions	ITGB1	ITGA1	HSPA8	NRP1	CNTN6	CHL1	ITGA10	ANK1	ITGA2
SORAFENIB-RESISTANT PDGFR MUTANTS%REACTOME DATABASE ID RELEASE 72%9674404	Sorafenib-resistant PDGFR mutants	PDGFRA
CHEMOKINE RECEPTORS BIND CHEMOKINES%REACTOME%R-HSA-380108.3	Chemokine receptors bind chemokines	CXCL6	CXCL9	CXCL3	CXCL13	CXCL2	CX3CL1	CXCL5	CXCL8	CXCL16	CCRL2	CCR9	CCR8	CCR7	CCR6	CCR4	CCR3	CCR2	XCL2	XCL1	CCR5	CX3CR1	CCL13	CXCR4	CCL11	CCL3L1	CCL3L3	CXCR5	CXCR6	CCL7	CCL5	CXCR3	CCL4	CCL3	CCL2	CCL1	CCL19	CCL17	CCL16	CCR10	CCL25	CCR1	CCL22	XCR1	CCL21	CCL20	CXCL10	CXCL11	ACKR4
EPHA-MEDIATED GROWTH CONE COLLAPSE%REACTOME%R-HSA-3928663.3	EPHA-mediated growth cone collapse	LYN	YES1	MYL12B	MYH9	RHOA	MYH11	ROCK1	ROCK2	MYH14	MYH10	NGEF	MYL6	MYL9	FYN
LXRS REGULATE GENE EXPRESSION LINKED TO CHOLESTEROL TRANSPORT AND EFFLUX%REACTOME%R-HSA-9029569.1	LXRs regulate gene expression linked to cholesterol transport and efflux	TNRC6A	TNRC6B	TBL1X	APOE	TBL1XR1	KDM4A	APOC2	NCOA1	NCOR2	HDAC3	NCOR1	ABCA1	ABCG1	CETP	EP300	MOV10	AGO3	AGO4	RXRB	AGO1	KDM1A	RXRA	AGO2	KDM1B	APOC4	KDM3A	APOC1	NR1H2	APOD	TNRC6C	GPS2	ABCG8	ABCG5	NR1H3	ARL4C	EEPD1
GABA B RECEPTOR ACTIVATION%REACTOME%R-HSA-977444.2	GABA B receptor activation	GNG11	GNG13	KCNJ3	KCNJ5	GNB2	KCNJ6	KCNJ10	GNB1	GNB4	KCNJ2	KCNJ9	KCNJ15	GNB3	KCNJ4	KCNJ16	KCNJ12	GNB5	GNAL	GNGT1	GNGT2	ADCY4	ADCY3	ADCY2	ADCY1	ADCY8	ADCY7	ADCY6	ADCY5	GABBR2	GABBR1	GNAI3	GNAT3	GNAI1	GNAI2	GNG3	GNG2	GNG5	GNG4	GNG7	GNG8	GNG10	ADCY9	GNG12
ANTIGEN PROCESSING-CROSS PRESENTATION%REACTOME%R-HSA-1236975.1	Antigen processing-Cross presentation	PDIA3	CALR	SNAP23	TIRAP	VAMP8	TLR1	CTSV	TLR6	TLR2	CTSS	CTSL	STX4	ITGB5	IKBKB	LNPEP	SEC61A2	SEC61A1	SEC61G	CHUK	SEC61B	VAMP3	CD36	MYD88	NCF1	NCF2	NCF4	HLA-A	B2M	FCGR1A	PSMD8	PSMD9	PSMD6	LY96	PSMD7	ITGAV	PSMD4	CD14	PSMD5	TLR4	PSMD2	PSMD3	PSMD1	CYBB	CYBA	FCGR1B	PSMA5	PSMA6	PSMA3
FRS2-MEDIATED ACTIVATION%REACTOME DATABASE ID RELEASE 72%170968	Frs2-mediated activation	RAPGEF1	MAP2K1	YWHAB	MAP2K2	BRAF	FRS2	RAP1A	CRKL	MAPK1	NGF	MAPK3
BETA DEFENSINS%REACTOME DATABASE ID RELEASE 72%1461957	Beta defensins	DEFB107B	DEFB104B	DEFB106B	DEFB104A	DEFB119	DEFB118	DEFB116	DEFB115	DEFB136	DEFB114	DEFB135	DEFB113	CCR6	DEFB134	DEFB112	DEFB133	CCR2	DEFB132	DEFB108B	DEFB110	DEFB131	DEFB106A	DEFB4A	DEFB4B	TLR1	TLR2	DEFB103A	DEFB103B	DEFB105A	DEFB105B	DEFB129	DEFB128	DEFB127	DEFB126	DEFB125	DEFB124	DEFB1	DEFB123	DEFB107A	DEFB121
DEFECTIVE SLC17A5 CAUSES SALLA DISEASE (SD) AND ISSD%REACTOME%R-HSA-5619035.1	Defective SLC17A5 causes Salla disease (SD) and ISSD	SLC17A5
KILLING MECHANISMS%REACTOME%R-HSA-9664420.1	Killing mechanisms	NOXO1	DVL2	CYBA	MAPK8	FZD7	DVL1	DVL3	NOX1	JUN	RAC1	NOXA1	WNT5A
ESSENTIAL PENTOSURIA%REACTOME DATABASE ID RELEASE 72%5662853	Essential pentosuria	DCXR
DOWNREGULATION OF ERBB2:ERBB3 SIGNALING%REACTOME%R-HSA-1358803.1	Downregulation of ERBB2:ERBB3 signaling	UBC	AKT1	NRG1	RPS27A	UBA52	AKT2	NRG2	AKT3	RNF41	ERBB2	USP8	UBB
TCR SIGNALING%REACTOME DATABASE ID RELEASE 72%202403	TCR signaling	PTPRC	CUL1	PLCG2	RELA	CD4	LCK	IKBKB	CHUK	RIPK2	UBE2V1	CD3G	NFKB1	FBXW11	HLA-DPA1	PIK3CB	PSMD8	PSMD9	PSMD6	GRAP2	PSMD7	HLA-DQB2	PSMD4	LCP2	HLA-DQB1	PSMD5	NCK1	CSK	PSMD2	PSMD3	PAG1	PDPK1	PSMD1	HLA-DQA2	HLA-DQA1	PSMA5	PSMA6	HLA-DRB5	PSMA3	PSMA4	HLA-DRB4	PSMA1	PSMA2	HLA-DPB1	PSME3	HLA-DRA	PSME4	PSME1	WAS
GLUCURONIDATION%REACTOME%R-HSA-156588.3	Glucuronidation	SLC35D1	UGT1A5	UGT2A3	UGT1A4	UGT2A2	UGT1A3	UGT2A1	UGT1A9	UGT1A8	UGT2B10	UGT1A7	UGT1A6	UGT2B11	UGT2B4	UGT2B15	UGT2B17	ABHD10	UGT2B7	UGP2	UGT2B28	UGT1A10	UGDH	UGT1A1	UGT3A2	UGT3A1
PHASE 3 - RAPID REPOLARISATION%REACTOME DATABASE ID RELEASE 72%5576890	Phase 3 - rapid repolarisation	KCNE4	KCNE5	AKAP9	KCNH2	KCNQ1	KCNE1	KCNE2	KCNE3
METABOLISM OF ANGIOTENSINOGEN TO ANGIOTENSINS%REACTOME DATABASE ID RELEASE 72%2022377	Metabolism of Angiotensinogen to Angiotensins	CPB1	ACE	ANPEP	CMA1	AGT	CTSG	CTSD	CPA3	MME	ATP6AP2	C9orf3	GZMH	ACE2	REN	CTSZ	CPB2	ENPEP	CES1
CLATHRIN-MEDIATED ENDOCYTOSIS%REACTOME DATABASE ID RELEASE 72%8856828	Clathrin-mediated endocytosis	HIP1	STON1	STON2	SLC2A8	SGIP1	DNM1	TACR1	EPN2	DNM3	CTTN	VAMP4	FCHO1	APOB	FCHO2	REPS2	UBQLN1	REPS1	UBQLN2	SNX18	NECAP2	SYT11	OCRL	TFRC	ARRB1	CD4	SYNJ2	SYNJ1	SH3GL2	PIK3C2A	GAK	VAMP8	PIP5K1C	VAMP7	DNAJC6	RAB5C	TGOLN2	SNX9	ADRB2	HIP1R	M6PR	AVP	IGF2R	NEDD8	SLC18A3	VAMP3	NECAP1	WASL	PICALM
SYNTHESIS AND PROCESSING OF ENV AND VPU%REACTOME DATABASE ID RELEASE 72%171286	Synthesis and processing of ENV and VPU	FURIN
SYNTHESIS, SECRETION, AND DEACYLATION OF GHRELIN%REACTOME DATABASE ID RELEASE 72%422085	Synthesis, secretion, and deacylation of Ghrelin	PCSK1	PLA2G7	UCN	SEC11A	SEC11C	INS	LEP	ACHE	MBOAT4	IGF1	KLF4	SPCS3	BCHE	SPCS2	SPCS1	GH1	CRHR2	GCG
PCP CE PATHWAY%REACTOME DATABASE ID RELEASE 72%4086400	PCP CE pathway	PSMD3	PSMD1	PRKCA	RAC2	PSMA5	RAC3	PSMA6	PSMA3	PSMA4	PSMA1	PSMA2	ARRB2	PRKCG	PSME3	PSME4	PSME1	PSME2	UBA52	PSMD10	WNT5B	PSMB11	DVL1	DAAM1	PSMD12	PFN1	DVL3	PSMD11	WNT11	PSMD14	PSMD13	PSMA7	PSMB10	SCRIB	PSMA8	PRICKLE1	DVL2	PSMB6	FZD1	FZD3	PSMB7	SMURF2	FZD7	PSMB4	VANGL2	PSMB5	PSMB2	UBB	PSMB3
EPHRIN SIGNALING%REACTOME%R-HSA-3928664.2	Ephrin signaling	PAK2	EFNB2	EFNB1	MYL12A	EFNB3	EPHB2	EPHB1	GIT1	SDCBP	EPHB4	ARHGEF7	EPHB3	PAK1	NCK2	FYN	RAC1	PAK3
PKA-MEDIATED PHOSPHORYLATION OF KEY METABOLIC FACTORS%REACTOME%R-HSA-163358.2	PKA-mediated phosphorylation of key metabolic factors	MLXIPL	PFKFB1	PRKACG	PRKACA	PRKACB
TRANSCRIPTIONAL ACTIVATION OF P53 RESPONSIVE GENES%REACTOME%R-HSA-69560.2	Transcriptional activation of p53 responsive genes	PCBP4	ZNF385A	TP53	CDKN1A
FORMATION OF INCISION COMPLEX IN GG-NER%REACTOME%R-HSA-5696395.1	Formation of Incision Complex in GG-NER	SUMO2	RPA1	CDK7	RPA2	RNF111	RPA3	USP45	MNAT1	RAD23A	UBE2N	RAD23B	DDB2	CCNH	XPA	XPC	PIAS3	CETN2	GTF2H1	UBA52	GTF2H2	GTF2H3	CHD1L	GTF2H4	PIAS1	GTF2H5	ERCC3	UBE2V2	ERCC2	CUL4A	ERCC4	ERCC1	UBE2I	UBB	ERCC5	UBC	PARP1	CUL4B	PARP2	RPS27A	DDB1	RBX1	SUMO1	SUMO3
VARIANT SLC6A20 CONTRIBUTES TOWARDS HYPERGLYCINURIA (HG) AND IMINOGLYCINURIA (IG)%REACTOME DATABASE ID RELEASE 72%5660686	Variant SLC6A20 contributes towards hyperglycinuria (HG) and iminoglycinuria (IG)	SLC6A20
DEFECTIVE MAT1A CAUSES METHIONINE ADENOSYLTRANSFERASE DEFICIENCY (MATD)%REACTOME%R-HSA-5579024.1	Defective MAT1A causes Methionine adenosyltransferase deficiency (MATD)	MAT1A
CELLULAR RESPONSE TO HEAT STRESS%REACTOME%R-HSA-3371556.1	Cellular response to heat stress	BAG4	CAMK2D	HSPA4	RPA1	CAMK2A	HSPA6	RPA2	HSPA2	RPA3	HSPB8	CAMK2G	HSPA9	NUP107	NUP188	NUP62	NDC1	NUP214	SEC13	NUP133	NUP210	EP300	MTOR	NUP93	HSPA4L	NUP50	HSPH1	NUP54	ST13	MAPKAPK2	CRYAB	HSPA14	HSPA13	HSPA8	HSPA5	C11orf73	POM121	EEF1A1	NUP205	MAPK1	AAAS	DNAJB1	MAPK3	NUP160	HSPA1L	NUP85	TPR	NUP88	NUP43
TRIF-MEDIATED PROGRAMMED CELL DEATH%REACTOME%R-HSA-2562578.1	TRIF-mediated programmed cell death	RIPK1	FADD	TICAM2	RIPK3	LY96	TICAM1	CD14	TLR4	CASP8
E2F MEDIATED REGULATION OF DNA REPLICATION%REACTOME DATABASE ID RELEASE 72%113510	E2F mediated regulation of DNA replication	PPP2CA	ORC4	PPP2CB	ORC6	ORC1	ORC3	ORC2	E2F1	POLA1	POLA2	MCM8	CCNB1	CDK1	TFDP1	PRIM2	TFDP2	PPP2R1B	RB1	PRIM1	PPP2R1A	PPP2R3B	ORC5
PLASMALOGEN BIOSYNTHESIS%REACTOME DATABASE ID RELEASE 72%75896	Plasmalogen biosynthesis	AGPS	DHRS7B	GNPAT
THE NLRP3 INFLAMMASOME%REACTOME%R-HSA-844456.2	The NLRP3 inflammasome	CASP1	SUGT1	HSP90AB1	P2RX7	TXNIP	MEFV	TXN	NFKB1	NFKB2	PYCARD	NLRP3	APP	PANX1	RELA	PSTPIP1
TRANSCRIPTIONAL ACTIVITY OF SMAD2 SMAD3:SMAD4 HETEROTRIMER%REACTOME DATABASE ID RELEASE 72%2173793	Transcriptional activity of SMAD2 SMAD3:SMAD4 heterotrimer	RNF111	MEN1	SNW1	NEDD4L	CCNC	SMAD2	SMAD3	UBA52	TFDP1	RBL1	SMAD7	TFDP2	WWTR1	E2F5	NCOR2	CDK9	PPM1A	NCOR1	JUNB	SMAD4	SMURF2	E2F4	UBE2D1	UBB	CCNK	UBC	PARP1	CCNT2	SERPINE1	CCNT1	SKIL	RPS27A	TGIF1	TGIF2	HDAC1	USP9X	SP1	ATP1B4	SKI	TRIM33	MYC	UBE2D3	CDKN2B	CDK8
MANIPULATION OF HOST ENERGY METABOLISM%REACTOME%R-HSA-9636667.2	Manipulation of host energy metabolism	ENO1	PGK1
FCGR3A-MEDIATED IL10 SYNTHESIS%REACTOME%R-HSA-9664323.1	FCGR3A-mediated IL10 synthesis	IGKV3-11	PRKAR2B	LYN	PRKAR2A	YES1	FGR	PLCG2	CD3G	ITPR1	FCGR3A	ITPR2	IGKV2-28	ITPR3	IL10	PLCG1	ADCY4	SYK	ADCY3	PRKACG	ADCY2	ADCY1	PRKACA	ADCY8	FYN	PRKACB	ADCY7	IGHG4	IGKV3D-20	ADCY6	ADCY5	IGHG1	IGHG2	IGKV1-12	HCK	AHCYL1	IGKV2D-28	IGKV4-1	PRKX	CREB1	IGKV2D-30	FCGR1A	IGKV5-2	ADCY9	FCGR2A	PRKAR1B	PRKAR1A
FORMATION OF HIV ELONGATION COMPLEX IN THE ABSENCE OF HIV TAT%REACTOME DATABASE ID RELEASE 72%167152	Formation of HIV elongation complex in the absence of HIV Tat	GTF2F1	GTF2F2	CDK7	POLR2A	POLR2B	TCEB3C	POLR2C	POLR2D	TCEB3B	POLR2G	POLR2E	NELFB	MNAT1	POLR2F	NELFA	NELFCD	POLR2H	POLR2I	POLR2J	NELFE	POLR2K	TCEB3CL2	CCNH	POLR2L	TCEB3	GTF2H1	TCEB2	GTF2H2	TCEB1	GTF2H3	TCEB3CL	GTF2H4	GTF2H5	ERCC3	ERCC2	CDK9	TCEA1	CCNK	CCNT2	ELL	CCNT1	SSRP1	CTDP1	NCBP1	SUPT16H	NCBP2	SUPT4H1	SUPT5H
FGFR3 MUTANT RECEPTOR ACTIVATION%REACTOME%R-HSA-2033514.1	FGFR3 mutant receptor activation	FGF9	FGF20	FGF16	FGF1	FGFR3	FGF2	FGF18	FGF23	FGF4
MYOGENESIS%REACTOME DATABASE ID RELEASE 72%525793	Myogenesis	MAPK14	MAPK11	NTN3	CDH4	CDH2	BNIP2	CTNNA2	NEO1	CDON	SPAG9	MYOG	MEF2B	MYOD1	MYF6	MAP2K6	TCF4	CDC42	CDH15	MYF5	CTNNA1	ABL1	MEF2A	MEF2C	MAPK12	TCF12	CTNNB1	TCF3	MEF2D
RHO GTPASES ACTIVATE RHOTEKIN AND RHOPHILINS%REACTOME DATABASE ID RELEASE 72%5666185	RHO GTPases Activate Rhotekin and Rhophilins	RHPN2	ROPN1	RHOB	LIN7B	RHOA	RTKN	RHPN1	TAX1BP3	RHOC
MAP KINASE ACTIVATION%REACTOME DATABASE ID RELEASE 72%450294	MAP kinase activation	CUL1	MAP2K1	MAPKAPK3	UBA52	MAPK8	PPP2R1B	ATF1	PPP2R1A	ATF2	IKBKG	ELK1	RPS6KA3	RPS6KA5	RPS6KA2	RPS6KA1	DUSP4	PPP2R5D	MEF2A	MEF2C	DUSP3	FOS	VRK3	UBB	DUSP6	DUSP7	UBC	CREB1	MAPKAPK2	RPS27A	MAPK7	MAPK1	MAPK3	PPP2CA	PPP2CB	IKBKB	MAPK14	MAP3K8	MAP2K3	CHUK	MAPK11	MAP2K4	RIPK2	UBE2N	UBE2V1	NOD1	NFKB1	NOD2	MAPK9
RHO GTPASE EFFECTORS%REACTOME%R-HSA-195258.3	RHO GTPase Effectors	CDH1	IQGAP2	IQGAP3	MEN1	YWHAG	YWHAH	PPP2R5C	ERCC6L	ZWILCH	DLG4	BUB1B	CASC5	CDC20	KNTC1	DYNC1LI1	BIRC5	DYNC1LI2	CLIP1	ZW10	MAD1L1	CDCA8	PMF1	SKA1	AURKB	SKA2	DSN1	RCC2	NDC80	ZWINT	KIF18A	SGOL2	SGOL1	NUF2	SPDL1	NDEL1	NUDC	MYH14	MYH10	DYNLL2	MKL1	KIF2A	INCENP	KIF2C	KIF2B	ITGB3BP	MIS12	CENPA	NSL1
DEFECTIVE MISMATCH REPAIR ASSOCIATED WITH PMS2%REACTOME DATABASE ID RELEASE 72%5632987	Defective Mismatch Repair Associated With PMS2	MLH1	PMS2
DISEASES ASSOCIATED WITH SURFACTANT METABOLISM%REACTOME DATABASE ID RELEASE 72%5687613	Diseases associated with surfactant metabolism	SLC34A2	ABCA3	SFTA3	SFTPB	SFTPA2	SFTPC	SFTPD	CSF2RB	SFTPA1	CSF2RA
HIGHLY CALCIUM PERMEABLE NICOTINIC ACETYLCHOLINE RECEPTORS%REACTOME DATABASE ID RELEASE 72%629597	Highly calcium permeable nicotinic acetylcholine receptors	CHRNA1	CHRNB2	CHRNB4	CHRNA3	CHRNB3	CHRNA2	CHRNA5	CHRNA4	CHRNA6
ACTIVATION OF RRNA EXPRESSION BY ERCC6 (CSB) AND EHMT2 (G9A)%REACTOME DATABASE ID RELEASE 72%427389	Activation of rRNA Expression by ERCC6 (CSB) and EHMT2 (G9a)	RBBP4	RBBP7	MTA2	MTA3	EHMT2	MBD3	TTF1	HIST1H2AE	HIST1H2AD	HIST3H2BB	GATAD2B	HIST1H2AC	HIST1H2AB	GATAD2A	CHD4	HIST1H2AJ	ERCC6	HIST2H3A	HIST1H2BF	HIST1H2BE	HIST1H2BH	HIST1H2BG	HIST2H3D	HIST1H2BB	HIST1H2BA	HIST2H3C	HIST1H2BD	HIST1H2BC	H2AFB1	HIST1H3J	HIST1H3A	HIST1H3F	HIST1H3G	HIST1H3H	HIST1H3I	HIST1H3B	HIST1H3C	HIST1H3D	HIST1H3E	H3F3B	HIST1H4K	CBX3	HIST1H4L	H3F3A	H2BFS	HIST1H4A	HIST1H4B	HIST1H4H
IRS-MEDIATED SIGNALLING%REACTOME%R-HSA-112399.3	IRS-mediated signalling	PDPK1	FRS2	PTPN11	FGF16	TRIB3	FGF7	FGF18	TLR9	GAB1	PIK3R1	PIK3R2	FGF6	PIK3CA	FGF9	SOS1	FGF20	FGF1	FGF2	FGF23	FGF3	FGF22	PIK3C3	FGF10	FGF4	HRAS	PIK3R4	KLB	IRS1	FLT3	NRAS	PDE3B	IRS2	THEM4	FLT3LG	GAB2	FGF19	PIK3CB	FGFR4	AKT2
DEFECTIVE CP CAUSES ACERULOPLASMINEMIA (ACERULOP)%REACTOME%R-HSA-5619060.1	Defective CP causes aceruloplasminemia (ACERULOP)	SLC40A1	CP
DEFECTIVE B4GALT1 CAUSES B4GALT1-CDG (CDG-2D)%REACTOME%R-HSA-4793953.1	Defective B4GALT1 causes B4GALT1-CDG (CDG-2d)	B4GALT1
DEFECTIVE GALT CAN CAUSE GALACTOSEMIA%REACTOME%R-HSA-5609978.2	Defective GALT can cause Galactosemia	GALT
SYNTHESIS, SECRETION, AND INACTIVATION OF GLUCOSE-DEPENDENT INSULINOTROPIC POLYPEPTIDE (GIP)%REACTOME%R-HSA-400511.2	Synthesis, secretion, and inactivation of Glucose-dependent Insulinotropic Polypeptide (GIP)	GIP	GPR119	PCSK1	DPP4	SEC11A	SEC11C	FFAR1	PAX6	GATA4	ISL1	SPCS3	SPCS2	SPCS1
REGULATION OF TP53 DEGRADATION%REACTOME DATABASE ID RELEASE 72%6804757	Regulation of TP53 Degradation	PPP2CA	PDPK1	USP2	PPP2CB	AKT1	TP53	MAPKAP1	PPP2R5C	CCNA2	CCNA1	UBA52	PPP2R1B	PPP2R1A	RICTOR	RNF34	CDKN2A	MTOR	PRR5	RFFL	CCNG1	ATM	UBB	CDK2	MDM2	UBC	CDK1	MDM4	RPS27A	SGK1	PHF20	AKT2	AKT3	CHEK2	MLST8	USP7	DAXX
LXRS REGULATE GENE EXPRESSION LINKED TO GLUCONEOGENESIS%REACTOME%R-HSA-9632974.1	LXRs regulate gene expression linked to gluconeogenesis	RXRB	RXRA	PCK1	NRIP1	NR1H3
COSTIMULATION BY THE CD28 FAMILY%REACTOME%R-HSA-388841.2	Costimulation by the CD28 family	PDPK1	AKT1	PPP2R5B	VAV1	PPP2R5A	HLA-DQA2	HLA-DQA1	PTPN11	TRIB3	HLA-DRB5	TNFRSF14	HLA-DRB4	HLA-DPB1	PPP2R5C	MAPKAP1	HLA-DRA	PTPN6	HLA-DRB3	HLA-DRB1	PIK3R2	ICOSLG	CDC42	PPP2R1B	PDCD1LG2	PAK1	MAP3K14	PPP2R1A	CD274	BTLA	RICTOR	PDCD1	FYN	PAK3	PAK2	CD4	PPP2R5D	MTOR	CTLA4	PIK3R3	THEM4	TRAV19	CD3E	CD3D	CD86	LCK	CD80	PPP2CA	PPP2CB
REGULATION OF ACTIVATED PAK-2P34 BY PROTEASOME MEDIATED DEGRADATION%REACTOME%R-HSA-211733.1	Regulation of activated PAK-2p34 by proteasome mediated degradation	PSMD3	PSMD1	PSMA5	PSMA6	PSMA3	PSMA4	PSMA1	PSMA2	PSME3	PSME4	PSME1	PSME2	UBA52	PSMD10	PSMB11	PSMD12	PSMD11	PSMD14	PSMD13	PSMA7	PSMB10	PAK2	PSMA8	PSMB6	PSMB7	PSMB4	PSMB5	PSMB2	UBB	PSMB3	UBC	PSMB1	PSMF1	RPS27A	SHFM1	PSMB8	PSMB9	PSMC5	PSMC6	PSMC3	PSMC4	PSMC1	PSMC2	PSMD8	PSMD9	PSMD6	PSMD7	PSMD4
REGULATION OF LIPID METABOLISM BY PPARALPHA%REACTOME DATABASE ID RELEASE 72%400206	Regulation of lipid metabolism by PPARalpha	ARNTL	TBL1X	ARNT2	THRAP3	CDK19	MED13L	CCNC	TBL1XR1	CYP1A1	FAM120B	CLOCK	PEX11A	SREBF2	HMGCS2	HMGCS1	TXNRD1	APOA2	APOA1	GPS2	APOA5	CARM1	MED19	MED16	MED15	MED18	MED17	MED12	RGL1	MED11	MED14	ABCB4	MED13	UGT1A9	AGT	MED10	AHR	MED27	CD36	MED26	MED29	NCOA1	MED28	MED23	MED22	NCOA2	PPARGC1A	CREBBP	MED25
NEGATIVE REGULATION OF FGFR2 SIGNALING%REACTOME%R-HSA-5654727.1	Negative regulation of FGFR2 signaling	PPP2CA	PPP2CB	BRAF	FRS2	PTPN11	SPRY2	FGF16	FGF7	FGF18	CBL	UBA52	FGF6	FGF9	PPP2R1A	FGF20	FGF1	FGF2	FGF23	FGF3	MKNK1	FGF22	FGF10	FGF4	UBB	UBC	RPS27A	MAPK1	MAPK3
NUCLEOTIDE EXCISION REPAIR%REACTOME DATABASE ID RELEASE 72%5696398	Nucleotide Excision Repair	LIG1	POLK	RPA1	POLE	RPA2	POLD3	RFC1	POLD4	ACTR5	RPA3	USP45	POLD1	POLR2E	RAD23A	POLD2	POLR2F	RFC5	ACTR8	POLR2H	RFC3	RFC4	RAD23B	RFC2	POLR2K	POLR2L	TFPT	GTF2H1	GTF2H2	GTF2H3	GTF2H4	GTF2H5	ERCC3	ERCC2	ERCC6	CUL4A	POLE4	ERCC4	ERCC1	POLE2	POLE3	ERCC8	ERCC5	CUL4B	POLR2A	POLR2B	POLR2C	POLR2D	POLR2G
ELECTRON TRANSPORT FROM NADPH TO FERREDOXIN%REACTOME%R-HSA-2395516.1	Electron transport from NADPH to Ferredoxin	FDXR	FDX1	FDX1L
HDMS DEMETHYLATE HISTONES%REACTOME%R-HSA-3214842.3	HDMs demethylate histones	PHF2	PHF8	KDM4A	KDM4B	HIST2H3A	HIST2H3D	KDM1A	HIST2H3C	KDM1B	HIST1H3J	HIST1H3A	HIST1H3F	HIST1H3G	HIST1H3H	HIST1H3I	HIST1H3B	HIST1H3C	KDM2A	HIST1H3D	HIST1H3E	KDM2B	HIST1H4K	ARID5B	HIST1H4L	HIST1H4A	HIST1H4B	HIST1H4H	HIST1H4I	HIST1H4J	HIST1H4C	HIST1H4D	HIST1H4E	HIST1H4F	KDM5A	KDM5B	KDM5C	KDM5D	UTY	KDM6A	KDM6B	HIST4H4	KDM7A	KDM3A	KDM3B	JMJD6	KDM4C	KDM4D	HIST2H4A
PHAGOCYTE CELL DEATH CAUSED BY CYTOSOLIC MTB%REACTOME%R-HSA-9637698.1	Phagocyte cell death caused by cytosolic Mtb
ABC-FAMILY PROTEINS MEDIATED TRANSPORT%REACTOME%R-HSA-382556.4	ABC-family proteins mediated transport	OS9	RNF185	APOA1	ABCG8	ABCG5	ABCD1	ABCC3	ABCC1	ABCC2	ABCC5	ABCB1	ABCB7	ABCB4	ABCA3	PSMD8	PSMD9	PSMD6	ABCC9	PSMD7	PSMD4	PSMD5	PSMD2	PSMD3	PSMD1	PSMA5	PSMA6	PSMA3	PSMA4	PSMA1	PSMA2	PSME3	PSME4	PSME1	PSME2	UBA52	PSMD10	PSMB11	PSMD12	PSMD11	PSMD14	PSMD13	PSMA7	KCNJ11	EIF2S2	PSMB10	EIF2S1	PSMA8	EIF2S3
DEFECTIVE SLC35A2 CAUSES CONGENITAL DISORDER OF GLYCOSYLATION 2M (CDG2M)%REACTOME%R-HSA-5619072.1	Defective SLC35A2 causes congenital disorder of glycosylation 2M (CDG2M)	SLC35A2
TWIK-RELEATED ACID-SENSITIVE K+ CHANNEL (TASK)%REACTOME%R-HSA-1299316.1	TWIK-releated acid-sensitive K+ channel (TASK)	KCNK3	KCNK9
PI3K AKT ACTIVATION%REACTOME%R-HSA-198203.3	PI3K AKT activation	PIK3R1	PIK3CB	PIK3CA	PIK3R2	NTRK1	RHOA	IRS1	IRS2	NGF
SEALING OF THE NUCLEAR ENVELOPE (NE) BY ESCRT-III%REACTOME%R-HSA-9668328.1	Sealing of the nuclear envelope (NE) by ESCRT-III	VPS4A	CHMP2A	TUBA8	TUBA1C	CHMP2B	TUBA1B	CHMP4C	TUBA1A	CHMP4B	CHMP3	CHMP4A	CHMP6	TUBB8P12	TUBB8	TUBB2B	SPAST	TUBB2A	CHMP7	LEMD2	CC2D1B	TUBAL3	TUBB6	TUBB3	TUBB1	TUBA3E	IST1	TUBA4B	TUBA4A	TUBB4B	TUBB4A
SIGNALING BY INSULIN RECEPTOR%REACTOME DATABASE ID RELEASE 72%74752	Signaling by Insulin receptor	PDPK1	PTPN11	TRIB3	FGF6	PIK3R2	FGF9	FGF20	FGF1	FGF2	FGF23	FGF3	FGF22	FGF10	FGF4	PIK3R4	KLB	IRS1	FLT3	PDE3B	IRS2	GRB10	THEM4	INSR	FLT3LG	GAB2	FGF19	TCIRG1	FGFR4	ATP6V1E1	ATP6V1E2	ATP6V1G1	ATP6V0B	ATP6V0E1	ATP6V1G2	ATP6AP1	MAPK1	MAPK3	ATP6V1B2	ATP6V0C	ATP6V0D2	ATP6V1B1	ATP6V1A	FRS2	FGF16	FGF7	ATP6V0A2	TLR9	ATP6V1H
SYNTHESIS OF DOLICHYL-PHOSPHATE MANNOSE%REACTOME%R-HSA-162699.1	Synthesis of dolichyl-phosphate mannose	DPM1	DPM2	DPM3
CELLULAR RESPONSE TO HYPOXIA%REACTOME DATABASE ID RELEASE 72%1234174	Cellular response to hypoxia	PSMD3	PSMD1	PSMA5	PSMA6	PSMA3	PSMA4	PSMA1	PSMA2	PSME3	PSME4	PSME1	PSME2	UBA52	PSMD10	TCEB2	PSMB11	TCEB1	PSMD12	PSMD11	PSMD14	PSMD13	PSMA7	PSMB10	PSMA8	VHL	EP300	PSMB6	PSMB7	PSMB4	UBE2D1	PSMB5	PSMB2	UBB	PSMB3	UBC	PSMB1	PSMF1	RPS27A	SHFM1	PSMB8	UBE2D2	PSMB9	UBE2D3	PSMC5	HIF3A	PSMC6	LIMD1	PSMC3
THROMBOXANE SIGNALLING THROUGH TP RECEPTOR%REACTOME%R-HSA-428930.2	Thromboxane signalling through TP receptor	GNG11	GNG13	GNB2	GNB1	GNB4	GNB3	GNG3	GNG2	GNG5	GNB5	GNG4	GNG7	GNAQ	GNG8	GNGT1	GNA13	GNGT2	GNA14	GNA15	GNG10	GNA11	TBXA2R	GNG12	AAMP
FORMATION OF THE EARLY ELONGATION COMPLEX%REACTOME DATABASE ID RELEASE 72%113418	Formation of the Early Elongation Complex	GTF2F1	GTF2F2	CDK7	POLR2A	POLR2B	POLR2C	POLR2D	POLR2G	POLR2E	NELFB	MNAT1	POLR2F	NELFA	NELFCD	POLR2H	POLR2I	POLR2J	NELFE	POLR2K	CCNH	POLR2L	GTF2H1	GTF2H2	GTF2H3	GTF2H4	GTF2H5	ERCC3	ERCC2	CTDP1	NCBP1	NCBP2	SUPT4H1	SUPT5H
TP53 REGULATES TRANSCRIPTION OF GENES INVOLVED IN G1 CELL CYCLE ARREST%REACTOME%R-HSA-6804116.3	TP53 Regulates Transcription of Genes Involved in G1 Cell Cycle Arrest	CCNE2	E2F1	ZNF385A	CCNE1	E2F7	E2F8	CDK2	TP53	CDKN1A	CDKN1B	ARID3A	CCNA2	CCNA1	PCBP4
G ALPHA (Z) SIGNALLING EVENTS%REACTOME DATABASE ID RELEASE 72%418597	G alpha (z) signalling events	GNG11	GNG13	GNB2	PRKCD	PRKCA	GNB1	GNB4	GNB3	GNAS	GNB5	PRKCG	GNGT1	ADRA2C	ADRA2A	GNGT2	ADCY4	ADCY3	ADCY2	ADCY1	ADCY8	ADCY7	ADCY6	ADCY5	PRKCQ	GNAI3	GNAT3	GNAI1	RGS17	GNAI2	RGS19	RGSL1	RGS16	GNG3	RGS4	GNG2	GNG5	RGS20	GNG4	PRKCH	GNG7	GNG8	PRKCE	GNAZ	GNG10	ADCY9	PRKCB	GNG12
TIE2 SIGNALING%REACTOME DATABASE ID RELEASE 72%210993	Tie2 Signaling	HRAS	PTPN11	NRAS	SHC1	PIK3R1	PIK3CB	GRB7	PIK3R2	PIK3CA	ANGPT4	ANGPT2	SOS1	ANGPT1	DOK2	GRB14	TEK
DEFECTIVE SLC6A18 MAY CONFER SUSCEPTIBILITY TO IMINOGLYCINURIA AND OR HYPERGLYCINURIA%REACTOME%R-HSA-5619079.1	Defective SLC6A18 may confer susceptibility to iminoglycinuria and or hyperglycinuria	SLC6A18
REGULATION OF TLR BY ENDOGENOUS LIGAND%REACTOME%R-HSA-5686938.3	Regulation of TLR by endogenous ligand	HMGB1	FGB	FGA	TLR1	FGG	APOB	TLR6	TLR2	S100A9	S100A8	CD36	LY96	CD14	TLR4	S100A1	LBP
BETA OXIDATION OF PALMITOYL-COA TO MYRISTOYL-COA%REACTOME DATABASE ID RELEASE 72%77305	Beta oxidation of palmitoyl-CoA to myristoyl-CoA	HADHB	ACADVL	HADHA
DEFECTIVE SLC9A9 CAUSES AUTISM 16 (AUTS16)%REACTOME DATABASE ID RELEASE 72%5619052	Defective SLC9A9 causes autism 16 (AUTS16)	SLC9A9
INFLUENZA VIRAL RNA TRANSCRIPTION AND REPLICATION%REACTOME DATABASE ID RELEASE 72%168273	Influenza Viral RNA Transcription and Replication	RPL26	GRSF1	RPL29	RPL10L	RPS4X	RPL10A	RPL28	RPS3A	POLR2E	POLR2F	RPL23A	POLR2H	FAU	NUP107	NUP188	POLR2K	RPL41	POLR2L	RPL3L	NUP62	NDC1	NUP214	SEC13	NUP133	NUP210	NUP93	NUP50	NUP54	RPL10	RPL12	RPL13A	RPL11	RPS3	POM121	RPL14	NUP205	RPL13	RPS2	AAAS	RPL15	NUP160	RPL18	GTF2F1	RPL17	GTF2F2	RPL19	NUP85	POLR2A
[truncated: 16,774 more rows]
[truncated: 5,000 more columns]
