# Supplementary material for: Epidermal Growth Factor Is Essential for the Maintenance of Novel Prostate Epithelial Cells Isolated From Patient-Derived Organoids
Source: Front Cell Dev Biol. 2020 Oct 29;8:571677. doi: 10.3389/fcell.2020.571677 (PMC7658326; doi:10.3389/fcell.2020.571677)
Supplement: Supplementary Table 7 — List of all differentially expressed genes (DEGs) between AUB-PrC cells and their tissue counterparts that are unique to unaffected samples (543), unique to tumor samples (1410), and common between the two (2840). [file Table_7.XLSX]

## Sheet: Unique to unaffected
Table S7. List of all differentially expressed genes (DEGs) between AUB-PrC cells and their tissue counterparts that are unique to unaffected samples (543).
ENSG00000001630
ENSG00000002587
ENSG00000002726
ENSG00000002746
ENSG00000003989
ENSG00000004961
ENSG00000006042
ENSG00000006327
ENSG00000007174
ENSG00000008516
ENSG00000009844
ENSG00000010319
ENSG00000010932
ENSG00000011638
ENSG00000015475
ENSG00000015479
ENSG00000016082
ENSG00000023171
ENSG00000024526
ENSG00000025434
ENSG00000028277
ENSG00000033122
ENSG00000036257
ENSG00000038427
ENSG00000040275
ENSG00000047617
ENSG00000049192
ENSG00000049249
ENSG00000050767
ENSG00000053702
ENSG00000059728
ENSG00000065675
ENSG00000067715
ENSG00000069849
ENSG00000069974
ENSG00000070214
ENSG00000072832
ENSG00000073737
ENSG00000074966
ENSG00000075461
ENSG00000078098
ENSG00000079101
ENSG00000080947
ENSG00000082684
ENSG00000083454
ENSG00000087495
ENSG00000090339
ENSG00000090530
ENSG00000091592
ENSG00000091656
ENSG00000091831
ENSG00000092820
ENSG00000092964
ENSG00000095713
ENSG00000095970
ENSG00000099139
ENSG00000100300
ENSG00000100302
ENSG00000100346
ENSG00000100523
ENSG00000100739
ENSG00000101166
ENSG00000101188
ENSG00000101342
ENSG00000101577
ENSG00000102554
ENSG00000102575
ENSG00000102904
ENSG00000103064
ENSG00000103742
ENSG00000104147
ENSG00000104219
ENSG00000104332
ENSG00000104998
ENSG00000105072
ENSG00000105270
ENSG00000105339
ENSG00000105427
ENSG00000105655
ENSG00000105664
ENSG00000105699
ENSG00000105711
ENSG00000106546
ENSG00000107186
ENSG00000107295
ENSG00000107742
ENSG00000108389
ENSG00000108700
ENSG00000108797
ENSG00000108932
ENSG00000108984
ENSG00000109265
ENSG00000109511
ENSG00000109771
ENSG00000109881
ENSG00000110031
ENSG00000110171
ENSG00000110675
ENSG00000110900
ENSG00000111087
ENSG00000111252
ENSG00000111371
ENSG00000111450
ENSG00000111644
ENSG00000111726
ENSG00000111799
ENSG00000111886
ENSG00000112182
ENSG00000112195
ENSG00000112293
ENSG00000112309
ENSG00000112319
ENSG00000112561
ENSG00000112761
ENSG00000112763
ENSG00000113209
ENSG00000113273
ENSG00000113296
ENSG00000113389
ENSG00000113749
ENSG00000114450
ENSG00000115112
ENSG00000115232
ENSG00000115255
ENSG00000115414
ENSG00000115556
ENSG00000115616
ENSG00000115844
ENSG00000116044
ENSG00000116260
ENSG00000116717
ENSG00000117151
ENSG00000118308
ENSG00000118402
ENSG00000118965
ENSG00000120049
ENSG00000120149
ENSG00000120645
ENSG00000121594
ENSG00000121904
ENSG00000122254
ENSG00000122378
ENSG00000122824
ENSG00000123159
ENSG00000123473
ENSG00000123500
ENSG00000124766
ENSG00000125245
ENSG00000125430
ENSG00000125434
ENSG00000125864
ENSG00000125968
ENSG00000126777
ENSG00000126778
ENSG00000127311
ENSG00000128045
ENSG00000128218
ENSG00000128309
ENSG00000128311
ENSG00000128438
ENSG00000128512
ENSG00000128965
ENSG00000129151
ENSG00000129167
ENSG00000129465
ENSG00000129521
ENSG00000130035
ENSG00000131016
ENSG00000131019
ENSG00000131187
ENSG00000132002
ENSG00000132274
ENSG00000132330
ENSG00000132518
ENSG00000132746
ENSG00000132821
ENSG00000132854
ENSG00000132965
ENSG00000133121
ENSG00000134121
ENSG00000134198
ENSG00000134215
ENSG00000134363
ENSG00000134775
ENSG00000135097
ENSG00000135298
ENSG00000135437
ENSG00000135678
ENSG00000135698
ENSG00000135736
ENSG00000135750
ENSG00000136541
ENSG00000137364
ENSG00000137628
ENSG00000137872
ENSG00000138028
ENSG00000138311
ENSG00000138411
ENSG00000139187
ENSG00000139194
ENSG00000139200
ENSG00000139278
ENSG00000139433
ENSG00000139921
ENSG00000140263
ENSG00000140519
ENSG00000140600
ENSG00000140993
ENSG00000141401
ENSG00000141441
ENSG00000141574
ENSG00000141682
ENSG00000142627
ENSG00000143178
ENSG00000143367
ENSG00000143515
ENSG00000143556
ENSG00000143590
ENSG00000143801
ENSG00000144229
ENSG00000144712
ENSG00000145244
ENSG00000145287
ENSG00000145416
ENSG00000146038
ENSG00000146477
ENSG00000146592
ENSG00000147138
ENSG00000147174
ENSG00000147647
ENSG00000147883
ENSG00000148154
ENSG00000148572
ENSG00000148848
ENSG00000148926
ENSG00000149021
ENSG00000149485
ENSG00000149809
ENSG00000150867
ENSG00000152128
ENSG00000152413
ENSG00000153071
ENSG00000153879
ENSG00000153898
ENSG00000153923
ENSG00000154027
ENSG00000154175
ENSG00000155090
ENSG00000156103
ENSG00000156475
ENSG00000157214
ENSG00000157350
ENSG00000157734
ENSG00000158113
ENSG00000159259
ENSG00000159958
ENSG00000160318
ENSG00000160613
ENSG00000160838
ENSG00000160856
ENSG00000161243
ENSG00000161298
ENSG00000161791
ENSG00000162004
ENSG00000162627
ENSG00000162981
ENSG00000163162
ENSG00000163220
ENSG00000163462
ENSG00000163491
ENSG00000163519
ENSG00000163812
ENSG00000163950
ENSG00000164087
ENSG00000164088
ENSG00000164236
ENSG00000164687
ENSG00000165124
ENSG00000165731
ENSG00000165868
ENSG00000166317
ENSG00000166343
ENSG00000166401
ENSG00000166573
ENSG00000166762
ENSG00000166833
ENSG00000166912
ENSG00000166924
ENSG00000166963
ENSG00000167081
ENSG00000167103
ENSG00000167664
ENSG00000167766
ENSG00000167775
ENSG00000168067
ENSG00000168329
ENSG00000168398
ENSG00000168916
ENSG00000169213
ENSG00000169241
ENSG00000169429
ENSG00000169436
ENSG00000169495
ENSG00000169891
ENSG00000169946
ENSG00000170011
ENSG00000170454
ENSG00000170465
ENSG00000170509
ENSG00000170703
ENSG00000170899
ENSG00000170927
ENSG00000171159
ENSG00000171246
ENSG00000171564
ENSG00000171798
ENSG00000171951
ENSG00000172508
ENSG00000172771
ENSG00000172782
ENSG00000172818
ENSG00000173207
ENSG00000173338
ENSG00000173546
ENSG00000173868
ENSG00000175063
ENSG00000175305
ENSG00000175315
ENSG00000175592
ENSG00000175906
ENSG00000175984
ENSG00000176387
ENSG00000176401
ENSG00000176438
ENSG00000176597
ENSG00000176678
ENSG00000178585
ENSG00000178821
ENSG00000178882
ENSG00000179314
ENSG00000179403
ENSG00000179820
ENSG00000179869
ENSG00000180044
ENSG00000180113
ENSG00000180340
ENSG00000180448
ENSG00000180549
ENSG00000180660
ENSG00000181458
ENSG00000182218
ENSG00000182472
ENSG00000182667
ENSG00000182700
ENSG00000182986
ENSG00000183307
ENSG00000183423
ENSG00000183722
ENSG00000184194
ENSG00000184363
ENSG00000184451
ENSG00000184497
ENSG00000185033
ENSG00000185070
ENSG00000185483
ENSG00000185559
ENSG00000185736
ENSG00000185909
ENSG00000185985
ENSG00000186056
ENSG00000186281
ENSG00000186340
ENSG00000187800
ENSG00000187808
ENSG00000187889
ENSG00000187942
ENSG00000188039
ENSG00000188060
ENSG00000188130
ENSG00000188206
ENSG00000188373
ENSG00000188452
ENSG00000188763
ENSG00000189420
ENSG00000189431
ENSG00000196139
ENSG00000196188
ENSG00000196263
ENSG00000196267
ENSG00000196344
ENSG00000196353
ENSG00000196517
ENSG00000196693
ENSG00000196876
ENSG00000196924
ENSG00000197181
ENSG00000197646
ENSG00000197816
ENSG00000197905
ENSG00000198003
ENSG00000198133
ENSG00000198435
ENSG00000198585
ENSG00000198691
ENSG00000198734
ENSG00000198963
ENSG00000201185
ENSG00000202198
ENSG00000202538
ENSG00000203497
ENSG00000203772
ENSG00000203837
ENSG00000204403
ENSG00000205426
ENSG00000206073
ENSG00000211662
ENSG00000211663
ENSG00000213145
ENSG00000213606
ENSG00000213865
ENSG00000214063
ENSG00000214357
ENSG00000214796
ENSG00000215068
ENSG00000218052
ENSG00000219607
ENSG00000220008
ENSG00000221944
ENSG00000221972
ENSG00000222009
ENSG00000223350
ENSG00000223396
ENSG00000224078
ENSG00000224137
ENSG00000224934
ENSG00000224984
ENSG00000225032
ENSG00000225614
ENSG00000225684
ENSG00000225968
ENSG00000226287
ENSG00000227357
ENSG00000227619
ENSG00000228223
ENSG00000228288
ENSG00000229180
ENSG00000229647
ENSG00000230438
ENSG00000231131
ENSG00000231731
ENSG00000232040
ENSG00000232807
ENSG00000233622
ENSG00000233695
ENSG00000233841
ENSG00000234546
ENSG00000234741
ENSG00000234912
ENSG00000235217
ENSG00000236304
ENSG00000236383
ENSG00000236609
ENSG00000237512
ENSG00000237594
ENSG00000237753
ENSG00000238121
ENSG00000239884
ENSG00000240382
ENSG00000241015
ENSG00000241386
ENSG00000241685
ENSG00000242258
ENSG00000242732
ENSG00000243836
ENSG00000244575
ENSG00000244945
ENSG00000245954
ENSG00000246859
ENSG00000247081
ENSG00000247095
ENSG00000248019
ENSG00000248890
ENSG00000249626
ENSG00000250942
ENSG00000251039
ENSG00000251595
ENSG00000255366
ENSG00000255471
ENSG00000255974
ENSG00000256164
ENSG00000257151
ENSG00000257354
ENSG00000258168
ENSG00000258227
ENSG00000258837
ENSG00000259820
ENSG00000259972
ENSG00000260005
ENSG00000260105
ENSG00000260135
ENSG00000261126
ENSG00000261326
ENSG00000261801
ENSG00000263345
ENSG00000263990
ENSG00000266088
ENSG00000267102
ENSG00000267127
ENSG00000267272
ENSG00000267934
ENSG00000268758
ENSG00000269220
ENSG00000269911
ENSG00000270012
ENSG00000271009
ENSG00000271178
ENSG00000271579
ENSG00000271833
ENSG00000271856
ENSG00000272037
ENSG00000272078
ENSG00000272405
ENSG00000272419
ENSG00000272872
ENSG00000273100
ENSG00000273179
ENSG00000273373
ENSG00000273837
ENSG00000273847
ENSG00000274220
ENSG00000274444
ENSG00000274712
ENSG00000274925
ENSG00000276148
ENSG00000276168
ENSG00000276335
ENSG00000276698
ENSG00000276975
ENSG00000278709
ENSG00000278989
ENSG00000279312
ENSG00000279561
ENSG00000280332

## Sheet: Common
Table S7. List of all differentially expressed genes (DEGs) between AUB-PrC cells and their tissue counterparts that are common between the unaffected and tumor samples (2840).
ENSG00000000938
ENSG00000001084
ENSG00000001626
ENSG00000002933
ENSG00000003756
ENSG00000004399
ENSG00000004468
ENSG00000004534
ENSG00000004776
ENSG00000004777
ENSG00000004799
ENSG00000005102
ENSG00000005108
ENSG00000005249
ENSG00000005379
ENSG00000005844
ENSG00000005884
ENSG00000006071
ENSG00000006118
ENSG00000006638
ENSG00000007062
ENSG00000007264
ENSG00000007312
ENSG00000007314
ENSG00000007908
ENSG00000007933
ENSG00000008118
ENSG00000008226
ENSG00000008277
ENSG00000008311
ENSG00000009694
ENSG00000009790
ENSG00000010278
ENSG00000010282
ENSG00000010295
ENSG00000010327
ENSG00000010438
ENSG00000010610
ENSG00000010671
ENSG00000011426
ENSG00000011465
ENSG00000011590
ENSG00000011600
ENSG00000012048
ENSG00000012124
ENSG00000012223
ENSG00000012232
ENSG00000013725
ENSG00000014257
ENSG00000015285
ENSG00000017427
ENSG00000017483
ENSG00000018280
ENSG00000018625
ENSG00000019169
ENSG00000019485
ENSG00000019582
ENSG00000019991
ENSG00000020181
ENSG00000020633
ENSG00000022267
ENSG00000023445
ENSG00000023902
ENSG00000023909
ENSG00000025423
ENSG00000026508
ENSG00000026751
ENSG00000026950
ENSG00000027869
ENSG00000028137
ENSG00000029153
ENSG00000031081
ENSG00000034971
ENSG00000035115
ENSG00000035499
ENSG00000035720
ENSG00000035862
ENSG00000036530
ENSG00000037280
ENSG00000038945
ENSG00000039537
ENSG00000040608
ENSG00000040731
ENSG00000041353
ENSG00000042062
ENSG00000042832
ENSG00000042980
ENSG00000043462
ENSG00000044524
ENSG00000046604
ENSG00000046889
ENSG00000047648
ENSG00000048052
ENSG00000048462
ENSG00000048540
ENSG00000048740
ENSG00000049089
ENSG00000049540
ENSG00000049768
ENSG00000050030
ENSG00000050405
ENSG00000050555
ENSG00000050628
ENSG00000051108
ENSG00000051180
ENSG00000051341
ENSG00000051596
ENSG00000052802
ENSG00000053328
ENSG00000053918
ENSG00000054938
ENSG00000054983
ENSG00000055118
ENSG00000055955
ENSG00000056487
ENSG00000056558
ENSG00000056998
ENSG00000057019
ENSG00000057149
ENSG00000058056
ENSG00000058085
ENSG00000058866
ENSG00000059377
ENSG00000059378
ENSG00000059804
ENSG00000060558
ENSG00000060709
ENSG00000061337
ENSG00000061455
ENSG00000062038
ENSG00000062282
ENSG00000062524
ENSG00000063127
ENSG00000063660
ENSG00000064201
ENSG00000064205
ENSG00000064692
ENSG00000064886
ENSG00000064989
ENSG00000065328
ENSG00000065413
ENSG00000065534
ENSG00000065609
ENSG00000065618
ENSG00000065989
ENSG00000066056
ENSG00000066084
ENSG00000066248
ENSG00000066279
ENSG00000066294
ENSG00000066336
ENSG00000066629
ENSG00000067191
ENSG00000067225
ENSG00000067798
ENSG00000067840
ENSG00000068024
ENSG00000068079
ENSG00000068489
ENSG00000068615
ENSG00000068831
ENSG00000068976
ENSG00000069011
ENSG00000069122
ENSG00000069431
ENSG00000069493
ENSG00000069535
ENSG00000069702
ENSG00000069812
ENSG00000069956
ENSG00000070193
ENSG00000070731
ENSG00000070756
ENSG00000071054
ENSG00000071073
ENSG00000071205
ENSG00000071282
ENSG00000071539
ENSG00000071991
ENSG00000072163
ENSG00000072571
ENSG00000072682
ENSG00000072694
ENSG00000072818
ENSG00000072952
ENSG00000073712
ENSG00000073792
ENSG00000073861
ENSG00000073910
ENSG00000074047
ENSG00000074181
ENSG00000074370
ENSG00000074410
ENSG00000074416
ENSG00000074657
ENSG00000074706
ENSG00000075035
ENSG00000075073
ENSG00000075151
ENSG00000075218
ENSG00000075234
ENSG00000075275
ENSG00000075618
ENSG00000075884
ENSG00000076344
ENSG00000076555
ENSG00000076662
ENSG00000076706
ENSG00000077157
ENSG00000077264
ENSG00000077274
ENSG00000077420
ENSG00000077522
ENSG00000077616
ENSG00000077684
ENSG00000077782
ENSG00000077942
ENSG00000077943
ENSG00000077984
ENSG00000078053
ENSG00000078295
ENSG00000078328
ENSG00000078487
ENSG00000078549
ENSG00000078589
ENSG00000078596
ENSG00000078687
ENSG00000078814
ENSG00000079102
ENSG00000079150
ENSG00000079263
ENSG00000079308
ENSG00000079337
ENSG00000079459
ENSG00000079691
ENSG00000079819
ENSG00000079931
ENSG00000080224
ENSG00000080573
ENSG00000080709
ENSG00000080819
ENSG00000080854
ENSG00000081052
ENSG00000081189
ENSG00000081237
ENSG00000081277
ENSG00000081818
ENSG00000082014
ENSG00000082175
ENSG00000082397
ENSG00000082482
ENSG00000082512
ENSG00000082701
ENSG00000083067
ENSG00000083814
ENSG00000084636
ENSG00000085265
ENSG00000085514
ENSG00000085563
ENSG00000085741
ENSG00000086205
ENSG00000086288
ENSG00000086289
ENSG00000086696
ENSG00000086730
ENSG00000087076
ENSG00000087085
ENSG00000087086
ENSG00000087116
ENSG00000087245
ENSG00000087250
ENSG00000087258
ENSG00000087303
ENSG00000087494
ENSG00000087586
ENSG00000088320
ENSG00000088325
ENSG00000088448
ENSG00000088538
ENSG00000088543
ENSG00000088726
ENSG00000088827
ENSG00000088882
ENSG00000088992
ENSG00000089012
ENSG00000089041
ENSG00000089225
ENSG00000089356
ENSG00000089472
ENSG00000089682
ENSG00000089685
ENSG00000089692
ENSG00000089820
ENSG00000089902
ENSG00000090054
ENSG00000090104
ENSG00000090376
ENSG00000090382
ENSG00000090539
ENSG00000090659
ENSG00000090776
ENSG00000090889
ENSG00000091136
ENSG00000091317
ENSG00000091409
ENSG00000091513
ENSG00000091651
ENSG00000091972
ENSG00000091986
ENSG00000092009
ENSG00000092051
ENSG00000092054
ENSG00000092621
ENSG00000092853
ENSG00000092929
ENSG00000093009
ENSG00000093072
ENSG00000094804
ENSG00000095002
ENSG00000095370
ENSG00000095587
ENSG00000095637
ENSG00000095917
ENSG00000096060
ENSG00000096063
ENSG00000096088
ENSG00000096696
ENSG00000096996
ENSG00000097021
ENSG00000099194
ENSG00000099204
ENSG00000099219
ENSG00000099810
ENSG00000099954
ENSG00000099960
ENSG00000099994
ENSG00000099998
ENSG00000100003
ENSG00000100055
ENSG00000100060
ENSG00000100079
ENSG00000100116
ENSG00000100285
ENSG00000100292
ENSG00000100307
ENSG00000100311
ENSG00000100342
ENSG00000100344
ENSG00000100351
ENSG00000100365
ENSG00000100368
ENSG00000100427
ENSG00000100448
ENSG00000100450
ENSG00000100453
ENSG00000100473
ENSG00000100504
ENSG00000100526
ENSG00000100558
ENSG00000100593
ENSG00000100599
ENSG00000100626
ENSG00000100721
ENSG00000100884
ENSG00000100968
ENSG00000100985
ENSG00000100994
ENSG00000101003
ENSG00000101082
ENSG00000101096
ENSG00000101098
ENSG00000101134
ENSG00000101144
ENSG00000101194
ENSG00000101210
ENSG00000101255
ENSG00000101265
ENSG00000101331
ENSG00000101335
ENSG00000101336
ENSG00000101347
ENSG00000101445
ENSG00000101460
ENSG00000101463
ENSG00000101470
ENSG00000101605
ENSG00000101670
ENSG00000101773
ENSG00000101849
ENSG00000101916
ENSG00000101935
ENSG00000101938
ENSG00000101951
ENSG00000101955
ENSG00000102032
ENSG00000102245
ENSG00000102385
ENSG00000102445
ENSG00000102471
ENSG00000102524
ENSG00000102572
ENSG00000102683
ENSG00000102699
ENSG00000102755
ENSG00000102802
ENSG00000102837
ENSG00000102878
ENSG00000102879
ENSG00000102886
ENSG00000102935
ENSG00000102962
ENSG00000103021
ENSG00000103044
ENSG00000103056
ENSG00000103175
ENSG00000103196
ENSG00000103241
ENSG00000103257
ENSG00000103472
ENSG00000103485
ENSG00000103489
ENSG00000103522
ENSG00000103569
ENSG00000103710
ENSG00000104043
ENSG00000104213
ENSG00000104313
ENSG00000104324
ENSG00000104413
ENSG00000104415
ENSG00000104490
ENSG00000104549
ENSG00000104723
ENSG00000104738
ENSG00000104814
ENSG00000104879
ENSG00000104892
ENSG00000104894
ENSG00000104903
ENSG00000104936
ENSG00000104951
ENSG00000104953
ENSG00000104967
ENSG00000105011
ENSG00000105122
ENSG00000105137
ENSG00000105246
ENSG00000105369
ENSG00000105374
ENSG00000105376
ENSG00000105383
ENSG00000105419
ENSG00000105472
ENSG00000105483
ENSG00000105499
ENSG00000105538
ENSG00000105639
ENSG00000105643
ENSG00000105737
ENSG00000105755
ENSG00000105851
ENSG00000105894
ENSG00000105967
ENSG00000105989
ENSG00000105991
ENSG00000106018
ENSG00000106034
ENSG00000106038
ENSG00000106066
ENSG00000106069
ENSG00000106078
ENSG00000106333
ENSG00000106367
ENSG00000106483
ENSG00000106484
ENSG00000106537
ENSG00000106538
ENSG00000106560
ENSG00000106565
ENSG00000106624
ENSG00000106772
ENSG00000106780
ENSG00000106809
ENSG00000106819
ENSG00000106823
ENSG00000106829
ENSG00000106853
ENSG00000106948
ENSG00000106952
ENSG00000106991
ENSG00000107099
ENSG00000107317
ENSG00000107438
ENSG00000107518
ENSG00000107551
ENSG00000107562
ENSG00000107566
ENSG00000107611
ENSG00000107719
ENSG00000107789
ENSG00000107796
ENSG00000107984
ENSG00000108001
ENSG00000108018
ENSG00000108176
ENSG00000108370
ENSG00000108381
ENSG00000108387
ENSG00000108405
ENSG00000108515
ENSG00000108582
ENSG00000108602
ENSG00000108622
ENSG00000108691
ENSG00000108773
ENSG00000108798
ENSG00000108821
ENSG00000108823
ENSG00000108830
ENSG00000108924
ENSG00000108950
ENSG00000108960
ENSG00000109063
ENSG00000109099
ENSG00000109321
ENSG00000109501
ENSG00000109610
ENSG00000109674
ENSG00000109738
ENSG00000109794
ENSG00000109805
ENSG00000109819
ENSG00000109846
ENSG00000109906
ENSG00000109927
ENSG00000109956
ENSG00000110076
ENSG00000110077
ENSG00000110079
ENSG00000110237
ENSG00000110324
ENSG00000110400
ENSG00000110427
ENSG00000110446
ENSG00000110448
ENSG00000110665
ENSG00000110680
ENSG00000110777
ENSG00000110799
ENSG00000110848
ENSG00000110852
ENSG00000110876
ENSG00000110921
ENSG00000110934
ENSG00000111046
ENSG00000111052
ENSG00000111077
ENSG00000111186
ENSG00000111206
ENSG00000111247
ENSG00000111249
ENSG00000111341
ENSG00000111348
ENSG00000111452
ENSG00000111664
ENSG00000111666
ENSG00000111674
ENSG00000111728
ENSG00000111729
ENSG00000111752
ENSG00000111796
ENSG00000111801
ENSG00000111879
ENSG00000111885
ENSG00000111913
ENSG00000111981
ENSG00000112096
ENSG00000112137
ENSG00000112149
ENSG00000112183
ENSG00000112208
ENSG00000112214
ENSG00000112280
ENSG00000112297
ENSG00000112299
ENSG00000112303
ENSG00000112320
ENSG00000112378
ENSG00000112394
ENSG00000112414
ENSG00000112425
ENSG00000112559
ENSG00000112562
ENSG00000112655
ENSG00000112742
ENSG00000112759
ENSG00000112769
ENSG00000112782
ENSG00000112799
ENSG00000112936
ENSG00000112984
ENSG00000113088
ENSG00000113108
ENSG00000113140
ENSG00000113161
ENSG00000113212
ENSG00000113231
ENSG00000113248
ENSG00000113263
ENSG00000113319
ENSG00000113361
ENSG00000113396
ENSG00000113448
ENSG00000113494
ENSG00000113532
ENSG00000113555
ENSG00000113594
ENSG00000113621
ENSG00000113657
ENSG00000113721
ENSG00000113810
ENSG00000113924
ENSG00000113971
ENSG00000114013
ENSG00000114200
ENSG00000114346
ENSG00000114354
ENSG00000114626
ENSG00000114638
ENSG00000114654
ENSG00000114698
ENSG00000114738
ENSG00000114854
ENSG00000115008
ENSG00000115085
ENSG00000115163
ENSG00000115165
ENSG00000115252
ENSG00000115318
ENSG00000115325
ENSG00000115353
ENSG00000115361
ENSG00000115461
ENSG00000115468
ENSG00000115523
ENSG00000115526
ENSG00000115590
ENSG00000115594
ENSG00000115607
ENSG00000115884
ENSG00000115896
ENSG00000115935
ENSG00000115956
ENSG00000116031
ENSG00000116117
ENSG00000116132
ENSG00000116133
ENSG00000116157
ENSG00000116194
ENSG00000116237
ENSG00000116574
ENSG00000116661
ENSG00000116741
ENSG00000116748
ENSG00000116774
ENSG00000116824
ENSG00000116833
ENSG00000116852
ENSG00000117013
ENSG00000117020
ENSG00000117069
ENSG00000117090
ENSG00000117091
ENSG00000117154
ENSG00000117215
ENSG00000117228
ENSG00000117245
ENSG00000117360
ENSG00000117394
ENSG00000117399
ENSG00000117425
ENSG00000117594
ENSG00000117616
ENSG00000117632
ENSG00000117643
ENSG00000117650
ENSG00000117724
ENSG00000118004
ENSG00000118193
ENSG00000118242
ENSG00000118292
ENSG00000118473
ENSG00000118526
ENSG00000118729
ENSG00000118777
ENSG00000118785
ENSG00000118946
ENSG00000119138
ENSG00000119147
ENSG00000119314
ENSG00000119508
ENSG00000119514
ENSG00000119535
ENSG00000119541
ENSG00000119686
ENSG00000119699
ENSG00000119711
ENSG00000119714
ENSG00000119782
ENSG00000119865
ENSG00000119946
ENSG00000119979
ENSG00000120156
ENSG00000120251
ENSG00000120256
ENSG00000120279
ENSG00000120280
ENSG00000120458
ENSG00000120539
ENSG00000120693
ENSG00000120729
ENSG00000120756
ENSG00000120820
ENSG00000120903
ENSG00000120907
ENSG00000121068
ENSG00000121152
ENSG00000121207
ENSG00000121310
ENSG00000121316
ENSG00000121361
ENSG00000121552
ENSG00000121577
ENSG00000121621
ENSG00000121690
ENSG00000121742
ENSG00000121743
ENSG00000121769
ENSG00000121797
ENSG00000121807
ENSG00000121871
ENSG00000121895
ENSG00000121898
ENSG00000121933
ENSG00000121966
ENSG00000122025
ENSG00000122035
ENSG00000122122
ENSG00000122176
ENSG00000122180
ENSG00000122188
ENSG00000122223
ENSG00000122224
ENSG00000122367
ENSG00000122574
ENSG00000122585
ENSG00000122641
ENSG00000122679
ENSG00000122694
ENSG00000122756
ENSG00000122786
ENSG00000122861
ENSG00000122862
ENSG00000122952
ENSG00000122966
ENSG00000122986
ENSG00000123096
ENSG00000123119
ENSG00000123219
ENSG00000123243
ENSG00000123329
ENSG00000123338
ENSG00000123342
ENSG00000123358
ENSG00000123360
ENSG00000123364
ENSG00000123485
ENSG00000123496
ENSG00000123560
ENSG00000123570
ENSG00000123572
ENSG00000123610
ENSG00000123685
ENSG00000123689
ENSG00000123892
ENSG00000123983
ENSG00000124104
ENSG00000124126
ENSG00000124145
ENSG00000124191
ENSG00000124203
ENSG00000124205
ENSG00000124212
ENSG00000124256
ENSG00000124343
ENSG00000124440
ENSG00000124466
ENSG00000124479
ENSG00000124491
ENSG00000124701
ENSG00000124713
ENSG00000124762
ENSG00000124772
ENSG00000124882
ENSG00000125144
ENSG00000125257
ENSG00000125266
ENSG00000125285
ENSG00000125384
ENSG00000125503
ENSG00000125657
ENSG00000125675
ENSG00000125730
ENSG00000125735
ENSG00000125810
ENSG00000125869
ENSG00000125910
ENSG00000126218
ENSG00000126264
ENSG00000126351
ENSG00000126353
ENSG00000126561
ENSG00000126562
ENSG00000126709
ENSG00000126759
ENSG00000126787
ENSG00000126860
ENSG00000126878
ENSG00000126882
ENSG00000126895
ENSG00000126950
ENSG00000127074
ENSG00000127083
ENSG00000127241
ENSG00000127324
ENSG00000127329
ENSG00000127423
ENSG00000127472
ENSG00000127528
ENSG00000127533
ENSG00000127564
ENSG00000127743
ENSG00000127870
ENSG00000127903
ENSG00000127920
ENSG00000127951
ENSG00000128052
ENSG00000128253
ENSG00000128262
ENSG00000128266
ENSG00000128284
ENSG00000128335
ENSG00000128346
ENSG00000128482
ENSG00000128487
ENSG00000128510
ENSG00000128567
ENSG00000128573
ENSG00000128578
ENSG00000128591
ENSG00000128596
ENSG00000128606
ENSG00000128641
ENSG00000128655
ENSG00000128656
ENSG00000128709
ENSG00000128815
ENSG00000128849
ENSG00000128917
ENSG00000128918
ENSG00000129009
ENSG00000129194
ENSG00000129195
ENSG00000129235
ENSG00000129244
ENSG00000129450
ENSG00000129451
ENSG00000129455
ENSG00000129467
ENSG00000129474
ENSG00000129538
ENSG00000129596
ENSG00000129675
ENSG00000129682
ENSG00000129749
ENSG00000129993
ENSG00000130052
ENSG00000130164
ENSG00000130176
ENSG00000130201
ENSG00000130208
ENSG00000130222
ENSG00000130224
ENSG00000130294
ENSG00000130300
ENSG00000130303
ENSG00000130307
ENSG00000130413
ENSG00000130528
ENSG00000130558
ENSG00000130592
ENSG00000130595
ENSG00000130598
ENSG00000130600
ENSG00000130635
ENSG00000130653
ENSG00000130751
ENSG00000130755
ENSG00000130775
ENSG00000130822
ENSG00000130829
ENSG00000130830
ENSG00000130844
ENSG00000130988
ENSG00000131015
ENSG00000131018
ENSG00000131055
ENSG00000131097
ENSG00000131153
ENSG00000131188
ENSG00000131196
ENSG00000131203
ENSG00000131378
ENSG00000131386
ENSG00000131401
ENSG00000131459
ENSG00000131471
ENSG00000131477
ENSG00000131634
ENSG00000131730
ENSG00000131747
ENSG00000131831
ENSG00000132182
ENSG00000132185
ENSG00000132256
ENSG00000132329
ENSG00000132386
ENSG00000132465
ENSG00000132514
ENSG00000132522
ENSG00000132530
ENSG00000132554
ENSG00000132622
ENSG00000132639
ENSG00000132646
ENSG00000132688
ENSG00000132698
ENSG00000132702
ENSG00000132704
ENSG00000132718
ENSG00000132773
ENSG00000132840
ENSG00000133048
ENSG00000133063
ENSG00000133067
ENSG00000133083
ENSG00000133101
ENSG00000133106
ENSG00000133107
ENSG00000133110
ENSG00000133116
ENSG00000133119
ENSG00000133135
ENSG00000133246
ENSG00000133321
ENSG00000133392
ENSG00000133561
ENSG00000133574
ENSG00000133624
ENSG00000133687
ENSG00000133710
ENSG00000133800
ENSG00000133818
ENSG00000133878
ENSG00000134020
ENSG00000134057
ENSG00000134061
ENSG00000134072
ENSG00000134201
ENSG00000134242
ENSG00000134245
ENSG00000134262
ENSG00000134285
ENSG00000134294
ENSG00000134321
ENSG00000134326
ENSG00000134460
ENSG00000134470
ENSG00000134516
ENSG00000134532
ENSG00000134533
ENSG00000134539
ENSG00000134627
ENSG00000134684
ENSG00000134755
ENSG00000134757
ENSG00000134762
ENSG00000134769
ENSG00000134802
ENSG00000134824
ENSG00000134827
ENSG00000134853
ENSG00000134871
ENSG00000134917
ENSG00000134986
ENSG00000135046
ENSG00000135069
ENSG00000135077
ENSG00000135094
ENSG00000135144
ENSG00000135218
ENSG00000135333
ENSG00000135363
ENSG00000135378
ENSG00000135424
ENSG00000135426
ENSG00000135439
ENSG00000135447
ENSG00000135454
ENSG00000135472
ENSG00000135502
ENSG00000135540
ENSG00000135596
ENSG00000135636
ENSG00000135744
ENSG00000135823
ENSG00000135905
ENSG00000135916
ENSG00000135925
ENSG00000135929
ENSG00000136040
ENSG00000136099
ENSG00000136108
ENSG00000136147
ENSG00000136155
ENSG00000136160
ENSG00000136167
ENSG00000136235
ENSG00000136244
ENSG00000136250
ENSG00000136286
ENSG00000136383
ENSG00000136404
ENSG00000136490
ENSG00000136492
ENSG00000136546
ENSG00000136573
ENSG00000136630
ENSG00000136689
ENSG00000136717
ENSG00000136732
ENSG00000136802
ENSG00000136824
ENSG00000136842
ENSG00000136859
ENSG00000136869
ENSG00000136883
ENSG00000136895
ENSG00000136943
ENSG00000136960
ENSG00000136999
ENSG00000137070
ENSG00000137077
ENSG00000137078
ENSG00000137094
ENSG00000137098
ENSG00000137124
ENSG00000137198
ENSG00000137269
ENSG00000137309
ENSG00000137440
ENSG00000137486
ENSG00000137491
ENSG00000137496
ENSG00000137507
ENSG00000137558
ENSG00000137563
ENSG00000137571
ENSG00000137573
ENSG00000137672
ENSG00000137673
ENSG00000137726
ENSG00000137727
ENSG00000137804
ENSG00000137807
ENSG00000137809
ENSG00000137812
ENSG00000137819
ENSG00000137841
ENSG00000137959
ENSG00000137975
ENSG00000138074
ENSG00000138080
ENSG00000138100
ENSG00000138135
ENSG00000138160
ENSG00000138180
ENSG00000138182
ENSG00000138185
ENSG00000138271
ENSG00000138356
ENSG00000138413
ENSG00000138594
ENSG00000138615
ENSG00000138639
ENSG00000138642
ENSG00000138646
ENSG00000138650
ENSG00000138675
ENSG00000138685
ENSG00000138722
ENSG00000138735
ENSG00000138755
ENSG00000138758
ENSG00000138778
ENSG00000138792
ENSG00000138829
ENSG00000138944
ENSG00000138964
ENSG00000139192
ENSG00000139193
ENSG00000139220
ENSG00000139289
ENSG00000139318
ENSG00000139329
ENSG00000139438
ENSG00000139508
ENSG00000139567
ENSG00000139597
ENSG00000139618
ENSG00000139629
ENSG00000139734
ENSG00000139910
ENSG00000139914
ENSG00000139970
ENSG00000139988
ENSG00000140022
ENSG00000140030
ENSG00000140092
ENSG00000140284
ENSG00000140285
ENSG00000140287
ENSG00000140368
ENSG00000140416
ENSG00000140450
ENSG00000140459
ENSG00000140525
ENSG00000140538
ENSG00000140678
ENSG00000140682
ENSG00000140749
ENSG00000140795
ENSG00000140807
ENSG00000140853
ENSG00000140937
ENSG00000140945
ENSG00000140950
ENSG00000140968
ENSG00000141052
ENSG00000141293
ENSG00000141338
ENSG00000141431
ENSG00000141449
ENSG00000141480
ENSG00000141506
ENSG00000141519
ENSG00000141639
ENSG00000141750
ENSG00000142089
ENSG00000142102
ENSG00000142156
ENSG00000142173
ENSG00000142185
ENSG00000142192
ENSG00000142227
ENSG00000142303
ENSG00000142347
ENSG00000142449
ENSG00000142494
ENSG00000142512
ENSG00000142515
ENSG00000142552
ENSG00000142583
ENSG00000142611
ENSG00000142657
ENSG00000142661
ENSG00000142731
ENSG00000142867
ENSG00000142959
ENSG00000143028
ENSG00000143061
ENSG00000143110
ENSG00000143119
ENSG00000143125
ENSG00000143126
ENSG00000143127
ENSG00000143185
ENSG00000143194
ENSG00000143195
ENSG00000143196
ENSG00000143226
ENSG00000143248
ENSG00000143297
ENSG00000143318
ENSG00000143320
ENSG00000143333
ENSG00000143341
ENSG00000143344
ENSG00000143387
ENSG00000143434
ENSG00000143476
ENSG00000143603
ENSG00000143632
ENSG00000143768
ENSG00000143851
ENSG00000143878
ENSG00000143995
ENSG00000144036
ENSG00000144063
ENSG00000144136
ENSG00000144152
ENSG00000144218
ENSG00000144230
ENSG00000144278
ENSG00000144339
ENSG00000144354
ENSG00000144445
ENSG00000144452
ENSG00000144481
ENSG00000144488
ENSG00000144596
ENSG00000144619
ENSG00000144668
ENSG00000144681
ENSG00000144724
ENSG00000144810
ENSG00000144834
ENSG00000144837
ENSG00000144857
ENSG00000144891
ENSG00000145012
ENSG00000145022
ENSG00000145087
ENSG00000145147
ENSG00000145247
ENSG00000145362
ENSG00000145423
ENSG00000145428
ENSG00000145545
ENSG00000145569
ENSG00000145632
ENSG00000145649
ENSG00000145703
ENSG00000145708
ENSG00000145861
ENSG00000145934
ENSG00000145936
ENSG00000146013
ENSG00000146094
ENSG00000146122
ENSG00000146151
ENSG00000146192
ENSG00000146197
ENSG00000146205
ENSG00000146215
ENSG00000146242
ENSG00000146285
ENSG00000146352
ENSG00000146374
ENSG00000146670
ENSG00000146674
ENSG00000146733
ENSG00000146918
ENSG00000146966
ENSG00000147027
ENSG00000147044
ENSG00000147113
ENSG00000147166
ENSG00000147168
ENSG00000147251
ENSG00000147255
ENSG00000147408
ENSG00000147443
ENSG00000147509
ENSG00000147526
ENSG00000147570
ENSG00000147576
ENSG00000147588
ENSG00000147655
ENSG00000147689
ENSG00000148053
ENSG00000148175
ENSG00000148219
ENSG00000148288
ENSG00000148357
ENSG00000148516
ENSG00000148541
ENSG00000148655
ENSG00000148677
ENSG00000148680
ENSG00000148773
ENSG00000148798
ENSG00000149131
ENSG00000149150
ENSG00000149177
ENSG00000149212
ENSG00000149294
ENSG00000149328
ENSG00000149380
ENSG00000149403
ENSG00000149451
ENSG00000149534
ENSG00000149554
ENSG00000149564
ENSG00000149591
ENSG00000149596
ENSG00000149599
ENSG00000149633
ENSG00000149781
ENSG00000149948
ENSG00000149970
ENSG00000150048
ENSG00000150051
ENSG00000150054
ENSG00000150337
ENSG00000150510
ENSG00000150594
ENSG00000150625
ENSG00000150637
ENSG00000150681
ENSG00000150764
ENSG00000150782
ENSG00000150977
ENSG00000150995
ENSG00000151012
ENSG00000151062
ENSG00000151067
ENSG00000151090
ENSG00000151136
ENSG00000151292
ENSG00000151322
ENSG00000151376
ENSG00000151490
ENSG00000151572
ENSG00000151617
ENSG00000151632
ENSG00000151650
ENSG00000151692
ENSG00000151694
ENSG00000151702
ENSG00000151715
ENSG00000151725
ENSG00000151789
ENSG00000151812
ENSG00000151892
ENSG00000152049
ENSG00000152056
ENSG00000152092
ENSG00000152137
ENSG00000152213
ENSG00000152270
ENSG00000152377
ENSG00000152402
ENSG00000152495
ENSG00000152583
ENSG00000152672
ENSG00000152689
ENSG00000152760
ENSG00000152784
ENSG00000152804
ENSG00000152931
ENSG00000152953
ENSG00000152969
ENSG00000153012
ENSG00000153044
ENSG00000153064
ENSG00000153113
ENSG00000153179
ENSG00000153283
ENSG00000153294
ENSG00000153404
ENSG00000153446
ENSG00000153563
ENSG00000153707
ENSG00000153714
ENSG00000153814
ENSG00000153823
ENSG00000153902
ENSG00000153933
ENSG00000153956
ENSG00000153976
ENSG00000154096
ENSG00000154102
ENSG00000154114
ENSG00000154133
ENSG00000154188
ENSG00000154258
ENSG00000154262
ENSG00000154330
ENSG00000154451
ENSG00000154553
ENSG00000154556
ENSG00000154589
ENSG00000154678
ENSG00000154721
ENSG00000154736
ENSG00000154764
ENSG00000154783
ENSG00000154822
ENSG00000154864
ENSG00000154928
ENSG00000154930
ENSG00000155011
ENSG00000155093
ENSG00000155307
ENSG00000155465
ENSG00000155629
ENSG00000155657
ENSG00000155659
ENSG00000155816
ENSG00000155849
ENSG00000155926
ENSG00000155962
ENSG00000156049
ENSG00000156076
ENSG00000156110
ENSG00000156113
ENSG00000156127
ENSG00000156218
ENSG00000156234
ENSG00000156265
ENSG00000156398
ENSG00000156427
ENSG00000156453
ENSG00000156463
ENSG00000156535
ENSG00000156738
ENSG00000156804
ENSG00000156970
ENSG00000157103
ENSG00000157110
ENSG00000157193
ENSG00000157404
ENSG00000157445
ENSG00000157456
ENSG00000157502
ENSG00000157514
ENSG00000157554
ENSG00000157570
ENSG00000157601
ENSG00000157766
ENSG00000157782
ENSG00000157978
ENSG00000158022
ENSG00000158062
ENSG00000158125
ENSG00000158163
ENSG00000158186
ENSG00000158270
ENSG00000158292
ENSG00000158315
ENSG00000158402
ENSG00000158445
ENSG00000158473
ENSG00000158481
ENSG00000158488
ENSG00000158517
ENSG00000158528
ENSG00000158555
ENSG00000158560
ENSG00000158714
ENSG00000158715
ENSG00000158717
ENSG00000158825
ENSG00000158859
ENSG00000158869
ENSG00000158887
ENSG00000159166
ENSG00000159176
ENSG00000159182
ENSG00000159189
ENSG00000159212
ENSG00000159228
ENSG00000159251
ENSG00000159307
ENSG00000159403
ENSG00000159433
ENSG00000159588
ENSG00000159640
ENSG00000159674
ENSG00000159713
ENSG00000159753
ENSG00000159761
ENSG00000159784
ENSG00000159899
ENSG00000160013
ENSG00000160097
ENSG00000160111
ENSG00000160145
ENSG00000160185
ENSG00000160191
ENSG00000160219
ENSG00000160255
ENSG00000160307
ENSG00000160460
ENSG00000160469
ENSG00000160539
ENSG00000160593
ENSG00000160654
ENSG00000160791
ENSG00000160801
ENSG00000160808
ENSG00000160862
ENSG00000160883
ENSG00000160961
ENSG00000161055
ENSG00000161249
ENSG00000161265
ENSG00000161281
ENSG00000161381
ENSG00000161405
ENSG00000161544
ENSG00000161638
ENSG00000161647
ENSG00000161649
ENSG00000161714
ENSG00000161800
ENSG00000161835
ENSG00000161896
ENSG00000161929
ENSG00000161940
ENSG00000162174
ENSG00000162241
ENSG00000162267
ENSG00000162341
ENSG00000162367
ENSG00000162373
ENSG00000162383
ENSG00000162407
ENSG00000162409
ENSG00000162415
ENSG00000162426
ENSG00000162461
ENSG00000162511
ENSG00000162512
ENSG00000162543
ENSG00000162551
ENSG00000162576
ENSG00000162614
ENSG00000162618
ENSG00000162630
ENSG00000162639
ENSG00000162654
ENSG00000162669
ENSG00000162687
ENSG00000162692
ENSG00000162706
ENSG00000162711
ENSG00000162733
ENSG00000162739
ENSG00000162745
ENSG00000162783
ENSG00000162804
ENSG00000162878
ENSG00000162882
ENSG00000162892
ENSG00000162894
ENSG00000162909
ENSG00000162944
ENSG00000162946
ENSG00000162989
ENSG00000162998
ENSG00000163017
ENSG00000163032
ENSG00000163072
ENSG00000163092
ENSG00000163106
ENSG00000163131
ENSG00000163132
ENSG00000163145
ENSG00000163154
ENSG00000163191
ENSG00000163207
ENSG00000163219
ENSG00000163235
ENSG00000163239
ENSG00000163249
ENSG00000163293
ENSG00000163297
ENSG00000163331
ENSG00000163359
ENSG00000163430
ENSG00000163431
ENSG00000163453
ENSG00000163508
ENSG00000163531
ENSG00000163535
ENSG00000163563
ENSG00000163564
ENSG00000163568
ENSG00000163596
ENSG00000163597
ENSG00000163599
ENSG00000163600
ENSG00000163618
ENSG00000163624
ENSG00000163638
ENSG00000163644
ENSG00000163661
ENSG00000163689
ENSG00000163710
ENSG00000163751
ENSG00000163762
ENSG00000163803
ENSG00000163815
ENSG00000163823
ENSG00000163827
ENSG00000163873
ENSG00000163884
ENSG00000163909
ENSG00000163931
ENSG00000163995
ENSG00000164024
ENSG00000164035
ENSG00000164045
ENSG00000164056
ENSG00000164070
ENSG00000164086
ENSG00000164106
ENSG00000164109
ENSG00000164122
ENSG00000164125
ENSG00000164128
ENSG00000164136
ENSG00000164161
ENSG00000164171
ENSG00000164188
ENSG00000164251
ENSG00000164303
ENSG00000164308
ENSG00000164330
ENSG00000164344
ENSG00000164379
ENSG00000164430
ENSG00000164434
ENSG00000164440
ENSG00000164465
ENSG00000164483
ENSG00000164488
ENSG00000164520
ENSG00000164530
ENSG00000164543
ENSG00000164591
ENSG00000164611
ENSG00000164616
ENSG00000164619
ENSG00000164691
ENSG00000164692
ENSG00000164736
ENSG00000164742
ENSG00000164764
ENSG00000164776
ENSG00000164825
ENSG00000164867
ENSG00000164879
ENSG00000164924
ENSG00000164929
ENSG00000164930
ENSG00000164946
ENSG00000164951
ENSG00000165028
ENSG00000165072
ENSG00000165084
ENSG00000165097
ENSG00000165113
ENSG00000165121
ENSG00000165168
ENSG00000165178
ENSG00000165186
ENSG00000165269
ENSG00000165300
ENSG00000165304
ENSG00000165323
ENSG00000165338
ENSG00000165349
ENSG00000165379
ENSG00000165410
ENSG00000165424
ENSG00000165457
ENSG00000165474
ENSG00000165480
ENSG00000165495
ENSG00000165617
ENSG00000165633
ENSG00000165650
ENSG00000165716
ENSG00000165810
ENSG00000165874
ENSG00000165891
ENSG00000165966
ENSG00000165973
ENSG00000165995
ENSG00000166086
ENSG00000166091
ENSG00000166105
ENSG00000166106
ENSG00000166147
ENSG00000166148
ENSG00000166257
ENSG00000166292
ENSG00000166313
ENSG00000166341
ENSG00000166405
ENSG00000166428
ENSG00000166432
ENSG00000166448
ENSG00000166471
ENSG00000166482
ENSG00000166501
ENSG00000166523
ENSG00000166562
ENSG00000166592
ENSG00000166669
ENSG00000166676
ENSG00000166710
ENSG00000166741
ENSG00000166803
ENSG00000166823
ENSG00000166825
ENSG00000166831
ENSG00000166845
ENSG00000166920
ENSG00000166927
ENSG00000166928
ENSG00000166949
ENSG00000166960
ENSG00000166974
ENSG00000167034
ENSG00000167037
ENSG00000167077
ENSG00000167083
ENSG00000167100
ENSG00000167157
ENSG00000167165
ENSG00000167208
ENSG00000167244
ENSG00000167261
ENSG00000167281
ENSG00000167286
ENSG00000167315
ENSG00000167325
ENSG00000167332
ENSG00000167371
ENSG00000167434
ENSG00000167476
ENSG00000167483
ENSG00000167513
ENSG00000167528
ENSG00000167549
ENSG00000167553
ENSG00000167604
ENSG00000167641
ENSG00000167642
ENSG00000167654
ENSG00000167656
ENSG00000167680
ENSG00000167749
ENSG00000167751
ENSG00000167754
ENSG00000167850
ENSG00000167851
ENSG00000167874
ENSG00000167895
ENSG00000167900
ENSG00000167912
ENSG00000167984
ENSG00000167992
ENSG00000167994
ENSG00000167995
ENSG00000168004
ENSG00000168016
ENSG00000168026
ENSG00000168032
ENSG00000168060
ENSG00000168062
ENSG00000168071
ENSG00000168078
ENSG00000168079
ENSG00000168143
ENSG00000168229
ENSG00000168243
ENSG00000168280
ENSG00000168306
ENSG00000168309
ENSG00000168404
ENSG00000168421
ENSG00000168427
ENSG00000168497
ENSG00000168530
ENSG00000168539
ENSG00000168542
ENSG00000168546
ENSG00000168621
ENSG00000168675
ENSG00000168685
ENSG00000168702
ENSG00000168734
ENSG00000168785
ENSG00000168952
ENSG00000168961
ENSG00000168993
ENSG00000168995
ENSG00000169026
ENSG00000169031
ENSG00000169035
ENSG00000169083
ENSG00000169085
ENSG00000169087
ENSG00000169116
ENSG00000169126
ENSG00000169174
ENSG00000169218
ENSG00000169224
ENSG00000169245
ENSG00000169247
ENSG00000169248
ENSG00000169258
ENSG00000169282
ENSG00000169291
ENSG00000169413
ENSG00000169418
ENSG00000169439
ENSG00000169442
ENSG00000169469
ENSG00000169474
ENSG00000169507
ENSG00000169508
ENSG00000169554
ENSG00000169594
ENSG00000169604
ENSG00000169607
ENSG00000169679
ENSG00000169744
ENSG00000169760
ENSG00000169783
ENSG00000169851
ENSG00000169885
ENSG00000169894
ENSG00000169896
ENSG00000169994
ENSG00000170006
ENSG00000170017
ENSG00000170074
ENSG00000170153
ENSG00000170271
ENSG00000170276
ENSG00000170290
ENSG00000170312
ENSG00000170369
ENSG00000170370
ENSG00000170382
ENSG00000170385
ENSG00000170390
ENSG00000170396
ENSG00000170425
ENSG00000170458
ENSG00000170476
ENSG00000170500
ENSG00000170522
ENSG00000170537
ENSG00000170558
ENSG00000170577
ENSG00000170581
ENSG00000170624
ENSG00000170681
ENSG00000170779
ENSG00000170801
ENSG00000170837
ENSG00000170873
ENSG00000170891
ENSG00000170955
ENSG00000170962
ENSG00000170989
ENSG00000171016
ENSG00000171051
ENSG00000171101
ENSG00000171115
ENSG00000171119
ENSG00000171189
ENSG00000171208
ENSG00000171227
ENSG00000171291
ENSG00000171303
ENSG00000171320
ENSG00000171345
ENSG00000171385
ENSG00000171408
ENSG00000171476
ENSG00000171502
ENSG00000171533
ENSG00000171596
ENSG00000171659
ENSG00000171714
ENSG00000171777
ENSG00000171791
ENSG00000171812
ENSG00000171840
ENSG00000171848
ENSG00000171860
ENSG00000171873
ENSG00000171877
ENSG00000171889
ENSG00000172005
ENSG00000172116
ENSG00000172156
ENSG00000172159
ENSG00000172164
ENSG00000172183
ENSG00000172197
ENSG00000172215
ENSG00000172236
ENSG00000172247
ENSG00000172260
ENSG00000172292
ENSG00000172322
ENSG00000172346
ENSG00000172348
ENSG00000172349
ENSG00000172399
ENSG00000172403
ENSG00000172543
ENSG00000172548
ENSG00000172572
ENSG00000172638
ENSG00000172724
ENSG00000172794
ENSG00000172878
ENSG00000172889
ENSG00000172893
ENSG00000172935
ENSG00000172985
ENSG00000172987
ENSG00000172995
ENSG00000173068
ENSG00000173110
ENSG00000173114
ENSG00000173156
ENSG00000173175
ENSG00000173200
ENSG00000173218
ENSG00000173369
ENSG00000173372
ENSG00000173376
ENSG00000173406
ENSG00000173641
ENSG00000173702
ENSG00000173705
ENSG00000173714
ENSG00000173757
ENSG00000173762
ENSG00000173801
ENSG00000173848
ENSG00000173917
ENSG00000173918
ENSG00000173991
ENSG00000174004
ENSG00000174059
ENSG00000174080
ENSG00000174099
ENSG00000174125
ENSG00000174175
ENSG00000174307
ENSG00000174332
ENSG00000174348
ENSG00000174371
ENSG00000174403
ENSG00000174407
ENSG00000174428
ENSG00000174564
ENSG00000174576
ENSG00000174600
ENSG00000174611
ENSG00000174640
ENSG00000174672
ENSG00000174804
ENSG00000174807
ENSG00000174837
ENSG00000174939
ENSG00000174946
ENSG00000175065
ENSG00000175084
ENSG00000175183
ENSG00000175229
ENSG00000175356
ENSG00000175445
ENSG00000175463
ENSG00000175489
ENSG00000175538
ENSG00000175745
[truncated: 841 more rows]

## Sheet: Unique to tumor
Table S7. List of all differentially expressed genes (DEGs) between AUB-PrC cells and their tissue counterparts that are unique to tumor samples (1410).
ENSG00000000460
ENSG00000001167
ENSG00000001561
ENSG00000002745
ENSG00000002834
ENSG00000005020
ENSG00000005513
ENSG00000005893
ENSG00000006432
ENSG00000006634
ENSG00000006740
ENSG00000007171
ENSG00000007202
ENSG00000007237
ENSG00000007392
ENSG00000007944
ENSG00000008128
ENSG00000009335
ENSG00000010219
ENSG00000010292
ENSG00000011028
ENSG00000011422
ENSG00000013016
ENSG00000013441
ENSG00000017797
ENSG00000018869
ENSG00000021300
ENSG00000021645
ENSG00000021826
ENSG00000025039
ENSG00000025708
ENSG00000025800
ENSG00000026297
ENSG00000027001
ENSG00000027644
ENSG00000029364
ENSG00000029534
ENSG00000033178
ENSG00000033327
ENSG00000036672
ENSG00000041515
ENSG00000042445
ENSG00000044115
ENSG00000046653
ENSG00000047315
ENSG00000047365
ENSG00000047597
ENSG00000047849
ENSG00000049130
ENSG00000050438
ENSG00000051128
ENSG00000053501
ENSG00000053747
ENSG00000054277
ENSG00000055732
ENSG00000057294
ENSG00000057657
ENSG00000058063
ENSG00000058804
ENSG00000060749
ENSG00000060762
ENSG00000061918
ENSG00000063046
ENSG00000064115
ENSG00000064199
ENSG00000064300
ENSG00000064995
ENSG00000065357
ENSG00000065717
ENSG00000065923
ENSG00000066185
ENSG00000066382
ENSG00000066777
ENSG00000067167
ENSG00000067704
ENSG00000069020
ENSG00000069188
ENSG00000069399
ENSG00000069667
ENSG00000070495
ENSG00000070614
ENSG00000070770
ENSG00000070882
ENSG00000072133
ENSG00000072195
ENSG00000072274
ENSG00000072657
ENSG00000073111
ENSG00000073282
ENSG00000073670
ENSG00000073756
ENSG00000074211
ENSG00000075340
ENSG00000075391
ENSG00000075539
ENSG00000075651
ENSG00000075711
ENSG00000075826
ENSG00000076248
ENSG00000076864
ENSG00000077152
ENSG00000078018
ENSG00000078114
ENSG00000078399
ENSG00000078725
ENSG00000078747
ENSG00000078804
ENSG00000079112
ENSG00000079841
ENSG00000080007
ENSG00000080493
ENSG00000081041
ENSG00000081138
ENSG00000081181
ENSG00000081760
ENSG00000081803
ENSG00000082196
ENSG00000083093
ENSG00000083857
ENSG00000084092
ENSG00000084112
ENSG00000084234
ENSG00000084674
ENSG00000084676
ENSG00000084731
ENSG00000085377
ENSG00000085449
ENSG00000085999
ENSG00000086570
ENSG00000086967
ENSG00000086991
ENSG00000087253
ENSG00000087884
ENSG00000088387
ENSG00000088756
ENSG00000088812
ENSG00000089250
ENSG00000090020
ENSG00000090661
ENSG00000091137
ENSG00000091482
ENSG00000091879
ENSG00000092094
ENSG00000092470
ENSG00000092758
ENSG00000092841
ENSG00000093134
ENSG00000094916
ENSG00000094963
ENSG00000095539
ENSG00000095794
ENSG00000095932
ENSG00000099250
ENSG00000099622
ENSG00000099785
ENSG00000099840
ENSG00000099860
ENSG00000099942
ENSG00000099985
ENSG00000100068
ENSG00000100139
ENSG00000100364
ENSG00000100399
ENSG00000100441
ENSG00000100503
ENSG00000100522
ENSG00000100596
ENSG00000100678
ENSG00000100714
ENSG00000101187
ENSG00000101193
ENSG00000101266
ENSG00000101311
ENSG00000101333
ENSG00000101400
ENSG00000101412
ENSG00000101439
ENSG00000101440
ENSG00000101443
ENSG00000101639
ENSG00000101680
ENSG00000101842
ENSG00000101977
ENSG00000102003
ENSG00000102024
ENSG00000102030
ENSG00000102034
ENSG00000102225
ENSG00000102362
ENSG00000102383
ENSG00000102384
ENSG00000102760
ENSG00000102804
ENSG00000102897
ENSG00000102901
ENSG00000102970
ENSG00000103024
ENSG00000103034
ENSG00000103202
ENSG00000103313
ENSG00000103316
ENSG00000103381
ENSG00000103534
ENSG00000103591
ENSG00000103647
ENSG00000103811
ENSG00000103966
ENSG00000104177
ENSG00000104205
ENSG00000104356
ENSG00000104432
ENSG00000104679
ENSG00000104687
ENSG00000104689
ENSG00000104863
ENSG00000104870
ENSG00000104889
ENSG00000104899
ENSG00000104907
ENSG00000104957
ENSG00000105393
ENSG00000105514
ENSG00000105518
ENSG00000105697
ENSG00000105810
ENSG00000105825
ENSG00000105926
ENSG00000105976
ENSG00000106003
ENSG00000106070
ENSG00000106125
ENSG00000106236
ENSG00000106692
ENSG00000106714
ENSG00000107185
ENSG00000107242
ENSG00000107581
ENSG00000107731
ENSG00000107815
ENSG00000107854
ENSG00000107954
ENSG00000107968
ENSG00000108219
ENSG00000108342
ENSG00000108424
ENSG00000108465
ENSG00000108551
ENSG00000108828
ENSG00000108848
ENSG00000108861
ENSG00000109046
ENSG00000109079
ENSG00000109182
ENSG00000109255
ENSG00000109339
ENSG00000109452
ENSG00000109667
ENSG00000109684
ENSG00000110013
ENSG00000110092
ENSG00000110203
ENSG00000110455
ENSG00000110660
ENSG00000110811
ENSG00000110841
ENSG00000111057
ENSG00000111144
ENSG00000111245
ENSG00000111412
ENSG00000111424
ENSG00000111602
ENSG00000111678
ENSG00000111816
ENSG00000111817
ENSG00000111863
ENSG00000112041
ENSG00000112118
ENSG00000112175
ENSG00000112186
ENSG00000112249
ENSG00000112530
ENSG00000112893
ENSG00000112972
ENSG00000113083
ENSG00000113269
ENSG00000113300
ENSG00000113407
ENSG00000113578
ENSG00000114395
ENSG00000114529
ENSG00000114573
ENSG00000114631
ENSG00000115053
ENSG00000115138
ENSG00000115221
ENSG00000115295
ENSG00000115339
ENSG00000115363
ENSG00000115464
ENSG00000115507
ENSG00000115602
ENSG00000115604
ENSG00000115652
ENSG00000115738
ENSG00000115762
ENSG00000116001
ENSG00000116039
ENSG00000116254
ENSG00000116329
ENSG00000116337
ENSG00000116489
ENSG00000116544
ENSG00000116641
ENSG00000116691
ENSG00000116704
ENSG00000117115
ENSG00000117139
ENSG00000117308
ENSG00000117477
ENSG00000117479
ENSG00000117528
ENSG00000117569
ENSG00000117595
ENSG00000117625
ENSG00000117640
ENSG00000118200
ENSG00000118263
ENSG00000118407
ENSG00000118432
ENSG00000118514
ENSG00000118515
ENSG00000118849
ENSG00000118971
ENSG00000119630
ENSG00000119673
ENSG00000119900
ENSG00000119950
ENSG00000119969
ENSG00000120129
ENSG00000120262
ENSG00000120278
ENSG00000120324
ENSG00000120327
ENSG00000120328
ENSG00000120437
ENSG00000120457
ENSG00000120471
ENSG00000120658
ENSG00000120675
ENSG00000120708
ENSG00000120832
ENSG00000120885
ENSG00000120889
ENSG00000120913
ENSG00000121060
ENSG00000121067
ENSG00000121075
ENSG00000121440
ENSG00000122420
ENSG00000122483
ENSG00000122691
ENSG00000123080
ENSG00000123095
ENSG00000123146
ENSG00000123213
ENSG00000123352
ENSG00000123609
ENSG00000123836
ENSG00000123838
ENSG00000124006
ENSG00000124019
ENSG00000124074
ENSG00000124120
ENSG00000124207
ENSG00000124216
ENSG00000124249
ENSG00000124429
ENSG00000124486
ENSG00000124588
ENSG00000124749
ENSG00000124785
ENSG00000125107
ENSG00000125347
ENSG00000125652
ENSG00000125686
ENSG00000125740
ENSG00000125834
ENSG00000125868
ENSG00000125931
ENSG00000125967
ENSG00000126016
ENSG00000126217
ENSG00000126246
ENSG00000127129
ENSG00000127507
ENSG00000127589
ENSG00000127824
ENSG00000127954
ENSG00000128016
ENSG00000128050
ENSG00000128298
ENSG00000128422
ENSG00000128714
ENSG00000128829
ENSG00000128872
ENSG00000129116
ENSG00000129354
ENSG00000129535
ENSG00000129810
ENSG00000129946
ENSG00000130038
ENSG00000130147
ENSG00000130433
ENSG00000130518
ENSG00000130559
ENSG00000130700
ENSG00000130813
ENSG00000130948
ENSG00000131242
ENSG00000131462
ENSG00000131473
ENSG00000131504
ENSG00000131781
ENSG00000131969
ENSG00000132205
ENSG00000132275
ENSG00000132321
ENSG00000132323
ENSG00000132405
ENSG00000132635
ENSG00000132842
ENSG00000132906
ENSG00000133026
ENSG00000133055
ENSG00000133104
ENSG00000133138
ENSG00000133142
ENSG00000133216
ENSG00000133477
ENSG00000133657
ENSG00000133808
ENSG00000133816
ENSG00000133874
ENSG00000134042
ENSG00000134109
ENSG00000134193
ENSG00000134247
ENSG00000134253
ENSG00000134352
ENSG00000134508
ENSG00000134545
ENSG00000134571
ENSG00000134690
ENSG00000134830
ENSG00000135048
ENSG00000135083
ENSG00000135124
ENSG00000135250
ENSG00000135324
ENSG00000135387
ENSG00000135407
ENSG00000135469
ENSG00000135842
ENSG00000135862
ENSG00000136052
ENSG00000136098
ENSG00000136114
ENSG00000136159
ENSG00000136261
ENSG00000136425
ENSG00000136485
ENSG00000136514
ENSG00000136542
ENSG00000136603
ENSG00000136628
ENSG00000136634
ENSG00000137216
ENSG00000137273
ENSG00000137474
ENSG00000137845
ENSG00000137871
ENSG00000137941
ENSG00000137962
ENSG00000137965
ENSG00000138119
ENSG00000138166
ENSG00000138207
ENSG00000138395
ENSG00000138400
ENSG00000138604
ENSG00000138670
ENSG00000138698
ENSG00000138772
ENSG00000138801
ENSG00000138821
ENSG00000139055
ENSG00000139174
ENSG00000139304
ENSG00000139410
ENSG00000139514
ENSG00000139572
ENSG00000139631
ENSG00000139636
ENSG00000139644
ENSG00000139687
ENSG00000139874
ENSG00000139926
ENSG00000140199
ENSG00000140398
ENSG00000140534
ENSG00000140575
ENSG00000140598
ENSG00000141068
ENSG00000141314
ENSG00000141337
ENSG00000141429
ENSG00000141433
ENSG00000141458
ENSG00000141497
ENSG00000141505
ENSG00000141744
ENSG00000141837
ENSG00000141933
ENSG00000141994
ENSG00000142149
ENSG00000142694
ENSG00000142910
ENSG00000142945
ENSG00000143013
ENSG00000143171
ENSG00000143179
ENSG00000143224
ENSG00000143228
ENSG00000143324
ENSG00000143416
ENSG00000143494
ENSG00000143512
ENSG00000143641
ENSG00000143797
ENSG00000143882
ENSG00000144031
ENSG00000144647
ENSG00000144655
ENSG00000144843
ENSG00000144847
ENSG00000144868
ENSG00000145020
ENSG00000145246
ENSG00000145386
ENSG00000145555
ENSG00000145824
ENSG00000145907
ENSG00000146067
ENSG00000146070
ENSG00000146250
ENSG00000146263
ENSG00000146278
ENSG00000146386
ENSG00000146410
ENSG00000146555
ENSG00000146556
ENSG00000146648
ENSG00000147155
ENSG00000147231
ENSG00000147324
ENSG00000147437
ENSG00000147459
ENSG00000147536
ENSG00000147676
ENSG00000147872
ENSG00000147874
ENSG00000148057
ENSG00000148110
ENSG00000148120
ENSG00000148339
ENSG00000148362
ENSG00000148399
ENSG00000148408
ENSG00000148426
ENSG00000148483
ENSG00000148735
ENSG00000148814
ENSG00000148948
ENSG00000149201
ENSG00000149256
ENSG00000149489
ENSG00000149548
ENSG00000149573
ENSG00000149968
ENSG00000150403
ENSG00000150540
ENSG00000150556
ENSG00000150627
ENSG00000150672
ENSG00000150753
ENSG00000150893
ENSG00000151388
ENSG00000151623
ENSG00000151665
ENSG00000151693
ENSG00000151729
ENSG00000151746
ENSG00000151778
ENSG00000151882
ENSG00000151914
ENSG00000152078
ENSG00000152104
ENSG00000152117
ENSG00000152207
ENSG00000152332
ENSG00000152582
ENSG00000152749
ENSG00000152785
ENSG00000152910
ENSG00000153208
ENSG00000153214
ENSG00000153234
ENSG00000153291
ENSG00000153303
ENSG00000153721
ENSG00000153815
ENSG00000153930
ENSG00000154127
ENSG00000154198
ENSG00000154227
ENSG00000154240
ENSG00000154269
ENSG00000154359
ENSG00000154473
ENSG00000154620
ENSG00000154654
ENSG00000154655
ENSG00000155957
ENSG00000155966
ENSG00000155970
ENSG00000156011
ENSG00000156219
ENSG00000156299
ENSG00000156414
ENSG00000156531
ENSG00000156675
ENSG00000156689
ENSG00000156711
ENSG00000156869
ENSG00000156885
ENSG00000157036
ENSG00000157168
ENSG00000157227
ENSG00000157483
ENSG00000157613
ENSG00000157680
ENSG00000157985
ENSG00000158104
ENSG00000158195
ENSG00000158435
ENSG00000158477
ENSG00000158623
ENSG00000158716
ENSG00000158747
ENSG00000158773
ENSG00000158815
ENSG00000159055
ENSG00000159167
ENSG00000159337
ENSG00000159495
ENSG00000159496
ENSG00000159792
ENSG00000159884
ENSG00000160007
ENSG00000160211
ENSG00000160282
ENSG00000160285
ENSG00000160321
ENSG00000160352
ENSG00000160551
ENSG00000160691
ENSG00000160752
ENSG00000160877
ENSG00000160908
ENSG00000160948
ENSG00000160963
ENSG00000161013
ENSG00000161551
ENSG00000161682
ENSG00000161944
ENSG00000162066
ENSG00000162129
ENSG00000162366
ENSG00000162542
ENSG00000162572
ENSG00000162595
ENSG00000162645
ENSG00000162676
ENSG00000162702
ENSG00000162757
ENSG00000162772
ENSG00000162817
ENSG00000162852
ENSG00000162881
ENSG00000162896
ENSG00000162923
ENSG00000163083
ENSG00000163121
ENSG00000163273
ENSG00000163328
ENSG00000163380
ENSG00000163393
ENSG00000163412
ENSG00000163472
ENSG00000163507
ENSG00000163558
ENSG00000163629
ENSG00000163637
ENSG00000163681
ENSG00000163687
ENSG00000163754
ENSG00000163755
ENSG00000163814
ENSG00000163993
ENSG00000164039
ENSG00000164116
ENSG00000164181
ENSG00000164197
ENSG00000164318
ENSG00000164402
ENSG00000164597
ENSG00000164649
ENSG00000164674
ENSG00000164904
ENSG00000164920
ENSG00000164949
ENSG00000164972
ENSG00000164976
ENSG00000165030
ENSG00000165071
ENSG00000165215
ENSG00000165244
ENSG00000165449
ENSG00000165490
ENSG00000165507
ENSG00000165511
ENSG00000165609
ENSG00000165732
ENSG00000165795
ENSG00000165895
ENSG00000165917
ENSG00000166006
ENSG00000166025
ENSG00000166130
ENSG00000166189
ENSG00000166197
ENSG00000166311
ENSG00000166477
ENSG00000166509
ENSG00000166770
ENSG00000166839
ENSG00000166897
ENSG00000166908
ENSG00000166979
ENSG00000167207
ENSG00000167291
ENSG00000167306
ENSG00000167311
ENSG00000167363
ENSG00000167397
ENSG00000167447
ENSG00000167543
ENSG00000167588
ENSG00000167658
ENSG00000167693
ENSG00000168003
ENSG00000168010
ENSG00000168040
ENSG00000168096
ENSG00000168405
ENSG00000168481
ENSG00000168496
ENSG00000168528
ENSG00000168615
ENSG00000168646
ENSG00000168672
ENSG00000168754
ENSG00000168765
ENSG00000168772
ENSG00000168824
ENSG00000168826
ENSG00000168899
ENSG00000168913
ENSG00000169047
ENSG00000169118
ENSG00000169122
ENSG00000169129
ENSG00000169249
ENSG00000169252
ENSG00000169347
ENSG00000169398
ENSG00000169403
ENSG00000169583
ENSG00000169592
ENSG00000169641
ENSG00000169660
ENSG00000169696
ENSG00000169710
ENSG00000169733
ENSG00000169740
ENSG00000169752
ENSG00000169991
ENSG00000170027
ENSG00000170035
ENSG00000170113
ENSG00000170191
ENSG00000170345
ENSG00000170364
ENSG00000170419
ENSG00000170421
ENSG00000170482
ENSG00000170571
ENSG00000170606
ENSG00000170743
ENSG00000170745
ENSG00000170807
ENSG00000170921
ENSG00000171056
ENSG00000171105
ENSG00000171163
ENSG00000171346
ENSG00000171444
ENSG00000171517
ENSG00000171954
ENSG00000172167
ENSG00000172243
ENSG00000172366
ENSG00000172379
ENSG00000172426
ENSG00000172458
ENSG00000172465
ENSG00000172476
ENSG00000172594
ENSG00000172602
ENSG00000172733
ENSG00000172738
ENSG00000172922
ENSG00000173281
ENSG00000173421
ENSG00000173482
ENSG00000173511
ENSG00000173530
ENSG00000173599
ENSG00000173805
ENSG00000173992
ENSG00000174028
ENSG00000174151
ENSG00000174279
ENSG00000174326
ENSG00000174442
ENSG00000174514
ENSG00000174652
ENSG00000174808
ENSG00000174886
ENSG00000174928
ENSG00000174944
ENSG00000174951
ENSG00000175040
ENSG00000175216
ENSG00000175265
ENSG00000175309
ENSG00000175395
ENSG00000175471
ENSG00000175591
ENSG00000175611
ENSG00000175643
ENSG00000175832
ENSG00000175928
ENSG00000175970
ENSG00000176148
ENSG00000176170
ENSG00000176208
ENSG00000176244
ENSG00000176393
ENSG00000176454
ENSG00000176476
ENSG00000176532
ENSG00000176619
ENSG00000176624
ENSG00000176853
ENSG00000176884
ENSG00000176890
ENSG00000176919
ENSG00000176971
ENSG00000176978
ENSG00000177076
ENSG00000177096
ENSG00000177485
ENSG00000177494
ENSG00000177565
ENSG00000177606
ENSG00000177685
ENSG00000177839
ENSG00000177943
ENSG00000177989
ENSG00000178623
ENSG00000178685
ENSG00000178752
ENSG00000178789
ENSG00000178796
ENSG00000178826
ENSG00000178828
ENSG00000178878
ENSG00000178922
ENSG00000179029
ENSG00000179133
ENSG00000179256
ENSG00000179431
ENSG00000179562
ENSG00000179593
ENSG00000179674
ENSG00000179698
ENSG00000179743
ENSG00000179859
ENSG00000179965
ENSG00000180089
ENSG00000180263
ENSG00000180354
ENSG00000180530
ENSG00000180539
ENSG00000180628
ENSG00000180667
ENSG00000180785
ENSG00000181045
ENSG00000181143
ENSG00000181191
ENSG00000181333
ENSG00000181374
ENSG00000181404
ENSG00000181444
ENSG00000181634
ENSG00000181827
ENSG00000181938
ENSG00000182109
ENSG00000182179
ENSG00000182199
ENSG00000182208
ENSG00000182287
ENSG00000182310
ENSG00000182481
ENSG00000182484
ENSG00000182606
ENSG00000182636
ENSG00000182676
ENSG00000182749
ENSG00000182795
ENSG00000182916
ENSG00000182957
ENSG00000183049
ENSG00000183317
ENSG00000183401
ENSG00000183508
ENSG00000183617
ENSG00000183723
ENSG00000183762
ENSG00000183783
ENSG00000183840
ENSG00000183856
ENSG00000183943
ENSG00000183955
ENSG00000183960
ENSG00000184012
ENSG00000184293
ENSG00000184371
ENSG00000184432
ENSG00000184481
ENSG00000184557
ENSG00000184575
ENSG00000184584
ENSG00000184588
ENSG00000184678
ENSG00000184709
ENSG00000184908
ENSG00000184986
ENSG00000184992
ENSG00000185022
ENSG00000185133
ENSG00000185164
ENSG00000185437
ENSG00000185499
ENSG00000185567
ENSG00000185585
ENSG00000185596
ENSG00000185745
ENSG00000185924
ENSG00000185986
ENSG00000186115
ENSG00000186204
ENSG00000186205
ENSG00000186235
ENSG00000186297
ENSG00000186350
ENSG00000186352
ENSG00000186377
ENSG00000186575
ENSG00000186591
ENSG00000186648
ENSG00000186716
ENSG00000186831
ENSG00000187091
ENSG00000187123
ENSG00000187244
ENSG00000187323
ENSG00000187601
ENSG00000187741
ENSG00000187796
ENSG00000187951
ENSG00000188185
ENSG00000188338
ENSG00000188352
ENSG00000188487
ENSG00000188511
ENSG00000188522
ENSG00000188610
ENSG00000188706
ENSG00000188732
ENSG00000188778
ENSG00000188803
ENSG00000188878
ENSG00000188916
ENSG00000189045
ENSG00000189134
ENSG00000196072
ENSG00000196169
ENSG00000196233
ENSG00000196296
ENSG00000196305
ENSG00000196352
ENSG00000196361
ENSG00000196378
ENSG00000196381
ENSG00000196511
ENSG00000196549
ENSG00000196581
ENSG00000196584
ENSG00000196711
ENSG00000196712
ENSG00000196843
ENSG00000196878
ENSG00000196914
ENSG00000196943
ENSG00000196972
ENSG00000196998
ENSG00000197054
ENSG00000197057
ENSG00000197062
ENSG00000197102
ENSG00000197180
ENSG00000197558
ENSG00000197566
ENSG00000197588
ENSG00000197893
ENSG00000197930
ENSG00000197971
ENSG00000198108
ENSG00000198125
ENSG00000198146
ENSG00000198157
ENSG00000198336
ENSG00000198369
ENSG00000198420
ENSG00000198478
ENSG00000198483
ENSG00000198597
ENSG00000198643
ENSG00000198648
ENSG00000198673
ENSG00000198730
ENSG00000198736
ENSG00000198744
ENSG00000198754
ENSG00000198774
ENSG00000198796
ENSG00000198934
ENSG00000198938
ENSG00000199753
ENSG00000203697
ENSG00000203727
ENSG00000203778
ENSG00000203797
ENSG00000203814
ENSG00000204054
ENSG00000204071
ENSG00000204103
ENSG00000204219
ENSG00000204335
ENSG00000204815
ENSG00000204859
ENSG00000204930
ENSG00000204941
ENSG00000205002
ENSG00000205038
ENSG00000205045
ENSG00000205090
ENSG00000205220
ENSG00000205488
ENSG00000205502
ENSG00000205517
ENSG00000205763
ENSG00000206053
ENSG00000206077
ENSG00000206306
ENSG00000206341
ENSG00000206432
ENSG00000206435
ENSG00000206559
ENSG00000206561
ENSG00000210135
ENSG00000210140
ENSG00000210151
ENSG00000211459
ENSG00000211664
ENSG00000211955
ENSG00000212123
ENSG00000212694
ENSG00000212866
ENSG00000213144
ENSG00000213186
ENSG00000213706
ENSG00000213713
ENSG00000213859
ENSG00000213928
ENSG00000213996
ENSG00000214174
ENSG00000214212
ENSG00000214226
ENSG00000214309
ENSG00000214456
ENSG00000214694
ENSG00000214765
ENSG00000214872
ENSG00000214944
ENSG00000215039
ENSG00000215252
ENSG00000215375
ENSG00000215440
ENSG00000215481
ENSG00000216490
ENSG00000219626
ENSG00000221869
ENSG00000223382
ENSG00000223547
ENSG00000223804
ENSG00000223891
ENSG00000224003
ENSG00000224132
ENSG00000224596
ENSG00000224660
ENSG00000224729
ENSG00000225285
ENSG00000225362
ENSG00000225663
ENSG00000225706
ENSG00000225746
ENSG00000225791
ENSG00000225880
ENSG00000225978
ENSG00000226124
ENSG00000226180
ENSG00000226237
ENSG00000226396
ENSG00000226674
ENSG00000227953
ENSG00000228203
ENSG00000228252
ENSG00000228409
ENSG00000229481
ENSG00000230006
ENSG00000230018
ENSG00000230082
ENSG00000230537
ENSG00000230733
ENSG00000230795
ENSG00000230798
ENSG00000230943
ENSG00000231156
ENSG00000231160
ENSG00000231365
ENSG00000231367
ENSG00000231437
ENSG00000231793
ENSG00000231817
ENSG00000231856
ENSG00000231920
ENSG00000232057
ENSG00000232434
ENSG00000232855
ENSG00000232859
ENSG00000232907
ENSG00000232977
ENSG00000233098
ENSG00000233170
ENSG00000233593
ENSG00000233705
ENSG00000234290
ENSG00000234518
ENSG00000234769
ENSG00000234840
ENSG00000235162
ENSG00000235688
ENSG00000236017
ENSG00000236532
ENSG00000236699
ENSG00000237187
ENSG00000237476
ENSG00000237499
ENSG00000237807
ENSG00000237886
ENSG00000237940
ENSG00000239569
ENSG00000239828
ENSG00000239893
ENSG00000239951
ENSG00000240045
ENSG00000240694
ENSG00000240891
ENSG00000241112
ENSG00000241635
ENSG00000241749
ENSG00000241769
ENSG00000242142
ENSG00000243649
ENSG00000244274
ENSG00000244509
ENSG00000244953
ENSG00000244968
ENSG00000245025
ENSG00000245869
ENSG00000246022
ENSG00000246375
ENSG00000246640
ENSG00000246705
ENSG00000247134
ENSG00000247516
ENSG00000247626
ENSG00000247746
ENSG00000248144
ENSG00000248668
ENSG00000248771
ENSG00000248801
ENSG00000249007
ENSG00000249242
ENSG00000249279
ENSG00000249700
ENSG00000250067
ENSG00000250303
ENSG00000250328
ENSG00000250508
ENSG00000250722
ENSG00000250978
ENSG00000251141
ENSG00000251493
ENSG00000251573
ENSG00000253123
ENSG00000253250
ENSG00000253522
ENSG00000253636
ENSG00000253729
ENSG00000253730
ENSG00000254427
ENSG00000254750
ENSG00000254995
ENSG00000255007
ENSG00000255051
ENSG00000255150
ENSG00000255198
ENSG00000255240
ENSG00000255545
ENSG00000256223
ENSG00000256262
ENSG00000256268
ENSG00000256894
ENSG00000257621
ENSG00000257704
ENSG00000258056
ENSG00000258199
ENSG00000258274
ENSG00000258469
ENSG00000258479
ENSG00000258647
ENSG00000258733
ENSG00000259158
ENSG00000259295
ENSG00000259495
ENSG00000259768
ENSG00000259863
ENSG00000259884
ENSG00000259956
ENSG00000260244
ENSG00000260577
ENSG00000260628
ENSG00000260708
ENSG00000260816
ENSG00000260911
ENSG00000261560
ENSG00000261786
ENSG00000262003
ENSG00000262410
ENSG00000262580
ENSG00000262877
ENSG00000263155
ENSG00000263874
ENSG00000264207
ENSG00000264230
ENSG00000264727
ENSG00000265203
ENSG00000265465
ENSG00000265491
ENSG00000265531
ENSG00000265972
ENSG00000266865
ENSG00000266964
ENSG00000266967
ENSG00000267206
ENSG00000267218
ENSG00000267321
ENSG00000267374
ENSG00000267506
ENSG00000267534
ENSG00000267640
ENSG00000267750
ENSG00000267796
ENSG00000268505
ENSG00000268516
ENSG00000268555
ENSG00000268592
ENSG00000268858
ENSG00000269293
ENSG00000270055
ENSG00000270074
ENSG00000270696
ENSG00000271851
ENSG00000271869
ENSG00000271895
ENSG00000272086
ENSG00000272143
ENSG00000272221
ENSG00000272341
ENSG00000272462
ENSG00000272523
ENSG00000272529
ENSG00000272579
ENSG00000272669
ENSG00000272674
ENSG00000272720
ENSG00000272821
ENSG00000272894
ENSG00000272927
ENSG00000273015
ENSG00000273247
ENSG00000273329
ENSG00000273437
ENSG00000273483
ENSG00000273619
ENSG00000273650
ENSG00000274012
ENSG00000274265
ENSG00000274565
ENSG00000274624
ENSG00000274956
ENSG00000275325
ENSG00000275400
ENSG00000275830
ENSG00000275880
ENSG00000275888
ENSG00000275990
ENSG00000276021
ENSG00000276075
ENSG00000276141
ENSG00000276533
ENSG00000276644
ENSG00000276728
ENSG00000277022
ENSG00000277147
ENSG00000277701
ENSG00000277715
ENSG00000278156
ENSG00000278243
ENSG00000278468
ENSG00000278743
ENSG00000278934
ENSG00000278948
ENSG00000279010
ENSG00000279140
ENSG00000279198
ENSG00000279377
ENSG00000279384
ENSG00000279457
ENSG00000279484
ENSG00000279821
ENSG00000280032
ENSG00000280219
ENSG00000280222
ENSG00000280285
ENSG00000280402
ENSG00000280543
ENSG00000280787
ENSG00000280798
ENSG00000281404
ENSG00000281614
ENSG00000281852
ENSG00000282556
ENSG00000282633
ENSG00000282670
ENSG00000282784
