# Supplementary material for: Epidermal Growth Factor Is Essential for the Maintenance of Novel Prostate Epithelial Cells Isolated From Patient-Derived Organoids
Source: Front Cell Dev Biol. 2020 Oct 29;8:571677. doi: 10.3389/fcell.2020.571677 (PMC7658326; doi:10.3389/fcell.2020.571677)
Supplement: Supplementary Table 9 — List of biological processes identified that are unique to the tumor AUB-PrC cells vs. tissue. There were 58 terms showing top five significant enrichments of GO:0006887~exocytosis (14 genes), GO:0045909~positive regulation of vasodilation (8 genes), GO:0051090~regulation of sequence-specific DNA binding transcription factor activity (7 genes), GO:0001525~angiogenesis (25 genes), and GO:0019233~sensory perception of pain (10 genes). [file Table_9.XLSX]

## Sheet: BP tumour PreP cells vs tissue 
Category	Term	Count	%	PValue	Genes	List Total	Pop Hits	Pop Total	Fold Enrichment	Bonferroni	Benjamini	FDR
GOTERM_BP_DIRECT	GO:0006887~exocytosis	14	1.13086	0.000979938	ENSG00000181404, ENSG00000066777, ENSG00000168481, ENSG00000105514, ENSG00000164674, ENSG00000006740, ENSG00000102225, ENSG00000029534, ENSG00000168899, ENSG00000173805, ENSG00000079841, ENSG00000102362, ENSG00000133026, ENSG00000104863	980	83	16792	2.89019	0.966102	0.966102	1.77702
GOTERM_BP_DIRECT	GO:0045909~positive regulation of vasodilation	8	0.646204	0.00112729	ENSG00000173482, ENSG00000007171, ENSG00000021826, ENSG00000141433, ENSG00000089250, ENSG00000146648, ENSG00000163273, ENSG00000169403	980	29	16792	4.72681	0.979628	0.85727	2.04164
GOTERM_BP_DIRECT	GO:0051090~regulation of sequence-specific DNA binding transcription factor activity	7	0.565428	0.00262896	ENSG00000109339, ENSG00000187741, ENSG00000174928, ENSG00000177606, ENSG00000104205, ENSG00000170345, ENSG00000118515	980	25	16792	4.79771	0.999887	0.951638	4.70016
GOTERM_BP_DIRECT	GO:0001525~angiogenesis	25	2.01939	0.00279056	ENSG00000025708, ENSG00000121075, ENSG00000107731, ENSG00000073756, ENSG00000069667, ENSG00000133216, ENSG00000177606, ENSG00000183943, ENSG00000160691, ENSG00000113578, ENSG00000021645, ENSG00000178878, ENSG00000173511, ENSG00000135250, ENSG00000157227, ENSG00000187091, ENSG00000115053, ENSG00000119630, ENSG00000125686, ENSG00000120708, ENSG00000099250, ENSG00000158195, ENSG00000091879, ENSG0000…	980	223	16792	1.92093	0.999935	0.91033	4.98215
GOTERM_BP_DIRECT	GO:0019233~sensory perception of pain	10	0.807754	0.00286066	ENSG00000196549, ENSG00000182636, ENSG00000118432, ENSG00000176884, ENSG00000073756, ENSG00000141433, ENSG00000109255, ENSG00000150672, ENSG00000116329, ENSG00000135124	980	52	16792	3.29513	0.999949	0.86163	5.10422
GOTERM_BP_DIRECT	GO:0007413~axonal fasciculation	6	0.484653	0.00301858	ENSG00000182636, ENSG00000154654, ENSG00000099250, ENSG00000118432, ENSG00000160007, ENSG00000133216	980	18	16792	5.71156	0.999971	0.824359	5.3787
GOTERM_BP_DIRECT	GO:0031175~neuron projection development	14	1.13086	0.00530594	ENSG00000173482, ENSG00000118200, ENSG00000152332, ENSG00000141433, ENSG00000066777, ENSG00000078018, ENSG00000102225, ENSG00000130559, ENSG00000047849, ENSG00000075539, ENSG00000116641, ENSG00000100139, ENSG00000196072, ENSG00000139687	980	100	16792	2.39886	1	0.927455	9.27107
GOTERM_BP_DIRECT	GO:0043547~positive regulation of GTPase activity	49	3.958	0.00569321	ENSG00000181374, ENSG00000138698, ENSG00000157985, ENSG00000174808, ENSG00000146648, ENSG00000165895, ENSG00000156011, ENSG00000137962, ENSG00000159496, ENSG00000047365, ENSG00000196914, ENSG00000158815, ENSG00000169752, ENSG00000157168, ENSG00000101977, ENSG00000214694, ENSG00000196712, ENSG00000126217, ENSG00000017797, ENSG00000102970, ENSG00000138670, ENSG00000066777, ENSG00000177606, ENSG0000…	980	565	16792	1.48602	1	0.914876	9.91492
GOTERM_BP_DIRECT	GO:0007265~Ras protein signal transduction	11	0.88853	0.00711513	ENSG00000183856, ENSG00000160691, ENSG00000177606, ENSG00000075651, ENSG00000145907, ENSG00000196712, ENSG00000141068, ENSG00000099942, ENSG00000129946, ENSG00000139687, ENSG00000145386	980	70	16792	2.69259	1	0.935352	12.242
GOTERM_BP_DIRECT	GO:0045471~response to ethanol	14	1.13086	0.00798497	ENSG00000176890, ENSG00000176884, ENSG00000141433, ENSG00000105697, ENSG00000108342, ENSG00000160211, ENSG00000138207, ENSG00000166006, ENSG00000118432, ENSG00000081760, ENSG00000147437, ENSG00000167658, ENSG00000110092, ENSG00000163273	980	105	16792	2.28463	1	0.93718	13.6375
GOTERM_BP_DIRECT	GO:0033601~positive regulation of mammary gland epithelial cell proliferation	4	0.323102	0.00886688	ENSG00000183856, ENSG00000125686, ENSG00000117139, ENSG00000110092	980	8	16792	8.56735	1	0.938885	15.0308
GOTERM_BP_DIRECT	GO:0008285~negative regulation of cell proliferation	36	2.90792	0.00940521	ENSG00000171056, ENSG00000119950, ENSG00000099985, ENSG00000111816, ENSG00000073756, ENSG00000168826, ENSG00000106692, ENSG00000186575, ENSG00000184481, ENSG00000125347, ENSG00000005020, ENSG00000111424, ENSG00000118849, ENSG00000177606, ENSG00000041515, ENSG00000110811, ENSG00000102760, ENSG00000147437, ENSG00000152104, ENSG00000117595, ENSG00000182636, ENSG00000179593, ENSG00000172167, ENSG0000…	980	396	16792	1.5577	1	0.934018	15.8709
GOTERM_BP_DIRECT	GO:0018242~protein O-linked glycosylation via serine	3	0.242326	0.00979221	ENSG00000143641, ENSG00000115339, ENSG00000141429	980	3	16792	17.1347	1	0.926687	16.4699
GOTERM_BP_DIRECT	GO:0006942~regulation of striated muscle contraction	4	0.323102	0.0127293	ENSG00000111245, ENSG00000133055, ENSG00000134571, ENSG00000196296	980	9	16792	7.61542	1	0.957524	20.8867
GOTERM_BP_DIRECT	GO:0014066~regulation of phosphatidylinositol 3-kinase signaling	11	0.88853	0.0148883	ENSG00000158815, ENSG00000113578, ENSG00000169752, ENSG00000049130, ENSG00000107242, ENSG00000157168, ENSG00000169047, ENSG00000163629, ENSG00000174808, ENSG00000146648, ENSG00000166908	980	78	16792	2.41643	1	0.968319	23.9916
GOTERM_BP_DIRECT	GO:0035999~tetrahydrofolate interconversion	4	0.323102	0.0174064	ENSG00000182199, ENSG00000176890, ENSG00000100714, ENSG00000160282	980	10	16792	6.85388	1	0.977371	27.4674
GOTERM_BP_DIRECT	GO:0035904~aorta development	5	0.403877	0.0182241	ENSG00000057657, ENSG00000139174, ENSG00000113083, ENSG00000070614, ENSG00000133026	980	18	16792	4.75964	1	0.97612	28.5634
GOTERM_BP_DIRECT	GO:0017144~drug metabolic process	6	0.484653	0.018425	ENSG00000186115, ENSG00000241635, ENSG00000094963, ENSG00000186204, ENSG00000167397, ENSG00000131781	980	27	16792	3.80771	1	0.971744	28.8302
GOTERM_BP_DIRECT	GO:0018243~protein O-linked glycosylation via threonine	3	0.242326	0.0188285	ENSG00000143641, ENSG00000115339, ENSG00000141429	980	4	16792	12.851	1	0.968364	29.3633
GOTERM_BP_DIRECT	GO:0035023~regulation of Rho protein signal transduction	11	0.88853	0.0190275	ENSG00000126217, ENSG00000236699, ENSG00000182957, ENSG00000101977, ENSG00000120278, ENSG00000214694, ENSG00000186716, ENSG00000196914, ENSG00000180263, ENSG00000156299, ENSG00000214944	980	81	16792	2.32693	1	0.963695	29.6249
GOTERM_BP_DIRECT	GO:0035556~intracellular signal transduction	35	2.82714	0.019625	ENSG00000167207, ENSG00000109046, ENSG00000109684, ENSG00000101333, ENSG00000156711, ENSG00000099942, ENSG00000065357, ENSG00000157680, ENSG00000137962, ENSG00000186716, ENSG00000196914, ENSG00000141068, ENSG00000214944, ENSG00000120129, ENSG00000176170, ENSG00000160691, ENSG00000169752, ENSG00000101977, ENSG00000157168, ENSG00000263155, ENSG00000104205, ENSG00000163328, ENSG00000135250, ENSG0000…	980	403	16792	1.48812	1	0.961537	30.4047
GOTERM_BP_DIRECT	GO:2000145~regulation of cell motility	6	0.484653	0.0213832	ENSG00000131504, ENSG00000105810, ENSG00000169752, ENSG00000157168, ENSG00000174808, ENSG00000146648	980	28	16792	3.67172	1	0.966346	32.6523
GOTERM_BP_DIRECT	GO:0045638~negative regulation of myeloid cell differentiation	5	0.403877	0.0220432	ENSG00000105810, ENSG00000078399, ENSG00000128016, ENSG00000198730, ENSG00000166477	980	19	16792	4.50913	1	0.964754	33.4781
GOTERM_BP_DIRECT	GO:0007263~nitric oxide mediated signal transduction	5	0.403877	0.0220432	ENSG00000108551, ENSG00000007171, ENSG00000061918, ENSG00000089250, ENSG00000164116	980	19	16792	4.50913	1	0.964754	33.4781
GOTERM_BP_DIRECT	GO:0008284~positive regulation of cell proliferation	39	3.15024	0.0228633	ENSG00000171105, ENSG00000118971, ENSG00000099985, ENSG00000198157, ENSG00000267534, ENSG00000174808, ENSG00000146648, ENSG00000127129, ENSG00000099942, ENSG00000164649, ENSG00000134352, ENSG00000101266, ENSG00000153291, ENSG00000160877, ENSG00000184371, ENSG00000101439, ENSG00000137845, ENSG00000182199, ENSG00000160691, ENSG00000158815, ENSG00000103811, ENSG00000113578, ENSG00000157168, ENSG0000…	980	466	16792	1.43402	1	0.964088	34.4908
GOTERM_BP_DIRECT	GO:2000773~negative regulation of cellular senescence	4	0.323102	0.0229129	ENSG00000253729, ENSG00000105810, ENSG00000122691, ENSG00000073282	980	11	16792	6.2308	1	0.959263	34.5516
GOTERM_BP_DIRECT	GO:0048008~platelet-derived growth factor receptor signaling pathway	6	0.484653	0.024634	ENSG00000099250, ENSG00000144655, ENSG00000265972, ENSG00000186716, ENSG00000157483, ENSG00000140575	980	29	16792	3.54511	1	0.963542	36.6282
GOTERM_BP_DIRECT	GO:0007416~synapse assembly	9	0.726979	0.024635	ENSG00000120327, ENSG00000272674, ENSG00000021645, ENSG00000120324, ENSG00000157168, ENSG00000146555, ENSG00000069188, ENSG00000141837, ENSG00000177839	980	61	16792	2.52807	1	0.95879	36.6294
GOTERM_BP_DIRECT	GO:0000902~cell morphogenesis	9	0.726979	0.0268924	ENSG00000149256, ENSG00000111424, ENSG00000125686, ENSG00000084112, ENSG00000157168, ENSG00000086991, ENSG00000205220, ENSG00000075539, ENSG00000112186	980	62	16792	2.48729	1	0.965294	39.2587
GOTERM_BP_DIRECT	GO:0055114~oxidation-reduction process	47	3.79645	0.0285795	ENSG00000104687, ENSG00000164904, ENSG00000073756, ENSG00000089250, ENSG00000197930, ENSG00000167693, ENSG00000133816, ENSG00000173992, ENSG00000174151, ENSG00000154198, ENSG00000160211, ENSG00000113083, ENSG00000216490, ENSG00000007171, ENSG00000141994, ENSG00000110811, ENSG00000158104, ENSG00000130948, ENSG00000124588, ENSG00000198736, ENSG00000143224, ENSG00000120658, ENSG00000131781, ENSG0000…	980	592	16792	1.36036	1	0.968302	41.156
GOTERM_BP_DIRECT	GO:0043616~keratinocyte proliferation	4	0.323102	0.0292515	ENSG00000073282, ENSG00000117595, ENSG00000002745, ENSG00000101311	980	12	16792	5.71156	1	0.967159	41.896
GOTERM_BP_DIRECT	GO:0007399~nervous system development	26	2.10016	0.0294225	ENSG00000136261, ENSG00000084674, ENSG00000106692, ENSG00000170345, ENSG00000066382, ENSG00000150672, ENSG00000133216, ENSG00000166311, ENSG00000158747, ENSG00000124785, ENSG00000137941, ENSG00000135407, ENSG00000128872, ENSG00000120328, ENSG00000182636, ENSG00000158815, ENSG00000188487, ENSG00000046653, ENSG00000157168, ENSG00000107954, ENSG00000007944, ENSG00000007237, ENSG00000196361, ENSG0000…	980	287	16792	1.55227	1	0.964046	42.0829
GOTERM_BP_DIRECT	GO:0032496~response to lipopolysaccharide	17	1.37318	0.0300862	ENSG00000125931, ENSG00000064300, ENSG00000173530, ENSG00000104689, ENSG00000021826, ENSG00000073756, ENSG00000241635, ENSG00000132906, ENSG00000084674, ENSG00000170345, ENSG00000122420, ENSG00000177606, ENSG00000118432, ENSG00000186716, ENSG00000147437, ENSG00000081041, ENSG00000120889	980	164	16792	1.77616	1	0.962946	42.8029
GOTERM_BP_DIRECT	GO:0002821~positive regulation of adaptive immune response	3	0.242326	0.0301757	ENSG00000134352, ENSG00000128829, ENSG00000168040	980	5	16792	10.2808	1	0.959448	42.8993
GOTERM_BP_DIRECT	GO:0007406~negative regulation of neuroblast proliferation	3	0.242326	0.0301757	ENSG00000044115, ENSG00000213859, ENSG00000196712	980	5	16792	10.2808	1	0.959448	42.8993
GOTERM_BP_DIRECT	GO:0098735~positive regulation of the force of heart contraction	3	0.242326	0.0301757	ENSG00000111245, ENSG00000089250, ENSG00000090020	980	5	16792	10.2808	1	0.959448	42.8993
GOTERM_BP_DIRECT	GO:0043353~enucleate erythrocyte differentiation	3	0.242326	0.0301757	ENSG00000115738, ENSG00000139687, ENSG00000198125	980	5	16792	10.2808	1	0.959448	42.8993
GOTERM_BP_DIRECT	GO:0071392~cellular response to estradiol stimulus	6	0.484653	0.0320459	ENSG00000180530, ENSG00000241635, ENSG00000136634, ENSG00000146648, ENSG00000139874, ENSG00000145386	980	31	16792	3.31639	1	0.96337	44.8799
GOTERM_BP_DIRECT	GO:0030324~lung development	10	0.807754	0.0322041	ENSG00000138207, ENSG00000113578, ENSG00000113083, ENSG00000121075, ENSG00000111602, ENSG00000070495, ENSG00000157227, ENSG00000146648, ENSG00000205002, ENSG00000170482	980	76	16792	2.25456	1	0.960384	45.0444
GOTERM_BP_DIRECT	GO:0042493~response to drug	27	2.18094	0.03273	ENSG00000173482, ENSG00000125740, ENSG00000021826, ENSG00000176890, ENSG00000073756, ENSG00000170345, ENSG00000166311, ENSG00000113083, ENSG00000177606, ENSG00000081760, ENSG00000110092, ENSG00000101439, ENSG00000112972, ENSG00000214872, ENSG00000143224, ENSG00000141458, ENSG00000241635, ENSG00000085999, ENSG00000090020, ENSG00000136634, ENSG00000187796, ENSG00000173511, ENSG00000117528, ENSG0000…	980	304	16792	1.52183	1	0.958867	45.5879
GOTERM_BP_DIRECT	GO:0018108~peptidyl-tyrosine phosphorylation	16	1.29241	0.0336529	ENSG00000171105, ENSG00000158815, ENSG00000010219, ENSG00000113578, ENSG00000169752, ENSG00000105976, ENSG00000013441, ENSG00000157168, ENSG00000174808, ENSG00000183317, ENSG00000146648, ENSG00000133216, ENSG00000153208, ENSG00000186716, ENSG00000169398, ENSG00000027644	980	153	16792	1.79186	1	0.958983	46.5296
GOTERM_BP_DIRECT	GO:0045740~positive regulation of DNA replication	7	0.565428	0.0336947	ENSG00000171105, ENSG00000160691, ENSG00000177606, ENSG00000049130, ENSG00000101439, ENSG00000109079, ENSG00000146648	980	42	16792	2.85578	1	0.955562	46.5719
GOTERM_BP_DIRECT	GO:0008217~regulation of blood pressure	9	0.726979	0.034516	ENSG00000072657, ENSG00000198648, ENSG00000186115, ENSG00000073756, ENSG00000148408, ENSG00000115138, ENSG00000118515, ENSG00000135124, ENSG00000164116	980	65	16792	2.3725	1	0.955358	47.3963
GOTERM_BP_DIRECT	GO:0007050~cell cycle arrest	15	1.21163	0.0357813	ENSG00000128829, ENSG00000078725, ENSG00000152332, ENSG00000168826, ENSG00000172167, ENSG00000136603, ENSG00000184481, ENSG00000123080, ENSG00000125347, ENSG00000007237, ENSG00000105810, ENSG00000165490, ENSG00000025039, ENSG00000117595, ENSG00000139687	980	141	16792	1.82284	1	0.956913	48.6429
GOTERM_BP_DIRECT	GO:0048511~rhythmic process	8	0.646204	0.0363907	ENSG00000109339, ENSG00000253729, ENSG00000122691, ENSG00000101266, ENSG00000117139, ENSG00000095794, ENSG00000001167, ENSG00000120658	980	54	16792	2.53847	1	0.95589	49.2333
GOTERM_BP_DIRECT	GO:0048146~positive regulation of fibroblast proliferation	8	0.646204	0.0363907	ENSG00000253729, ENSG00000105810, ENSG00000177606, ENSG00000101412, ENSG00000174808, ENSG00000146648, ENSG00000145386, ENSG00000176170	980	54	16792	2.53847	1	0.95589	49.2333
GOTERM_BP_DIRECT	GO:0045651~positive regulation of macrophage differentiation	4	0.323102	0.0364155	ENSG00000168040, ENSG00000184371, ENSG00000115738, ENSG00000139687	980	13	16792	5.27221	1	0.952587	49.2571
GOTERM_BP_DIRECT	GO:0071318~cellular response to ATP	4	0.323102	0.0364155	ENSG00000084112, ENSG00000073756, ENSG00000135124, ENSG00000136425	980	13	16792	5.27221	1	0.952587	49.2571
GOTERM_BP_DIRECT	GO:0061029~eyelid development in camera-type eye	4	0.323102	0.0364155	ENSG00000177606, ENSG00000122691, ENSG00000146648, ENSG00000164920	980	13	16792	5.27221	1	0.952587	49.2571
GOTERM_BP_DIRECT	GO:0006809~nitric oxide biosynthetic process	4	0.323102	0.0364155	ENSG00000081181, ENSG00000007171, ENSG00000089250, ENSG00000069667	980	13	16792	5.27221	1	0.952587	49.2571
GOTERM_BP_DIRECT	GO:0001649~osteoblast differentiation	12	0.969305	0.0397909	ENSG00000165732, ENSG00000196305, ENSG00000124216, ENSG00000152785, ENSG00000122691, ENSG00000078804, ENSG00000157613, ENSG00000154620, ENSG00000005513, ENSG00000196712, ENSG00000011028, ENSG00000169710	980	104	16792	1.97708	1	0.961599	52.4113
GOTERM_BP_DIRECT	GO:0050770~regulation of axonogenesis	5	0.403877	0.0419213	ENSG00000148948, ENSG00000084112, ENSG00000176884, ENSG00000141837, ENSG00000160007	980	23	16792	3.72493	1	0.965259	54.3057
GOTERM_BP_DIRECT	GO:0043409~negative regulation of MAPK cascade	4	0.323102	0.0443895	ENSG00000108861, ENSG00000186575, ENSG00000196712, ENSG00000120129	980	14	16792	4.89563	1	0.969287	56.4112
GOTERM_BP_DIRECT	GO:0071732~cellular response to nitric oxide	4	0.323102	0.0443895	ENSG00000166006, ENSG00000061918, ENSG00000149968, ENSG00000145386	980	14	16792	4.89563	1	0.969287	56.4112
GOTERM_BP_DIRECT	GO:0030968~endoplasmic reticulum unfolded protein response	7	0.565428	0.0452272	ENSG00000151778, ENSG00000108465, ENSG00000180667, ENSG00000157613, ENSG00000197930, ENSG00000110092, ENSG00000134109	980	45	16792	2.6654	1	0.968981	57.1047
GOTERM_BP_DIRECT	GO:0071363~cellular response to growth factor stimulus	7	0.565428	0.0452272	ENSG00000171105, ENSG00000160691, ENSG00000122691, ENSG00000091879, ENSG00000089250, ENSG00000103966, ENSG00000116329	980	45	16792	2.6654	1	0.968981	57.1047
GOTERM_BP_DIRECT	GO:0007585~respiratory gaseous exchange	6	0.484653	0.04553	ENSG00000150540, ENSG00000070614, ENSG00000176884, ENSG00000204103, ENSG00000112893, ENSG00000276644	980	34	16792	3.02377	1	0.967371	57.3529
GOTERM_BP_DIRECT	GO:0042594~response to starvation	6	0.484653	0.0506711	ENSG00000021826, ENSG00000081760, ENSG00000128016, ENSG00000241635, ENSG00000141433, ENSG00000139874	980	35	16792	2.93738	1	0.976238	61.3638
GOTERM_BP_DIRECT	GO:0070373~negative regulation of ERK1 and ERK2 cascade	8	0.646204	0.0507086	ENSG00000174928, ENSG00000107581, ENSG00000153721, ENSG00000162772, ENSG00000072133, ENSG00000075711, ENSG00000108861, ENSG00000120129	980	58	16792	2.36341	1	0.974425	61.3917
GOTERM_BP_DIRECT	GO:0007420~brain development	18	1.45396	0.0522517	ENSG00000125931, ENSG00000253729, ENSG00000188338, ENSG00000103034, ENSG00000107954, ENSG00000250722, ENSG00000196712, ENSG00000186297, ENSG00000125686, ENSG00000173805, ENSG00000150540, ENSG00000108465, ENSG00000155966, ENSG00000186716, ENSG00000101439, ENSG00000112972, ENSG00000176170, ENSG00000170482	980	190	16792	1.62329	1	0.975403	62.5235
GOTERM_BP_DIRECT	GO:0071456~cellular response to hypoxia	11	0.88853	0.0528649	ENSG00000122691, ENSG00000073756, ENSG00000100678, ENSG00000197930, ENSG00000102760, ENSG00000090020, ENSG00000159167, ENSG00000069667, ENSG00000101412, ENSG00000116329, ENSG00000145386	980	96	16792	1.96335	1	0.974683	62.9645
GOTERM_BP_DIRECT	GO:0097009~energy homeostasis	4	0.323102	0.0531513	ENSG00000135324, ENSG00000116337, ENSG00000127129, ENSG00000176624	980	15	16792	4.56925	1	0.973369	63.1688
GOTERM_BP_DIRECT	GO:0060976~coronary vasculature development	5	0.403877	0.0546782	ENSG00000057657, ENSG00000139174, ENSG00000070614, ENSG00000173511, ENSG00000133026	980	25	16792	3.42694	1	0.974328	64.24
GOTERM_BP_DIRECT	GO:0060612~adipose tissue development	5	0.403877	0.0546782	ENSG00000148339, ENSG00000081760, ENSG00000115738, ENSG00000005513, ENSG00000133104	980	25	16792	3.42694	1	0.974328	64.24
GOTERM_BP_DIRECT	GO:0051453~regulation of intracellular pH	6	0.484653	0.0561381	ENSG00000080493, ENSG00000091137, ENSG00000065923, ENSG00000181045, ENSG00000050438, ENSG00000090020	980	36	16792	2.85578	1	0.975111	65.2366
GOTERM_BP_DIRECT	GO:0007015~actin filament organization	9	0.726979	0.0576483	ENSG00000044115, ENSG00000163380, ENSG00000075711, ENSG00000163558, ENSG00000154620, ENSG00000128872, ENSG00000083857, ENSG00000170807, ENSG00000172602	980	72	16792	2.14184	1	0.975928	66.2398
GOTERM_BP_DIRECT	GO:0008064~regulation of actin polymerization or depolymerization	3	0.242326	0.0586313	ENSG00000084112, ENSG00000154620, ENSG00000160007	980	7	16792	7.34344	1	0.975875	66.8781
GOTERM_BP_DIRECT	GO:0051694~pointed-end actin filament capping	3	0.242326	0.0586313	ENSG00000163380, ENSG00000128872, ENSG00000170807	980	7	16792	7.34344	1	0.975875	66.8781
GOTERM_BP_DIRECT	GO:0050679~positive regulation of epithelial cell proliferation	8	0.646204	0.0590324	ENSG00000135862, ENSG00000167207, ENSG00000113578, ENSG00000122691, ENSG00000134830, ENSG00000112175, ENSG00000146648, ENSG00000164920	980	60	16792	2.28463	1	0.974902	67.1353
GOTERM_BP_DIRECT	GO:0009791~post-embryonic development	9	0.726979	0.0615961	ENSG00000057657, ENSG00000182636, ENSG00000111245, ENSG00000144655, ENSG00000117139, ENSG00000084674, ENSG00000153234, ENSG00000250722, ENSG00000163273	980	73	16792	2.1125	1	0.977264	68.7348
GOTERM_BP_DIRECT	GO:0021549~cerebellum development	6	0.484653	0.061931	ENSG00000088812, ENSG00000084676, ENSG00000173805, ENSG00000041515, ENSG00000117569, ENSG00000139874	980	37	16792	2.7786	1	0.976259	68.9382
GOTERM_BP_DIRECT	GO:0006885~regulation of pH	4	0.323102	0.062673	ENSG00000091137, ENSG00000065923, ENSG00000090020, ENSG00000116039	980	16	16792	4.28367	1	0.975856	69.3845
GOTERM_BP_DIRECT	GO:0007267~cell-cell signaling	22	1.77706	0.0676689	ENSG00000072657, ENSG00000158815, ENSG00000181374, ENSG00000169252, ENSG00000152785, ENSG00000102970, ENSG00000141433, ENSG00000115138, ENSG00000136634, ENSG00000123146, ENSG00000145824, ENSG00000139874, ENSG00000119630, ENSG00000099250, ENSG00000104432, ENSG00000188778, ENSG00000101440, ENSG00000153208, ENSG00000147437, ENSG00000179431, ENSG00000083857, ENSG00000137845	980	254	16792	1.48411	1	0.981034	72.2351
GOTERM_BP_DIRECT	GO:0006695~cholesterol biosynthetic process	6	0.484653	0.0680485	ENSG00000160752, ENSG00000147155, ENSG00000112972, ENSG00000131473, ENSG00000160285, ENSG00000160211	980	38	16792	2.70548	1	0.980235	72.4411
GOTERM_BP_DIRECT	GO:0008625~extrinsic apoptotic signaling pathway via death domain receptors	6	0.484653	0.0680485	ENSG00000168040, ENSG00000173530, ENSG00000104689, ENSG00000196712, ENSG00000196072, ENSG00000120889	980	38	16792	2.70548	1	0.980235	72.4411
GOTERM_BP_DIRECT	GO:0033077~T cell differentiation in thymus	5	0.403877	0.069292	ENSG00000168040, ENSG00000253729, ENSG00000105810, ENSG00000070495, ENSG00000204103	980	27	16792	3.17309	1	0.980449	73.106
GOTERM_BP_DIRECT	GO:0001656~metanephros development	5	0.403877	0.069292	ENSG00000125931, ENSG00000103811, ENSG00000115738, ENSG00000196712, ENSG00000164920	980	27	16792	3.17309	1	0.980449	73.106
GOTERM_BP_DIRECT	GO:0030048~actin filament-based movement	4	0.323102	0.0729218	ENSG00000158195, ENSG00000137474, ENSG00000157483, ENSG00000133026	980	17	16792	4.03169	1	0.98316	74.9608
GOTERM_BP_DIRECT	GO:0042981~regulation of apoptotic process	19	1.53473	0.0729479	ENSG00000167207, ENSG00000064300, ENSG00000152785, ENSG00000173530, ENSG00000104689, ENSG00000103024, ENSG00000104205, ENSG00000132906, ENSG00000103202, ENSG00000187796, ENSG00000120471, ENSG00000136603, ENSG00000168040, ENSG00000112175, ENSG00000163083, ENSG00000073282, ENSG00000120889, ENSG00000118515, ENSG00000120129	980	213	16792	1.52845	1	0.982095	74.9737
GOTERM_BP_DIRECT	GO:0048791~calcium ion-regulated exocytosis of neurotransmitter	6	0.484653	0.0744882	ENSG00000205502, ENSG00000079841, ENSG00000170743, ENSG00000141837, ENSG00000164674, ENSG00000102362	980	39	16792	2.63611	1	0.982555	75.7233
GOTERM_BP_DIRECT	GO:0042117~monocyte activation	3	0.242326	0.0752195	ENSG00000184371, ENSG00000168615, ENSG00000137845	980	8	16792	6.42551	1	0.982208	76.0717
GOTERM_BP_DIRECT	GO:0048702~embryonic neurocranium morphogenesis	3	0.242326	0.0752195	ENSG00000070614, ENSG00000152582, ENSG00000100714	980	8	16792	6.42551	1	0.982208	76.0717
GOTERM_BP_DIRECT	GO:1902305~regulation of sodium ion transmembrane transport	3	0.242326	0.0752195	ENSG00000163681, ENSG00000075711, ENSG00000101400	980	8	16792	6.42551	1	0.982208	76.0717
GOTERM_BP_DIRECT	GO:0086036~regulation of cardiac muscle cell membrane potential	3	0.242326	0.0752195	ENSG00000013016, ENSG00000090020, ENSG00000266964	980	8	16792	6.42551	1	0.982208	76.0717
GOTERM_BP_DIRECT	GO:0046512~sphingosine biosynthetic process	3	0.242326	0.0752195	ENSG00000177076, ENSG00000100596, ENSG00000176170	980	8	16792	6.42551	1	0.982208	76.0717
GOTERM_BP_DIRECT	GO:0016339~calcium-dependent cell-cell adhesion via plasma membrane cell adhesion molecules	5	0.403877	0.0772768	ENSG00000120327, ENSG00000272674, ENSG00000120324, ENSG00000079112, ENSG00000177839	980	28	16792	3.05977	1	0.98314	77.0268
GOTERM_BP_DIRECT	GO:0001666~response to hypoxia	16	1.29241	0.0776015	ENSG00000178878, ENSG00000089250, ENSG00000173511, ENSG00000157227, ENSG00000185499, ENSG00000196712, ENSG00000198125, ENSG00000119630, ENSG00000158773, ENSG00000007171, ENSG00000086991, ENSG00000165215, ENSG00000091879, ENSG00000153234, ENSG00000101439, ENSG00000163273	980	172	16792	1.59393	1	0.982424	77.1741
GOTERM_BP_DIRECT	GO:0016055~Wnt signaling pathway	17	1.37318	0.0800161	ENSG00000070770, ENSG00000115464, ENSG00000169118, ENSG00000167693, ENSG00000151914, ENSG00000002745, ENSG00000065717, ENSG00000168772, ENSG00000101266, ENSG00000198730, ENSG00000171444, ENSG00000183762, ENSG00000177485, ENSG00000166025, ENSG00000168646, ENSG00000107854, ENSG00000166477	980	187	16792	1.5577	1	0.983638	78.2425
GOTERM_BP_DIRECT	GO:0043087~regulation of GTPase activity	8	0.646204	0.0833195	ENSG00000017797, ENSG00000183856, ENSG00000076864, ENSG00000169398, ENSG00000075391, ENSG00000140575, ENSG00000180263, ENSG00000196712	980	65	16792	2.10889	1	0.985444	79.6278
GOTERM_BP_DIRECT	GO:0008286~insulin receptor signaling pathway	9	0.726979	0.0838228	ENSG00000128298, ENSG00000143882, ENSG00000171105, ENSG00000160691, ENSG00000169047, ENSG00000106070, ENSG00000116039, ENSG00000184481, ENSG00000114573	980	78	16792	1.97708	1	0.984964	79.8314
GOTERM_BP_DIRECT	GO:0042462~eye photoreceptor cell development	4	0.323102	0.0838614	ENSG00000057657, ENSG00000137474, ENSG00000112041, ENSG00000163558	980	18	16792	3.80771	1	0.984106	79.8469
GOTERM_BP_DIRECT	GO:0031668~cellular response to extracellular stimulus	4	0.323102	0.0838614	ENSG00000141505, ENSG00000153234, ENSG00000170345, ENSG00000160007	980	18	16792	3.80771	1	0.984106	79.8469
GOTERM_BP_DIRECT	GO:0000289~nuclear-transcribed mRNA poly(A) tail shortening	5	0.403877	0.0856997	ENSG00000128016, ENSG00000158435, ENSG00000063046, ENSG00000125107, ENSG00000113300	980	29	16792	2.95426	1	0.984694	80.5738
GOTERM_BP_DIRECT	GO:0097421~liver regeneration	5	0.403877	0.0856997	ENSG00000176890, ENSG00000136634, ENSG00000110092, ENSG00000105697, ENSG00000146648	980	29	16792	2.95426	1	0.984694	80.5738
GOTERM_BP_DIRECT	GO:0040008~regulation of growth	7	0.565428	0.0867578	ENSG00000182636, ENSG00000160691, ENSG00000184557, ENSG00000099985, ENSG00000170035, ENSG00000213859, ENSG00000144847	980	53	16792	2.26307	1	0.984657	80.9808
GOTERM_BP_DIRECT	GO:0010628~positive regulation of gene expression	22	1.77706	0.0867647	ENSG00000057657, ENSG00000125931, ENSG00000103811, ENSG00000122691, ENSG00000198157, ENSG00000117139, ENSG00000084674, ENSG00000135250, ENSG00000002745, ENSG00000122420, ENSG00000183856, ENSG00000251493, ENSG00000111424, ENSG00000125686, ENSG00000105810, ENSG00000079841, ENSG00000102760, ENSG00000184371, ENSG00000101412, ENSG00000115738, ENSG00000165030, ENSG00000164920	980	262	16792	1.43879	1	0.983796	80.9835
GOTERM_BP_DIRECT	GO:0007010~cytoskeleton organization	15	1.21163	0.0875784	ENSG00000181374, ENSG00000124006, ENSG00000151914, ENSG00000133816, ENSG00000129116, ENSG00000131504, ENSG00000029534, ENSG00000069020, ENSG00000130559, ENSG00000135407, ENSG00000163558, ENSG00000112186, ENSG00000127824, ENSG00000180263, ENSG00000160282	980	161	16792	1.5964	1	0.983574	81.291
GOTERM_BP_DIRECT	GO:0032526~response to retinoic acid	6	0.484653	0.0883195	ENSG00000138207, ENSG00000084676, ENSG00000103811, ENSG00000177076, ENSG00000186350, ENSG00000120129	980	41	16792	2.50752	1	0.983298	81.5669
GOTERM_BP_DIRECT	GO:0032000~positive regulation of fatty acid beta-oxidation	3	0.242326	0.0930738	ENSG00000122691, ENSG00000169047, ENSG00000214456	980	9	16792	5.71156	1	0.986002	83.2479
GOTERM_BP_DIRECT	GO:0001778~plasma membrane repair	3	0.242326	0.0930738	ENSG00000138119, ENSG00000185567, ENSG00000133026	980	9	16792	5.71156	1	0.986002	83.2479
GOTERM_BP_DIRECT	GO:1904754~positive regulation of vascular associated smooth muscle cell migration	3	0.242326	0.0930738	ENSG00000147459, ENSG00000116641, ENSG00000140575	980	9	16792	5.71156	1	0.986002	83.2479
GOTERM_BP_DIRECT	GO:0097120~receptor localization to synapse	3	0.242326	0.0930738	ENSG00000154240, ENSG00000075711, ENSG00000150672	980	9	16792	5.71156	1	0.986002	83.2479
GOTERM_BP_DIRECT	GO:0000187~activation of MAPK activity	11	0.88853	0.0942112	ENSG00000183856, ENSG00000109339, ENSG00000171105, ENSG00000160691, ENSG00000167207, ENSG00000113578, ENSG00000138166, ENSG00000157168, ENSG00000267534, ENSG00000129946, ENSG00000171517	980	107	16792	1.76151	1	0.986013	83.6279
GOTERM_BP_DIRECT	GO:0030449~regulation of complement activation	5	0.403877	0.094548	ENSG00000134830, ENSG00000243649, ENSG00000123838, ENSG00000196352, ENSG00000176919	980	30	16792	2.85578	1	0.985488	83.7389
GOTERM_BP_DIRECT	GO:0045776~negative regulation of blood pressure	5	0.403877	0.094548	ENSG00000118432, ENSG00000007171, ENSG00000176393, ENSG00000089250, ENSG00000169403	980	30	16792	2.85578	1	0.985488	83.7389
GOTERM_BP_DIRECT	GO:0010765~positive regulation of sodium ion transport	4	0.323102	0.0954523	ENSG00000153721, ENSG00000104205, ENSG00000057294, ENSG00000118515	980	19	16792	3.6073	1	0.985349	84.0334
GOTERM_BP_DIRECT	GO:1990138~neuron projection extension	4	0.323102	0.0954523	ENSG00000128829, ENSG00000124785, ENSG00000140575, ENSG00000156299	980	19	16792	3.6073	1	0.985349	84.0334
GOTERM_BP_DIRECT	GO:0051276~chromosome organization	4	0.323102	0.0954523	ENSG00000134690, ENSG00000085999, ENSG00000164949, ENSG00000102901	980	19	16792	3.6073	1	0.985349	84.0334
GOTERM_BP_DIRECT	GO:0046579~positive regulation of Ras protein signal transduction	4	0.323102	0.0954523	ENSG00000157680, ENSG00000049130, ENSG00000157168, ENSG00000184371	980	19	16792	3.6073	1	0.985349	84.0334
GOTERM_BP_DIRECT	GO:0001541~ovarian follicle development	6	0.484653	0.0957013	ENSG00000044115, ENSG00000049130, ENSG00000141433, ENSG00000163083, ENSG00000157227, ENSG00000106003	980	42	16792	2.44781	1	0.98476	84.1135
GOTERM_BP_DIRECT	GO:0046854~phosphatidylinositol phosphorylation	10	0.807754	0.0969877	ENSG00000158815, ENSG00000113578, ENSG00000169752, ENSG00000049130, ENSG00000107242, ENSG00000157168, ENSG00000169047, ENSG00000174808, ENSG00000146648, ENSG00000166908	980	94	16792	1.82284	1	0.984891	84.5218
GOTERM_BP_DIRECT	GO:0008584~male gonad development	10	0.807754	0.0969877	ENSG00000171105, ENSG00000084676, ENSG00000187741, ENSG00000044115, ENSG00000092758, ENSG00000049130, ENSG00000078399, ENSG00000157227, ENSG00000112972, ENSG00000005513	980	94	16792	1.82284	1	0.984891	84.5218
GOTERM_BP_DIRECT	GO:0006935~chemotaxis	12	0.969305	0.0994594	ENSG00000017797, ENSG00000025708, ENSG00000181374, ENSG00000183723, ENSG00000075651, ENSG00000102970, ENSG00000134830, ENSG00000011422, ENSG00000081041, ENSG00000145824, ENSG00000151882, ENSG00000169403	980	122	16792	1.68538	1	0.9858	85.2785

## Sheet: PValue(0.05) cut
Category	Term	Count	%	PValue	Genes	List Total	Pop Hits	Pop Total	Fold Enrichment	Bonferroni	Benjamini	FDR
GOTERM_BP_DIRECT	GO:0006887~exocytosis	14	1.13086	0.000979938	ENSG00000181404, ENSG00000066777, ENSG00000168481, ENSG00000105514, ENSG00000164674, ENSG00000006740, ENSG00000102225, ENSG00000029534, ENSG00000168899, ENSG00000173805, ENSG00000079841, ENSG00000102362, ENSG00000133026, ENSG00000104863	980	83	16792	2.89019	0.966102	0.966102	1.77702
GOTERM_BP_DIRECT	GO:0045909~positive regulation of vasodilation	8	0.646204	0.00112729	ENSG00000173482, ENSG00000007171, ENSG00000021826, ENSG00000141433, ENSG00000089250, ENSG00000146648, ENSG00000163273, ENSG00000169403	980	29	16792	4.72681	0.979628	0.85727	2.04164
GOTERM_BP_DIRECT	GO:0051090~regulation of sequence-specific DNA binding transcription factor activity	7	0.565428	0.00262896	ENSG00000109339, ENSG00000187741, ENSG00000174928, ENSG00000177606, ENSG00000104205, ENSG00000170345, ENSG00000118515	980	25	16792	4.79771	0.999887	0.951638	4.70016
GOTERM_BP_DIRECT	GO:0001525~angiogenesis	25	2.01939	0.00279056	ENSG00000025708, ENSG00000121075, ENSG00000107731, ENSG00000073756, ENSG00000069667, ENSG00000133216, ENSG00000177606, ENSG00000183943, ENSG00000160691, ENSG00000113578, ENSG00000021645, ENSG00000178878, ENSG00000173511, ENSG00000135250, ENSG00000157227, ENSG00000187091, ENSG00000115053, ENSG00000119630, ENSG00000125686, ENSG00000120708, ENSG00000099250, ENSG00000158195, ENSG00000091879, ENSG0000…	980	223	16792	1.92093	0.999935	0.91033	4.98215
GOTERM_BP_DIRECT	GO:0019233~sensory perception of pain	10	0.807754	0.00286066	ENSG00000196549, ENSG00000182636, ENSG00000118432, ENSG00000176884, ENSG00000073756, ENSG00000141433, ENSG00000109255, ENSG00000150672, ENSG00000116329, ENSG00000135124	980	52	16792	3.29513	0.999949	0.86163	5.10422
GOTERM_BP_DIRECT	GO:0007413~axonal fasciculation	6	0.484653	0.00301858	ENSG00000182636, ENSG00000154654, ENSG00000099250, ENSG00000118432, ENSG00000160007, ENSG00000133216	980	18	16792	5.71156	0.999971	0.824359	5.3787
GOTERM_BP_DIRECT	GO:0031175~neuron projection development	14	1.13086	0.00530594	ENSG00000173482, ENSG00000118200, ENSG00000152332, ENSG00000141433, ENSG00000066777, ENSG00000078018, ENSG00000102225, ENSG00000130559, ENSG00000047849, ENSG00000075539, ENSG00000116641, ENSG00000100139, ENSG00000196072, ENSG00000139687	980	100	16792	2.39886	1	0.927455	9.27107
GOTERM_BP_DIRECT	GO:0043547~positive regulation of GTPase activity	49	3.958	0.00569321	ENSG00000181374, ENSG00000138698, ENSG00000157985, ENSG00000174808, ENSG00000146648, ENSG00000165895, ENSG00000156011, ENSG00000137962, ENSG00000159496, ENSG00000047365, ENSG00000196914, ENSG00000158815, ENSG00000169752, ENSG00000157168, ENSG00000101977, ENSG00000214694, ENSG00000196712, ENSG00000126217, ENSG00000017797, ENSG00000102970, ENSG00000138670, ENSG00000066777, ENSG00000177606, ENSG0000…	980	565	16792	1.48602	1	0.914876	9.91492
GOTERM_BP_DIRECT	GO:0007265~Ras protein signal transduction	11	0.88853	0.00711513	ENSG00000183856, ENSG00000160691, ENSG00000177606, ENSG00000075651, ENSG00000145907, ENSG00000196712, ENSG00000141068, ENSG00000099942, ENSG00000129946, ENSG00000139687, ENSG00000145386	980	70	16792	2.69259	1	0.935352	12.242
GOTERM_BP_DIRECT	GO:0045471~response to ethanol	14	1.13086	0.00798497	ENSG00000176890, ENSG00000176884, ENSG00000141433, ENSG00000105697, ENSG00000108342, ENSG00000160211, ENSG00000138207, ENSG00000166006, ENSG00000118432, ENSG00000081760, ENSG00000147437, ENSG00000167658, ENSG00000110092, ENSG00000163273	980	105	16792	2.28463	1	0.93718	13.6375
GOTERM_BP_DIRECT	GO:0033601~positive regulation of mammary gland epithelial cell proliferation	4	0.323102	0.00886688	ENSG00000183856, ENSG00000125686, ENSG00000117139, ENSG00000110092	980	8	16792	8.56735	1	0.938885	15.0308
GOTERM_BP_DIRECT	GO:0008285~negative regulation of cell proliferation	36	2.90792	0.00940521	ENSG00000171056, ENSG00000119950, ENSG00000099985, ENSG00000111816, ENSG00000073756, ENSG00000168826, ENSG00000106692, ENSG00000186575, ENSG00000184481, ENSG00000125347, ENSG00000005020, ENSG00000111424, ENSG00000118849, ENSG00000177606, ENSG00000041515, ENSG00000110811, ENSG00000102760, ENSG00000147437, ENSG00000152104, ENSG00000117595, ENSG00000182636, ENSG00000179593, ENSG00000172167, ENSG0000…	980	396	16792	1.5577	1	0.934018	15.8709
GOTERM_BP_DIRECT	GO:0018242~protein O-linked glycosylation via serine	3	0.242326	0.00979221	ENSG00000143641, ENSG00000115339, ENSG00000141429	980	3	16792	17.1347	1	0.926687	16.4699
GOTERM_BP_DIRECT	GO:0006942~regulation of striated muscle contraction	4	0.323102	0.0127293	ENSG00000111245, ENSG00000133055, ENSG00000134571, ENSG00000196296	980	9	16792	7.61542	1	0.957524	20.8867
GOTERM_BP_DIRECT	GO:0014066~regulation of phosphatidylinositol 3-kinase signaling	11	0.88853	0.0148883	ENSG00000158815, ENSG00000113578, ENSG00000169752, ENSG00000049130, ENSG00000107242, ENSG00000157168, ENSG00000169047, ENSG00000163629, ENSG00000174808, ENSG00000146648, ENSG00000166908	980	78	16792	2.41643	1	0.968319	23.9916
GOTERM_BP_DIRECT	GO:0035999~tetrahydrofolate interconversion	4	0.323102	0.0174064	ENSG00000182199, ENSG00000176890, ENSG00000100714, ENSG00000160282	980	10	16792	6.85388	1	0.977371	27.4674
GOTERM_BP_DIRECT	GO:0035904~aorta development	5	0.403877	0.0182241	ENSG00000057657, ENSG00000139174, ENSG00000113083, ENSG00000070614, ENSG00000133026	980	18	16792	4.75964	1	0.97612	28.5634
GOTERM_BP_DIRECT	GO:0017144~drug metabolic process	6	0.484653	0.018425	ENSG00000186115, ENSG00000241635, ENSG00000094963, ENSG00000186204, ENSG00000167397, ENSG00000131781	980	27	16792	3.80771	1	0.971744	28.8302
GOTERM_BP_DIRECT	GO:0018243~protein O-linked glycosylation via threonine	3	0.242326	0.0188285	ENSG00000143641, ENSG00000115339, ENSG00000141429	980	4	16792	12.851	1	0.968364	29.3633
GOTERM_BP_DIRECT	GO:0035023~regulation of Rho protein signal transduction	11	0.88853	0.0190275	ENSG00000126217, ENSG00000236699, ENSG00000182957, ENSG00000101977, ENSG00000120278, ENSG00000214694, ENSG00000186716, ENSG00000196914, ENSG00000180263, ENSG00000156299, ENSG00000214944	980	81	16792	2.32693	1	0.963695	29.6249
GOTERM_BP_DIRECT	GO:0035556~intracellular signal transduction	35	2.82714	0.019625	ENSG00000167207, ENSG00000109046, ENSG00000109684, ENSG00000101333, ENSG00000156711, ENSG00000099942, ENSG00000065357, ENSG00000157680, ENSG00000137962, ENSG00000186716, ENSG00000196914, ENSG00000141068, ENSG00000214944, ENSG00000120129, ENSG00000176170, ENSG00000160691, ENSG00000169752, ENSG00000101977, ENSG00000157168, ENSG00000263155, ENSG00000104205, ENSG00000163328, ENSG00000135250, ENSG0000…	980	403	16792	1.48812	1	0.961537	30.4047
GOTERM_BP_DIRECT	GO:2000145~regulation of cell motility	6	0.484653	0.0213832	ENSG00000131504, ENSG00000105810, ENSG00000169752, ENSG00000157168, ENSG00000174808, ENSG00000146648	980	28	16792	3.67172	1	0.966346	32.6523
GOTERM_BP_DIRECT	GO:0045638~negative regulation of myeloid cell differentiation	5	0.403877	0.0220432	ENSG00000105810, ENSG00000078399, ENSG00000128016, ENSG00000198730, ENSG00000166477	980	19	16792	4.50913	1	0.964754	33.4781
GOTERM_BP_DIRECT	GO:0007263~nitric oxide mediated signal transduction	5	0.403877	0.0220432	ENSG00000108551, ENSG00000007171, ENSG00000061918, ENSG00000089250, ENSG00000164116	980	19	16792	4.50913	1	0.964754	33.4781
GOTERM_BP_DIRECT	GO:0008284~positive regulation of cell proliferation	39	3.15024	0.0228633	ENSG00000171105, ENSG00000118971, ENSG00000099985, ENSG00000198157, ENSG00000267534, ENSG00000174808, ENSG00000146648, ENSG00000127129, ENSG00000099942, ENSG00000164649, ENSG00000134352, ENSG00000101266, ENSG00000153291, ENSG00000160877, ENSG00000184371, ENSG00000101439, ENSG00000137845, ENSG00000182199, ENSG00000160691, ENSG00000158815, ENSG00000103811, ENSG00000113578, ENSG00000157168, ENSG0000…	980	466	16792	1.43402	1	0.964088	34.4908
GOTERM_BP_DIRECT	GO:2000773~negative regulation of cellular senescence	4	0.323102	0.0229129	ENSG00000253729, ENSG00000105810, ENSG00000122691, ENSG00000073282	980	11	16792	6.2308	1	0.959263	34.5516
GOTERM_BP_DIRECT	GO:0048008~platelet-derived growth factor receptor signaling pathway	6	0.484653	0.024634	ENSG00000099250, ENSG00000144655, ENSG00000265972, ENSG00000186716, ENSG00000157483, ENSG00000140575	980	29	16792	3.54511	1	0.963542	36.6282
GOTERM_BP_DIRECT	GO:0007416~synapse assembly	9	0.726979	0.024635	ENSG00000120327, ENSG00000272674, ENSG00000021645, ENSG00000120324, ENSG00000157168, ENSG00000146555, ENSG00000069188, ENSG00000141837, ENSG00000177839	980	61	16792	2.52807	1	0.95879	36.6294
GOTERM_BP_DIRECT	GO:0000902~cell morphogenesis	9	0.726979	0.0268924	ENSG00000149256, ENSG00000111424, ENSG00000125686, ENSG00000084112, ENSG00000157168, ENSG00000086991, ENSG00000205220, ENSG00000075539, ENSG00000112186	980	62	16792	2.48729	1	0.965294	39.2587
GOTERM_BP_DIRECT	GO:0055114~oxidation-reduction process	47	3.79645	0.0285795	ENSG00000104687, ENSG00000164904, ENSG00000073756, ENSG00000089250, ENSG00000197930, ENSG00000167693, ENSG00000133816, ENSG00000173992, ENSG00000174151, ENSG00000154198, ENSG00000160211, ENSG00000113083, ENSG00000216490, ENSG00000007171, ENSG00000141994, ENSG00000110811, ENSG00000158104, ENSG00000130948, ENSG00000124588, ENSG00000198736, ENSG00000143224, ENSG00000120658, ENSG00000131781, ENSG0000…	980	592	16792	1.36036	1	0.968302	41.156
GOTERM_BP_DIRECT	GO:0043616~keratinocyte proliferation	4	0.323102	0.0292515	ENSG00000073282, ENSG00000117595, ENSG00000002745, ENSG00000101311	980	12	16792	5.71156	1	0.967159	41.896
GOTERM_BP_DIRECT	GO:0007399~nervous system development	26	2.10016	0.0294225	ENSG00000136261, ENSG00000084674, ENSG00000106692, ENSG00000170345, ENSG00000066382, ENSG00000150672, ENSG00000133216, ENSG00000166311, ENSG00000158747, ENSG00000124785, ENSG00000137941, ENSG00000135407, ENSG00000128872, ENSG00000120328, ENSG00000182636, ENSG00000158815, ENSG00000188487, ENSG00000046653, ENSG00000157168, ENSG00000107954, ENSG00000007944, ENSG00000007237, ENSG00000196361, ENSG0000…	980	287	16792	1.55227	1	0.964046	42.0829
GOTERM_BP_DIRECT	GO:0032496~response to lipopolysaccharide	17	1.37318	0.0300862	ENSG00000125931, ENSG00000064300, ENSG00000173530, ENSG00000104689, ENSG00000021826, ENSG00000073756, ENSG00000241635, ENSG00000132906, ENSG00000084674, ENSG00000170345, ENSG00000122420, ENSG00000177606, ENSG00000118432, ENSG00000186716, ENSG00000147437, ENSG00000081041, ENSG00000120889	980	164	16792	1.77616	1	0.962946	42.8029
GOTERM_BP_DIRECT	GO:0002821~positive regulation of adaptive immune response	3	0.242326	0.0301757	ENSG00000134352, ENSG00000128829, ENSG00000168040	980	5	16792	10.2808	1	0.959448	42.8993
GOTERM_BP_DIRECT	GO:0007406~negative regulation of neuroblast proliferation	3	0.242326	0.0301757	ENSG00000044115, ENSG00000213859, ENSG00000196712	980	5	16792	10.2808	1	0.959448	42.8993
GOTERM_BP_DIRECT	GO:0098735~positive regulation of the force of heart contraction	3	0.242326	0.0301757	ENSG00000111245, ENSG00000089250, ENSG00000090020	980	5	16792	10.2808	1	0.959448	42.8993
GOTERM_BP_DIRECT	GO:0043353~enucleate erythrocyte differentiation	3	0.242326	0.0301757	ENSG00000115738, ENSG00000139687, ENSG00000198125	980	5	16792	10.2808	1	0.959448	42.8993
GOTERM_BP_DIRECT	GO:0071392~cellular response to estradiol stimulus	6	0.484653	0.0320459	ENSG00000180530, ENSG00000241635, ENSG00000136634, ENSG00000146648, ENSG00000139874, ENSG00000145386	980	31	16792	3.31639	1	0.96337	44.8799
GOTERM_BP_DIRECT	GO:0030324~lung development	10	0.807754	0.0322041	ENSG00000138207, ENSG00000113578, ENSG00000113083, ENSG00000121075, ENSG00000111602, ENSG00000070495, ENSG00000157227, ENSG00000146648, ENSG00000205002, ENSG00000170482	980	76	16792	2.25456	1	0.960384	45.0444
GOTERM_BP_DIRECT	GO:0042493~response to drug	27	2.18094	0.03273	ENSG00000173482, ENSG00000125740, ENSG00000021826, ENSG00000176890, ENSG00000073756, ENSG00000170345, ENSG00000166311, ENSG00000113083, ENSG00000177606, ENSG00000081760, ENSG00000110092, ENSG00000101439, ENSG00000112972, ENSG00000214872, ENSG00000143224, ENSG00000141458, ENSG00000241635, ENSG00000085999, ENSG00000090020, ENSG00000136634, ENSG00000187796, ENSG00000173511, ENSG00000117528, ENSG0000…	980	304	16792	1.52183	1	0.958867	45.5879
GOTERM_BP_DIRECT	GO:0018108~peptidyl-tyrosine phosphorylation	16	1.29241	0.0336529	ENSG00000171105, ENSG00000158815, ENSG00000010219, ENSG00000113578, ENSG00000169752, ENSG00000105976, ENSG00000013441, ENSG00000157168, ENSG00000174808, ENSG00000183317, ENSG00000146648, ENSG00000133216, ENSG00000153208, ENSG00000186716, ENSG00000169398, ENSG00000027644	980	153	16792	1.79186	1	0.958983	46.5296
GOTERM_BP_DIRECT	GO:0045740~positive regulation of DNA replication	7	0.565428	0.0336947	ENSG00000171105, ENSG00000160691, ENSG00000177606, ENSG00000049130, ENSG00000101439, ENSG00000109079, ENSG00000146648	980	42	16792	2.85578	1	0.955562	46.5719
GOTERM_BP_DIRECT	GO:0008217~regulation of blood pressure	9	0.726979	0.034516	ENSG00000072657, ENSG00000198648, ENSG00000186115, ENSG00000073756, ENSG00000148408, ENSG00000115138, ENSG00000118515, ENSG00000135124, ENSG00000164116	980	65	16792	2.3725	1	0.955358	47.3963
GOTERM_BP_DIRECT	GO:0007050~cell cycle arrest	15	1.21163	0.0357813	ENSG00000128829, ENSG00000078725, ENSG00000152332, ENSG00000168826, ENSG00000172167, ENSG00000136603, ENSG00000184481, ENSG00000123080, ENSG00000125347, ENSG00000007237, ENSG00000105810, ENSG00000165490, ENSG00000025039, ENSG00000117595, ENSG00000139687	980	141	16792	1.82284	1	0.956913	48.6429
GOTERM_BP_DIRECT	GO:0048511~rhythmic process	8	0.646204	0.0363907	ENSG00000109339, ENSG00000253729, ENSG00000122691, ENSG00000101266, ENSG00000117139, ENSG00000095794, ENSG00000001167, ENSG00000120658	980	54	16792	2.53847	1	0.95589	49.2333
GOTERM_BP_DIRECT	GO:0048146~positive regulation of fibroblast proliferation	8	0.646204	0.0363907	ENSG00000253729, ENSG00000105810, ENSG00000177606, ENSG00000101412, ENSG00000174808, ENSG00000146648, ENSG00000145386, ENSG00000176170	980	54	16792	2.53847	1	0.95589	49.2333
GOTERM_BP_DIRECT	GO:0045651~positive regulation of macrophage differentiation	4	0.323102	0.0364155	ENSG00000168040, ENSG00000184371, ENSG00000115738, ENSG00000139687	980	13	16792	5.27221	1	0.952587	49.2571
GOTERM_BP_DIRECT	GO:0071318~cellular response to ATP	4	0.323102	0.0364155	ENSG00000084112, ENSG00000073756, ENSG00000135124, ENSG00000136425	980	13	16792	5.27221	1	0.952587	49.2571
GOTERM_BP_DIRECT	GO:0061029~eyelid development in camera-type eye	4	0.323102	0.0364155	ENSG00000177606, ENSG00000122691, ENSG00000146648, ENSG00000164920	980	13	16792	5.27221	1	0.952587	49.2571
GOTERM_BP_DIRECT	GO:0006809~nitric oxide biosynthetic process	4	0.323102	0.0364155	ENSG00000081181, ENSG00000007171, ENSG00000089250, ENSG00000069667	980	13	16792	5.27221	1	0.952587	49.2571
GOTERM_BP_DIRECT	GO:0001649~osteoblast differentiation	12	0.969305	0.0397909	ENSG00000165732, ENSG00000196305, ENSG00000124216, ENSG00000152785, ENSG00000122691, ENSG00000078804, ENSG00000157613, ENSG00000154620, ENSG00000005513, ENSG00000196712, ENSG00000011028, ENSG00000169710	980	104	16792	1.97708	1	0.961599	52.4113
GOTERM_BP_DIRECT	GO:0050770~regulation of axonogenesis	5	0.403877	0.0419213	ENSG00000148948, ENSG00000084112, ENSG00000176884, ENSG00000141837, ENSG00000160007	980	23	16792	3.72493	1	0.965259	54.3057
GOTERM_BP_DIRECT	GO:0043409~negative regulation of MAPK cascade	4	0.323102	0.0443895	ENSG00000108861, ENSG00000186575, ENSG00000196712, ENSG00000120129	980	14	16792	4.89563	1	0.969287	56.4112
GOTERM_BP_DIRECT	GO:0071732~cellular response to nitric oxide	4	0.323102	0.0443895	ENSG00000166006, ENSG00000061918, ENSG00000149968, ENSG00000145386	980	14	16792	4.89563	1	0.969287	56.4112
GOTERM_BP_DIRECT	GO:0030968~endoplasmic reticulum unfolded protein response	7	0.565428	0.0452272	ENSG00000151778, ENSG00000108465, ENSG00000180667, ENSG00000157613, ENSG00000197930, ENSG00000110092, ENSG00000134109	980	45	16792	2.6654	1	0.968981	57.1047
GOTERM_BP_DIRECT	GO:0071363~cellular response to growth factor stimulus	7	0.565428	0.0452272	ENSG00000171105, ENSG00000160691, ENSG00000122691, ENSG00000091879, ENSG00000089250, ENSG00000103966, ENSG00000116329	980	45	16792	2.6654	1	0.968981	57.1047
GOTERM_BP_DIRECT	GO:0007585~respiratory gaseous exchange	6	0.484653	0.04553	ENSG00000150540, ENSG00000070614, ENSG00000176884, ENSG00000204103, ENSG00000112893, ENSG00000276644	980	34	16792	3.02377	1	0.967371	57.3529
