# Supplementary material for: Epidermal Growth Factor Is Essential for the Maintenance of Novel Prostate Epithelial Cells Isolated From Patient-Derived Organoids
Source: Front Cell Dev Biol. 2020 Oct 29;8:571677. doi: 10.3389/fcell.2020.571677 (PMC7658326; doi:10.3389/fcell.2020.571677)
Supplement: Supplementary Table 10 — List of biological processes identified that are common between unaffected and tumor AUB-PrC cells vs. tissue. There were 414 terms showing top five significant enrichments of GO:0007155~cell adhesion (158 genes), GO:0030198~extracellular matrix organization (83 genes), GO:0007165~signal transduction (249 genes), GO:0006954~inflammatory response (109 genes), and GO:0006955~immune response (109 genes). [file Table_10.XLSX]

## Sheet: BP unaffected and tumour (2840)
Category	Term	Count	%	PValue	Genes	List Total	Pop Hits	Pop Total	Fold Enrichment	Bonferroni	Benjamini	FDR
GOTERM_BP_DIRECT	GO:0007155~cell adhesion	158	6.05132	7.89e-32	ENSG00000138650, ENSG00000084636, ENSG00000007908, ENSG00000174175, ENSG00000130635, ENSG00000101336, ENSG00000170382, ENSG00000173801, ENSG00000154096, ENSG00000113248, ENSG00000160255, ENSG00000008277, ENSG00000077522, ENSG00000161638, ENSG00000005844, ENSG00000254415, ENSG00000091136, ENSG00000140937, ENSG00000138964, ENSG00000196091, ENSG00000087085, ENSG00000044524, ENSG00000112655, ENSG0000…	2216	459	16792	2.60842	4.44e-28	4.44e-28	1.52e-28
GOTERM_BP_DIRECT	GO:0030198~extracellular matrix organization	83	3.17886	1.34e-23	ENSG00000084636, ENSG00000206075, ENSG00000142173, ENSG00000130635, ENSG00000058085, ENSG00000204262, ENSG00000205221, ENSG00000091986, ENSG00000187498, ENSG00000112562, ENSG00000196569, ENSG00000197467, ENSG00000139329, ENSG00000182492, ENSG00000160255, ENSG00000138829, ENSG00000144810, ENSG00000171812, ENSG00000081052, ENSG00000161638, ENSG00000118785, ENSG00000005844, ENSG00000169031, ENSG0000…	2216	196	16792	3.20889	7.53e-20	3.77e-20	2.58e-20
GOTERM_BP_DIRECT	GO:0007165~signal transduction	249	9.53658	8.89e-16	ENSG00000066056, ENSG00000113448, ENSG00000197956, ENSG00000137727, ENSG00000110076, ENSG00000170382, ENSG00000160191, ENSG00000171051, ENSG00000069956, ENSG00000127920, ENSG00000218336, ENSG00000065989, ENSG00000140285, ENSG00000005844, ENSG00000166974, ENSG00000138100, ENSG00000027869, ENSG00000260314, ENSG00000166592, ENSG00000123360, ENSG00000120251, ENSG00000056558, ENSG00000197471, ENSG0000…	2216	1161	16792	1.62517	5e-12	1.67e-12	1.71e-12
GOTERM_BP_DIRECT	GO:0006954~inflammatory response	109	4.17465	1.5e-15	ENSG00000115008, ENSG00000088827, ENSG00000174175, ENSG00000007908, ENSG00000101336, ENSG00000171051, ENSG00000138755, ENSG00000115607, ENSG00000139193, ENSG00000154589, ENSG00000160255, ENSG00000213088, ENSG00000100968, ENSG00000121807, ENSG00000005844, ENSG00000149534, ENSG00000164136, ENSG00000129596, ENSG00000174004, ENSG00000137077, ENSG00000156234, ENSG00000107562, ENSG00000172156, ENSG0000…	2216	379	16792	2.17931	8.74e-12	2.19e-12	3e-12
GOTERM_BP_DIRECT	GO:0006955~immune response	110	4.21295	1.16e-12	ENSG00000115008, ENSG00000163600, ENSG00000102524, ENSG00000138755, ENSG00000115607, ENSG00000139193, ENSG00000126709, ENSG00000115590, ENSG00000115594, ENSG00000121807, ENSG00000159403, ENSG00000112936, ENSG00000203747, ENSG00000197471, ENSG00000149534, ENSG00000125657, ENSG00000198019, ENSG00000106952, ENSG00000164136, ENSG00000069702, ENSG00000163599, ENSG00000230463, ENSG00000174004, ENSG0000…	2216	421	16792	1.9799	6.55e-09	1.31e-09	2.24e-09
GOTERM_BP_DIRECT	GO:0001525~angiogenesis	68	2.60437	2.88e-11	ENSG00000066056, ENSG00000203883, ENSG00000172889, ENSG00000161381, ENSG00000265107, ENSG00000132329, ENSG00000249751, ENSG00000154096, ENSG00000163235, ENSG00000143995, ENSG00000124882, ENSG00000171812, ENSG00000144810, ENSG00000005108, ENSG00000161638, ENSG00000161714, ENSG00000138792, ENSG00000027869, ENSG00000131477, ENSG00000164035, ENSG00000150782, ENSG00000261371, ENSG00000139567, ENSG0000…	2216	223	16792	2.31066	1.62e-07	2.7e-08	5.55e-08
GOTERM_BP_DIRECT	GO:0050900~leukocyte migration	46	1.76178	2.94e-11	ENSG00000149564, ENSG00000197405, ENSG00000187474, ENSG00000147443, ENSG00000174175, ENSG00000007908, ENSG00000128567, ENSG00000089012, ENSG00000171860, ENSG00000171051, ENSG00000151012, ENSG00000204936, ENSG00000100985, ENSG00000066294, ENSG00000026508, ENSG00000182866, ENSG00000188404, ENSG00000160255, ENSG00000158869, ENSG00000117091, ENSG00000259207, ENSG00000161638, ENSG00000164692, ENSG0000…	2216	122	16792	2.85713	1.66e-07	2.37e-08	5.67e-08
GOTERM_BP_DIRECT	GO:0007166~cell surface receptor signaling pathway	78	2.98736	3.78e-11	ENSG00000158825, ENSG00000240505, ENSG00000106018, ENSG00000177455, ENSG00000153294, ENSG00000019169, ENSG00000135744, ENSG00000157570, ENSG00000198851, ENSG00000139193, ENSG00000115607, ENSG00000136160, ENSG00000154589, ENSG00000106537, ENSG00000115594, ENSG00000122641, ENSG00000169031, ENSG00000162618, ENSG00000113594, ENSG00000140749, ENSG00000134460, ENSG00000127743, ENSG00000197471, ENSG0000…	2216	274	16792	2.15713	2.13e-07	2.66e-08	7.28e-08
GOTERM_BP_DIRECT	GO:0007169~transmembrane receptor protein tyrosine kinase signaling pathway	38	1.45538	3.89e-10	ENSG00000035720, ENSG00000115325, ENSG00000148053, ENSG00000144724, ENSG00000147443, ENSG00000116194, ENSG00000198400, ENSG00000085514, ENSG00000172116, ENSG00000101336, ENSG00000113263, ENSG00000140538, ENSG00000198851, ENSG00000182866, ENSG00000182578, ENSG00000037280, ENSG00000171119, ENSG00000010610, ENSG00000136573, ENSG00000043462, ENSG00000122025, ENSG00000101134, ENSG00000171777, ENSG0000…	2216	96	16792	2.99947	2.19e-06	2.43e-07	7.5e-07
GOTERM_BP_DIRECT	GO:0007157~heterophilic cell-cell adhesion via plasma membrane cell adhesion molecules	26	0.995787	4.01e-10	ENSG00000153707, ENSG00000174175, ENSG00000007908, ENSG00000169760, ENSG00000013725, ENSG00000145934, ENSG00000218336, ENSG00000090659, ENSG00000170017, ENSG00000181847, ENSG00000161638, ENSG00000005844, ENSG00000244486, ENSG00000178934, ENSG00000196159, ENSG00000110400, ENSG00000205076, ENSG00000166341, ENSG00000162706, ENSG00000091972, ENSG00000162692, ENSG00000179915, ENSG00000160593, ENSG0000…	2216	50	16792	3.94036	2.26e-06	2.26e-07	7.73e-07
GOTERM_BP_DIRECT	GO:0006936~muscle contraction	40	1.53198	9.05e-10	ENSG00000168530, ENSG00000122786, ENSG00000183023, ENSG00000095637, ENSG00000163431, ENSG00000136546, ENSG00000065534, ENSG00000075073, ENSG00000131730, ENSG00000101335, ENSG00000123096, ENSG00000186439, ENSG00000138594, ENSG00000107796, ENSG00000101605, ENSG00000177238, ENSG00000180209, ENSG00000133392, ENSG00000213949, ENSG00000163017, ENSG00000172164, ENSG00000108823, ENSG00000130528, ENSG0000…	2216	107	16792	2.83275	5.09e-06	4.63e-07	1.74e-06
GOTERM_BP_DIRECT	GO:0014068~positive regulation of phosphatidylinositol 3-kinase signaling	28	1.07239	1.36e-08	ENSG00000148053, ENSG00000174175, ENSG00000113721, ENSG00000077782, ENSG00000135744, ENSG00000180353, ENSG00000126264, ENSG00000100311, ENSG00000170962, ENSG00000155629, ENSG00000122025, ENSG00000178562, ENSG00000034971, ENSG00000150782, ENSG00000128052, ENSG00000134853, ENSG00000000938, ENSG00000120156, ENSG00000154188, ENSG00000019991, ENSG00000164251, ENSG00000189056, ENSG00000135439, ENSG0000…	2216	65	16792	3.2642	7.68e-05	6.4e-06	2.63e-05
GOTERM_BP_DIRECT	GO:0002250~adaptive immune response	46	1.76178	3.33e-08	ENSG00000240505, ENSG00000158488, ENSG00000186265, ENSG00000026950, ENSG00000183918, ENSG00000013725, ENSG00000105369, ENSG00000105851, ENSG00000172116, ENSG00000132465, ENSG00000086730, ENSG00000113263, ENSG00000026751, ENSG00000135046, ENSG00000066294, ENSG00000114013, ENSG00000141293, ENSG00000090659, ENSG00000170017, ENSG00000166501, ENSG00000010610, ENSG00000184995, ENSG00000105639, ENSG0000…	2216	148	16792	2.35521	0.000187	1.44e-05	6.42e-05
GOTERM_BP_DIRECT	GO:0022617~extracellular matrix disassembly	30	1.14899	3.92e-08	ENSG00000169035, ENSG00000123342, ENSG00000175899, ENSG00000058085, ENSG00000136167, ENSG00000157766, ENSG00000154736, ENSG00000143387, ENSG00000100985, ENSG00000087245, ENSG00000172236, ENSG00000137673, ENSG00000167751, ENSG00000049540, ENSG00000026508, ENSG00000162909, ENSG00000092009, ENSG00000138829, ENSG00000118785, ENSG00000035862, ENSG00000166147, ENSG00000164344, ENSG00000163131, ENSG0000…	2216	76	16792	2.99116	0.00022	1.57e-05	7.55e-05
GOTERM_BP_DIRECT	GO:0007160~cell-matrix adhesion	33	1.26388	5.67e-08	ENSG00000088827, ENSG00000124466, ENSG00000095637, ENSG00000197467, ENSG00000139220, ENSG00000073712, ENSG00000162804, ENSG00000026508, ENSG00000143127, ENSG00000080573, ENSG00000160255, ENSG00000259207, ENSG00000135424, ENSG00000005844, ENSG00000137809, ENSG00000213949, ENSG00000005884, ENSG00000138964, ENSG00000140092, ENSG00000077943, ENSG00000153283, ENSG00000087303, ENSG00000166086, ENSG0000…	2216	90	16792	2.77846	0.000319	2.13e-05	0.000109
GOTERM_BP_DIRECT	GO:0050776~regulation of immune response	51	1.95327	1e-07	ENSG00000183918, ENSG00000177455, ENSG00000011600, ENSG00000198851, ENSG00000126264, ENSG00000188404, ENSG00000160255, ENSG00000005844, ENSG00000102245, ENSG00000203747, ENSG00000164520, ENSG00000110852, ENSG00000111796, ENSG00000153283, ENSG00000198286, ENSG00000167851, ENSG00000167850, ENSG00000174059, ENSG00000108821, ENSG00000111981, ENSG00000069493, ENSG00000091972, ENSG00000186074, ENSG0000…	2216	178	16792	2.17112	0.000563	3.52e-05	0.000193
GOTERM_BP_DIRECT	GO:0016337~single organismal cell-cell adhesion	35	1.34048	1.03e-07	ENSG00000088827, ENSG00000187955, ENSG00000072163, ENSG00000149564, ENSG00000121552, ENSG00000163600, ENSG00000173801, ENSG00000197467, ENSG00000154096, ENSG00000103241, ENSG00000108622, ENSG00000026508, ENSG00000145934, ENSG00000171812, ENSG00000076662, ENSG00000198087, ENSG00000154721, ENSG00000164035, ENSG00000062038, ENSG00000040731, ENSG00000077943, ENSG00000081277, ENSG00000125810, ENSG0000…	2216	101	16792	2.62591	0.000581	3.42e-05	0.000199
GOTERM_BP_DIRECT	GO:0031295~T cell costimulation	29	1.11069	3e-07	ENSG00000186265, ENSG00000125266, ENSG00000231679, ENSG00000163600, ENSG00000198502, ENSG00000102524, ENSG00000172724, ENSG00000198851, ENSG00000182866, ENSG00000114013, ENSG00000077264, ENSG00000010610, ENSG00000102245, ENSG00000090776, ENSG00000100351, ENSG00000178562, ENSG00000196126, ENSG00000160654, ENSG00000197471, ENSG00000125735, ENSG00000197635, ENSG00000198286, ENSG00000110448, ENSG0000…	2216	78	16792	2.81732	0.00168729	9.38e-05	0.000578
GOTERM_BP_DIRECT	GO:0007204~positive regulation of cytosolic calcium ion concentration	41	1.57028	3.26e-07	ENSG00000135218, ENSG00000156234, ENSG00000197405, ENSG00000187474, ENSG00000160013, ENSG00000105851, ENSG00000135744, ENSG00000004468, ENSG00000171860, ENSG00000171051, ENSG00000173918, ENSG00000168229, ENSG00000137672, ENSG00000125384, ENSG00000163823, ENSG00000136160, ENSG00000110680, ENSG00000121807, ENSG00000050628, ENSG00000120907, ENSG00000166148, ENSG00000166405, ENSG00000151067, ENSG0000…	2216	134	16792	2.31852	0.00183427	9.66e-05	0.000629
GOTERM_BP_DIRECT	GO:0030049~muscle filament sliding	19	0.727691	3.3e-07	ENSG00000168530, ENSG00000173991, ENSG00000196091, ENSG00000159251, ENSG00000160808, ENSG00000101470, ENSG00000092054, ENSG00000136842, ENSG00000130598, ENSG00000109063, ENSG00000114854, ENSG00000155657, ENSG00000077522, ENSG00000130595, ENSG00000175084, ENSG00000140416, ENSG00000183091, ENSG00000198467, ENSG00000143632	2216	38	16792	3.78881	0.00185439	9.28e-05	0.000636
GOTERM_BP_DIRECT	GO:0043547~positive regulation of GTPase activity	117	4.48104	5.29e-07	ENSG00000146013, ENSG00000113319, ENSG00000154783, ENSG00000175899, ENSG00000137727, ENSG00000127074, ENSG00000116741, ENSG00000188906, ENSG00000154096, ENSG00000143344, ENSG00000140285, ENSG00000077522, ENSG00000171119, ENSG00000105639, ENSG00000167994, ENSG00000066248, ENSG00000120156, ENSG00000197747, ENSG00000132554, ENSG00000168621, ENSG00000134516, ENSG00000070193, ENSG00000087258, ENSG0000…	2216	565	16792	1.56917	0.002969	0.000142	0.00101828
GOTERM_BP_DIRECT	GO:0042060~wound healing	29	1.11069	5.48e-07	ENSG00000057019, ENSG00000166949, ENSG00000018280, ENSG00000113721, ENSG00000115884, ENSG00000113140, ENSG00000205420, ENSG00000111186, ENSG00000101331, ENSG00000163235, ENSG00000124882, ENSG00000259207, ENSG00000136244, ENSG00000119699, ENSG00000261371, ENSG00000062038, ENSG00000106991, ENSG00000112655, ENSG00000134853, ENSG00000096696, ENSG00000197632, ENSG00000162892, ENSG00000124145, ENSG0000…	2216	80	16792	2.74689	0.00307699	0.00014	0.00105537
GOTERM_BP_DIRECT	GO:0002576~platelet degranulation	34	1.30218	5.82e-07	ENSG00000135218, ENSG00000185010, ENSG00000167244, ENSG00000055955, ENSG00000122862, ENSG00000174175, ENSG00000175899, ENSG00000091513, ENSG00000113140, ENSG00000163815, ENSG00000115956, ENSG00000138722, ENSG00000100311, ENSG00000142192, ENSG00000106538, ENSG00000129009, ENSG00000172543, ENSG00000077522, ENSG00000259207, ENSG00000149131, ENSG00000196937, ENSG00000010278, ENSG00000119699, ENSG0000…	2216	103	16792	2.50135	0.00326741	0.000142	0.00112079
GOTERM_BP_DIRECT	GO:0018108~peptidyl-tyrosine phosphorylation	44	1.68518	7.56e-07	ENSG00000135333, ENSG00000148053, ENSG00000066056, ENSG00000096996, ENSG00000113721, ENSG00000198400, ENSG00000077782, ENSG00000101336, ENSG00000154928, ENSG00000140538, ENSG00000156427, ENSG00000100311, ENSG00000124882, ENSG00000182578, ENSG00000037280, ENSG00000140285, ENSG00000138675, ENSG00000105639, ENSG00000173757, ENSG00000122025, ENSG00000182511, ENSG00000115085, ENSG00000198223, ENSG0000…	2216	153	16792	2.17918	0.00424312	0.000177	0.00145619
GOTERM_BP_DIRECT	GO:0007202~activation of phospholipase C activity	15	0.574493	9.44e-07	ENSG00000171777, ENSG00000166148, ENSG00000151617, ENSG00000197405, ENSG00000125910, ENSG00000007908, ENSG00000171596, ENSG00000047648, ENSG00000060558, ENSG00000214274, ENSG00000135744, ENSG00000137841, ENSG00000113263, ENSG00000120907, ENSG00000078549	2216	26	16792	4.3717	0.00529579	0.000212	0.0018184
GOTERM_BP_DIRECT	GO:0070374~positive regulation of ERK1 and ERK2 cascade	48	1.83838	9.93e-07	ENSG00000135218, ENSG00000197405, ENSG00000172156, ENSG00000113721, ENSG00000198400, ENSG00000170955, ENSG00000172724, ENSG00000156427, ENSG00000143185, ENSG00000163823, ENSG00000127472, ENSG00000168961, ENSG00000026508, ENSG00000100311, ENSG00000170962, ENSG00000137486, ENSG00000113161, ENSG00000164619, ENSG00000189292, ENSG00000182578, ENSG00000037280, ENSG00000136244, ENSG00000117090, ENSG0000…	2216	175	16792	2.07843	0.00557101	0.000215	0.00191317
GOTERM_BP_DIRECT	GO:0007267~cell-cell signaling	62	2.37457	1.74e-06	ENSG00000160013, ENSG00000183918, ENSG00000165474, ENSG00000106018, ENSG00000135744, ENSG00000089012, ENSG00000138755, ENSG00000114013, ENSG00000124882, ENSG00000160255, ENSG00000122641, ENSG00000120907, ENSG00000123610, ENSG00000138792, ENSG00000136099, ENSG00000150782, ENSG00000127743, ENSG00000102962, ENSG00000087494, ENSG00000173372, ENSG00000125657, ENSG00000120156, ENSG00000132704, ENSG0000…	2216	254	16792	1.84965	0.00976928	0.000364	0.003362
GOTERM_BP_DIRECT	GO:0030335~positive regulation of cell migration	49	1.87668	1.89e-06	ENSG00000085741, ENSG00000058085, ENSG00000184845, ENSG00000170962, ENSG00000161638, ENSG00000123610, ENSG00000091136, ENSG00000159753, ENSG00000133067, ENSG00000184731, ENSG00000134853, ENSG00000000938, ENSG00000108821, ENSG00000185652, ENSG00000126218, ENSG00000170989, ENSG00000133818, ENSG00000102755, ENSG00000091409, ENSG00000140945, ENSG00000172156, ENSG00000122861, ENSG00000166949, ENSG0000…	2216	184	16792	2.01795	0.0105879	0.00038	0.0036452
GOTERM_BP_DIRECT	GO:0007568~aging	45	1.72348	2.67e-06	ENSG00000158528, ENSG00000113448, ENSG00000198400, ENSG00000135744, ENSG00000198899, ENSG00000137672, ENSG00000137673, ENSG00000145936, ENSG00000136160, ENSG00000121742, ENSG00000114013, ENSG00000109819, ENSG00000110680, ENSG00000113161, ENSG00000160255, ENSG00000181019, ENSG00000136244, ENSG00000149131, ENSG00000179583, ENSG00000132386, ENSG00000178999, ENSG00000186847, ENSG00000120907, ENSG0000…	2216	165	16792	2.06662	0.0149083	0.000518	0.00514384
GOTERM_BP_DIRECT	GO:0042110~T cell activation	20	0.76599	3.11e-06	ENSG00000167984, ENSG00000115085, ENSG00000160654, ENSG00000125735, ENSG00000166949, ENSG00000153563, ENSG00000197635, ENSG00000015285, ENSG00000172116, ENSG00000105851, ENSG00000113263, ENSG00000198851, ENSG00000114013, ENSG00000173762, ENSG00000117091, ENSG00000113494, ENSG00000101082, ENSG00000116824, ENSG00000196684, ENSG00000049768	2216	47	16792	3.22452	0.0173238	0.000582	0.00598454
GOTERM_BP_DIRECT	GO:0042102~positive regulation of T cell proliferation	23	0.880889	3.66e-06	ENSG00000159753, ENSG00000197471, ENSG00000081237, ENSG00000122122, ENSG00000013725, ENSG00000123338, ENSG00000198286, ENSG00000102524, ENSG00000172724, ENSG00000135046, ENSG00000198851, ENSG00000135077, ENSG00000164136, ENSG00000102879, ENSG00000162692, ENSG00000010610, ENSG00000136244, ENSG00000102245, ENSG00000090776, ENSG00000158473, ENSG00000168071, ENSG00000105639, ENSG00000178562	2216	60	16792	2.90475	0.0203712	0.000664	0.00704814
GOTERM_BP_DIRECT	GO:0010881~regulation of cardiac muscle contraction by regulation of the release of sequestered calcium ion	12	0.459594	5.6e-06	ENSG00000213366, ENSG00000155962, ENSG00000018625, ENSG00000151067, ENSG00000145362, ENSG00000183023, ENSG00000198626, ENSG00000198363, ENSG00000118729, ENSG00000119782, ENSG00000130528, ENSG00000198523	2216	19	16792	4.78586	0.0309936	0.000983	0.0107815
GOTERM_BP_DIRECT	GO:0007229~integrin-mediated signaling pathway	31	1.18728	6.68e-06	ENSG00000084636, ENSG00000011600, ENSG00000101336, ENSG00000142303, ENSG00000064201, ENSG00000073712, ENSG00000115956, ENSG00000143127, ENSG00000160255, ENSG00000008277, ENSG00000158869, ENSG00000161638, ENSG00000135424, ENSG00000259207, ENSG00000005844, ENSG00000137809, ENSG00000213949, ENSG00000005884, ENSG00000077943, ENSG00000077942, ENSG00000184304, ENSG00000149781, ENSG00000133246, ENSG0000…	2216	99	16792	2.37279	0.0368983	0.00113863	0.0128745
GOTERM_BP_DIRECT	GO:0016525~negative regulation of angiogenesis	23	0.880889	6.81e-06	ENSG00000105894, ENSG00000133710, ENSG00000108691, ENSG00000177464, ENSG00000066056, ENSG00000134871, ENSG00000135744, ENSG00000214548, ENSG00000113140, ENSG00000120156, ENSG00000249751, ENSG00000152804, ENSG00000169418, ENSG00000152270, ENSG00000181790, ENSG00000121807, ENSG00000142515, ENSG00000137573, ENSG00000010327, ENSG00000132386, ENSG00000169031, ENSG00000169245, ENSG00000011465	2216	62	16792	2.81105	0.0375896	0.00112626	0.0131203
GOTERM_BP_DIRECT	GO:0043406~positive regulation of MAP kinase activity	22	0.842589	1.04e-05	ENSG00000150594, ENSG00000113721, ENSG00000081189, ENSG00000138735, ENSG00000077782, ENSG00000105851, ENSG00000129474, ENSG00000124205, ENSG00000141506, ENSG00000188906, ENSG00000156427, ENSG00000276231, ENSG00000100311, ENSG00000170962, ENSG00000138685, ENSG00000157404, ENSG00000102755, ENSG00000272398, ENSG00000182585, ENSG00000176490, ENSG00000009694, ENSG00000122025	2216	59	16792	2.82555	0.0567153	0.00166681	0.0199934
GOTERM_BP_DIRECT	GO:0030574~collagen catabolic process	23	0.880889	1.22e-05	ENSG00000142156, ENSG00000123342, ENSG00000163131, ENSG00000142173, ENSG00000130635, ENSG00000204262, ENSG00000134871, ENSG00000187498, ENSG00000204291, ENSG00000143387, ENSG00000163359, ENSG00000197467, ENSG00000108821, ENSG00000100985, ENSG00000087245, ENSG00000137673, ENSG00000080573, ENSG00000087116, ENSG00000171812, ENSG00000144810, ENSG00000081052, ENSG00000164692, ENSG00000169031	2216	64	16792	2.72321	0.066581	0.00191209	0.0235932
GOTERM_BP_DIRECT	GO:0006937~regulation of muscle contraction	10	0.382995	1.27e-05	ENSG00000101470, ENSG00000004776, ENSG00000077157, ENSG00000130598, ENSG00000114854, ENSG00000130595, ENSG00000140416, ENSG00000101335, ENSG00000197043, ENSG00000180616	2216	14	16792	5.41258	0.0691646	0.00193523	0.0245422
GOTERM_BP_DIRECT	GO:0086091~regulation of heart rate by cardiac conduction	16	0.612792	1.46e-05	ENSG00000151067, ENSG00000145362, ENSG00000046604, ENSG00000183873, ENSG00000096696, ENSG00000134755, ENSG00000162989, ENSG00000166257, ENSG00000173801, ENSG00000171385, ENSG00000153956, ENSG00000265107, ENSG00000053918, ENSG00000055118, ENSG00000165995, ENSG00000175538	2216	35	16792	3.46405	0.0789189	0.00216101	0.0281488
GOTERM_BP_DIRECT	GO:0007409~axonogenesis	30	1.14899	1.57e-05	ENSG00000164742, ENSG00000197956, ENSG00000169783, ENSG00000170382, ENSG00000166313, ENSG00000139329, ENSG00000179542, ENSG00000160307, ENSG00000196358, ENSG00000160460, ENSG00000171791, ENSG00000184564, ENSG00000142192, ENSG00000181790, ENSG00000165379, ENSG00000077264, ENSG00000188783, ENSG00000160469, ENSG00000174672, ENSG00000144619, ENSG00000121871, ENSG00000127083, ENSG00000154764, ENSG0000…	2216	98	16792	2.31968	0.0846049	0.00226409	0.0302689
GOTERM_BP_DIRECT	GO:0045766~positive regulation of angiogenesis	33	1.26388	2.35e-05	ENSG00000115008, ENSG00000197405, ENSG00000172156, ENSG00000240583, ENSG00000100292, ENSG00000198400, ENSG00000079337, ENSG00000171860, ENSG00000165168, ENSG00000092009, ENSG00000160255, ENSG00000124212, ENSG00000166501, ENSG00000131477, ENSG00000133048, ENSG00000139567, ENSG00000128052, ENSG00000164867, ENSG00000184304, ENSG00000106991, ENSG00000143878, ENSG00000120156, ENSG00000174059, ENSG0000…	2216	115	16792	2.17445	0.123788	0.00329824	0.0452452
GOTERM_BP_DIRECT	GO:0042493~response to drug	67	2.56607	2.44e-05	ENSG00000117724, ENSG00000183023, ENSG00000137563, ENSG00000004468, ENSG00000184845, ENSG00000163235, ENSG00000121769, ENSG00000114013, ENSG00000182866, ENSG00000101096, ENSG00000122641, ENSG00000108602, ENSG00000102699, ENSG00000120907, ENSG00000005884, ENSG00000198727, ENSG00000006071, ENSG00000118777, ENSG00000166741, ENSG00000123338, ENSG00000170370, ENSG00000187486, ENSG00000108821, ENSG0000…	2216	304	16792	1.67007	0.128375	0.00334551	0.0470418
GOTERM_BP_DIRECT	GO:0045087~innate immune response	88	3.37036	2.45e-05	ENSG00000173369, ENSG00000096063, ENSG00000183918, ENSG00000013725, ENSG00000011600, ENSG00000019169, ENSG00000132465, ENSG00000122585, ENSG00000196664, ENSG00000066294, ENSG00000160307, ENSG00000154589, ENSG00000182866, ENSG00000090659, ENSG00000159403, ENSG00000158869, ENSG00000157601, ENSG00000166523, ENSG00000254415, ENSG00000105639, ENSG00000205403, ENSG00000124256, ENSG00000182511, ENSG0000…	2216	430	16792	1.55077	0.128971	0.00328222	0.0472758
GOTERM_BP_DIRECT	GO:0071560~cellular response to transforming growth factor beta stimulus	19	0.727691	2.69e-05	ENSG00000166147, ENSG00000260428, ENSG00000139567, ENSG00000135925, ENSG00000154764, ENSG00000134532, ENSG00000081189, ENSG00000134871, ENSG00000105989, ENSG00000108821, ENSG00000181195, ENSG00000163815, ENSG00000186642, ENSG00000170962, ENSG00000148677, ENSG00000109819, ENSG00000133110, ENSG00000176105, ENSG00000172572	2216	49	16792	2.93826	0.14025	0.0035081	0.0517372
GOTERM_BP_DIRECT	GO:0006198~cAMP catabolic process	10	0.382995	2.81e-05	ENSG00000186642, ENSG00000152270, ENSG00000123360, ENSG00000171408, ENSG00000113448, ENSG00000115252, ENSG00000113231, ENSG00000065989, ENSG00000128655, ENSG00000172572	2216	15	16792	5.05174	0.146261	0.00358742	0.0541388
GOTERM_BP_DIRECT	GO:0008015~blood circulation	18	0.689391	2.94e-05	ENSG00000128917, ENSG00000166148, ENSG00000139567, ENSG00000107562, ENSG00000171860, ENSG00000124205, ENSG00000122585, ENSG00000198523, ENSG00000173917, ENSG00000148680, ENSG00000143185, ENSG00000049540, ENSG00000226306, ENSG00000149131, ENSG00000164128, ENSG00000169031, ENSG00000169245, ENSG00000151702	2216	45	16792	3.03105	0.152262	0.00366403	0.0565532
GOTERM_BP_DIRECT	GO:0008285~negative regulation of cell proliferation	82	3.14056	3.07e-05	ENSG00000115008, ENSG00000122180, ENSG00000089012, ENSG00000214548, ENSG00000165891, ENSG00000094804, ENSG00000136492, ENSG00000197256, ENSG00000121769, ENSG00000124882, ENSG00000122641, ENSG00000169031, ENSG00000120907, ENSG00000119699, ENSG00000213949, ENSG00000049768, ENSG00000008226, ENSG00000139567, ENSG00000141052, ENSG00000111077, ENSG00000003756, ENSG00000087494, ENSG00000133321, ENSG0000…	2216	396	16792	1.5691	0.158845	0.00375336	0.0592212
GOTERM_BP_DIRECT	GO:0006935~chemotaxis	34	1.30218	3.32e-05	ENSG00000197405, ENSG00000107562, ENSG00000172156, ENSG00000122861, ENSG00000171860, ENSG00000171051, ENSG00000138755, ENSG00000249751, ENSG00000172215, ENSG00000163823, ENSG00000166091, ENSG00000168961, ENSG00000106538, ENSG00000091317, ENSG00000121807, ENSG00000169248, ENSG00000169245, ENSG00000182511, ENSG00000108691, ENSG00000174600, ENSG00000197471, ENSG00000102962, ENSG00000160791, ENSG0000…	2216	122	16792	2.11179	0.170324	0.00396487	0.0639238
GOTERM_BP_DIRECT	GO:0048661~positive regulation of smooth muscle cell proliferation	21	0.80429	4.99e-05	ENSG00000150782, ENSG00000140945, ENSG00000113721, ENSG00000100292, ENSG00000068024, ENSG00000074181, ENSG00000198959, ENSG00000064989, ENSG00000119508, ENSG00000170989, ENSG00000100311, ENSG00000170962, ENSG00000109819, ENSG00000124882, ENSG00000113161, ENSG00000166831, ENSG00000125257, ENSG00000138685, ENSG00000017427, ENSG00000136244, ENSG00000164171	2216	60	16792	2.65217	0.244965	0.00583689	0.0961826
GOTERM_BP_DIRECT	GO:0008217~regulation of blood pressure	22	0.842589	5.52e-05	ENSG00000131477, ENSG00000018625, ENSG00000139567, ENSG00000108405, ENSG00000164867, ENSG00000100292, ENSG00000135744, ENSG00000164308, ENSG00000159640, ENSG00000122585, ENSG00000174059, ENSG00000102032, ENSG00000111664, ENSG00000169418, ENSG00000136160, ENSG00000151617, ENSG00000244734, ENSG00000110680, ENSG00000107796, ENSG00000159899, ENSG00000164692, ENSG00000164128	2216	65	16792	2.56473	0.266798	0.00631332	0.106221
GOTERM_BP_DIRECT	GO:0060326~cell chemotaxis	22	0.842589	5.52e-05	ENSG00000108691, ENSG00000197405, ENSG00000187474, ENSG00000107562, ENSG00000113721, ENSG00000106991, ENSG00000134853, ENSG00000171860, ENSG00000171051, ENSG00000136999, ENSG00000154928, ENSG00000144891, ENSG00000141480, ENSG00000172724, ENSG00000138755, ENSG00000019991, ENSG00000100311, ENSG00000157404, ENSG00000162692, ENSG00000110934, ENSG00000137077, ENSG00000169245	2216	65	16792	2.56473	0.266798	0.00631332	0.106221
GOTERM_BP_DIRECT	GO:0001771~immunological synapse formation	8	0.306396	5.73e-05	ENSG00000180644, ENSG00000107099, ENSG00000013725, ENSG00000134516, ENSG00000102879, ENSG00000154928, ENSG00000137077, ENSG00000172724	2216	10	16792	6.06209	0.275775	0.00643229	0.110435
GOTERM_BP_DIRECT	GO:1903779~regulation of cardiac conduction	20	0.76599	5.81e-05	ENSG00000069431, ENSG00000198838, ENSG00000018625, ENSG00000183023, ENSG00000137726, ENSG00000135744, ENSG00000187486, ENSG00000186439, ENSG00000198523, ENSG00000169418, ENSG00000074370, ENSG00000104936, ENSG00000143318, ENSG00000198626, ENSG00000159899, ENSG00000150995, ENSG00000198363, ENSG00000118729, ENSG00000119782, ENSG00000129244	2216	56	16792	2.70629	0.278989	0.00639322	0.111957
GOTERM_BP_DIRECT	GO:0030168~platelet activation	32	1.22558	6.09e-05	ENSG00000185010, ENSG00000108405, ENSG00000105851, ENSG00000153933, ENSG00000156049, ENSG00000137672, ENSG00000164930, ENSG00000182866, ENSG00000137486, ENSG00000158869, ENSG00000150995, ENSG00000166501, ENSG00000259207, ENSG00000127533, ENSG00000164692, ENSG00000136244, ENSG00000102245, ENSG00000010278, ENSG00000043462, ENSG00000150594, ENSG00000110799, ENSG00000181467, ENSG00000143878, ENSG0000…	2216	115	16792	2.10855	0.290077	0.00656679	0.117258
GOTERM_BP_DIRECT	GO:0001503~ossification	25	0.957488	6.48e-05	ENSG00000167244, ENSG00000196923, ENSG00000122180, ENSG00000204262, ENSG00000113140, ENSG00000163815, ENSG00000100985, ENSG00000171791, ENSG00000128606, ENSG00000101265, ENSG00000159899, ENSG00000118785, ENSG00000140937, ENSG00000107789, ENSG00000101938, ENSG00000111341, ENSG00000162733, ENSG00000126351, ENSG00000182197, ENSG00000054938, ENSG00000012223, ENSG00000101144, ENSG00000183160, ENSG0000…	2216	80	16792	2.36801	0.305404	0.00685236	0.124724
GOTERM_BP_DIRECT	GO:0030336~negative regulation of cell migration	28	1.07239	6.65e-05	ENSG00000105894, ENSG00000085741, ENSG00000130303, ENSG00000066056, ENSG00000168675, ENSG00000090539, ENSG00000154096, ENSG00000102572, ENSG00000149177, ENSG00000174348, ENSG00000171791, ENSG00000144339, ENSG00000187391, ENSG00000139567, ENSG00000106991, ENSG00000181467, ENSG00000145147, ENSG00000113657, ENSG00000143878, ENSG00000162892, ENSG00000145423, ENSG00000089225, ENSG00000186832, ENSG0000…	2216	95	16792	2.2334	0.312099	0.00690404	0.128037
GOTERM_BP_DIRECT	GO:0008277~regulation of G-protein coupled receptor protein signaling pathway	16	0.612792	6.74e-05	ENSG00000171777, ENSG00000150681, ENSG00000131477, ENSG00000168243, ENSG00000090104, ENSG00000198873, ENSG00000143248, ENSG00000132329, ENSG00000122679, ENSG00000116741, ENSG00000147509, ENSG00000182621, ENSG00000143333, ENSG00000108370, ENSG00000076344, ENSG00000176533	2216	39	16792	3.10877	0.315607	0.00687126	0.129785
GOTERM_BP_DIRECT	GO:0001666~response to hypoxia	42	1.60858	9.81e-05	ENSG00000161544, ENSG00000107562, ENSG00000122861, ENSG00000166949, ENSG00000187848, ENSG00000100292, ENSG00000129474, ENSG00000214274, ENSG00000156113, ENSG00000004468, ENSG00000067225, ENSG00000087245, ENSG00000162909, ENSG00000107438, ENSG00000150995, ENSG00000166501, ENSG00000109610, ENSG00000151694, ENSG00000129993, ENSG00000119699, ENSG00000108602, ENSG00000131477, ENSG00000198727, ENSG0000…	2216	172	16792	1.85035	0.424024	0.00980324	0.188754
GOTERM_BP_DIRECT	GO:0008283~cell proliferation	75	2.87246	9.84e-05	ENSG00000115008, ENSG00000164045, ENSG00000117724, ENSG00000122585, ENSG00000102524, ENSG00000152804, ENSG00000163235, ENSG00000160307, ENSG00000156970, ENSG00000166974, ENSG00000169031, ENSG00000198176, ENSG00000065328, ENSG00000138792, ENSG00000182511, ENSG00000171777, ENSG00000027869, ENSG00000101670, ENSG00000048462, ENSG00000134460, ENSG00000019582, ENSG00000108773, ENSG00000087085, ENSG0000…	2216	366	16792	1.55279	0.42523	0.00966849	0.18947
GOTERM_BP_DIRECT	GO:0050731~positive regulation of peptidyl-tyrosine phosphorylation	25	0.957488	0.0001	ENSG00000135218, ENSG00000167244, ENSG00000162407, ENSG00000019582, ENSG00000135744, ENSG00000136960, ENSG00000185652, ENSG00000180353, ENSG00000141480, ENSG00000198851, ENSG00000154188, ENSG00000019991, ENSG00000026508, ENSG00000100311, ENSG00000189056, ENSG00000140285, ENSG00000161638, ENSG00000010610, ENSG00000176105, ENSG00000259207, ENSG00000017427, ENSG00000136244, ENSG00000157193, ENSG0000…	2216	82	16792	2.31025	0.430148	0.00964933	0.192408
GOTERM_BP_DIRECT	GO:0002407~dendritic cell chemotaxis	10	0.382995	0.000106	ENSG00000163823, ENSG00000121966, ENSG00000160791, ENSG00000142185, ENSG00000105851, ENSG00000121807, ENSG00000169508, ENSG00000137077, ENSG00000172724, ENSG00000126353	2216	17	16792	4.45742	0.450392	0.0100936	0.20477
GOTERM_BP_DIRECT	GO:0060048~cardiac muscle contraction	17	0.651092	0.000117	ENSG00000168530, ENSG00000018625, ENSG00000173991, ENSG00000159251, ENSG00000183023, ENSG00000183873, ENSG00000166257, ENSG00000160808, ENSG00000092054, ENSG00000130598, ENSG00000198626, ENSG00000114854, ENSG00000155657, ENSG00000053918, ENSG00000140416, ENSG00000118729, ENSG00000055118	2216	45	16792	2.86266	0.482636	0.0109234	0.22543
GOTERM_BP_DIRECT	GO:0050853~B cell receptor signaling pathway	19	0.727691	0.000117	ENSG00000115085, ENSG00000081237, ENSG00000177455, ENSG00000123338, ENSG00000105369, ENSG00000081189, ENSG00000004468, ENSG00000086730, ENSG00000010671, ENSG00000235568, ENSG00000007312, ENSG00000182866, ENSG00000171791, ENSG00000163599, ENSG00000101096, ENSG00000166501, ENSG00000136573, ENSG00000131378, ENSG00000163563	2216	54	16792	2.6662	0.483316	0.0107666	0.22588
GOTERM_BP_DIRECT	GO:0019835~cytolysis	11	0.421295	0.000138	ENSG00000180644, ENSG00000197540, ENSG00000100450, ENSG00000090382, ENSG00000100453, ENSG00000145649, ENSG00000039537, ENSG00000089041, ENSG00000100342, ENSG00000112936, ENSG00000108960	2216	21	16792	3.96923	0.538812	0.0124055	0.264697
GOTERM_BP_DIRECT	GO:0050927~positive regulation of positive chemotaxis	8	0.306396	0.00014	ENSG00000170989, ENSG00000164251, ENSG00000140945, ENSG00000166949, ENSG00000128052, ENSG00000183813, ENSG00000164171, ENSG00000140538	2216	11	16792	5.51099	0.544259	0.012396	0.268755
GOTERM_BP_DIRECT	GO:0007156~homophilic cell adhesion via plasma membrane adhesion molecules	39	1.49368	0.000142	ENSG00000138650, ENSG00000113361, ENSG00000149564, ENSG00000080854, ENSG00000134762, ENSG00000140945, ENSG00000046604, ENSG00000113248, ENSG00000066294, ENSG00000143126, ENSG00000218336, ENSG00000181847, ENSG00000113555, ENSG00000071991, ENSG00000136099, ENSG00000140937, ENSG00000118946, ENSG00000169851, ENSG00000040731, ENSG00000062038, ENSG00000196159, ENSG00000134757, ENSG00000151376, ENSG0000…	2216	158	16792	1.87042	0.550666	0.012422	0.27359
GOTERM_BP_DIRECT	GO:0007517~muscle organ development	26	0.995787	0.00015	ENSG00000117724, ENSG00000081189, ENSG00000163359, ENSG00000196569, ENSG00000158186, ENSG00000184271, ENSG00000183963, ENSG00000170681, ENSG00000135424, ENSG00000177238, ENSG00000169245, ENSG00000137809, ENSG00000149591, ENSG00000163132, ENSG00000087085, ENSG00000150051, ENSG00000170624, ENSG00000108823, ENSG00000196557, ENSG00000109846, ENSG00000109063, ENSG00000022267, ENSG00000017427, ENSG0000…	2216	89	16792	2.21369	0.569504	0.0128827	0.288217
GOTERM_BP_DIRECT	GO:0045214~sarcomere organization	13	0.497894	0.000159	ENSG00000140795, ENSG00000171345, ENSG00000122367, ENSG00000143318, ENSG00000148677, ENSG00000173991, ENSG00000109063, ENSG00000155657, ENSG00000077522, ENSG00000140416, ENSG00000118729, ENSG00000239474, ENSG00000165410	2216	29	16792	3.39686	0.59023	0.0134266	0.305064
GOTERM_BP_DIRECT	GO:0030308~negative regulation of cell growth	32	1.22558	0.000169	ENSG00000057019, ENSG00000179833, ENSG00000168243, ENSG00000158825, ENSG00000085741, ENSG00000130303, ENSG00000166949, ENSG00000161055, ENSG00000135744, ENSG00000136999, ENSG00000166313, ENSG00000149177, ENSG00000169418, ENSG00000171791, ENSG00000077684, ENSG00000122641, ENSG00000124762, ENSG00000164736, ENSG00000197380, ENSG00000139567, ENSG00000163132, ENSG00000145147, ENSG00000134533, ENSG0000…	2216	121	16792	2.004	0.614207	0.0141152	0.325648
GOTERM_BP_DIRECT	GO:0008284~positive regulation of cell proliferation	90	3.44696	0.000175	ENSG00000058085, ENSG00000151632, ENSG00000089012, ENSG00000101336, ENSG00000174807, ENSG00000102524, ENSG00000163235, ENSG00000136160, ENSG00000160307, ENSG00000114013, ENSG00000170962, ENSG00000124882, ENSG00000140285, ENSG00000037280, ENSG00000108602, ENSG00000122025, ENSG00000113594, ENSG00000166148, ENSG00000118193, ENSG00000141052, ENSG00000167992, ENSG00000087494, ENSG00000197635, ENSG0000…	2216	466	16792	1.46349	0.625883	0.0143546	0.336138
GOTERM_BP_DIRECT	GO:0006939~smooth muscle contraction	10	0.382995	0.000188	ENSG00000162341, ENSG00000151617, ENSG00000113448, ENSG00000065534, ENSG00000171596, ENSG00000183963, ENSG00000119782, ENSG00000133392, ENSG00000120907, ENSG00000148680	2216	18	16792	4.20979	0.652543	0.0152037	0.361366
GOTERM_BP_DIRECT	GO:0016477~cell migration	41	1.57028	0.000208	ENSG00000035499, ENSG00000113721, ENSG00000130635, ENSG00000128567, ENSG00000077782, ENSG00000136167, ENSG00000214274, ENSG00000115884, ENSG00000174807, ENSG00000173801, ENSG00000170312, ENSG00000162512, ENSG00000101096, ENSG00000259207, ENSG00000157554, ENSG00000105639, ENSG00000138792, ENSG00000169439, ENSG00000159753, ENSG00000183098, ENSG00000155849, ENSG00000128578, ENSG00000140368, ENSG0000…	2216	172	16792	1.80629	0.689251	0.0165581	0.399459
GOTERM_BP_DIRECT	GO:0000187~activation of MAPK activity	29	1.11069	0.000234	ENSG00000185527, ENSG00000197405, ENSG00000145861, ENSG00000171051, ENSG00000140538, ENSG00000188906, ENSG00000163235, ENSG00000170312, ENSG00000137486, ENSG00000170425, ENSG00000130829, ENSG00000077264, ENSG00000143125, ENSG00000119699, ENSG00000164086, ENSG00000213949, ENSG00000019582, ENSG00000089041, ENSG00000185652, ENSG00000019991, ENSG00000114738, ENSG00000121966, ENSG00000139318, ENSG0000…	2216	107	16792	2.05375	0.731883	0.0183691	0.449778
GOTERM_BP_DIRECT	GO:0045840~positive regulation of mitotic nuclear division	12	0.459594	0.000236	ENSG00000163235, ENSG00000115008, ENSG00000167244, ENSG00000100311, ENSG00000124882, ENSG00000113721, ENSG00000017427, ENSG00000137804, ENSG00000124205, ENSG00000182585, ENSG00000087586, ENSG00000178562	2216	26	16792	3.49736	0.734238	0.0182366	0.452786
GOTERM_BP_DIRECT	GO:0033627~cell adhesion mediated by integrin	9	0.344696	0.000246	ENSG00000166147, ENSG00000084636, ENSG00000161638, ENSG00000259207, ENSG00000151694, ENSG00000136999, ENSG00000091409, ENSG00000164171, ENSG00000137809	2216	15	16792	4.54657	0.748781	0.0187458	0.471969
GOTERM_BP_DIRECT	GO:0030199~collagen fibril organization	15	0.574493	0.000276	ENSG00000187955, ENSG00000260428, ENSG00000182718, ENSG00000130635, ENSG00000204262, ENSG00000157766, ENSG00000162733, ENSG00000108821, ENSG00000139329, ENSG00000143196, ENSG00000080573, ENSG00000145423, ENSG00000087116, ENSG00000164692, ENSG00000122176	2216	39	16792	2.91447	0.788113	0.0207506	0.529988
GOTERM_BP_DIRECT	GO:0032496~response to lipopolysaccharide	39	1.49368	0.000319	ENSG00000156234, ENSG00000197405, ENSG00000160013, ENSG00000162551, ENSG00000007908, ENSG00000174175, ENSG00000018280, ENSG00000013725, ENSG00000113140, ENSG00000138755, ENSG00000125384, ENSG00000139193, ENSG00000121742, ENSG00000168961, ENSG00000154589, ENSG00000189334, ENSG00000177189, ENSG00000169248, ENSG00000151694, ENSG00000169245, ENSG00000006071, ENSG00000186827, ENSG00000110324, ENSG0000…	2216	164	16792	1.80199	0.834077	0.0236653	0.613253
GOTERM_BP_DIRECT	GO:0043552~positive regulation of phosphatidylinositol 3-kinase activity	13	0.497894	0.000334	ENSG00000183578, ENSG00000113721, ENSG00000134853, ENSG00000000938, ENSG00000120156, ENSG00000172724, ENSG00000126353, ENSG00000100311, ENSG00000157404, ENSG00000138685, ENSG00000102755, ENSG00000137077, ENSG00000122025	2216	31	16792	3.17771	0.847703	0.0244581	0.642414
GOTERM_BP_DIRECT	GO:0008016~regulation of heart contraction	13	0.497894	0.000334	ENSG00000121068, ENSG00000048740, ENSG00000126351, ENSG00000196557, ENSG00000198523, ENSG00000173641, ENSG00000104936, ENSG00000053918, ENSG00000151090, ENSG00000175084, ENSG00000140416, ENSG00000087258, ENSG00000171476	2216	31	16792	3.17771	0.847703	0.0244581	0.642414
GOTERM_BP_DIRECT	GO:0048146~positive regulation of fibroblast proliferation	18	0.689391	0.00039	ENSG00000182718, ENSG00000019582, ENSG00000077942, ENSG00000113721, ENSG00000240583, ENSG00000197956, ENSG00000105989, ENSG00000134853, ENSG00000135744, ENSG00000134057, ENSG00000162733, ENSG00000094804, ENSG00000100311, ENSG00000170962, ENSG00000124882, ENSG00000017427, ENSG00000124762, ENSG00000070193	2216	54	16792	2.52587	0.888566	0.0280955	0.748655
GOTERM_BP_DIRECT	GO:0051897~positive regulation of protein kinase B signaling	24	0.919188	0.000407	ENSG00000034971, ENSG00000167244, ENSG00000150782, ENSG00000183578, ENSG00000133048, ENSG00000105851, ENSG00000151632, ENSG00000184731, ENSG00000105419, ENSG00000173918, ENSG00000120156, ENSG00000180353, ENSG00000141506, ENSG00000141480, ENSG00000172724, ENSG00000126353, ENSG00000154188, ENSG00000149177, ENSG00000126218, ENSG00000138685, ENSG00000136244, ENSG00000137077, ENSG00000178562, ENSG0000…	2216	84	16792	2.16503	0.898505	0.0289041	0.780403
GOTERM_BP_DIRECT	GO:0051482~positive regulation of cytosolic calcium ion concentration involved in phospholipase C-activating G-protein coupled signaling pathway	12	0.459594	0.000509	ENSG00000170989, ENSG00000078589, ENSG00000164251, ENSG00000177464, ENSG00000110680, ENSG00000182162, ENSG00000144230, ENSG00000127533, ENSG00000198959, ENSG00000140030, ENSG00000184845, ENSG00000144891	2216	28	16792	3.24755	0.942883	0.0355874	0.975557
GOTERM_BP_DIRECT	GO:0051056~regulation of small GTPase mediated signal transduction	33	1.26388	0.000524	ENSG00000071205, ENSG00000161800, ENSG00000113319, ENSG00000110237, ENSG00000114346, ENSG00000035499, ENSG00000175899, ENSG00000123329, ENSG00000137727, ENSG00000173848, ENSG00000129675, ENSG00000186517, ENSG00000116574, ENSG00000031081, ENSG00000163219, ENSG00000173156, ENSG00000164691, ENSG00000105137, ENSG00000136895, ENSG00000138639, ENSG00000075884, ENSG00000066248, ENSG00000111348, ENSG0000…	2216	134	16792	1.86613	0.947738	0.0362213	1.00568
GOTERM_BP_DIRECT	GO:0042130~negative regulation of T cell proliferation	14	0.536193	0.000575	ENSG00000196126, ENSG00000134460, ENSG00000197471, ENSG00000138735, ENSG00000198502, ENSG00000174564, ENSG00000135077, ENSG00000155659, ENSG00000124145, ENSG00000163599, ENSG00000117215, ENSG00000136235, ENSG00000131203, ENSG00000049768	2216	37	16792	2.86721	0.96076	0.0391874	1.10278
GOTERM_BP_DIRECT	GO:0070098~chemokine-mediated signaling pathway	21	0.80429	0.000638	ENSG00000156234, ENSG00000174600, ENSG00000108691, ENSG00000102962, ENSG00000160791, ENSG00000172156, ENSG00000107562, ENSG00000144230, ENSG00000172724, ENSG00000138755, ENSG00000172215, ENSG00000143185, ENSG00000163823, ENSG00000121966, ENSG00000183813, ENSG00000213088, ENSG00000121807, ENSG00000121797, ENSG00000169248, ENSG00000137077, ENSG00000169245	2216	71	16792	2.24127	0.972356	0.0428167	1.22135
GOTERM_BP_DIRECT	GO:0046069~cGMP catabolic process	6	0.229797	0.000662	ENSG00000186642, ENSG00000123360, ENSG00000115252, ENSG00000138735, ENSG00000128655, ENSG00000160191	2216	7	16792	6.4951	0.975957	0.043921	1.26855
GOTERM_BP_DIRECT	GO:0043305~negative regulation of mast cell degranulation	6	0.229797	0.000662	ENSG00000066294, ENSG00000168961, ENSG00000123496, ENSG00000100292, ENSG00000167851, ENSG00000103241	2216	7	16792	6.4951	0.975957	0.043921	1.26855
GOTERM_BP_DIRECT	GO:0045860~positive regulation of protein kinase activity	16	0.612792	0.000719	ENSG00000138778, ENSG00000158528, ENSG00000173406, ENSG00000081237, ENSG00000162733, ENSG00000172724, ENSG00000126353, ENSG00000108960, ENSG00000189056, ENSG00000124145, ENSG00000124882, ENSG00000101265, ENSG00000010610, ENSG00000137077, ENSG00000124762, ENSG00000043462	2216	47	16792	2.57961	0.98254	0.0470457	1.37666
GOTERM_BP_DIRECT	GO:0042113~B cell activation	12	0.459594	0.000723	ENSG00000115085, ENSG00000114013, ENSG00000130303, ENSG00000105369, ENSG00000166501, ENSG00000068024, ENSG00000161405, ENSG00000086730, ENSG00000010671, ENSG00000048052, ENSG00000122188, ENSG00000153064	2216	29	16792	3.13557	0.982874	0.0467224	1.3832
GOTERM_BP_DIRECT	GO:0031589~cell-substrate adhesion	9	0.344696	0.000726	ENSG00000110799, ENSG00000102879, ENSG00000161638, ENSG00000259207, ENSG00000154928, ENSG00000091409, ENSG00000164171, ENSG00000154188, ENSG00000136286	2216	17	16792	4.01168	0.983176	0.046389	1.3892
GOTERM_BP_DIRECT	GO:0001501~skeletal system development	33	1.26388	0.000788	ENSG00000167244, ENSG00000162551, ENSG00000204262, ENSG00000077782, ENSG00000157766, ENSG00000074047, ENSG00000265107, ENSG00000069011, ENSG00000090539, ENSG00000100985, ENSG00000101265, ENSG00000188783, ENSG00000177189, ENSG00000164692, ENSG00000049089, ENSG00000140937, ENSG00000166147, ENSG00000266524, ENSG00000174600, ENSG00000173714, ENSG00000087494, ENSG00000068024, ENSG00000108821, ENSG0000…	2216	137	16792	1.82527	0.988144	0.0496988	1.50732
GOTERM_BP_DIRECT	GO:0010951~negative regulation of endopeptidase activity	30	1.14899	0.000879	ENSG00000188488, ENSG00000121552, ENSG00000153113, ENSG00000057149, ENSG00000130303, ENSG00000055955, ENSG00000173714, ENSG00000206075, ENSG00000175899, ENSG00000204397, ENSG00000215018, ENSG00000135744, ENSG00000164611, ENSG00000197632, ENSG00000163359, ENSG00000196104, ENSG00000125730, ENSG00000102032, ENSG00000152377, ENSG00000160111, ENSG00000167642, ENSG00000142192, ENSG00000123243, ENSG0000…	2216	121	16792	1.87875	0.99291	0.0546868	1.68057
GOTERM_BP_DIRECT	GO:0043588~skin development	13	0.497894	0.000889	ENSG00000005884, ENSG00000080573, ENSG00000188910, ENSG00000135925, ENSG00000165300, ENSG00000164488, ENSG00000087116, ENSG00000117425, ENSG00000130635, ENSG00000204262, ENSG00000116133, ENSG00000173801, ENSG00000091409	2216	34	16792	2.89732	0.993278	0.0546553	1.69851
GOTERM_BP_DIRECT	GO:0030217~T cell differentiation	12	0.459594	0.00100631	ENSG00000128917, ENSG00000115085, ENSG00000182866, ENSG00000081237, ENSG00000157404, ENSG00000010610, ENSG00000168421, ENSG00000134242, ENSG00000167286, ENSG00000073861, ENSG00000124126, ENSG00000168685	2216	30	16792	3.03105	0.996533	0.0609975	1.92112
GOTERM_BP_DIRECT	GO:0030890~positive regulation of B cell proliferation	14	0.536193	0.00101724	ENSG00000186827, ENSG00000081237, ENSG00000122122, ENSG00000019582, ENSG00000081189, ENSG00000123338, ENSG00000004468, ENSG00000198286, ENSG00000102524, ENSG00000171791, ENSG00000169508, ENSG00000101096, ENSG00000136869, ENSG00000124762	2216	39	16792	2.72017	0.99674	0.060983	1.94179
GOTERM_BP_DIRECT	GO:0035556~intracellular signal transduction	76	2.91076	0.00114933	ENSG00000096063, ENSG00000162409, ENSG00000185482, ENSG00000011600, ENSG00000141750, ENSG00000089012, ENSG00000153933, ENSG00000173848, ENSG00000235568, ENSG00000188906, ENSG00000120539, ENSG00000152953, ENSG00000090659, ENSG00000159899, ENSG00000005249, ENSG00000161714, ENSG00000105639, ENSG00000122188, ENSG00000120907, ENSG00000043462, ENSG00000135447, ENSG00000117020, ENSG00000111077, ENSG0000…	2216	403	16792	1.42903	0.99845	0.0679083	2.1913
GOTERM_BP_DIRECT	GO:2000249~regulation of actin cytoskeleton reorganization	9	0.344696	0.00115617	ENSG00000111348, ENSG00000173156, ENSG00000142185, ENSG00000136943, ENSG00000182578, ENSG00000134853, ENSG00000079337, ENSG00000130755, ENSG00000198087	2216	18	16792	3.78881	0.998509	0.06759	2.20422
GOTERM_BP_DIRECT	GO:0034113~heterotypic cell-cell adhesion	10	0.382995	0.00117111	ENSG00000186417, ENSG00000112378, ENSG00000160255, ENSG00000161638, ENSG00000135424, ENSG00000259207, ENSG00000163531, ENSG00000158473, ENSG00000140678, ENSG00000116824	2216	22	16792	3.44437	0.998629	0.0677302	2.23238
GOTERM_BP_DIRECT	GO:0034394~protein localization to cell surface	10	0.382995	0.00117111	ENSG00000166405, ENSG00000213853, ENSG00000085741, ENSG00000145362, ENSG00000140092, ENSG00000140285, ENSG00000085265, ENSG00000070193, ENSG00000277494, ENSG00000154188	2216	22	16792	3.44437	0.998629	0.0677302	2.23238
GOTERM_BP_DIRECT	GO:0071345~cellular response to cytokine stimulus	10	0.382995	0.00117111	ENSG00000115607, ENSG00000114013, ENSG00000153823, ENSG00000121966, ENSG00000182578, ENSG00000113657, ENSG00000180353, ENSG00000103241, ENSG00000122025, ENSG00000126353	2216	22	16792	3.44437	0.998629	0.0677302	2.23238
GOTERM_BP_DIRECT	GO:0030501~positive regulation of bone mineralization	13	0.497894	0.00119191	ENSG00000177706, ENSG00000166949, ENSG00000183023, ENSG00000081189, ENSG00000089041, ENSG00000187608, ENSG00000101144, ENSG00000165973, ENSG00000133116, ENSG00000138829, ENSG00000183160, ENSG00000162878, ENSG00000119699	2216	35	16792	2.81454	0.998781	0.0681917	2.27161
GOTERM_BP_DIRECT	GO:0001558~regulation of cell growth	22	0.842589	0.00128928	ENSG00000111666, ENSG00000118193, ENSG00000068831, ENSG00000111206, ENSG00000167895, ENSG00000205277, ENSG00000140092, ENSG00000170801, ENSG00000146674, ENSG00000064205, ENSG00000135744, ENSG00000163453, ENSG00000269858, ENSG00000082397, ENSG00000136999, ENSG00000173848, ENSG00000144891, ENSG00000152377, ENSG00000104415, ENSG00000103175, ENSG00000168309, ENSG00000115461	2216	80	16792	2.08384	0.999296	0.0728183	2.455
GOTERM_BP_DIRECT	GO:0045060~negative thymic T cell selection	7	0.268097	0.00133443	ENSG00000115085, ENSG00000197471, ENSG00000019582, ENSG00000134516, ENSG00000198851, ENSG00000178562, ENSG00000126353	2216	11	16792	4.82212	0.999454	0.0745252	2.53993
GOTERM_BP_DIRECT	GO:0090131~mesenchyme migration	5	0.191498	0.00135108	ENSG00000163017, ENSG00000159251, ENSG00000107796, ENSG00000143632, ENSG00000103241	2216	5	16792	7.57762	0.999503	0.0746798	2.57124
GOTERM_BP_DIRECT	GO:0007189~adenylate cyclase-activating G-protein coupled receptor signaling pathway	16	0.612792	0.00146634	ENSG00000160013, ENSG00000125910, ENSG00000164742, ENSG00000087494, ENSG00000078295, ENSG00000173175, ENSG00000184845, ENSG00000168229, ENSG00000064989, ENSG00000006638, ENSG00000125384, ENSG00000170425, ENSG00000110680, ENSG00000129467, ENSG00000160801, ENSG00000050628	2216	50	16792	2.42484	0.99974	0.0800083	2.78766
GOTERM_BP_DIRECT	GO:0043410~positive regulation of MAPK cascade	22	0.842589	0.001528	ENSG00000167244, ENSG00000186827, ENSG00000148053, ENSG00000132256, ENSG00000128052, ENSG00000169083, ENSG00000077782, ENSG00000146674, ENSG00000173918, ENSG00000139193, ENSG00000100311, ENSG00000037280, ENSG00000157404, ENSG00000017427, ENSG00000136244, ENSG00000070193, ENSG00000102755, ENSG00000153064, ENSG00000120907, ENSG00000035862, ENSG00000170558, ENSG00000122025	2216	81	16792	2.05812	0.999816	0.0824342	2.90325
GOTERM_BP_DIRECT	GO:0043029~T cell homeostasis	11	0.421295	0.00155446	ENSG00000171791, ENSG00000125735, ENSG00000183018, ENSG00000123338, ENSG00000102879, ENSG00000089041, ENSG00000137078, ENSG00000173757, ENSG00000105639, ENSG00000157456, ENSG00000049768	2216	27	16792	3.08718	0.999842	0.0830069	2.95281
GOTERM_BP_DIRECT	GO:0035987~endodermal cell differentiation	11	0.421295	0.00155446	ENSG00000087245, ENSG00000100985, ENSG00000142156, ENSG00000160255, ENSG00000149948, ENSG00000144810, ENSG00000134871, ENSG00000161638, ENSG00000135424, ENSG00000122641, ENSG00000091136	2216	27	16792	3.08718	0.999842	0.0830069	2.95281
GOTERM_BP_DIRECT	GO:0071313~cellular response to caffeine	6	0.229797	0.00157398	ENSG00000213366, ENSG00000198838, ENSG00000109819, ENSG00000183023, ENSG00000198626, ENSG00000118729	2216	8	16792	5.68321	0.999858	0.0832169	2.98937
GOTERM_BP_DIRECT	GO:1902715~positive regulation of interferon-gamma secretion	6	0.229797	0.00157398	ENSG00000159753, ENSG00000168961, ENSG00000122223, ENSG00000134242, ENSG00000117090, ENSG00000116824	2216	8	16792	5.68321	0.999858	0.0832169	2.98937
GOTERM_BP_DIRECT	GO:0019934~cGMP-mediated signaling	6	0.229797	0.00157398	ENSG00000135218, ENSG00000136160, ENSG00000186642, ENSG00000185532, ENSG00000160191, ENSG00000172572	2216	8	16792	5.68321	0.999858	0.0832169	2.98937
GOTERM_BP_DIRECT	GO:0019221~cytokine-mediated signaling pathway	31	1.18728	0.00157588	ENSG00000115008, ENSG00000105246, ENSG00000096996, ENSG00000134470, ENSG00000101336, ENSG00000174564, ENSG00000163823, ENSG00000115590, ENSG00000182492, ENSG00000174348, ENSG00000124882, ENSG00000106819, ENSG00000182578, ENSG00000121807, ENSG00000136244, ENSG00000157193, ENSG00000184995, ENSG00000122025, ENSG00000113594, ENSG00000108691, ENSG00000198223, ENSG00000110324, ENSG00000123496, ENSG0000…	2216	131	16792	1.79318	0.99986	0.0825386	2.99293
GOTERM_BP_DIRECT	GO:0006816~calcium ion transport	21	0.80429	0.00160925	ENSG00000131477, ENSG00000198838, ENSG00000160791, ENSG00000142185, ENSG00000171596, ENSG00000197043, ENSG00000122585, ENSG00000153956, ENSG00000122679, ENSG00000132329, ENSG00000198523, ENSG00000064989, ENSG00000074370, ENSG00000163823, ENSG00000133107, ENSG00000198626, ENSG00000102879, ENSG00000150995, ENSG00000166501, ENSG00000187513, ENSG00000170290	2216	76	16792	2.09382	0.999884	0.0834369	3.05537
GOTERM_BP_DIRECT	GO:2000310~regulation of N-methyl-D-aspartate selective glutamate receptor activity	8	0.306396	0.00168012	ENSG00000189056, ENSG00000109819, ENSG00000169760, ENSG00000081189, ENSG00000196338, ENSG00000179915, ENSG00000145708, ENSG00000196730	2216	15	16792	4.0414	0.999922	0.0861587	3.18788
GOTERM_BP_DIRECT	GO:0014850~response to muscle activity	8	0.306396	0.00168012	ENSG00000162409, ENSG00000111077, ENSG00000109819, ENSG00000160097, ENSG00000198626, ENSG00000133110, ENSG00000145545, ENSG00000164171	2216	15	16792	4.0414	0.999922	0.0861587	3.18788
GOTERM_BP_DIRECT	GO:0035924~cellular response to vascular endothelial growth factor stimulus	10	0.382995	0.00170073	ENSG00000125144, ENSG00000128917, ENSG00000131477, ENSG00000123358, ENSG00000128052, ENSG00000184304, ENSG00000180447, ENSG00000037280, ENSG00000162692, ENSG00000102755	2216	23	16792	3.29462	0.999931	0.086383	3.22637
GOTERM_BP_DIRECT	GO:0032733~positive regulation of interleukin-10 production	10	0.382995	0.00170073	ENSG00000112149, ENSG00000122122, ENSG00000181847, ENSG00000158869, ENSG00000136869, ENSG00000174564, ENSG00000102245, ENSG00000174059, ENSG00000019991, ENSG00000178562	2216	23	16792	3.29462	0.999931	0.086383	3.22637
GOTERM_BP_DIRECT	GO:0071294~cellular response to zinc ion	9	0.344696	0.00176773	ENSG00000125144, ENSG00000205362, ENSG00000205364, ENSG00000122986, ENSG00000205358, ENSG00000171303, ENSG00000187193, ENSG00000260549, ENSG00000198417	2216	19	16792	3.5894	0.999952	0.0888325	3.35143
GOTERM_BP_DIRECT	GO:0050690~regulation of defense response to virus by virus	11	0.421295	0.00213544	ENSG00000152056, ENSG00000182866, ENSG00000155849, ENSG00000172116, ENSG00000134516, ENSG00000010610, ENSG00000106367, ENSG00000101336, ENSG00000198821, ENSG00000178562, ENSG00000166710	2216	28	16792	2.97692	0.999994	0.105383	4.03505
GOTERM_BP_DIRECT	GO:0006968~cellular defense response	18	0.689391	0.00217806	ENSG00000197405, ENSG00000197471, ENSG00000183918, ENSG00000160791, ENSG00000177455, ENSG00000158517, ENSG00000011600, ENSG00000167850, ENSG00000113263, ENSG00000138755, ENSG00000180644, ENSG00000154589, ENSG00000170425, ENSG00000121807, ENSG00000115523, ENSG00000142867, ENSG00000162894, ENSG00000163563	2216	62	16792	2.19995	0.999995	0.106441	4.11401
GOTERM_BP_DIRECT	GO:0051965~positive regulation of synapse assembly	18	0.689391	0.00217806	ENSG00000148053, ENSG00000121871, ENSG00000169760, ENSG00000154764, ENSG00000198400, ENSG00000154928, ENSG00000101463, ENSG00000111249, ENSG00000140538, ENSG00000179542, ENSG00000184564, ENSG00000181790, ENSG00000165300, ENSG00000146242, ENSG00000196338, ENSG00000173114, ENSG00000179915, ENSG00000196083	2216	62	16792	2.19995	0.999995	0.106441	4.11401
GOTERM_BP_DIRECT	GO:0021846~cell proliferation in forebrain	7	0.268097	0.00237191	ENSG00000118193, ENSG00000164434, ENSG00000162946, ENSG00000167325, ENSG00000154764, ENSG00000149948, ENSG00000170370	2216	12	16792	4.42028	0.999998	0.11437	4.47227
GOTERM_BP_DIRECT	GO:0009190~cyclic nucleotide biosynthetic process	7	0.268097	0.00237191	ENSG00000169418, ENSG00000164742, ENSG00000129467, ENSG00000159899, ENSG00000078295, ENSG00000173175, ENSG00000164430	2216	12	16792	4.42028	0.999998	0.11437	4.47227
GOTERM_BP_DIRECT	GO:0045086~positive regulation of interleukin-2 biosynthetic process	7	0.268097	0.00237191	ENSG00000115008, ENSG00000114013, ENSG00000010610, ENSG00000198286, ENSG00000173757, ENSG00000198851, ENSG00000178562	2216	12	16792	4.42028	0.999998	0.11437	4.47227
GOTERM_BP_DIRECT	GO:0051924~regulation of calcium ion transport	10	0.382995	0.00240598	ENSG00000151062, ENSG00000171791, ENSG00000167995, ENSG00000145362, ENSG00000108405, ENSG00000135744, ENSG00000153956, ENSG00000157445, ENSG00000170290, ENSG00000198523	2216	24	16792	3.15734	0.999999	0.114934	4.53511
GOTERM_BP_DIRECT	GO:0010628~positive regulation of gene expression	52	1.99157	0.00258843	ENSG00000115008, ENSG00000085741, ENSG00000081189, ENSG00000198851, ENSG00000168961, ENSG00000122641, ENSG00000005884, ENSG00000131477, ENSG00000163017, ENSG00000077942, ENSG00000106991, ENSG00000176083, ENSG00000174059, ENSG00000087250, ENSG00000153823, ENSG00000130558, ENSG00000167034, ENSG00000143632, ENSG00000035720, ENSG00000126895, ENSG00000148053, ENSG00000166949, ENSG00000088992, ENSG0000…	2216	262	16792	1.50395	1	0.122072	4.87094
GOTERM_BP_DIRECT	GO:0032753~positive regulation of interleukin-4 production	9	0.344696	0.00260862	ENSG00000135077, ENSG00000168961, ENSG00000122122, ENSG00000174564, ENSG00000102245, ENSG00000198851, ENSG00000162711, ENSG00000178562, ENSG00000049768	2216	20	16792	3.40993	1	0.121946	4.90803
GOTERM_BP_DIRECT	GO:0035584~calcium-mediated signaling using intracellular calcium source	9	0.344696	0.00260862	ENSG00000148053, ENSG00000145934, ENSG00000174175, ENSG00000142185, ENSG00000128052, ENSG00000198626, ENSG00000162692, ENSG00000119782, ENSG00000164825	2216	20	16792	3.40993	1	0.121946	4.90803
GOTERM_BP_DIRECT	GO:0030318~melanocyte differentiation	9	0.344696	0.00260862	ENSG00000148655, ENSG00000058056, ENSG00000136160, ENSG00000171791, ENSG00000118242, ENSG00000081189, ENSG00000197535, ENSG00000157404, ENSG00000124205	2216	20	16792	3.40993	1	0.121946	4.90803
GOTERM_BP_DIRECT	GO:0007154~cell communication	13	0.497894	0.00264971	ENSG00000176402, ENSG00000121742, ENSG00000121743, ENSG00000188910, ENSG00000183023, ENSG00000164946, ENSG00000165474, ENSG00000214274, ENSG00000189280, ENSG00000265107, ENSG00000187513, ENSG00000172724, ENSG00000182963	2216	38	16792	2.59234	1	0.122729	4.98348
GOTERM_BP_DIRECT	GO:0001568~blood vessel development	13	0.497894	0.00264971	ENSG00000172893, ENSG00000162407, ENSG00000128918, ENSG00000130635, ENSG00000112769, ENSG00000081189, ENSG00000172889, ENSG00000164692, ENSG00000169604, ENSG00000179772, ENSG00000187513, ENSG00000108821, ENSG00000103241	2216	38	16792	2.59234	1	0.122729	4.98348
GOTERM_BP_DIRECT	GO:0051607~defense response to virus	36	1.37878	0.0027532	ENSG00000116031, ENSG00000132256, ENSG00000130303, ENSG00000138755, ENSG00000196664, ENSG00000171791, ENSG00000101347, ENSG00000114013, ENSG00000170581, ENSG00000159674, ENSG00000142089, ENSG00000157601, ENSG00000136244, ENSG00000184995, ENSG00000140853, ENSG00000169245, ENSG00000183486, ENSG00000069431, ENSG00000081237, ENSG00000153563, ENSG00000172183, ENSG00000121361, ENSG00000187608, ENSG0000…	2216	165	16792	1.6533	1	0.126177	5.17326
GOTERM_BP_DIRECT	GO:0006909~phagocytosis	15	0.574493	0.00279504	ENSG00000166428, ENSG00000261371, ENSG00000155849, ENSG00000018280, ENSG00000125810, ENSG00000140968, ENSG00000170458, ENSG00000135046, ENSG00000160255, ENSG00000092929, ENSG00000105376, ENSG00000102879, ENSG00000005844, ENSG00000117090, ENSG00000076662	2216	48	16792	2.36801	1	0.126939	5.24989
GOTERM_BP_DIRECT	GO:0030334~regulation of cell migration	20	0.76599	0.00282233	ENSG00000135905, ENSG00000221866, ENSG00000162614, ENSG00000118193, ENSG00000261371, ENSG00000154133, ENSG00000169744, ENSG00000182168, ENSG00000129474, ENSG00000113657, ENSG00000143878, ENSG00000136040, ENSG00000136960, ENSG00000196569, ENSG00000154096, ENSG00000121966, ENSG00000112769, ENSG00000259207, ENSG00000004399, ENSG00000108798	2216	74	16792	2.048	1	0.127074	5.29983
GOTERM_BP_DIRECT	GO:0043542~endothelial cell migration	11	0.421295	0.002879	ENSG00000196754, ENSG00000261371, ENSG00000140945, ENSG00000010438, ENSG00000110680, ENSG00000160255, ENSG00000164867, ENSG00000197635, ENSG00000239697, ENSG00000004399, ENSG00000020181	2216	29	16792	2.87427	1	0.128433	5.40347
GOTERM_BP_DIRECT	GO:0048662~negative regulation of smooth muscle cell proliferation	11	0.421295	0.002879	ENSG00000164136, ENSG00000169418, ENSG00000189058, ENSG00000106809, ENSG00000109819, ENSG00000160013, ENSG00000106018, ENSG00000100292, ENSG00000146674, ENSG00000214274, ENSG00000115461	2216	29	16792	2.87427	1	0.128433	5.40347
GOTERM_BP_DIRECT	GO:0001938~positive regulation of endothelial cell proliferation	19	0.727691	0.00298716	ENSG00000123358, ENSG00000108691, ENSG00000140945, ENSG00000139567, ENSG00000172156, ENSG00000107562, ENSG00000128052, ENSG00000184304, ENSG00000172889, ENSG00000126561, ENSG00000105989, ENSG00000214274, ENSG00000120156, ENSG00000101445, ENSG00000100311, ENSG00000138685, ENSG00000037280, ENSG00000259207, ENSG00000239697	2216	69	16792	2.08659	1	0.13189	5.60098
GOTERM_BP_DIRECT	GO:0043154~negative regulation of cysteine-type endopeptidase activity involved in apoptotic process	19	0.727691	0.00298716	ENSG00000123358, ENSG00000125735, ENSG00000240583, ENSG00000175793, ENSG00000135596, ENSG00000141480, ENSG00000019991, ENSG00000139193, ENSG00000089685, ENSG00000126709, ENSG00000026508, ENSG00000137486, ENSG00000087250, ENSG00000109846, ENSG00000145423, ENSG00000177189, ENSG00000116133, ENSG00000051108, ENSG00000136244	2216	69	16792	2.08659	1	0.13189	5.60098
GOTERM_BP_DIRECT	GO:0032355~response to estradiol	23	0.880889	0.00311299	ENSG00000105894, ENSG00000131477, ENSG00000128918, ENSG00000165474, ENSG00000113721, ENSG00000154764, ENSG00000004468, ENSG00000187486, ENSG00000108821, ENSG00000135046, ENSG00000181195, ENSG00000101144, ENSG00000157103, ENSG00000109846, ENSG00000181019, ENSG00000133110, ENSG00000132646, ENSG00000109321, ENSG00000010610, ENSG00000070193, ENSG00000103175, ENSG00000173757, ENSG00000078549	2216	91	16792	1.91522	1	0.135994	5.83025
GOTERM_BP_DIRECT	GO:0010863~positive regulation of phospholipase C activity	6	0.229797	0.00315708	ENSG00000113721, ENSG00000077782, ENSG00000134853, ENSG00000138685, ENSG00000157404, ENSG00000102755	2216	9	16792	5.05174	1	0.136726	5.91047
GOTERM_BP_DIRECT	GO:0007159~leukocyte cell-cell adhesion	10	0.382995	0.00332469	ENSG00000110680, ENSG00000160255, ENSG00000007908, ENSG00000174175, ENSG00000090659, ENSG00000149781, ENSG00000162692, ENSG00000161638, ENSG00000005844, ENSG00000102245	2216	25	16792	3.03105	1	0.142362	6.21481
GOTERM_BP_DIRECT	GO:0002062~chondrocyte differentiation	13	0.497894	0.00337526	ENSG00000260428, ENSG00000077782, ENSG00000081189, ENSG00000154764, ENSG00000074047, ENSG00000111186, ENSG00000136999, ENSG00000134245, ENSG00000170891, ENSG00000170577, ENSG00000149948, ENSG00000160801, ENSG00000020633	2216	39	16792	2.52587	1	0.143281	6.30644
GOTERM_BP_DIRECT	GO:2000107~negative regulation of leukocyte apoptotic process	5	0.191498	0.00362826	ENSG00000107562, ENSG00000137077, ENSG00000180353, ENSG00000172724, ENSG00000126353	2216	6	16792	6.31468	1	0.152036	6.76364
GOTERM_BP_DIRECT	GO:0086064~cell communication by electrical coupling involved in cardiac conduction	7	0.268097	0.00391632	ENSG00000018625, ENSG00000151067, ENSG00000183023, ENSG00000198626, ENSG00000119782, ENSG00000265107, ENSG00000129244	2216	13	16792	4.08026	1	0.161895	7.28161
GOTERM_BP_DIRECT	GO:0001878~response to yeast	7	0.268097	0.00391632	ENSG00000114013, ENSG00000142192, ENSG00000110680, ENSG00000214274, ENSG00000163661, ENSG00000136244, ENSG00000122585	2216	13	16792	4.08026	1	0.161895	7.28161
GOTERM_BP_DIRECT	GO:0030239~myofibril assembly	7	0.268097	0.00391632	ENSG00000136842, ENSG00000138594, ENSG00000177791, ENSG00000164591, ENSG00000172399, ENSG00000163431, ENSG00000239474	2216	13	16792	4.08026	1	0.161895	7.28161
GOTERM_BP_DIRECT	GO:0045730~respiratory burst	7	0.268097	0.00391632	ENSG00000169442, ENSG00000165178, ENSG00000165168, ENSG00000018280, ENSG00000158517, ENSG00000182487, ENSG00000272398	2216	13	16792	4.08026	1	0.161895	7.28161
GOTERM_BP_DIRECT	GO:0071276~cellular response to cadmium ion	8	0.306396	0.00399537	ENSG00000125144, ENSG00000205362, ENSG00000165168, ENSG00000087250, ENSG00000205358, ENSG00000100292, ENSG00000187193, ENSG00000198417	2216	17	16792	3.56594	1	0.163688	7.42328
GOTERM_BP_DIRECT	GO:0071260~cellular response to mechanical stimulus	19	0.727691	0.00416392	ENSG00000018625, ENSG00000134294, ENSG00000260428, ENSG00000125735, ENSG00000149554, ENSG00000240583, ENSG00000106991, ENSG00000135744, ENSG00000068024, ENSG00000101916, ENSG00000108821, ENSG00000196664, ENSG00000137673, ENSG00000001084, ENSG00000186642, ENSG00000148677, ENSG00000136869, ENSG00000164171, ENSG00000142867	2216	71	16792	2.02781	1	0.168766	7.72466
GOTERM_BP_DIRECT	GO:0007399~nervous system development	55	2.10647	0.00417981	ENSG00000146013, ENSG00000080854, ENSG00000109738, ENSG00000081189, ENSG00000113248, ENSG00000136160, ENSG00000112425, ENSG00000164106, ENSG00000166471, ENSG00000171119, ENSG00000122641, ENSG00000078596, ENSG00000101938, ENSG00000087085, ENSG00000185652, ENSG00000130558, ENSG00000081818, ENSG00000036530, ENSG00000168621, ENSG00000009694, ENSG00000105894, ENSG00000171840, ENSG00000100884, ENSG0000…	2216	287	16792	1.45216	1	0.168148	7.75303
GOTERM_BP_DIRECT	GO:0032147~activation of protein kinase activity	14	0.536193	0.00427752	ENSG00000118193, ENSG00000150594, ENSG00000092853, ENSG00000085741, ENSG00000114346, ENSG00000018280, ENSG00000123338, ENSG00000129682, ENSG00000100311, ENSG00000213853, ENSG00000110680, ENSG00000167034, ENSG00000088325, ENSG00000259207	2216	45	16792	2.35748	1	0.170518	7.92727
GOTERM_BP_DIRECT	GO:0006468~protein phosphorylation	81	3.10226	0.00430579	ENSG00000142731, ENSG00000096063, ENSG00000141639, ENSG00000162409, ENSG00000085741, ENSG00000168078, ENSG00000101336, ENSG00000188906, ENSG00000126264, ENSG00000134072, ENSG00000069956, ENSG00000182866, ENSG00000156970, ENSG00000101265, ENSG00000159899, ENSG00000105639, ENSG00000182511, ENSG00000140795, ENSG00000117020, ENSG00000139567, ENSG00000147044, ENSG00000146674, ENSG00000112655, ENSG0000…	2216	456	16792	1.34602	1	0.170344	7.97761
GOTERM_BP_DIRECT	GO:0009967~positive regulation of signal transduction	17	0.651092	0.00468968	ENSG00000035720, ENSG00000027869, ENSG00000183918, ENSG00000095637, ENSG00000128656, ENSG00000047648, ENSG00000169291, ENSG00000150054, ENSG00000132704, ENSG00000157978, ENSG00000155926, ENSG00000141293, ENSG00000095370, ENSG00000100351, ENSG00000089820, ENSG00000101082, ENSG00000196684	2216	61	16792	2.11179	1	0.182807	8.65878
GOTERM_BP_DIRECT	GO:0007015~actin filament organization	19	0.727691	0.00488195	ENSG00000158528, ENSG00000172156, ENSG00000163431, ENSG00000095637, ENSG00000128641, ENSG00000015285, ENSG00000047648, ENSG00000136842, ENSG00000171791, ENSG00000154553, ENSG00000138594, ENSG00000213853, ENSG00000079691, ENSG00000102879, ENSG00000140416, ENSG00000075618, ENSG00000154556, ENSG00000198467, ENSG00000196405	2216	72	16792	1.99965	1	0.188267	8.99815
GOTERM_BP_DIRECT	GO:0010976~positive regulation of neuron projection development	22	0.842589	0.00516633	ENSG00000182511, ENSG00000105894, ENSG00000187391, ENSG00000005884, ENSG00000148053, ENSG00000173376, ENSG00000184304, ENSG00000198400, ENSG00000077782, ENSG00000044524, ENSG00000112655, ENSG00000113657, ENSG00000166313, ENSG00000134072, ENSG00000189056, ENSG00000148677, ENSG00000218336, ENSG00000189292, ENSG00000172260, ENSG00000062524, ENSG00000136244, ENSG00000132386	2216	89	16792	1.87312	1	0.196763	9.49789
GOTERM_BP_DIRECT	GO:0060045~positive regulation of cardiac muscle cell proliferation	9	0.344696	0.00519547	ENSG00000170312, ENSG00000069702, ENSG00000121068, ENSG00000089225, ENSG00000077782, ENSG00000081189, ENSG00000138685, ENSG00000105989, ENSG00000134057	2216	22	16792	3.09993	1	0.196438	9.54896
GOTERM_BP_DIRECT	GO:0006952~defense response	18	0.689391	0.00522502	ENSG00000183486, ENSG00000158270, ENSG00000107562, ENSG00000019582, ENSG00000015285, ENSG00000138755, ENSG00000162711, ENSG00000150048, ENSG00000079263, ENSG00000119535, ENSG00000066294, ENSG00000172236, ENSG00000112149, ENSG00000213088, ENSG00000117091, ENSG00000157601, ENSG00000122641, ENSG00000169413	2216	67	16792	2.03578	1	0.196131	9.60071
GOTERM_BP_DIRECT	GO:0051209~release of sequestered calcium ion into cytosol	13	0.497894	0.00530436	ENSG00000162341, ENSG00000149596, ENSG00000182866, ENSG00000198838, ENSG00000081237, ENSG00000142185, ENSG00000198626, ENSG00000138685, ENSG00000150995, ENSG00000089041, ENSG00000137077, ENSG00000172724, ENSG00000126353	2216	41	16792	2.40266	1	0.197491	9.73951
GOTERM_BP_DIRECT	GO:0051481~negative regulation of cytosolic calcium ion concentration	6	0.229797	0.00563142	ENSG00000018625, ENSG00000198838, ENSG00000183023, ENSG00000166949, ENSG00000171303, ENSG00000130528	2216	10	16792	4.54657	1	0.206984	10.3096
GOTERM_BP_DIRECT	GO:0043268~positive regulation of potassium ion transport	6	0.229797	0.00563142	ENSG00000150594, ENSG00000006071, ENSG00000145362, ENSG00000022267, ENSG00000077522, ENSG00000184845	2216	10	16792	4.54657	1	0.206984	10.3096
GOTERM_BP_DIRECT	GO:0010880~regulation of release of sequestered calcium ion into cytosol by sarcoplasmic reticulum	8	0.306396	0.00580213	ENSG00000213366, ENSG00000155962, ENSG00000113448, ENSG00000198363, ENSG00000118729, ENSG00000119782, ENSG00000130528, ENSG00000186439	2216	18	16792	3.36783	1	0.211191	10.6058
GOTERM_BP_DIRECT	GO:0034142~toll-like receptor 4 signaling pathway	8	0.306396	0.00580213	ENSG00000168961, ENSG00000154589, ENSG00000155629, ENSG00000160255, ENSG00000169896, ENSG00000136869, ENSG00000189334, ENSG00000170458	2216	18	16792	3.36783	1	0.211191	10.6058
GOTERM_BP_DIRECT	GO:0001782~B cell homeostasis	8	0.306396	0.00580213	ENSG00000240505, ENSG00000171791, ENSG00000183018, ENSG00000123338, ENSG00000081189, ENSG00000175857, ENSG00000102524, ENSG00000049768	2216	18	16792	3.36783	1	0.211191	10.6058
GOTERM_BP_DIRECT	GO:0006959~humoral immune response	16	0.612792	0.00588499	ENSG00000110777, ENSG00000105246, ENSG00000108691, ENSG00000130303, ENSG00000183918, ENSG00000196092, ENSG00000081189, ENSG00000156738, ENSG00000012223, ENSG00000112799, ENSG00000171791, ENSG00000112149, ENSG00000169508, ENSG00000136244, ENSG00000184995, ENSG00000178562	2216	57	16792	2.12705	1	0.212505	10.7493
GOTERM_BP_DIRECT	GO:0002224~toll-like receptor signaling pathway	10	0.382995	0.00596974	ENSG00000114738, ENSG00000163131, ENSG00000134061, ENSG00000136869, ENSG00000177189, ENSG00000143387, ENSG00000101916, ENSG00000174125, ENSG00000196664, ENSG00000142867	2216	27	16792	2.80652	1	0.213858	10.8957
GOTERM_BP_DIRECT	GO:0042104~positive regulation of activated T cell proliferation	10	0.382995	0.00596974	ENSG00000167244, ENSG00000134460, ENSG00000150782, ENSG00000114013, ENSG00000096996, ENSG00000017427, ENSG00000125657, ENSG00000117090, ENSG00000173757, ENSG00000272398	2216	27	16792	2.80652	1	0.213858	10.8957
GOTERM_BP_DIRECT	GO:0060402~calcium ion transport into cytosol	7	0.268097	0.00609557	ENSG00000149596, ENSG00000151067, ENSG00000183023, ENSG00000198626, ENSG00000153956, ENSG00000120907, ENSG00000092051	2216	14	16792	3.78881	1	0.216483	11.1128
GOTERM_BP_DIRECT	GO:0031529~ruffle organization	7	0.268097	0.00609557	ENSG00000115956, ENSG00000182578, ENSG00000079691, ENSG00000140416, ENSG00000050405, ENSG00000137077, ENSG00000126353	2216	14	16792	3.78881	1	0.216483	11.1128
GOTERM_BP_DIRECT	GO:0001974~blood vessel remodeling	11	0.421295	0.00639859	ENSG00000128917, ENSG00000182492, ENSG00000139567, ENSG00000164867, ENSG00000146374, ENSG00000081189, ENSG00000121807, ENSG00000135744, ENSG00000159640, ENSG00000070193, ENSG00000198959	2216	32	16792	2.60481	1	0.22456	11.6335
GOTERM_BP_DIRECT	GO:0031100~organ regeneration	14	0.536193	0.00640654	ENSG00000198727, ENSG00000108691, ENSG00000197405, ENSG00000107562, ENSG00000166741, ENSG00000136167, ENSG00000067225, ENSG00000148773, ENSG00000019991, ENSG00000119508, ENSG00000170312, ENSG00000069702, ENSG00000124762, ENSG00000122025	2216	47	16792	2.25716	1	0.223424	11.6471
GOTERM_BP_DIRECT	GO:0051781~positive regulation of cell division	14	0.536193	0.00640654	ENSG00000105894, ENSG00000115008, ENSG00000167244, ENSG00000163235, ENSG00000162367, ENSG00000100311, ENSG00000170962, ENSG00000124882, ENSG00000167034, ENSG00000140285, ENSG00000138685, ENSG00000143125, ENSG00000138675, ENSG00000119699	2216	47	16792	2.25716	1	0.223424	11.6471
GOTERM_BP_DIRECT	GO:0006898~receptor-mediated endocytosis	38	1.45538	0.00650218	ENSG00000135218, ENSG00000164764, ENSG00000196923, ENSG00000116031, ENSG00000168079, ENSG00000165457, ENSG00000013725, ENSG00000019169, ENSG00000179954, ENSG00000132465, ENSG00000113140, ENSG00000168702, ENSG00000177575, ENSG00000127241, ENSG00000107611, ENSG00000170458, ENSG00000118004, ENSG00000196338, ENSG00000188536, ENSG00000157193, ENSG00000010327, ENSG00000205403, ENSG00000158270, ENSG0000…	2216	186	16792	1.54812	1	0.22498	11.8108
GOTERM_BP_DIRECT	GO:0002548~monocyte chemotaxis	13	0.497894	0.0065523	ENSG00000108691, ENSG00000102962, ENSG00000172156, ENSG00000165457, ENSG00000151490, ENSG00000172724, ENSG00000135046, ENSG00000143185, ENSG00000100311, ENSG00000110680, ENSG00000136244, ENSG00000102755, ENSG00000137077	2216	42	16792	2.34545	1	0.225134	11.8965
GOTERM_BP_DIRECT	GO:0034332~adherens junction organization	12	0.459594	0.0065685	ENSG00000162706, ENSG00000113361, ENSG00000140937, ENSG00000140945, ENSG00000040731, ENSG00000062038, ENSG00000214274, ENSG00000096696, ENSG00000179776, ENSG00000110400, ENSG00000173801, ENSG00000170558	2216	37	16792	2.45761	1	0.224267	11.9242
GOTERM_BP_DIRECT	GO:0007162~negative regulation of cell adhesion	12	0.459594	0.0065685	ENSG00000154721, ENSG00000111348, ENSG00000152270, ENSG00000140945, ENSG00000197471, ENSG00000139567, ENSG00000173406, ENSG00000164488, ENSG00000008277, ENSG00000077942, ENSG00000128567, ENSG00000154188	2216	37	16792	2.45761	1	0.224267	11.9242
GOTERM_BP_DIRECT	GO:0034605~cellular response to heat	12	0.459594	0.0065685	ENSG00000115008, ENSG00000105967, ENSG00000173110, ENSG00000168079, ENSG00000111728, ENSG00000100292, ENSG00000172995, ENSG00000144681, ENSG00000176907, ENSG00000124762, ENSG00000169245, ENSG00000148773	2216	37	16792	2.45761	1	0.224267	11.9242
GOTERM_BP_DIRECT	GO:0014894~response to denervation involved in regulation of muscle adaptation	5	0.191498	0.00758274	ENSG00000156804, ENSG00000143318, ENSG00000122180, ENSG00000183873, ENSG00000068024	2216	7	16792	5.41258	1	0.252719	13.6406
GOTERM_BP_DIRECT	GO:0042308~negative regulation of protein import into nucleus	5	0.191498	0.00758274	ENSG00000168734, ENSG00000189058, ENSG00000157782, ENSG00000187446, ENSG00000154188	2216	7	16792	5.41258	1	0.252719	13.6406
GOTERM_BP_DIRECT	GO:0002606~positive regulation of dendritic cell antigen processing and presentation	5	0.191498	0.00758274	ENSG00000019582, ENSG00000018280, ENSG00000137077, ENSG00000172724, ENSG00000126353	2216	7	16792	5.41258	1	0.252719	13.6406
GOTERM_BP_DIRECT	GO:0009408~response to heat	14	0.536193	0.00774796	ENSG00000001084, ENSG00000120256, ENSG00000198727, ENSG00000108691, ENSG00000143318, ENSG00000140682, ENSG00000107562, ENSG00000110680, ENSG00000164867, ENSG00000017427, ENSG00000163453, ENSG00000136244, ENSG00000170458, ENSG00000187688	2216	48	16792	2.21014	1	0.25597	13.9172
GOTERM_BP_DIRECT	GO:0006508~proteolysis	86	3.29376	0.00776279	ENSG00000173369, ENSG00000169035, ENSG00000185010, ENSG00000156218, ENSG00000137563, ENSG00000163638, ENSG00000206549, ENSG00000174611, ENSG00000127241, ENSG00000143387, ENSG00000137673, ENSG00000172236, ENSG00000197253, ENSG00000162909, ENSG00000008277, ENSG00000086205, ENSG00000167261, ENSG00000159403, ENSG00000085265, ENSG00000205403, ENSG00000189409, ENSG00000164344, ENSG00000170801, ENSG0000…	2216	500	16792	1.30335	1	0.254913	13.942
GOTERM_BP_DIRECT	GO:0032715~negative regulation of interleukin-6 production	10	0.382995	0.00778599	ENSG00000135077, ENSG00000167984, ENSG00000127528, ENSG00000137486, ENSG00000123338, ENSG00000136869, ENSG00000117090, ENSG00000141480, ENSG00000019991, ENSG00000049768	2216	28	16792	2.70629	1	0.254104	13.9807
GOTERM_BP_DIRECT	GO:0002027~regulation of heart rate	11	0.421295	0.0081162	ENSG00000092054, ENSG00000110680, ENSG00000145362, ENSG00000183023, ENSG00000113448, ENSG00000198626, ENSG00000183873, ENSG00000135744, ENSG00000121577, ENSG00000118729, ENSG00000130528	2216	33	16792	2.52587	1	0.261866	14.5306
GOTERM_BP_DIRECT	GO:0045926~negative regulation of growth	8	0.306396	0.00815552	ENSG00000125144, ENSG00000205362, ENSG00000205364, ENSG00000205358, ENSG00000187193, ENSG00000260549, ENSG00000198417, ENSG00000115461	2216	19	16792	3.19058	1	0.261474	14.5959
GOTERM_BP_DIRECT	GO:0043393~regulation of protein binding	8	0.306396	0.00815552	ENSG00000134072, ENSG00000069702, ENSG00000142192, ENSG00000082014, ENSG00000068024, ENSG00000157978, ENSG00000154188, ENSG00000171476	2216	19	16792	3.19058	1	0.261474	14.5959
GOTERM_BP_DIRECT	GO:0019933~cAMP-mediated signaling	12	0.459594	0.00816504	ENSG00000186642, ENSG00000164742, ENSG00000112414, ENSG00000129467, ENSG00000113448, ENSG00000079337, ENSG00000078295, ENSG00000198959, ENSG00000173175, ENSG00000164825, ENSG00000172572, ENSG00000078549	2216	38	16792	2.39293	1	0.260271	14.6117
GOTERM_BP_DIRECT	GO:0010811~positive regulation of cell-substrate adhesion	12	0.459594	0.00816504	ENSG00000005884, ENSG00000105894, ENSG00000173376, ENSG00000138080, ENSG00000144810, ENSG00000205221, ENSG00000091986, ENSG00000161638, ENSG00000112562, ENSG00000091409, ENSG00000106823, ENSG00000103241	2216	38	16792	2.39293	1	0.260271	14.6117
GOTERM_BP_DIRECT	GO:0060665~regulation of branching involved in salivary gland morphogenesis by mesenchymal-epithelial signaling	4	0.153198	0.00826375	ENSG00000077782, ENSG00000140285, ENSG00000070193, ENSG00000019991	2216	4	16792	7.57762	1	0.261511	14.7752
GOTERM_BP_DIRECT	GO:0042662~negative regulation of mesodermal cell fate specification	4	0.153198	0.00826375	ENSG00000164736, ENSG00000107984, ENSG00000145423, ENSG00000166823	2216	4	16792	7.57762	1	0.261511	14.7752
GOTERM_BP_DIRECT	GO:0097118~neuroligin clustering involved in postsynaptic membrane assembly	4	0.153198	0.00826375	ENSG00000187391, ENSG00000179915, ENSG00000110076, ENSG00000170558	2216	4	16792	7.57762	1	0.261511	14.7752
GOTERM_BP_DIRECT	GO:0008360~regulation of cell shape	30	1.14899	0.00847669	ENSG00000105894, ENSG00000023902, ENSG00000206190, ENSG00000172156, ENSG00000154783, ENSG00000101336, ENSG00000184922, ENSG00000135046, ENSG00000073712, ENSG00000116574, ENSG00000160307, ENSG00000100473, ENSG00000160255, ENSG00000182578, ENSG00000135424, ENSG00000136244, ENSG00000075884, ENSG00000151292, ENSG00000115935, ENSG00000182511, ENSG00000108691, ENSG00000128052, ENSG00000128578, ENSG0000…	2216	140	16792	1.62378	1	0.26581	15.1271
GOTERM_BP_DIRECT	GO:2000251~positive regulation of actin cytoskeleton reorganization	7	0.268097	0.00903921	ENSG00000182511, ENSG00000035720, ENSG00000101336, ENSG00000120156, ENSG00000180353, ENSG00000185652, ENSG00000140538	2216	15	16792	3.53622	1	0.279257	16.05
GOTERM_BP_DIRECT	GO:0007076~mitotic chromosome condensation	7	0.268097	0.00903921	ENSG00000136824, ENSG00000146670, ENSG00000121152, ENSG00000113810, ENSG00000155657, ENSG00000109805, ENSG00000137804	2216	15	16792	3.53622	1	0.279257	16.05
GOTERM_BP_DIRECT	GO:0086005~ventricular cardiac muscle cell action potential	7	0.268097	0.00903921	ENSG00000145362, ENSG00000053918, ENSG00000198626, ENSG00000183873, ENSG00000055118, ENSG00000166257, ENSG00000265107	2216	15	16792	3.53622	1	0.279257	16.05
GOTERM_BP_DIRECT	GO:0050868~negative regulation of T cell activation	6	0.229797	0.00921226	ENSG00000089692, ENSG00000163154, ENSG00000181847, ENSG00000134242, ENSG00000105639, ENSG00000122188	2216	11	16792	4.13325	1	0.282258	16.332
GOTERM_BP_DIRECT	GO:0002003~angiotensin maturation	6	0.229797	0.00921226	ENSG00000163751, ENSG00000092009, ENSG00000100448, ENSG00000135744, ENSG00000159640, ENSG00000138792	2216	11	16792	4.13325	1	0.282258	16.332
GOTERM_BP_DIRECT	GO:0016064~immunoglobulin mediated immune response	6	0.229797	0.00921226	ENSG00000139193, ENSG00000019582, ENSG00000123496, ENSG00000158869, ENSG00000101916, ENSG00000142867	2216	11	16792	4.13325	1	0.282258	16.332
GOTERM_BP_DIRECT	GO:0098911~regulation of ventricular cardiac muscle cell action potential	6	0.229797	0.00921226	ENSG00000151067, ENSG00000046604, ENSG00000198626, ENSG00000096696, ENSG00000134755, ENSG00000173801	2216	11	16792	4.13325	1	0.282258	16.332
GOTERM_BP_DIRECT	GO:0061045~negative regulation of wound healing	6	0.229797	0.00921226	ENSG00000113161, ENSG00000166949, ENSG00000156535, ENSG00000147044, ENSG00000138685, ENSG00000103175	2216	11	16792	4.13325	1	0.282258	16.332
GOTERM_BP_DIRECT	GO:0048333~mesodermal cell differentiation	6	0.229797	0.00921226	ENSG00000005884, ENSG00000077943, ENSG00000149948, ENSG00000259207, ENSG00000122641, ENSG00000164171	2216	11	16792	4.13325	1	0.282258	16.332
GOTERM_BP_DIRECT	GO:0048041~focal adhesion assembly	9	0.344696	0.009386	ENSG00000173156, ENSG00000171791, ENSG00000095637, ENSG00000129474, ENSG00000077522, ENSG00000047648, ENSG00000164171, ENSG00000073712, ENSG00000154096	2216	24	16792	2.84161	1	0.285228	16.6143
GOTERM_BP_DIRECT	GO:0003009~skeletal muscle contraction	9	0.344696	0.009386	ENSG00000101470, ENSG00000092054, ENSG00000173991, ENSG00000109063, ENSG00000130598, ENSG00000185482, ENSG00000114854, ENSG00000130595, ENSG00000198771	2216	24	16792	2.84161	1	0.285228	16.6143
GOTERM_BP_DIRECT	GO:0051602~response to electrical stimulus	9	0.344696	0.009386	ENSG00000121742, ENSG00000162946, ENSG00000101210, ENSG00000075073, ENSG00000198400, ENSG00000089041, ENSG00000162989, ENSG00000136244, ENSG00000170458	2216	24	16792	2.84161	1	0.285228	16.6143
GOTERM_BP_DIRECT	GO:0045669~positive regulation of osteoblast differentiation	16	0.612792	0.00969974	ENSG00000012223, ENSG00000165973, ENSG00000101144, ENSG00000196923, ENSG00000145423, ENSG00000177706, ENSG00000184304, ENSG00000138829, ENSG00000081189, ENSG00000138685, ENSG00000017427, ENSG00000183160, ENSG00000136244, ENSG00000162733, ENSG00000185885, ENSG00000019991	2216	60	16792	2.0207	1	0.2917	17.1216
GOTERM_BP_DIRECT	GO:0042127~regulation of cell proliferation	37	1.41708	0.0101903	ENSG00000156234, ENSG00000122861, ENSG00000161055, ENSG00000135744, ENSG00000173801, ENSG00000113263, ENSG00000138755, ENSG00000135046, ENSG00000152804, ENSG00000172893, ENSG00000125384, ENSG00000139193, ENSG00000182866, ENSG00000169248, ENSG00000136573, ENSG00000161714, ENSG00000253368, ENSG00000144354, ENSG00000169245, ENSG00000119699, ENSG00000182511, ENSG00000186827, ENSG00000111206, ENSG0000…	2216	185	16792	1.51552	1	0.302431	17.909
GOTERM_BP_DIRECT	GO:0019229~regulation of vasoconstriction	8	0.306396	0.0111423	ENSG00000150594, ENSG00000018625, ENSG00000135744, ENSG00000124205, ENSG00000159640, ENSG00000144891, ENSG00000184160, ENSG00000120907	2216	20	16792	3.03105	1	0.323987	19.417
GOTERM_BP_DIRECT	GO:0071222~cellular response to lipopolysaccharide	25	0.957488	0.0115598	ENSG00000135218, ENSG00000035720, ENSG00000113448, ENSG00000081189, ENSG00000140968, ENSG00000170458, ENSG00000166710, ENSG00000136160, ENSG00000114013, ENSG00000114698, ENSG00000159674, ENSG00000109819, ENSG00000136244, ENSG00000169245, ENSG00000260314, ENSG00000108691, ENSG00000160791, ENSG00000162711, ENSG00000135077, ENSG00000006638, ENSG00000162892, ENSG00000134326, ENSG00000148677, ENSG0000…	2216	113	16792	1.67646	1	0.332218	20.07
GOTERM_BP_DIRECT	GO:0061337~cardiac conduction	13	0.497894	0.0117186	ENSG00000151062, ENSG00000151067, ENSG00000183873, ENSG00000171385, ENSG00000153956, ENSG00000160460, ENSG00000182132, ENSG00000053918, ENSG00000171303, ENSG00000055118, ENSG00000067191, ENSG00000165995, ENSG00000157445	2216	45	16792	2.18909	1	0.334263	20.317
GOTERM_BP_DIRECT	GO:0001570~vasculogenesis	15	0.574493	0.0122299	ENSG00000164736, ENSG00000131477, ENSG00000148053, ENSG00000141052, ENSG00000066056, ENSG00000128052, ENSG00000203883, ENSG00000106991, ENSG00000172889, ENSG00000105538, ENSG00000174804, ENSG00000182963, ENSG00000103241, ENSG00000152804, ENSG00000166292	2216	56	16792	2.02972	1	0.344352	21.1075
GOTERM_BP_DIRECT	GO:0002040~sprouting angiogenesis	9	0.344696	0.0122384	ENSG00000131477, ENSG00000140945, ENSG00000146374, ENSG00000106991, ENSG00000037280, ENSG00000165891, ENSG00000120156, ENSG00000020181, ENSG00000154188	2216	25	16792	2.72794	1	0.342865	21.1206
GOTERM_BP_DIRECT	GO:2000134~negative regulation of G1/S transition of mitotic cell cycle	9	0.344696	0.0122384	ENSG00000197256, ENSG00000171791, ENSG00000178199, ENSG00000077684, ENSG00000022267, ENSG00000165891, ENSG00000136235, ENSG00000124762, ENSG00000165617	2216	25	16792	2.72794	1	0.342865	21.1206
GOTERM_BP_DIRECT	GO:0038083~peptidyl-tyrosine autophosphorylation	12	0.459594	0.0122444	ENSG00000182511, ENSG00000115085, ENSG00000182866, ENSG00000128052, ENSG00000176105, ENSG00000101336, ENSG00000000938, ENSG00000136573, ENSG00000007264, ENSG00000113263, ENSG00000010671, ENSG00000105639	2216	40	16792	2.27329	1	0.341337	21.1299
GOTERM_BP_DIRECT	GO:0071456~cellular response to hypoxia	22	0.842589	0.0125616	ENSG00000105894, ENSG00000181856, ENSG00000183023, ENSG00000173376, ENSG00000240583, ENSG00000100292, ENSG00000134057, ENSG00000155816, ENSG00000137672, ENSG00000101144, ENSG00000160307, ENSG00000145936, ENSG00000171791, ENSG00000148677, ENSG00000087250, ENSG00000109819, ENSG00000167034, ENSG00000124212, ENSG00000167315, ENSG00000171303, ENSG00000082482, ENSG00000112759	2216	96	16792	1.73654	1	0.346795	21.6164
GOTERM_BP_DIRECT	GO:0050918~positive chemotaxis	11	0.421295	0.0125895	ENSG00000149177, ENSG00000100311, ENSG00000107562, ENSG00000138685, ENSG00000102879, ENSG00000140285, ENSG00000136235, ENSG00000070193, ENSG00000185652, ENSG00000154188, ENSG00000019991	2216	35	16792	2.38154	1	0.345756	21.6591
GOTERM_BP_DIRECT	GO:0010744~positive regulation of macrophage derived foam cell differentiation	7	0.268097	0.0128733	ENSG00000135218, ENSG00000150782, ENSG00000175445, ENSG00000038945, ENSG00000135744, ENSG00000188257, ENSG00000144891	2216	16	16792	3.31521	1	0.350358	22.0917
GOTERM_BP_DIRECT	GO:0030949~positive regulation of vascular endothelial growth factor receptor signaling pathway	7	0.268097	0.0128733	ENSG00000087250, ENSG00000166501, ENSG00000161638, ENSG00000259207, ENSG00000070193, ENSG00000102755, ENSG00000156427	2216	16	16792	3.31521	1	0.350358	22.0917
GOTERM_BP_DIRECT	GO:0007158~neuron cell-cell adhesion	7	0.268097	0.0128733	ENSG00000171840, ENSG00000152092, ENSG00000144619, ENSG00000169760, ENSG00000196338, ENSG00000179915, ENSG00000110076	2216	16	16792	3.31521	1	0.350358	22.0917
GOTERM_BP_DIRECT	GO:0042542~response to hydrogen peroxide	14	0.536193	0.0131295	ENSG00000119508, ENSG00000102572, ENSG00000171791, ENSG00000109846, ENSG00000244734, ENSG00000183023, ENSG00000113721, ENSG00000100292, ENSG00000115884, ENSG00000188536, ENSG00000109321, ENSG00000119782, ENSG00000087258, ENSG00000108821	2216	51	16792	2.08013	1	0.354278	22.4804
GOTERM_BP_DIRECT	GO:0019722~calcium-mediated signaling	14	0.536193	0.0131295	ENSG00000166148, ENSG00000158528, ENSG00000160791, ENSG00000007908, ENSG00000172348, ENSG00000171596, ENSG00000086730, ENSG00000144891, ENSG00000010671, ENSG00000188906, ENSG00000162341, ENSG00000121966, ENSG00000198626, ENSG00000104490	2216	51	16792	2.08013	1	0.354278	22.4804
GOTERM_BP_DIRECT	GO:0007519~skeletal muscle tissue development	14	0.536193	0.0131295	ENSG00000122180, ENSG00000081189, ENSG00000111046, ENSG00000169282, ENSG00000136630, ENSG00000128709, ENSG00000165410, ENSG00000160808, ENSG00000049540, ENSG00000143318, ENSG00000128573, ENSG00000184343, ENSG00000180209, ENSG00000011465	2216	51	16792	2.08013	1	0.354278	22.4804
GOTERM_BP_DIRECT	GO:0006629~lipid metabolic process	32	1.22558	0.0132756	ENSG00000135218, ENSG00000111666, ENSG00000100884, ENSG00000162407, ENSG00000175445, ENSG00000213398, ENSG00000130208, ENSG00000130653, ENSG00000134824, ENSG00000153814, ENSG00000074416, ENSG00000102886, ENSG00000198911, ENSG00000144837, ENSG00000157193, ENSG00000161714, ENSG00000158555, ENSG00000101670, ENSG00000136250, ENSG00000163803, ENSG00000115896, ENSG00000138135, ENSG00000107317, ENSG0000…	2216	157	16792	1.54448	1	0.35577	22.7012
GOTERM_BP_DIRECT	GO:0002456~T cell mediated immunity	5	0.191498	0.0135915	ENSG00000111801, ENSG00000186470, ENSG00000153563, ENSG00000136286, ENSG00000049768	2216	8	16792	4.73601	1	0.360851	23.1767
GOTERM_BP_DIRECT	GO:0098915~membrane repolarization during ventricular cardiac muscle cell action potential	5	0.191498	0.0135915	ENSG00000053918, ENSG00000162989, ENSG00000121361, ENSG00000055118, ENSG00000171385	2216	8	16792	4.73601	1	0.360851	23.1767
GOTERM_BP_DIRECT	GO:0001955~blood vessel maturation	5	0.191498	0.0135915	ENSG00000087245, ENSG00000170989, ENSG00000139567, ENSG00000104903, ENSG00000179776	2216	8	16792	4.73601	1	0.360851	23.1767
GOTERM_BP_DIRECT	GO:0060100~positive regulation of phagocytosis, engulfment	5	0.191498	0.0135915	ENSG00000035720, ENSG00000135218, ENSG00000164251, ENSG00000123338, ENSG00000164171	2216	8	16792	4.73601	1	0.360851	23.1767
GOTERM_BP_DIRECT	GO:0050702~interleukin-1 beta secretion	5	0.191498	0.0135915	ENSG00000135218, ENSG00000154451, ENSG00000164251, ENSG00000163568, ENSG00000136869	2216	8	16792	4.73601	1	0.360851	23.1767
GOTERM_BP_DIRECT	GO:0003151~outflow tract morphogenesis	13	0.497894	0.0139994	ENSG00000164736, ENSG00000121068, ENSG00000085741, ENSG00000203883, ENSG00000081189, ENSG00000163909, ENSG00000265107, ENSG00000184113, ENSG00000069702, ENSG00000145423, ENSG00000104313, ENSG00000164128, ENSG00000004399	2216	46	16792	2.1415	1	0.367756	23.7864
GOTERM_BP_DIRECT	GO:0032729~positive regulation of interferon-gamma production	13	0.497894	0.0139994	ENSG00000150782, ENSG00000122122, ENSG00000113448, ENSG00000096996, ENSG00000018280, ENSG00000140968, ENSG00000170458, ENSG00000198851, ENSG00000135077, ENSG00000162739, ENSG00000121807, ENSG00000136869, ENSG00000150637	2216	46	16792	2.1415	1	0.367756	23.7864
GOTERM_BP_DIRECT	GO:0055003~cardiac myofibril assembly	6	0.229797	0.0140982	ENSG00000140795, ENSG00000173991, ENSG00000159251, ENSG00000113721, ENSG00000155657, ENSG00000134853	2216	12	16792	3.78881	1	0.368139	23.9335
GOTERM_BP_DIRECT	GO:0050921~positive regulation of chemotaxis	6	0.229797	0.0140982	ENSG00000164251, ENSG00000100311, ENSG00000106538, ENSG00000113721, ENSG00000137077, ENSG00000172724	2216	12	16792	3.78881	1	0.368139	23.9335
GOTERM_BP_DIRECT	GO:0042088~T-helper 1 type immune response	6	0.229797	0.0140982	ENSG00000196126, ENSG00000150782, ENSG00000105246, ENSG00000137496, ENSG00000198502, ENSG00000136869	2216	12	16792	3.78881	1	0.368139	23.9335
GOTERM_BP_DIRECT	GO:0042340~keratan sulfate catabolic process	6	0.229797	0.0140982	ENSG00000139329, ENSG00000106809, ENSG00000127083, ENSG00000188783, ENSG00000157766, ENSG00000122176	2216	12	16792	3.78881	1	0.368139	23.9335
GOTERM_BP_DIRECT	GO:0055119~relaxation of cardiac muscle	6	0.229797	0.0140982	ENSG00000213366, ENSG00000018625, ENSG00000183023, ENSG00000138735, ENSG00000198523, ENSG00000116741	2216	12	16792	3.78881	1	0.368139	23.9335
GOTERM_BP_DIRECT	GO:0030212~hyaluronan metabolic process	6	0.229797	0.0140982	ENSG00000164136, ENSG00000055955, ENSG00000123243, ENSG00000148773, ENSG00000162267, ENSG00000019991	2216	12	16792	3.78881	1	0.368139	23.9335
GOTERM_BP_DIRECT	GO:0043116~negative regulation of vascular permeability	6	0.229797	0.0140982	ENSG00000149177, ENSG00000131477, ENSG00000186642, ENSG00000145147, ENSG00000172572, ENSG00000154188	2216	12	16792	3.78881	1	0.368139	23.9335
GOTERM_BP_DIRECT	GO:0070527~platelet aggregation	12	0.459594	0.0147891	ENSG00000115956, ENSG00000164024, ENSG00000244734, ENSG00000159176, ENSG00000149781, ENSG00000105851, ENSG00000181467, ENSG00000134853, ENSG00000259207, ENSG00000101335, ENSG00000151012, ENSG00000064201	2216	41	16792	2.21784	1	0.380597	24.9539
GOTERM_BP_DIRECT	GO:0045663~positive regulation of myoblast differentiation	8	0.306396	0.0148474	ENSG00000182621, ENSG00000122180, ENSG00000125735, ENSG00000081189, ENSG00000146674, ENSG00000144857, ENSG00000111046, ENSG00000138755	2216	21	16792	2.88671	1	0.380084	25.0395
GOTERM_BP_DIRECT	GO:0051894~positive regulation of focal adhesion assembly	8	0.306396	0.0148474	ENSG00000034971, ENSG00000149177, ENSG00000197747, ENSG00000124145, ENSG00000084636, ENSG00000166949, ENSG00000128052, ENSG00000120156	2216	21	16792	2.88671	1	0.380084	25.0395
GOTERM_BP_DIRECT	GO:0030178~negative regulation of Wnt signaling pathway	14	0.536193	0.0154481	ENSG00000156076, ENSG00000177374, ENSG00000112559, ENSG00000197380, ENSG00000131196, ENSG00000107984, ENSG00000162998, ENSG00000145423, ENSG00000100968, ENSG00000149948, ENSG00000106483, ENSG00000269113, ENSG00000155011, ENSG00000165617	2216	52	16792	2.04013	1	0.39034	25.9151
GOTERM_BP_DIRECT	GO:0051491~positive regulation of filopodium assembly	9	0.344696	0.0156786	ENSG00000145934, ENSG00000169760, ENSG00000113657, ENSG00000075618, ENSG00000137077, ENSG00000150625, ENSG00000119699, ENSG00000009694, ENSG00000126353	2216	26	16792	2.62302	1	0.39315	26.2486
GOTERM_BP_DIRECT	GO:0035025~positive regulation of Rho protein signal transduction	9	0.344696	0.0156786	ENSG00000078589, ENSG00000164251, ENSG00000177464, ENSG00000137486, ENSG00000182162, ENSG00000144230, ENSG00000113721, ENSG00000127533, ENSG00000140030	2216	26	16792	2.62302	1	0.39315	26.2486
GOTERM_BP_DIRECT	GO:0032148~activation of protein kinase B activity	9	0.344696	0.0156786	ENSG00000150594, ENSG00000150782, ENSG00000100311, ENSG00000087250, ENSG00000214274, ENSG00000017427, ENSG00000184160, ENSG00000185652, ENSG00000140538	2216	26	16792	2.62302	1	0.39315	26.2486
GOTERM_BP_DIRECT	GO:0030032~lamellipodium assembly	10	0.382995	0.0157779	ENSG00000170989, ENSG00000173156, ENSG00000188677, ENSG00000140945, ENSG00000079691, ENSG00000099204, ENSG00000129474, ENSG00000157404, ENSG00000151490, ENSG00000129675	2216	31	16792	2.44439	1	0.393383	26.3919
GOTERM_BP_DIRECT	GO:0045765~regulation of angiogenesis	10	0.382995	0.0157779	ENSG00000156234, ENSG00000213853, ENSG00000100292, ENSG00000138685, ENSG00000143125, ENSG00000136235, ENSG00000136244, ENSG00000004399, ENSG00000136960, ENSG00000020181	2216	31	16792	2.44439	1	0.393383	26.3919
GOTERM_BP_DIRECT	GO:0009615~response to virus	24	0.919188	0.0158628	ENSG00000183486, ENSG00000102962, ENSG00000107562, ENSG00000130303, ENSG00000172156, ENSG00000081189, ENSG00000172183, ENSG00000000938, ENSG00000101916, ENSG00000123685, ENSG00000073861, ENSG00000172724, ENSG00000137309, ENSG00000121966, ENSG00000142089, ENSG00000185201, ENSG00000107796, ENSG00000133083, ENSG00000149948, ENSG00000134321, ENSG00000106367, ENSG00000157601, ENSG00000185885, ENSG0000…	2216	110	16792	1.6533	1	0.393333	26.5141
GOTERM_BP_DIRECT	GO:0071356~cellular response to tumor necrosis factor	24	0.919188	0.0158628	ENSG00000181856, ENSG00000108691, ENSG00000133048, ENSG00000102962, ENSG00000172156, ENSG00000108773, ENSG00000137496, ENSG00000068024, ENSG00000187486, ENSG00000145708, ENSG00000108821, ENSG00000172724, ENSG00000012048, ENSG00000143185, ENSG00000127528, ENSG00000148677, ENSG00000153823, ENSG00000109819, ENSG00000110680, ENSG00000167034, ENSG00000133110, ENSG00000162692, ENSG00000136244, ENSG0000…	2216	110	16792	1.6533	1	0.393333	26.5141
GOTERM_BP_DIRECT	GO:0034220~ion transmembrane transport	40	1.53198	0.0163595	ENSG00000149403, ENSG00000206190, ENSG00000156398, ENSG00000197956, ENSG00000109738, ENSG00000186510, ENSG00000137726, ENSG00000157514, ENSG00000197043, ENSG00000186439, ENSG00000151572, ENSG00000125675, ENSG00000171189, ENSG00000171714, ENSG00000182771, ENSG00000105737, ENSG00000171303, ENSG00000118729, ENSG00000119782, ENSG00000188820, ENSG00000165269, ENSG00000268089, ENSG00000167995, ENSG0000…	2216	210	16792	1.44336	1	0.401126	27.2254
GOTERM_BP_DIRECT	GO:0046777~protein autophosphorylation	34	1.30218	0.0164308	ENSG00000148053, ENSG00000113721, ENSG00000198400, ENSG00000077782, ENSG00000101336, ENSG00000198873, ENSG00000154928, ENSG00000140538, ENSG00000154096, ENSG00000188906, ENSG00000102572, ENSG00000182578, ENSG00000037280, ENSG00000178999, ENSG00000122025, ENSG00000182511, ENSG00000128052, ENSG00000184304, ENSG00000104814, ENSG00000134853, ENSG00000112742, ENSG00000152495, ENSG00000162733, ENSG0000…	2216	172	16792	1.4979	1	0.400782	27.327
GOTERM_BP_DIRECT	GO:0071230~cellular response to amino acid stimulus	13	0.497894	0.0166026	ENSG00000087245, ENSG00000148053, ENSG00000142156, ENSG00000162909, ENSG00000170962, ENSG00000084636, ENSG00000185338, ENSG00000204262, ENSG00000187498, ENSG00000164692, ENSG00000149212, ENSG00000108821, ENSG00000148516	2216	47	16792	2.09594	1	0.402322	27.5712
GOTERM_BP_DIRECT	GO:0031532~actin cytoskeleton reorganization	13	0.497894	0.0166026	ENSG00000138964, ENSG00000112655, ENSG00000140030, ENSG00000135046, ENSG00000170989, ENSG00000115956, ENSG00000188677, ENSG00000112137, ENSG00000140285, ENSG00000157404, ENSG00000169604, ENSG00000070193, ENSG00000174672	2216	47	16792	2.09594	1	0.402322	27.5712
GOTERM_BP_DIRECT	GO:0000165~MAPK cascade	48	1.83838	0.0167703	ENSG00000141639, ENSG00000146013, ENSG00000113319, ENSG00000130300, ENSG00000113721, ENSG00000081189, ENSG00000077782, ENSG00000156427, ENSG00000188906, ENSG00000151892, ENSG00000069956, ENSG00000100311, ENSG00000160460, ENSG00000130829, ENSG00000124882, ENSG00000077264, ENSG00000077522, ENSG00000140285, ENSG00000171119, ENSG00000138675, ENSG00000105639, ENSG00000164086, ENSG00000101134, ENSG0000…	2216	262	16792	1.38827	1	0.403764	27.8088
GOTERM_BP_DIRECT	GO:0051496~positive regulation of stress fiber assembly	12	0.459594	0.0177118	ENSG00000034971, ENSG00000197747, ENSG00000124145, ENSG00000085741, ENSG00000166949, ENSG00000079691, ENSG00000079337, ENSG00000140416, ENSG00000140030, ENSG00000196405, ENSG00000119699, ENSG00000198844	2216	42	16792	2.16503	1	0.419263	29.129
GOTERM_BP_DIRECT	GO:0048738~cardiac muscle tissue development	7	0.268097	0.0177158	ENSG00000101144, ENSG00000121068, ENSG00000128918, ENSG00000170624, ENSG00000198523, ENSG00000182963, ENSG00000102683	2216	17	16792	3.1202	1	0.417635	29.1346
GOTERM_BP_DIRECT	GO:0030048~actin filament-based movement	7	0.268097	0.0177158	ENSG00000109063, ENSG00000159251, ENSG00000128641, ENSG00000015285, ENSG00000197535, ENSG00000115935, ENSG00000122574	2216	17	16792	3.1202	1	0.417635	29.1346
GOTERM_BP_DIRECT	GO:1901741~positive regulation of myoblast fusion	7	0.268097	0.0177158	ENSG00000122180, ENSG00000125735, ENSG00000161055, ENSG00000101096, ENSG00000111046, ENSG00000143119, ENSG00000138755	2216	17	16792	3.1202	1	0.417635	29.1346
GOTERM_BP_DIRECT	GO:0071300~cellular response to retinoic acid	17	0.651092	0.0182641	ENSG00000108691, ENSG00000122180, ENSG00000085741, ENSG00000088992, ENSG00000128918, ENSG00000240583, ENSG00000044524, ENSG00000081189, ENSG00000105989, ENSG00000112655, ENSG00000111186, ENSG00000108821, ENSG00000140538, ENSG00000174804, ENSG00000062524, ENSG00000176105, ENSG00000132386	2216	70	16792	1.84028	1	0.425678	29.8928
GOTERM_BP_DIRECT	GO:0031052~chromosome breakage	4	0.153198	0.0186328	ENSG00000012048, ENSG00000139618, ENSG00000177455, ENSG00000149948	2216	5	16792	6.06209	1	0.43042	30.3983
GOTERM_BP_DIRECT	GO:0002934~desmosome organization	4	0.153198	0.0186328	ENSG00000112378, ENSG00000046604, ENSG00000096696, ENSG00000110400	2216	5	16792	6.06209	1	0.43042	30.3983
GOTERM_BP_DIRECT	GO:0097029~mature conventional dendritic cell differentiation	4	0.153198	0.0186328	ENSG00000168961, ENSG00000164251, ENSG00000172724, ENSG00000126353	2216	5	16792	6.06209	1	0.43042	30.3983
GOTERM_BP_DIRECT	GO:0030240~skeletal muscle thin filament assembly	4	0.153198	0.0186328	ENSG00000173991, ENSG00000159251, ENSG00000155657, ENSG00000143632	2216	5	16792	6.06209	1	0.43042	30.3983
GOTERM_BP_DIRECT	GO:0072540~T-helper 17 cell lineage commitment	4	0.153198	0.0186328	ENSG00000122224, ENSG00000162739, ENSG00000156127, ENSG00000136244	2216	5	16792	6.06209	1	0.43042	30.3983
GOTERM_BP_DIRECT	GO:2000809~positive regulation of synaptic vesicle clustering	4	0.153198	0.0186328	ENSG00000187391, ENSG00000169760, ENSG00000196338, ENSG00000170558	2216	5	16792	6.06209	1	0.43042	30.3983
GOTERM_BP_DIRECT	GO:0050920~regulation of chemotaxis	4	0.153198	0.0186328	ENSG00000121966, ENSG00000125266, ENSG00000134853, ENSG00000020181	2216	5	16792	6.06209	1	0.43042	30.3983
GOTERM_BP_DIRECT	GO:0030324~lung development	18	0.689391	0.0187987	ENSG00000105894, ENSG00000005884, ENSG00000133048, ENSG00000128918, ENSG00000164867, ENSG00000105989, ENSG00000074047, ENSG00000141519, ENSG00000113140, ENSG00000103241, ENSG00000156427, ENSG00000113971, ENSG00000172893, ENSG00000089225, ENSG00000087116, ENSG00000138685, ENSG00000117594, ENSG00000103196	2216	76	16792	1.7947	1	0.431589	30.6247
GOTERM_BP_DIRECT	GO:0006813~potassium ion transport	19	0.727691	0.0191779	ENSG00000185052, ENSG00000069431, ENSG00000117013, ENSG00000006071, ENSG00000018625, ENSG00000080709, ENSG00000240583, ENSG00000156113, ENSG00000121361, ENSG00000162989, ENSG00000169282, ENSG00000171385, ENSG00000119541, ENSG00000265107, ENSG00000187446, ENSG00000177301, ENSG00000145936, ENSG00000171303, ENSG00000129244	2216	82	16792	1.75579	1	0.436384	31.1395
GOTERM_BP_DIRECT	GO:0008037~cell recognition	8	0.306396	0.0193517	ENSG00000162706, ENSG00000147408, ENSG00000261371, ENSG00000091972, ENSG00000181847, ENSG00000110400, ENSG00000110448, ENSG00000150637	2216	22	16792	2.7555	1	0.437634	31.3742
GOTERM_BP_DIRECT	GO:0016055~Wnt signaling pathway	36	1.37878	0.0197343	ENSG00000177374, ENSG00000162409, ENSG00000085741, ENSG00000140682, ENSG00000169218, ENSG00000198873, ENSG00000111186, ENSG00000140807, ENSG00000174804, ENSG00000147655, ENSG00000152804, ENSG00000073712, ENSG00000143126, ENSG00000269113, ENSG00000155011, ENSG00000151292, ENSG00000171016, ENSG00000156076, ENSG00000197380, ENSG00000133067, ENSG00000135925, ENSG00000124479, ENSG00000146374, ENSG0000…	2216	187	16792	1.45879	1	0.442359	31.8883
GOTERM_BP_DIRECT	GO:0001656~metanephros development	9	0.344696	0.0197665	ENSG00000101144, ENSG00000166147, ENSG00000171791, ENSG00000167034, ENSG00000077943, ENSG00000168621, ENSG00000104313, ENSG00000070193, ENSG00000164056	2216	27	16792	2.52587	1	0.441203	31.9313
GOTERM_BP_DIRECT	GO:0051145~smooth muscle cell differentiation	6	0.229797	0.0204619	ENSG00000141052, ENSG00000081189, ENSG00000100968, ENSG00000131634, ENSG00000070193, ENSG00000103241	2216	13	16792	3.49736	1	0.450942	32.8557
GOTERM_BP_DIRECT	GO:0086012~membrane depolarization during cardiac muscle cell action potential	6	0.229797	0.0204619	ENSG00000018625, ENSG00000151067, ENSG00000183023, ENSG00000183873, ENSG00000166257, ENSG00000153956	2216	13	16792	3.49736	1	0.450942	32.8557
GOTERM_BP_DIRECT	GO:0048872~homeostasis of number of cells	6	0.229797	0.0204619	ENSG00000159753, ENSG00000101265, ENSG00000183813, ENSG00000168685, ENSG00000170558, ENSG00000126353	2216	13	16792	3.49736	1	0.450942	32.8557
GOTERM_BP_DIRECT	GO:0097190~apoptotic signaling pathway	17	0.651092	0.0207769	ENSG00000163331, ENSG00000186827, ENSG00000197471, ENSG00000089041, ENSG00000004468, ENSG00000213190, ENSG00000197043, ENSG00000170458, ENSG00000010671, ENSG00000196730, ENSG00000110448, ENSG00000198851, ENSG00000154589, ENSG00000124212, ENSG00000136869, ENSG00000239697, ENSG00000178562	2216	71	16792	1.81436	1	0.454337	33.2705
GOTERM_BP_DIRECT	GO:0031623~receptor internalization	12	0.459594	0.0210431	ENSG00000135218, ENSG00000131477, ENSG00000110680, ENSG00000160255, ENSG00000087085, ENSG00000158869, ENSG00000122679, ENSG00000157978, ENSG00000010278, ENSG00000132329, ENSG00000064989, ENSG00000141480	2216	43	16792	2.11468	1	0.456904	33.6192
GOTERM_BP_DIRECT	GO:0045785~positive regulation of cell adhesion	12	0.459594	0.0210431	ENSG00000077420, ENSG00000149177, ENSG00000173156, ENSG00000141293, ENSG00000107562, ENSG00000140416, ENSG00000198959, ENSG00000133878, ENSG00000164171, ENSG00000090539, ENSG00000154188, ENSG00000126353	2216	43	16792	2.11468	1	0.456904	33.6192
GOTERM_BP_DIRECT	GO:0046641~positive regulation of alpha-beta T cell proliferation	5	0.191498	0.021939	ENSG00000105246, ENSG00000115085, ENSG00000121807, ENSG00000198851, ENSG00000178562	2216	9	16792	4.20979	1	0.469279	34.7799
GOTERM_BP_DIRECT	GO:0086014~atrial cardiac muscle cell action potential	5	0.191498	0.021939	ENSG00000145362, ENSG00000053918, ENSG00000183873, ENSG00000166257, ENSG00000182963	2216	9	16792	4.20979	1	0.469279	34.7799
GOTERM_BP_DIRECT	GO:0035456~response to interferon-beta	5	0.191498	0.021939	ENSG00000130303, ENSG00000142089, ENSG00000185201, ENSG00000132530, ENSG00000185885	2216	9	16792	4.20979	1	0.469279	34.7799
GOTERM_BP_DIRECT	GO:0045741~positive regulation of epidermal growth factor-activated receptor activity	5	0.191498	0.021939	ENSG00000163235, ENSG00000150594, ENSG00000124882, ENSG00000151694, ENSG00000182585	2216	9	16792	4.20979	1	0.469279	34.7799
GOTERM_BP_DIRECT	GO:0035313~wound healing, spreading of epidermal cells	5	0.191498	0.021939	ENSG00000139567, ENSG00000130635, ENSG00000129474, ENSG00000161638, ENSG00000151694	2216	9	16792	4.20979	1	0.469279	34.7799
GOTERM_BP_DIRECT	GO:0003084~positive regulation of systemic arterial blood pressure	5	0.191498	0.021939	ENSG00000166148, ENSG00000126895, ENSG00000106991, ENSG00000159640, ENSG00000120907	2216	9	16792	4.20979	1	0.469279	34.7799
GOTERM_BP_DIRECT	GO:0032835~glomerulus development	5	0.191498	0.021939	ENSG00000171791, ENSG00000151490, ENSG00000163909, ENSG00000118526, ENSG00000138792	2216	9	16792	4.20979	1	0.469279	34.7799
GOTERM_BP_DIRECT	GO:0006695~cholesterol biosynthetic process	11	0.421295	0.0224626	ENSG00000110921, ENSG00000079459, ENSG00000172893, ENSG00000104549, ENSG00000162409, ENSG00000113161, ENSG00000167315, ENSG00000001626, ENSG00000198848, ENSG00000116133, ENSG00000052802	2216	38	16792	2.19352	1	0.475617	35.4492
GOTERM_BP_DIRECT	GO:0001942~hair follicle development	11	0.421295	0.0224626	ENSG00000164930, ENSG00000107984, ENSG00000169744, ENSG00000135925, ENSG00000075275, ENSG00000156535, ENSG00000203883, ENSG00000122641, ENSG00000175065, ENSG00000125285, ENSG00000123364	2216	38	16792	2.19352	1	0.475617	35.4492
GOTERM_BP_DIRECT	GO:0002244~hematopoietic progenitor cell differentiation	16	0.612792	0.0229505	ENSG00000152213, ENSG00000166428, ENSG00000240505, ENSG00000131747, ENSG00000081237, ENSG00000164488, ENSG00000103056, ENSG00000140022, ENSG00000138642, ENSG00000115956, ENSG00000171502, ENSG00000066629, ENSG00000011426, ENSG00000171320, ENSG00000122641, ENSG00000171016	2216	66	16792	1.837	1	0.481287	36.0672
GOTERM_BP_DIRECT	GO:0030593~neutrophil chemotaxis	16	0.612792	0.0229505	ENSG00000108691, ENSG00000102962, ENSG00000197405, ENSG00000172156, ENSG00000113448, ENSG00000123338, ENSG00000105851, ENSG00000124205, ENSG00000119535, ENSG00000143185, ENSG00000160255, ENSG00000144668, ENSG00000158869, ENSG00000160593, ENSG00000124126, ENSG00000213949	2216	66	16792	1.837	1	0.481287	36.0672
GOTERM_BP_DIRECT	GO:0002690~positive regulation of leukocyte chemotaxis	7	0.268097	0.0236726	ENSG00000164251, ENSG00000169248, ENSG00000124205, ENSG00000151694, ENSG00000136244, ENSG00000169245, ENSG00000138755	2216	18	16792	2.94685	1	0.490293	36.9715
GOTERM_BP_DIRECT	GO:0048557~embryonic digestive tract morphogenesis	7	0.268097	0.0236726	ENSG00000166831, ENSG00000170577, ENSG00000134853, ENSG00000070193, ENSG00000136630, ENSG00000118526, ENSG00000103241	2216	18	16792	2.94685	1	0.490293	36.9715
GOTERM_BP_DIRECT	GO:0050870~positive regulation of T cell activation	7	0.268097	0.0236726	ENSG00000108691, ENSG00000182866, ENSG00000121807, ENSG00000089012, ENSG00000168071, ENSG00000142867, ENSG00000154096	2216	18	16792	2.94685	1	0.490293	36.9715
GOTERM_BP_DIRECT	GO:0045931~positive regulation of mitotic cell cycle	9	0.344696	0.0245587	ENSG00000170312, ENSG00000162367, ENSG00000089685, ENSG00000142192, ENSG00000139618, ENSG00000167034, ENSG00000134057, ENSG00000070193, ENSG00000173757	2216	28	16792	2.43566	1	0.501415	38.0645
GOTERM_BP_DIRECT	GO:0001934~positive regulation of protein phosphorylation	26	0.995787	0.0251213	ENSG00000167244, ENSG00000135333, ENSG00000148053, ENSG00000197471, ENSG00000182718, ENSG00000128052, ENSG00000198400, ENSG00000106991, ENSG00000169218, ENSG00000120156, ENSG00000125730, ENSG00000140538, ENSG00000108950, ENSG00000188906, ENSG00000100985, ENSG00000136160, ENSG00000087250, ENSG00000137486, ENSG00000106538, ENSG00000167034, ENSG00000182578, ENSG00000037280, ENSG00000184381, ENSG0000…	2216	127	16792	1.55132	1	0.507669	38.7491
GOTERM_BP_DIRECT	GO:0001933~negative regulation of protein phosphorylation	15	0.574493	0.025332	ENSG00000162407, ENSG00000077942, ENSG00000146674, ENSG00000145147, ENSG00000135596, ENSG00000134057, ENSG00000140538, ENSG00000141480, ENSG00000187446, ENSG00000154188, ENSG00000188906, ENSG00000153823, ENSG00000109819, ENSG00000156535, ENSG00000158125	2216	61	16792	1.86335	1	0.508898	39.0037
GOTERM_BP_DIRECT	GO:0008219~cell death	11	0.421295	0.0267439	ENSG00000064692, ENSG00000147509, ENSG00000197540, ENSG00000213853, ENSG00000142227, ENSG00000100292, ENSG00000129455, ENSG00000050628, ENSG00000109099, ENSG00000142867, ENSG00000102699	2216	39	16792	2.13728	1	0.526497	40.6837
GOTERM_BP_DIRECT	GO:0070208~protein heterotrimerization	6	0.229797	0.0284432	ENSG00000142156, ENSG00000142173, ENSG00000164692, ENSG00000145861, ENSG00000173918, ENSG00000108821	2216	14	16792	3.24755	1	0.547021	42.6477
GOTERM_BP_DIRECT	GO:0010839~negative regulation of keratinocyte proliferation	6	0.229797	0.0284432	ENSG00000136943, ENSG00000156535, ENSG00000125266, ENSG00000147044, ENSG00000119138, ENSG00000175793	2216	14	16792	3.24755	1	0.547021	42.6477
GOTERM_BP_DIRECT	GO:0030833~regulation of actin filament polymerization	6	0.229797	0.0284432	ENSG00000049540, ENSG00000158528, ENSG00000077264, ENSG00000102879, ENSG00000124126, ENSG00000180353	2216	14	16792	3.24755	1	0.547021	42.6477
GOTERM_BP_DIRECT	GO:0010001~glial cell differentiation	6	0.229797	0.0284432	ENSG00000135144, ENSG00000163884, ENSG00000189056, ENSG00000138685, ENSG00000138675, ENSG00000170558	2216	14	16792	3.24755	1	0.547021	42.6477
GOTERM_BP_DIRECT	GO:0035589~G-protein coupled purinergic nucleotide receptor signaling pathway	6	0.229797	0.0284432	ENSG00000078589, ENSG00000174946, ENSG00000182162, ENSG00000171659, ENSG00000138271, ENSG00000181631	2216	14	16792	3.24755	1	0.547021	42.6477
GOTERM_BP_DIRECT	GO:0022011~myelination in peripheral nervous system	6	0.229797	0.0284432	ENSG00000034971, ENSG00000112414, ENSG00000008277, ENSG00000185668, ENSG00000153902, ENSG00000196569	2216	14	16792	3.24755	1	0.547021	42.6477
GOTERM_BP_DIRECT	GO:0009607~response to biotic stimulus	6	0.229797	0.0284432	ENSG00000142089, ENSG00000224982, ENSG00000185201, ENSG00000167371, ENSG00000185885, ENSG00000101463	2216	14	16792	3.24755	1	0.547021	42.6477
GOTERM_BP_DIRECT	GO:0048286~lung alveolus development	10	0.382995	0.0285685	ENSG00000141052, ENSG00000128573, ENSG00000144452, ENSG00000037280, ENSG00000162878, ENSG00000118526, ENSG00000119699, ENSG00000171476, ENSG00000103241, ENSG00000115461	2216	34	16792	2.22871	1	0.546875	42.79
GOTERM_BP_DIRECT	GO:0009968~negative regulation of signal transduction	10	0.382995	0.0285685	ENSG00000150681, ENSG00000143333, ENSG00000090104, ENSG00000132554, ENSG00000146674, ENSG00000108370, ENSG00000143248, ENSG00000186479, ENSG00000076344, ENSG00000164161	2216	34	16792	2.22871	1	0.546875	42.79
GOTERM_BP_DIRECT	GO:0006928~movement of cell or subcellular component	19	0.727691	0.0300789	ENSG00000150594, ENSG00000111348, ENSG00000122786, ENSG00000187474, ENSG00000170873, ENSG00000206075, ENSG00000155849, ENSG00000122585, ENSG00000136960, ENSG00000133800, ENSG00000112299, ENSG00000112303, ENSG00000167642, ENSG00000102879, ENSG00000140416, ENSG00000017427, ENSG00000005844, ENSG00000010278, ENSG00000108798	2216	86	16792	1.67412	1	0.563974	44.4797
GOTERM_BP_DIRECT	GO:0001822~kidney development	19	0.727691	0.0300789	ENSG00000109501, ENSG00000111077, ENSG00000117724, ENSG00000077943, ENSG00000128918, ENSG00000074047, ENSG00000135744, ENSG00000121361, ENSG00000159640, ENSG00000144891, ENSG00000113971, ENSG00000169174, ENSG00000170577, ENSG00000130988, ENSG00000137573, ENSG00000132386, ENSG00000118526, ENSG00000011465, ENSG00000171016	2216	86	16792	1.67412	1	0.563974	44.4797
GOTERM_BP_DIRECT	GO:0030203~glycosaminoglycan metabolic process	9	0.344696	0.0301071	ENSG00000063660, ENSG00000182492, ENSG00000183098, ENSG00000124145, ENSG00000162512, ENSG00000115884, ENSG00000109956, ENSG00000011465, ENSG00000169439	2216	29	16792	2.35167	1	0.562575	44.5108
GOTERM_BP_DIRECT	GO:0000281~mitotic cytokinesis	9	0.344696	0.0301071	ENSG00000161800, ENSG00000090889, ENSG00000136108, ENSG00000138180, ENSG00000011426, ENSG00000115163, ENSG00000112984, ENSG00000137804, ENSG00000137807	2216	29	16792	2.35167	1	0.562575	44.5108
GOTERM_BP_DIRECT	GO:0045909~positive regulation of vasodilation	9	0.344696	0.0301071	ENSG00000145936, ENSG00000164251, ENSG00000110680, ENSG00000164867, ENSG00000100292, ENSG00000135744, ENSG00000184381, ENSG00000265107, ENSG00000168229	2216	29	16792	2.35167	1	0.562575	44.5108
GOTERM_BP_DIRECT	GO:0050852~T cell receptor signaling pathway	29	1.11069	0.0301418	ENSG00000026950, ENSG00000130775, ENSG00000113448, ENSG00000015285, ENSG00000231679, ENSG00000198502, ENSG00000113263, ENSG00000154096, ENSG00000198851, ENSG00000149177, ENSG00000182866, ENSG00000141293, ENSG00000077264, ENSG00000010610, ENSG00000131378, ENSG00000100351, ENSG00000043462, ENSG00000049768, ENSG00000178562, ENSG00000196126, ENSG00000159753, ENSG00000115085, ENSG00000160654, ENSG0000…	2216	148	16792	1.4848	1	0.561263	44.549
GOTERM_BP_DIRECT	GO:0060314~regulation of ryanodine-sensitive calcium-release channel activity	7	0.268097	0.0308343	ENSG00000149596, ENSG00000113448, ENSG00000198363, ENSG00000119782, ENSG00000130528, ENSG00000092051, ENSG00000198523	2216	19	16792	2.79175	1	0.567888	45.3069
GOTERM_BP_DIRECT	GO:0042832~defense response to protozoan	7	0.268097	0.0308343	ENSG00000018280, ENSG00000140968, ENSG00000156127, ENSG00000136244, ENSG00000168062, ENSG00000168071, ENSG00000064201	2216	19	16792	2.79175	1	0.567888	45.3069
GOTERM_BP_DIRECT	GO:0048260~positive regulation of receptor-mediated endocytosis	7	0.268097	0.0308343	ENSG00000182718, ENSG00000118473, ENSG00000091513, ENSG00000137077, ENSG00000157978, ENSG00000172724, ENSG00000166710	2216	19	16792	2.79175	1	0.567888	45.3069
GOTERM_BP_DIRECT	GO:0035235~ionotropic glutamate receptor signaling pathway	8	0.306396	0.0310476	ENSG00000125675, ENSG00000120251, ENSG00000142192, ENSG00000149403, ENSG00000171189, ENSG00000182771, ENSG00000105737, ENSG00000163873	2216	24	16792	2.52587	1	0.568704	45.5383
GOTERM_BP_DIRECT	GO:0002092~positive regulation of receptor internalization	8	0.306396	0.0310476	ENSG00000187391, ENSG00000169174, ENSG00000137486, ENSG00000007908, ENSG00000106483, ENSG00000185652, ENSG00000141480, ENSG00000154188	2216	24	16792	2.52587	1	0.568704	45.5383
GOTERM_BP_DIRECT	GO:0090102~cochlea development	8	0.306396	0.0310476	ENSG00000099954, ENSG00000105991, ENSG00000184564, ENSG00000171303, ENSG00000112320, ENSG00000082482, ENSG00000166341, ENSG00000140538	2216	24	16792	2.52587	1	0.568704	45.5383
GOTERM_BP_DIRECT	GO:0036152~phosphatidylethanolamine acyl-chain remodeling	8	0.306396	0.0310476	ENSG00000105499, ENSG00000127472, ENSG00000176485, ENSG00000117215, ENSG00000184381, ENSG00000172197, ENSG00000121316, ENSG00000188257	2216	24	16792	2.52587	1	0.568704	45.5383
GOTERM_BP_DIRECT	GO:0032091~negative regulation of protein binding	14	0.536193	0.0319589	ENSG00000173714, ENSG00000167895, ENSG00000159640, ENSG00000188906, ENSG00000101331, ENSG00000082701, ENSG00000132688, ENSG00000134072, ENSG00000107984, ENSG00000100311, ENSG00000100968, ENSG00000178999, ENSG00000165617, ENSG00000087586	2216	57	16792	1.86117	1	0.577669	46.5168
GOTERM_BP_DIRECT	GO:0070301~cellular response to hydrogen peroxide	14	0.536193	0.0319589	ENSG00000142185, ENSG00000114346, ENSG00000240583, ENSG00000137496, ENSG00000143878, ENSG00000173848, ENSG00000137672, ENSG00000135046, ENSG00000170312, ENSG00000115607, ENSG00000127528, ENSG00000170962, ENSG00000132646, ENSG00000136244	2216	57	16792	1.86117	1	0.577669	46.5168
GOTERM_BP_DIRECT	GO:0045471~response to ethanol	22	0.842589	0.0323055	ENSG00000198727, ENSG00000164879, ENSG00000181856, ENSG00000108691, ENSG00000159251, ENSG00000137563, ENSG00000198886, ENSG00000198400, ENSG00000113140, ENSG00000170458, ENSG00000140538, ENSG00000181195, ENSG00000059377, ENSG00000170312, ENSG00000069535, ENSG00000006638, ENSG00000139193, ENSG00000129596, ENSG00000113161, ENSG00000181019, ENSG00000162692, ENSG00000078549	2216	105	16792	1.58769	1	0.579948	46.8845
GOTERM_BP_DIRECT	GO:0019732~antifungal humoral response	5	0.191498	0.0328108	ENSG00000012223, ENSG00000142192, ENSG00000110680, ENSG00000214274, ENSG00000122585	2216	10	16792	3.78881	1	0.583993	47.4163
GOTERM_BP_DIRECT	GO:0051901~positive regulation of mitochondrial depolarization	5	0.191498	0.0328108	ENSG00000034971, ENSG00000128052, ENSG00000089041, ENSG00000213190, ENSG00000011465	2216	10	16792	3.78881	1	0.583993	47.4163
GOTERM_BP_DIRECT	GO:0051639~actin filament network formation	5	0.191498	0.0328108	ENSG00000159753, ENSG00000120756, ENSG00000079691, ENSG00000136167, ENSG00000106078	2216	10	16792	3.78881	1	0.583993	47.4163
GOTERM_BP_DIRECT	GO:0034501~protein localization to kinetochore	5	0.191498	0.0328108	ENSG00000170312, ENSG00000137812, ENSG00000156970, ENSG00000112742, ENSG00000178999	2216	10	16792	3.78881	1	0.583993	47.4163
GOTERM_BP_DIRECT	GO:0019371~cyclooxygenase pathway	5	0.191498	0.0328108	ENSG00000124212, ENSG00000107317, ENSG00000159228, ENSG00000059377, ENSG00000163106	2216	10	16792	3.78881	1	0.583993	47.4163
GOTERM_BP_DIRECT	GO:0035455~response to interferon-alpha	5	0.191498	0.0328108	ENSG00000183486, ENSG00000130303, ENSG00000142089, ENSG00000185201, ENSG00000185885	2216	10	16792	3.78881	1	0.583993	47.4163
GOTERM_BP_DIRECT	GO:0032060~bleb assembly	5	0.191498	0.0328108	ENSG00000213853, ENSG00000142227, ENSG00000065534, ENSG00000089041, ENSG00000109099	2216	10	16792	3.78881	1	0.583993	47.4163
GOTERM_BP_DIRECT	GO:2000727~positive regulation of cardiac muscle cell differentiation	5	0.191498	0.0328108	ENSG00000082701, ENSG00000141052, ENSG00000125266, ENSG00000081189, ENSG00000141480	2216	10	16792	3.78881	1	0.583993	47.4163
GOTERM_BP_DIRECT	GO:0006874~cellular calcium ion homeostasis	20	0.76599	0.0331429	ENSG00000185052, ENSG00000108691, ENSG00000170385, ENSG00000172156, ENSG00000107562, ENSG00000145362, ENSG00000124205, ENSG00000144481, ENSG00000186439, ENSG00000198523, ENSG00000172724, ENSG00000074370, ENSG00000162341, ENSG00000163823, ENSG00000104936, ENSG00000198626, ENSG00000143028, ENSG00000121807, ENSG00000166501, ENSG00000130988	2216	93	16792	1.6296	1	0.58603	47.7631
GOTERM_BP_DIRECT	GO:0007018~microtubule-based movement	18	0.689391	0.0335443	ENSG00000118193, ENSG00000186185, ENSG00000138778, ENSG00000161800, ENSG00000130294, ENSG00000090889, ENSG00000116852, ENSG00000138182, ENSG00000168280, ENSG00000159433, ENSG00000198400, ENSG00000117245, ENSG00000138160, ENSG00000158560, ENSG00000121621, ENSG00000112984, ENSG00000137807, ENSG00000136883	2216	81	16792	1.68391	1	0.588808	48.1794
GOTERM_BP_DIRECT	GO:0010649~regulation of cell communication by electrical coupling	4	0.153198	0.0336372	ENSG00000183023, ENSG00000198363, ENSG00000118729, ENSG00000186439	2216	6	16792	5.05174	1	0.588149	48.2753
GOTERM_BP_DIRECT	GO:0086015~SA node cell action potential	4	0.153198	0.0336372	ENSG00000145362, ENSG00000183873, ENSG00000166257, ENSG00000265107	2216	6	16792	5.05174	1	0.588149	48.2753
GOTERM_BP_DIRECT	GO:0038063~collagen-activated tyrosine kinase receptor signaling pathway	4	0.153198	0.0336372	ENSG00000134871, ENSG00000187498, ENSG00000162733, ENSG00000169031	2216	6	16792	5.05174	1	0.588149	48.2753
GOTERM_BP_DIRECT	GO:0001936~regulation of endothelial cell proliferation	4	0.153198	0.0336372	ENSG00000139567, ENSG00000128918, ENSG00000154188, ENSG00000156427	2216	6	16792	5.05174	1	0.588149	48.2753
GOTERM_BP_DIRECT	GO:0007044~cell-substrate junction assembly	4	0.153198	0.0336372	ENSG00000079308, ENSG00000161638, ENSG00000259207, ENSG00000091409	2216	6	16792	5.05174	1	0.588149	48.2753
GOTERM_BP_DIRECT	GO:0097119~postsynaptic density protein 95 clustering	4	0.153198	0.0336372	ENSG00000189056, ENSG00000169760, ENSG00000179915, ENSG00000110076	2216	6	16792	5.05174	1	0.588149	48.2753
GOTERM_BP_DIRECT	GO:0036006~cellular response to macrophage colony-stimulating factor stimulus	4	0.153198	0.0336372	ENSG00000186642, ENSG00000123360, ENSG00000108691, ENSG00000182578	2216	6	16792	5.05174	1	0.588149	48.2753
GOTERM_BP_DIRECT	GO:0097104~postsynaptic membrane assembly	4	0.153198	0.0336372	ENSG00000169760, ENSG00000196338, ENSG00000179915, ENSG00000110076	2216	6	16792	5.05174	1	0.588149	48.2753
GOTERM_BP_DIRECT	GO:0003158~endothelium development	4	0.153198	0.0336372	ENSG00000128052, ENSG00000174059, ENSG00000265107, ENSG00000187513	2216	6	16792	5.05174	1	0.588149	48.2753
GOTERM_BP_DIRECT	GO:0019800~peptide cross-linking via chondroitin 4-sulfate glycosaminoglycan	4	0.153198	0.0336372	ENSG00000182492, ENSG00000173376, ENSG00000011465, ENSG00000196104	2216	6	16792	5.05174	1	0.588149	48.2753
GOTERM_BP_DIRECT	GO:0042759~long-chain fatty acid biosynthetic process	4	0.153198	0.0336372	ENSG00000123560, ENSG00000099194, ENSG00000170522, ENSG00000197535	2216	6	16792	5.05174	1	0.588149	48.2753
GOTERM_BP_DIRECT	GO:0002320~lymphoid progenitor cell differentiation	4	0.153198	0.0336372	ENSG00000171791, ENSG00000157404, ENSG00000156127, ENSG00000066336	2216	6	16792	5.05174	1	0.588149	48.2753
GOTERM_BP_DIRECT	GO:0086073~bundle of His cell-Purkinje myocyte adhesion involved in cell communication	4	0.153198	0.0336372	ENSG00000046604, ENSG00000096696, ENSG00000134755, ENSG00000173801	2216	6	16792	5.05174	1	0.588149	48.2753
GOTERM_BP_DIRECT	GO:0001957~intramembranous ossification	4	0.153198	0.0336372	ENSG00000087245, ENSG00000143387, ENSG00000108821, ENSG00000156427	2216	6	16792	5.05174	1	0.588149	48.2753
GOTERM_BP_DIRECT	GO:0001768~establishment of T cell polarity	4	0.153198	0.0336372	ENSG00000134516, ENSG00000137077, ENSG00000172724, ENSG00000126353	2216	6	16792	5.05174	1	0.588149	48.2753
GOTERM_BP_DIRECT	GO:0001765~membrane raft assembly	4	0.153198	0.0336372	ENSG00000197747, ENSG00000213853, ENSG00000182718, ENSG00000131378	2216	6	16792	5.05174	1	0.588149	48.2753
GOTERM_BP_DIRECT	GO:0003081~regulation of systemic arterial blood pressure by renin-angiotensin	4	0.153198	0.0336372	ENSG00000135744, ENSG00000159640, ENSG00000144891, ENSG00000138792	2216	6	16792	5.05174	1	0.588149	48.2753
GOTERM_BP_DIRECT	GO:0023041~neuronal signal transduction	4	0.153198	0.0336372	ENSG00000130558, ENSG00000040608, ENSG00000169760, ENSG00000179915	2216	6	16792	5.05174	1	0.588149	48.2753
GOTERM_BP_DIRECT	GO:0007187~G-protein coupled receptor signaling pathway, coupled to cyclic nucleotide second messenger	12	0.459594	0.033779	ENSG00000163823, ENSG00000108691, ENSG00000160013, ENSG00000160801, ENSG00000183729, ENSG00000180616, ENSG00000164128, ENSG00000122585, ENSG00000184845, ENSG00000064989, ENSG00000135046, ENSG00000148680	2216	46	16792	1.97677	1	0.588032	48.4213
GOTERM_BP_DIRECT	GO:0010595~positive regulation of endothelial cell migration	12	0.459594	0.033779	ENSG00000128052, ENSG00000184304, ENSG00000154764, ENSG00000138685, ENSG00000037280, ENSG00000135744, ENSG00000259207, ENSG00000143878, ENSG00000113140, ENSG00000120156, ENSG00000020181, ENSG00000154188	2216	46	16792	1.97677	1	0.588032	48.4213
GOTERM_BP_DIRECT	GO:0071320~cellular response to cAMP	13	0.497894	0.0353391	ENSG00000142192, ENSG00000103569, ENSG00000183023, ENSG00000113448, ENSG00000053918, ENSG00000240583, ENSG00000105851, ENSG00000079337, ENSG00000001626, ENSG00000145545, ENSG00000145708, ENSG00000181195, ENSG00000115461	2216	52	16792	1.8944	1	0.60318	50.0025
GOTERM_BP_DIRECT	GO:0048015~phosphatidylinositol-mediated signaling	22	0.842589	0.0354547	ENSG00000177455, ENSG00000113721, ENSG00000198400, ENSG00000077782, ENSG00000105851, ENSG00000134853, ENSG00000156427, ENSG00000178538, ENSG00000133116, ENSG00000182866, ENSG00000114013, ENSG00000100311, ENSG00000124882, ENSG00000078687, ENSG00000182578, ENSG00000138685, ENSG00000157404, ENSG00000140285, ENSG00000138675, ENSG00000017427, ENSG00000070193, ENSG00000178562	2216	106	16792	1.57271	1	0.602729	50.1178
GOTERM_BP_DIRECT	GO:0060325~face morphogenesis	9	0.344696	0.036458	ENSG00000087245, ENSG00000107984, ENSG00000260428, ENSG00000109063, ENSG00000163132, ENSG00000103196, ENSG00000119699, ENSG00000108821, ENSG00000184113	2216	30	16792	2.27329	1	0.611496	51.108
GOTERM_BP_DIRECT	GO:0060337~type I interferon signaling pathway	15	0.574493	0.0370375	ENSG00000183486, ENSG00000130303, ENSG00000140968, ENSG00000172183, ENSG00000187608, ENSG00000126709, ENSG00000170581, ENSG00000101347, ENSG00000142089, ENSG00000185201, ENSG00000068079, ENSG00000134321, ENSG00000132530, ENSG00000157601, ENSG00000185885	2216	64	16792	1.776	1	0.615742	51.6714
GOTERM_BP_DIRECT	GO:0007265~Ras protein signal transduction	16	0.612792	0.0373637	ENSG00000150594, ENSG00000115325, ENSG00000068831, ENSG00000152689, ENSG00000147443, ENSG00000184304, ENSG00000146094, ENSG00000158186, ENSG00000114738, ENSG00000133818, ENSG00000138685, ENSG00000116133, ENSG00000017427, ENSG00000145632, ENSG00000124762, ENSG00000100351	2216	70	16792	1.73203	1	0.617375	51.9859
GOTERM_BP_DIRECT	GO:0033138~positive regulation of peptidyl-serine phosphorylation	16	0.612792	0.0373637	ENSG00000148053, ENSG00000184304, ENSG00000079337, ENSG00000180353, ENSG00000185652, ENSG00000140538, ENSG00000141480, ENSG00000154188, ENSG00000134072, ENSG00000082701, ENSG00000026508, ENSG00000171791, ENSG00000137486, ENSG00000145423, ENSG00000136244, ENSG00000009694	2216	70	16792	1.73203	1	0.617375	51.9859
GOTERM_BP_DIRECT	GO:0006869~lipid transport	17	0.651092	0.0374344	ENSG00000154258, ENSG00000188488, ENSG00000183018, ENSG00000174640, ENSG00000184730, ENSG00000154262, ENSG00000277494, ENSG00000196743, ENSG00000146205, ENSG00000141338, ENSG00000151572, ENSG00000189058, ENSG00000144452, ENSG00000128284, ENSG00000100342, ENSG00000128335, ENSG00000182557	2216	76	16792	1.69499	1	0.616438	52.0538
GOTERM_BP_DIRECT	GO:0007215~glutamate receptor signaling pathway	6	0.229797	0.0381452	ENSG00000182621, ENSG00000125675, ENSG00000149403, ENSG00000171189, ENSG00000158445, ENSG00000163873	2216	15	16792	3.03105	1	0.621851	52.7314
GOTERM_BP_DIRECT	GO:0043524~negative regulation of neuron apoptotic process	26	0.995787	0.038351	ENSG00000109501, ENSG00000148053, ENSG00000197405, ENSG00000081189, ENSG00000100292, ENSG00000198400, ENSG00000119508, ENSG00000132688, ENSG00000089685, ENSG00000171791, ENSG00000109819, ENSG00000095002, ENSG00000119699, ENSG00000135472, ENSG00000118193, ENSG00000108691, ENSG00000173376, ENSG00000122756, ENSG00000185652, ENSG00000154188, ENSG00000001084, ENSG00000135439, ENSG00000087250, ENSG0000…	2216	132	16792	1.49256	1	0.622238	52.9258
GOTERM_BP_DIRECT	GO:0060135~maternal process involved in female pregnancy	8	0.306396	0.0383622	ENSG00000135077, ENSG00000005884, ENSG00000137673, ENSG00000168961, ENSG00000108691, ENSG00000046604, ENSG00000184381, ENSG00000128335	2216	25	16792	2.42484	1	0.620725	52.9365
GOTERM_BP_DIRECT	GO:0032735~positive regulation of interleukin-12 production	8	0.306396	0.0383622	ENSG00000135218, ENSG00000182621, ENSG00000140968, ENSG00000136869, ENSG00000102245, ENSG00000131203, ENSG00000172724, ENSG00000126353	2216	25	16792	2.42484	1	0.620725	52.9365
GOTERM_BP_DIRECT	GO:0031214~biomineral tissue development	8	0.306396	0.0383622	ENSG00000122862, ENSG00000177706, ENSG00000167749, ENSG00000118785, ENSG00000197594, ENSG00000183160, ENSG00000162733, ENSG00000108950	2216	25	16792	2.42484	1	0.620725	52.9365
GOTERM_BP_DIRECT	GO:0014911~positive regulation of smooth muscle cell migration	7	0.268097	0.0392738	ENSG00000100311, ENSG00000171791, ENSG00000113721, ENSG00000133110, ENSG00000017427, ENSG00000068024, ENSG00000164171	2216	20	16792	2.65217	1	0.627918	53.7886
GOTERM_BP_DIRECT	GO:0030101~natural killer cell activation	7	0.268097	0.0392738	ENSG00000150782, ENSG00000131015, ENSG00000160255, ENSG00000026751, ENSG00000116824, ENSG00000103522, ENSG00000111981	2216	20	16792	2.65217	1	0.627918	53.7886
GOTERM_BP_DIRECT	GO:0045664~regulation of neuron differentiation	7	0.268097	0.0392738	ENSG00000136717, ENSG00000169760, ENSG00000180739, ENSG00000104313, ENSG00000134986, ENSG00000185652, ENSG00000163508	2216	20	16792	2.65217	1	0.627918	53.7886
GOTERM_BP_DIRECT	GO:0050850~positive regulation of calcium-mediated signaling	7	0.268097	0.0392738	ENSG00000115085, ENSG00000140945, ENSG00000187848, ENSG00000153563, ENSG00000010610, ENSG00000198851, ENSG00000179639	2216	20	16792	2.65217	1	0.627918	53.7886
GOTERM_BP_DIRECT	GO:0030182~neuron differentiation	20	0.76599	0.0402804	ENSG00000153707, ENSG00000135916, ENSG00000148053, ENSG00000085741, ENSG00000135925, ENSG00000128918, ENSG00000081189, ENSG00000105989, ENSG00000170370, ENSG00000124205, ENSG00000111186, ENSG00000048052, ENSG00000174804, ENSG00000137672, ENSG00000134245, ENSG00000170989, ENSG00000169174, ENSG00000139970, ENSG00000160469, ENSG00000174672	2216	95	16792	1.59529	1	0.63581	54.7126
GOTERM_BP_DIRECT	GO:0030177~positive regulation of Wnt signaling pathway	10	0.382995	0.0403259	ENSG00000162946, ENSG00000133067, ENSG00000035499, ENSG00000146374, ENSG00000169218, ENSG00000137573, ENSG00000174804, ENSG00000165617, ENSG00000147655, ENSG00000152804	2216	36	16792	2.10489	1	0.63463	54.7539
GOTERM_BP_DIRECT	GO:0071407~cellular response to organic cyclic compound	14	0.536193	0.0412424	ENSG00000147509, ENSG00000150782, ENSG00000108691, ENSG00000148677, ENSG00000162551, ENSG00000077264, ENSG00000038945, ENSG00000074047, ENSG00000134057, ENSG00000091409, ENSG00000120693, ENSG00000181631, ENSG00000103241, ENSG00000115461	2216	59	16792	1.79808	1	0.641475	55.5792
GOTERM_BP_DIRECT	GO:0009612~response to mechanical stimulus	14	0.536193	0.0412424	ENSG00000120256, ENSG00000146733, ENSG00000108691, ENSG00000133048, ENSG00000107562, ENSG00000074047, ENSG00000089041, ENSG00000134057, ENSG00000160145, ENSG00000154864, ENSG00000133110, ENSG00000082482, ENSG00000011465, ENSG00000143632	2216	59	16792	1.79808	1	0.641475	55.5792
GOTERM_BP_DIRECT	GO:0007411~axon guidance	30	1.14899	0.0425741	ENSG00000146013, ENSG00000107562, ENSG00000125266, ENSG00000143434, ENSG00000182168, ENSG00000198400, ENSG00000074047, ENSG00000214548, ENSG00000154928, ENSG00000196569, ENSG00000119508, ENSG00000160460, ENSG00000145934, ENSG00000159674, ENSG00000182578, ENSG00000090776, ENSG00000196405, ENSG00000063660, ENSG00000144619, ENSG00000168280, ENSG00000145147, ENSG00000144857, ENSG00000110400, ENSG0000…	2216	159	16792	1.42974	1	0.651823	56.753
GOTERM_BP_DIRECT	GO:0045740~positive regulation of DNA replication	11	0.421295	0.0430177	ENSG00000170312, ENSG00000100311, ENSG00000124882, ENSG00000134853, ENSG00000074047, ENSG00000132646, ENSG00000017427, ENSG00000109321, ENSG00000136244, ENSG00000070193, ENSG00000119699	2216	42	16792	1.98461	1	0.654135	57.1375
GOTERM_BP_DIRECT	GO:0022008~neurogenesis	11	0.421295	0.0430177	ENSG00000117245, ENSG00000169174, ENSG00000164434, ENSG00000196159, ENSG00000061455, ENSG00000105989, ENSG00000142611, ENSG00000166823, ENSG00000154928, ENSG00000166341, ENSG00000152377	2216	42	16792	1.98461	1	0.654135	57.1375
GOTERM_BP_DIRECT	GO:0006024~glycosaminoglycan biosynthetic process	11	0.421295	0.0430177	ENSG00000063660, ENSG00000153976, ENSG00000183098, ENSG00000124145, ENSG00000012232, ENSG00000103489, ENSG00000162512, ENSG00000113721, ENSG00000115884, ENSG00000182197, ENSG00000169439	2216	42	16792	1.98461	1	0.654135	57.1375
GOTERM_BP_DIRECT	GO:0014066~regulation of phosphatidylinositol 3-kinase signaling	17	0.651092	0.0462579	ENSG00000177455, ENSG00000113721, ENSG00000077782, ENSG00000134853, ENSG00000156427, ENSG00000101445, ENSG00000133116, ENSG00000182866, ENSG00000100311, ENSG00000114013, ENSG00000124882, ENSG00000138685, ENSG00000140285, ENSG00000157404, ENSG00000138675, ENSG00000070193, ENSG00000178562	2216	78	16792	1.65153	1	0.679769	59.8488
GOTERM_BP_DIRECT	GO:0010759~positive regulation of macrophage chemotaxis	5	0.191498	0.0462956	ENSG00000174600, ENSG00000108691, ENSG00000197405, ENSG00000106538, ENSG00000171860	2216	11	16792	3.44437	1	0.678518	59.8794
GOTERM_BP_DIRECT	GO:0060445~branching involved in salivary gland morphogenesis	5	0.191498	0.0462956	ENSG00000101144, ENSG00000077782, ENSG00000140285, ENSG00000136244, ENSG00000198959	2216	11	16792	3.44437	1	0.678518	59.8794
GOTERM_BP_DIRECT	GO:0045446~endothelial cell differentiation	5	0.191498	0.0462956	ENSG00000105894, ENSG00000170989, ENSG00000159307, ENSG00000164619, ENSG00000166823	2216	11	16792	3.44437	1	0.678518	59.8794
GOTERM_BP_DIRECT	GO:0042535~positive regulation of tumor necrosis factor biosynthetic process	5	0.191498	0.0462956	ENSG00000165168, ENSG00000197471, ENSG00000121807, ENSG00000136869, ENSG00000174125	2216	11	16792	3.44437	1	0.678518	59.8794
GOTERM_BP_DIRECT	GO:0043306~positive regulation of mast cell degranulation	5	0.191498	0.0462956	ENSG00000115085, ENSG00000170425, ENSG00000158869, ENSG00000000938, ENSG00000179639	2216	11	16792	3.44437	1	0.678518	59.8794
GOTERM_BP_DIRECT	GO:0046488~phosphatidylinositol metabolic process	5	0.191498	0.0462956	ENSG00000182621, ENSG00000115956, ENSG00000161896, ENSG00000113721, ENSG00000182578	2216	11	16792	3.44437	1	0.678518	59.8794
GOTERM_BP_DIRECT	GO:0006027~glycosaminoglycan catabolic process	8	0.306396	0.0467194	ENSG00000063660, ENSG00000172987, ENSG00000183098, ENSG00000124145, ENSG00000162512, ENSG00000115884, ENSG00000133800, ENSG00000169439	2216	26	16792	2.33157	1	0.680373	60.2215
GOTERM_BP_DIRECT	GO:0001958~endochondral ossification	8	0.306396	0.0467194	ENSG00000147408, ENSG00000260428, ENSG00000162551, ENSG00000081189, ENSG00000120156, ENSG00000197467, ENSG00000108821, ENSG00000156427	2216	26	16792	2.33157	1	0.680373	60.2215
GOTERM_BP_DIRECT	GO:0061098~positive regulation of protein tyrosine kinase activity	8	0.306396	0.0467194	ENSG00000100311, ENSG00000189056, ENSG00000189292, ENSG00000182578, ENSG00000135744, ENSG00000157193, ENSG00000159640, ENSG00000272398	2216	26	16792	2.33157	1	0.680373	60.2215
GOTERM_BP_DIRECT	GO:0030183~B cell differentiation	15	0.574493	0.0467272	ENSG00000105369, ENSG00000198400, ENSG00000068024, ENSG00000048052, ENSG00000152804, ENSG00000235568, ENSG00000007312, ENSG00000104903, ENSG00000095002, ENSG00000162692, ENSG00000102245, ENSG00000151694, ENSG00000184995, ENSG00000105639, ENSG00000122025	2216	66	16792	1.72219	1	0.678893	60.2278
GOTERM_BP_DIRECT	GO:0072277~metanephric glomerular capillary formation	3	0.114899	0.0475938	ENSG00000113721, ENSG00000134853, ENSG00000118526	2216	3	16792	7.57762	1	0.684219	60.9186
GOTERM_BP_DIRECT	GO:0001812~positive regulation of type I hypersensitivity	3	0.114899	0.0475938	ENSG00000158869, ENSG00000010671, ENSG00000179639	2216	3	16792	7.57762	1	0.684219	60.9186
GOTERM_BP_DIRECT	GO:0050849~negative regulation of calcium-mediated signaling	3	0.114899	0.0475938	ENSG00000115956, ENSG00000150995, ENSG00000101082	2216	3	16792	7.57762	1	0.684219	60.9186
GOTERM_BP_DIRECT	GO:1901020~negative regulation of calcium ion transmembrane transporter activity	3	0.114899	0.0475938	ENSG00000150594, ENSG00000170290, ENSG00000198523	2216	3	16792	7.57762	1	0.684219	60.9186
GOTERM_BP_DIRECT	GO:0098912~membrane depolarization during atrial cardiac muscle cell action potential	3	0.114899	0.0475938	ENSG00000151067, ENSG00000183873, ENSG00000165995	2216	3	16792	7.57762	1	0.684219	60.9186
GOTERM_BP_DIRECT	GO:0048769~sarcomerogenesis	3	0.114899	0.0475938	ENSG00000140795, ENSG00000173991, ENSG00000155657	2216	3	16792	7.57762	1	0.684219	60.9186
GOTERM_BP_DIRECT	GO:0030241~skeletal muscle myosin thick filament assembly	3	0.114899	0.0475938	ENSG00000173991, ENSG00000155657, ENSG00000133392	2216	3	16792	7.57762	1	0.684219	60.9186
GOTERM_BP_DIRECT	GO:0010560~positive regulation of glycoprotein biosynthetic process	3	0.114899	0.0475938	ENSG00000017427, ENSG00000137077, ENSG00000172724	2216	3	16792	7.57762	1	0.684219	60.9186
GOTERM_BP_DIRECT	GO:0045058~T cell selection	3	0.114899	0.0475938	ENSG00000019582, ENSG00000010610, ENSG00000158473	2216	3	16792	7.57762	1	0.684219	60.9186
GOTERM_BP_DIRECT	GO:1903169~regulation of calcium ion transmembrane transport	3	0.114899	0.0475938	ENSG00000106537, ENSG00000105851, ENSG00000130528	2216	3	16792	7.57762	1	0.684219	60.9186
GOTERM_BP_DIRECT	GO:0051383~kinetochore organization	3	0.114899	0.0475938	ENSG00000136824, ENSG00000113810, ENSG00000153044	2216	3	16792	7.57762	1	0.684219	60.9186
GOTERM_BP_DIRECT	GO:0086053~AV node cell to bundle of His cell communication by electrical coupling	3	0.114899	0.0475938	ENSG00000176402, ENSG00000265107, ENSG00000182963	2216	3	16792	7.57762	1	0.684219	60.9186
GOTERM_BP_DIRECT	GO:0044691~tooth eruption	3	0.114899	0.0475938	ENSG00000154736, ENSG00000108950, ENSG00000108821	2216	3	16792	7.57762	1	0.684219	60.9186
GOTERM_BP_DIRECT	GO:0002803~positive regulation of antibacterial peptide production	3	0.114899	0.0475938	ENSG00000169035, ENSG00000167754, ENSG00000096088	2216	3	16792	7.57762	1	0.684219	60.9186
GOTERM_BP_DIRECT	GO:0043009~chordate embryonic development	3	0.114899	0.0475938	ENSG00000012048, ENSG00000151725, ENSG00000077782	2216	3	16792	7.57762	1	0.684219	60.9186
GOTERM_BP_DIRECT	GO:0010572~positive regulation of platelet activation	3	0.114899	0.0475938	ENSG00000115956, ENSG00000174175, ENSG00000136869	2216	3	16792	7.57762	1	0.684219	60.9186
GOTERM_BP_DIRECT	GO:0097091~synaptic vesicle clustering	3	0.114899	0.0475938	ENSG00000169760, ENSG00000179915, ENSG00000101463	2216	3	16792	7.57762	1	0.684219	60.9186
GOTERM_BP_DIRECT	GO:0038161~prolactin signaling pathway	3	0.114899	0.0475938	ENSG00000126561, ENSG00000113494, ENSG00000173757	2216	3	16792	7.57762	1	0.684219	60.9186
GOTERM_BP_DIRECT	GO:0014707~branchiomeric skeletal muscle development	3	0.114899	0.0475938	ENSG00000178860, ENSG00000118526, ENSG00000069011	2216	3	16792	7.57762	1	0.684219	60.9186
GOTERM_BP_DIRECT	GO:0032765~positive regulation of mast cell cytokine production	3	0.114899	0.0475938	ENSG00000119508, ENSG00000158869, ENSG00000142867	2216	3	16792	7.57762	1	0.684219	60.9186
GOTERM_BP_DIRECT	GO:2000035~regulation of stem cell division	3	0.114899	0.0475938	ENSG00000164736, ENSG00000186462, ENSG00000145423	2216	3	16792	7.57762	1	0.684219	60.9186
GOTERM_BP_DIRECT	GO:0072137~condensed mesenchymal cell proliferation	3	0.114899	0.0475938	ENSG00000196159, ENSG00000170577, ENSG00000166341	2216	3	16792	7.57762	1	0.684219	60.9186
GOTERM_BP_DIRECT	GO:0098910~regulation of atrial cardiac muscle cell action potential	3	0.114899	0.0475938	ENSG00000145362, ENSG00000198626, ENSG00000265107	2216	3	16792	7.57762	1	0.684219	60.9186
GOTERM_BP_DIRECT	GO:0033198~response to ATP	7	0.268097	0.0490443	ENSG00000188404, ENSG00000183023, ENSG00000187848, ENSG00000108405, ENSG00000089041, ENSG00000198363, ENSG00000187486	2216	21	16792	2.52587	1	0.693875	62.0496
GOTERM_BP_DIRECT	GO:0045987~positive regulation of smooth muscle contraction	7	0.268097	0.0490443	ENSG00000006638, ENSG00000141052, ENSG00000115353, ENSG00000075073, ENSG00000164171, ENSG00000120907, ENSG00000171873	2216	21	16792	2.52587	1	0.693875	62.0496
GOTERM_BP_DIRECT	GO:0007051~spindle organization	6	0.229797	0.0496324	ENSG00000127423, ENSG00000138160, ENSG00000066279, ENSG00000112742, ENSG00000178999, ENSG00000087586	2216	16	16792	2.84161	1	0.696791	62.4992
GOTERM_BP_DIRECT	GO:0090280~positive regulation of calcium ion import	6	0.229797	0.0496324	ENSG00000100311, ENSG00000108691, ENSG00000107562, ENSG00000113721, ENSG00000147044, ENSG00000187688	2216	16	16792	2.84161	1	0.696791	62.4992
GOTERM_BP_DIRECT	GO:0060216~definitive hemopoiesis	6	0.229797	0.0496324	ENSG00000162367, ENSG00000069702, ENSG00000143995, ENSG00000104903, ENSG00000120156, ENSG00000197614	2216	16	16792	2.84161	1	0.696791	62.4992
GOTERM_BP_DIRECT	GO:0061028~establishment of endothelial barrier	6	0.229797	0.0496324	ENSG00000101445, ENSG00000186642, ENSG00000164251, ENSG00000113448, ENSG00000203883, ENSG00000079337	2216	16	16792	2.84161	1	0.696791	62.4992
GOTERM_BP_DIRECT	GO:0036149~phosphatidylinositol acyl-chain remodeling	6	0.229797	0.0496324	ENSG00000105499, ENSG00000127472, ENSG00000176485, ENSG00000117215, ENSG00000121316, ENSG00000188257	2216	16	16792	2.84161	1	0.696791	62.4992
GOTERM_BP_DIRECT	GO:0090026~positive regulation of monocyte chemotaxis	6	0.229797	0.0496324	ENSG00000163823, ENSG00000108691, ENSG00000107562, ENSG00000121807, ENSG00000189334, ENSG00000169245	2216	16	16792	2.84161	1	0.696791	62.4992
GOTERM_BP_DIRECT	GO:0030155~regulation of cell adhesion	11	0.421295	0.0496767	ENSG00000182511, ENSG00000149177, ENSG00000118193, ENSG00000170989, ENSG00000150782, ENSG00000164035, ENSG00000112769, ENSG00000106991, ENSG00000115165, ENSG00000113494, ENSG00000196569	2216	43	16792	1.93846	1	0.695617	62.5329

## Sheet: pvalue cut
Category	Term	Count	%	PValue	Genes	List Total	Pop Hits	Pop Total	Fold Enrichment	Bonferroni	Benjamini	FDR
GOTERM_BP_DIRECT	GO:0007155~cell adhesion	158	6.05132	7.89e-32	ENSG00000138650, ENSG00000084636, ENSG00000007908, ENSG00000174175, ENSG00000130635, ENSG00000101336, ENSG00000170382, ENSG00000173801, ENSG00000154096, ENSG00000113248, ENSG00000160255, ENSG00000008277, ENSG00000077522, ENSG00000161638, ENSG00000005844, ENSG00000254415, ENSG00000091136, ENSG00000140937, ENSG00000138964, ENSG00000196091, ENSG00000087085, ENSG00000044524, ENSG00000112655, ENSG0000…	2216	459	16792	2.60842	4.44e-28	4.44e-28	1.52e-28
GOTERM_BP_DIRECT	GO:0030198~extracellular matrix organization	83	3.17886	1.34e-23	ENSG00000084636, ENSG00000206075, ENSG00000142173, ENSG00000130635, ENSG00000058085, ENSG00000204262, ENSG00000205221, ENSG00000091986, ENSG00000187498, ENSG00000112562, ENSG00000196569, ENSG00000197467, ENSG00000139329, ENSG00000182492, ENSG00000160255, ENSG00000138829, ENSG00000144810, ENSG00000171812, ENSG00000081052, ENSG00000161638, ENSG00000118785, ENSG00000005844, ENSG00000169031, ENSG0000…	2216	196	16792	3.20889	7.53e-20	3.77e-20	2.58e-20
GOTERM_BP_DIRECT	GO:0007165~signal transduction	249	9.53658	8.89e-16	ENSG00000066056, ENSG00000113448, ENSG00000197956, ENSG00000137727, ENSG00000110076, ENSG00000170382, ENSG00000160191, ENSG00000171051, ENSG00000069956, ENSG00000127920, ENSG00000218336, ENSG00000065989, ENSG00000140285, ENSG00000005844, ENSG00000166974, ENSG00000138100, ENSG00000027869, ENSG00000260314, ENSG00000166592, ENSG00000123360, ENSG00000120251, ENSG00000056558, ENSG00000197471, ENSG0000…	2216	1161	16792	1.62517	5e-12	1.67e-12	1.71e-12
GOTERM_BP_DIRECT	GO:0006954~inflammatory response	109	4.17465	1.5e-15	ENSG00000115008, ENSG00000088827, ENSG00000174175, ENSG00000007908, ENSG00000101336, ENSG00000171051, ENSG00000138755, ENSG00000115607, ENSG00000139193, ENSG00000154589, ENSG00000160255, ENSG00000213088, ENSG00000100968, ENSG00000121807, ENSG00000005844, ENSG00000149534, ENSG00000164136, ENSG00000129596, ENSG00000174004, ENSG00000137077, ENSG00000156234, ENSG00000107562, ENSG00000172156, ENSG0000…	2216	379	16792	2.17931	8.74e-12	2.19e-12	3e-12
GOTERM_BP_DIRECT	GO:0006955~immune response	110	4.21295	1.16e-12	ENSG00000115008, ENSG00000163600, ENSG00000102524, ENSG00000138755, ENSG00000115607, ENSG00000139193, ENSG00000126709, ENSG00000115590, ENSG00000115594, ENSG00000121807, ENSG00000159403, ENSG00000112936, ENSG00000203747, ENSG00000197471, ENSG00000149534, ENSG00000125657, ENSG00000198019, ENSG00000106952, ENSG00000164136, ENSG00000069702, ENSG00000163599, ENSG00000230463, ENSG00000174004, ENSG0000…	2216	421	16792	1.9799	6.55e-09	1.31e-09	2.24e-09
GOTERM_BP_DIRECT	GO:0001525~angiogenesis	68	2.60437	2.88e-11	ENSG00000066056, ENSG00000203883, ENSG00000172889, ENSG00000161381, ENSG00000265107, ENSG00000132329, ENSG00000249751, ENSG00000154096, ENSG00000163235, ENSG00000143995, ENSG00000124882, ENSG00000171812, ENSG00000144810, ENSG00000005108, ENSG00000161638, ENSG00000161714, ENSG00000138792, ENSG00000027869, ENSG00000131477, ENSG00000164035, ENSG00000150782, ENSG00000261371, ENSG00000139567, ENSG0000…	2216	223	16792	2.31066	1.62e-07	2.7e-08	5.55e-08
GOTERM_BP_DIRECT	GO:0050900~leukocyte migration	46	1.76178	2.94e-11	ENSG00000149564, ENSG00000197405, ENSG00000187474, ENSG00000147443, ENSG00000174175, ENSG00000007908, ENSG00000128567, ENSG00000089012, ENSG00000171860, ENSG00000171051, ENSG00000151012, ENSG00000204936, ENSG00000100985, ENSG00000066294, ENSG00000026508, ENSG00000182866, ENSG00000188404, ENSG00000160255, ENSG00000158869, ENSG00000117091, ENSG00000259207, ENSG00000161638, ENSG00000164692, ENSG0000…	2216	122	16792	2.85713	1.66e-07	2.37e-08	5.67e-08
GOTERM_BP_DIRECT	GO:0007166~cell surface receptor signaling pathway	78	2.98736	3.78e-11	ENSG00000158825, ENSG00000240505, ENSG00000106018, ENSG00000177455, ENSG00000153294, ENSG00000019169, ENSG00000135744, ENSG00000157570, ENSG00000198851, ENSG00000139193, ENSG00000115607, ENSG00000136160, ENSG00000154589, ENSG00000106537, ENSG00000115594, ENSG00000122641, ENSG00000169031, ENSG00000162618, ENSG00000113594, ENSG00000140749, ENSG00000134460, ENSG00000127743, ENSG00000197471, ENSG0000…	2216	274	16792	2.15713	2.13e-07	2.66e-08	7.28e-08
GOTERM_BP_DIRECT	GO:0007169~transmembrane receptor protein tyrosine kinase signaling pathway	38	1.45538	3.89e-10	ENSG00000035720, ENSG00000115325, ENSG00000148053, ENSG00000144724, ENSG00000147443, ENSG00000116194, ENSG00000198400, ENSG00000085514, ENSG00000172116, ENSG00000101336, ENSG00000113263, ENSG00000140538, ENSG00000198851, ENSG00000182866, ENSG00000182578, ENSG00000037280, ENSG00000171119, ENSG00000010610, ENSG00000136573, ENSG00000043462, ENSG00000122025, ENSG00000101134, ENSG00000171777, ENSG0000…	2216	96	16792	2.99947	2.19e-06	2.43e-07	7.5e-07
GOTERM_BP_DIRECT	GO:0007157~heterophilic cell-cell adhesion via plasma membrane cell adhesion molecules	26	0.995787	4.01e-10	ENSG00000153707, ENSG00000174175, ENSG00000007908, ENSG00000169760, ENSG00000013725, ENSG00000145934, ENSG00000218336, ENSG00000090659, ENSG00000170017, ENSG00000181847, ENSG00000161638, ENSG00000005844, ENSG00000244486, ENSG00000178934, ENSG00000196159, ENSG00000110400, ENSG00000205076, ENSG00000166341, ENSG00000162706, ENSG00000091972, ENSG00000162692, ENSG00000179915, ENSG00000160593, ENSG0000…	2216	50	16792	3.94036	2.26e-06	2.26e-07	7.73e-07
GOTERM_BP_DIRECT	GO:0006936~muscle contraction	40	1.53198	9.05e-10	ENSG00000168530, ENSG00000122786, ENSG00000183023, ENSG00000095637, ENSG00000163431, ENSG00000136546, ENSG00000065534, ENSG00000075073, ENSG00000131730, ENSG00000101335, ENSG00000123096, ENSG00000186439, ENSG00000138594, ENSG00000107796, ENSG00000101605, ENSG00000177238, ENSG00000180209, ENSG00000133392, ENSG00000213949, ENSG00000163017, ENSG00000172164, ENSG00000108823, ENSG00000130528, ENSG0000…	2216	107	16792	2.83275	5.09e-06	4.63e-07	1.74e-06
GOTERM_BP_DIRECT	GO:0014068~positive regulation of phosphatidylinositol 3-kinase signaling	28	1.07239	1.36e-08	ENSG00000148053, ENSG00000174175, ENSG00000113721, ENSG00000077782, ENSG00000135744, ENSG00000180353, ENSG00000126264, ENSG00000100311, ENSG00000170962, ENSG00000155629, ENSG00000122025, ENSG00000178562, ENSG00000034971, ENSG00000150782, ENSG00000128052, ENSG00000134853, ENSG00000000938, ENSG00000120156, ENSG00000154188, ENSG00000019991, ENSG00000164251, ENSG00000189056, ENSG00000135439, ENSG0000…	2216	65	16792	3.2642	7.68e-05	6.4e-06	2.63e-05
GOTERM_BP_DIRECT	GO:0002250~adaptive immune response	46	1.76178	3.33e-08	ENSG00000240505, ENSG00000158488, ENSG00000186265, ENSG00000026950, ENSG00000183918, ENSG00000013725, ENSG00000105369, ENSG00000105851, ENSG00000172116, ENSG00000132465, ENSG00000086730, ENSG00000113263, ENSG00000026751, ENSG00000135046, ENSG00000066294, ENSG00000114013, ENSG00000141293, ENSG00000090659, ENSG00000170017, ENSG00000166501, ENSG00000010610, ENSG00000184995, ENSG00000105639, ENSG0000…	2216	148	16792	2.35521	0.000187	1.44e-05	6.42e-05
GOTERM_BP_DIRECT	GO:0022617~extracellular matrix disassembly	30	1.14899	3.92e-08	ENSG00000169035, ENSG00000123342, ENSG00000175899, ENSG00000058085, ENSG00000136167, ENSG00000157766, ENSG00000154736, ENSG00000143387, ENSG00000100985, ENSG00000087245, ENSG00000172236, ENSG00000137673, ENSG00000167751, ENSG00000049540, ENSG00000026508, ENSG00000162909, ENSG00000092009, ENSG00000138829, ENSG00000118785, ENSG00000035862, ENSG00000166147, ENSG00000164344, ENSG00000163131, ENSG0000…	2216	76	16792	2.99116	0.00022	1.57e-05	7.55e-05
GOTERM_BP_DIRECT	GO:0007160~cell-matrix adhesion	33	1.26388	5.67e-08	ENSG00000088827, ENSG00000124466, ENSG00000095637, ENSG00000197467, ENSG00000139220, ENSG00000073712, ENSG00000162804, ENSG00000026508, ENSG00000143127, ENSG00000080573, ENSG00000160255, ENSG00000259207, ENSG00000135424, ENSG00000005844, ENSG00000137809, ENSG00000213949, ENSG00000005884, ENSG00000138964, ENSG00000140092, ENSG00000077943, ENSG00000153283, ENSG00000087303, ENSG00000166086, ENSG0000…	2216	90	16792	2.77846	0.000319	2.13e-05	0.000109
GOTERM_BP_DIRECT	GO:0050776~regulation of immune response	51	1.95327	1e-07	ENSG00000183918, ENSG00000177455, ENSG00000011600, ENSG00000198851, ENSG00000126264, ENSG00000188404, ENSG00000160255, ENSG00000005844, ENSG00000102245, ENSG00000203747, ENSG00000164520, ENSG00000110852, ENSG00000111796, ENSG00000153283, ENSG00000198286, ENSG00000167851, ENSG00000167850, ENSG00000174059, ENSG00000108821, ENSG00000111981, ENSG00000069493, ENSG00000091972, ENSG00000186074, ENSG0000…	2216	178	16792	2.17112	0.000563	3.52e-05	0.000193
GOTERM_BP_DIRECT	GO:0016337~single organismal cell-cell adhesion	35	1.34048	1.03e-07	ENSG00000088827, ENSG00000187955, ENSG00000072163, ENSG00000149564, ENSG00000121552, ENSG00000163600, ENSG00000173801, ENSG00000197467, ENSG00000154096, ENSG00000103241, ENSG00000108622, ENSG00000026508, ENSG00000145934, ENSG00000171812, ENSG00000076662, ENSG00000198087, ENSG00000154721, ENSG00000164035, ENSG00000062038, ENSG00000040731, ENSG00000077943, ENSG00000081277, ENSG00000125810, ENSG0000…	2216	101	16792	2.62591	0.000581	3.42e-05	0.000199
GOTERM_BP_DIRECT	GO:0031295~T cell costimulation	29	1.11069	3e-07	ENSG00000186265, ENSG00000125266, ENSG00000231679, ENSG00000163600, ENSG00000198502, ENSG00000102524, ENSG00000172724, ENSG00000198851, ENSG00000182866, ENSG00000114013, ENSG00000077264, ENSG00000010610, ENSG00000102245, ENSG00000090776, ENSG00000100351, ENSG00000178562, ENSG00000196126, ENSG00000160654, ENSG00000197471, ENSG00000125735, ENSG00000197635, ENSG00000198286, ENSG00000110448, ENSG0000…	2216	78	16792	2.81732	0.00168729	9.38e-05	0.000578
GOTERM_BP_DIRECT	GO:0007204~positive regulation of cytosolic calcium ion concentration	41	1.57028	3.26e-07	ENSG00000135218, ENSG00000156234, ENSG00000197405, ENSG00000187474, ENSG00000160013, ENSG00000105851, ENSG00000135744, ENSG00000004468, ENSG00000171860, ENSG00000171051, ENSG00000173918, ENSG00000168229, ENSG00000137672, ENSG00000125384, ENSG00000163823, ENSG00000136160, ENSG00000110680, ENSG00000121807, ENSG00000050628, ENSG00000120907, ENSG00000166148, ENSG00000166405, ENSG00000151067, ENSG0000…	2216	134	16792	2.31852	0.00183427	9.66e-05	0.000629
GOTERM_BP_DIRECT	GO:0030049~muscle filament sliding	19	0.727691	3.3e-07	ENSG00000168530, ENSG00000173991, ENSG00000196091, ENSG00000159251, ENSG00000160808, ENSG00000101470, ENSG00000092054, ENSG00000136842, ENSG00000130598, ENSG00000109063, ENSG00000114854, ENSG00000155657, ENSG00000077522, ENSG00000130595, ENSG00000175084, ENSG00000140416, ENSG00000183091, ENSG00000198467, ENSG00000143632	2216	38	16792	3.78881	0.00185439	9.28e-05	0.000636
GOTERM_BP_DIRECT	GO:0043547~positive regulation of GTPase activity	117	4.48104	5.29e-07	ENSG00000146013, ENSG00000113319, ENSG00000154783, ENSG00000175899, ENSG00000137727, ENSG00000127074, ENSG00000116741, ENSG00000188906, ENSG00000154096, ENSG00000143344, ENSG00000140285, ENSG00000077522, ENSG00000171119, ENSG00000105639, ENSG00000167994, ENSG00000066248, ENSG00000120156, ENSG00000197747, ENSG00000132554, ENSG00000168621, ENSG00000134516, ENSG00000070193, ENSG00000087258, ENSG0000…	2216	565	16792	1.56917	0.002969	0.000142	0.00101828
GOTERM_BP_DIRECT	GO:0042060~wound healing	29	1.11069	5.48e-07	ENSG00000057019, ENSG00000166949, ENSG00000018280, ENSG00000113721, ENSG00000115884, ENSG00000113140, ENSG00000205420, ENSG00000111186, ENSG00000101331, ENSG00000163235, ENSG00000124882, ENSG00000259207, ENSG00000136244, ENSG00000119699, ENSG00000261371, ENSG00000062038, ENSG00000106991, ENSG00000112655, ENSG00000134853, ENSG00000096696, ENSG00000197632, ENSG00000162892, ENSG00000124145, ENSG0000…	2216	80	16792	2.74689	0.00307699	0.00014	0.00105537
GOTERM_BP_DIRECT	GO:0002576~platelet degranulation	34	1.30218	5.82e-07	ENSG00000135218, ENSG00000185010, ENSG00000167244, ENSG00000055955, ENSG00000122862, ENSG00000174175, ENSG00000175899, ENSG00000091513, ENSG00000113140, ENSG00000163815, ENSG00000115956, ENSG00000138722, ENSG00000100311, ENSG00000142192, ENSG00000106538, ENSG00000129009, ENSG00000172543, ENSG00000077522, ENSG00000259207, ENSG00000149131, ENSG00000196937, ENSG00000010278, ENSG00000119699, ENSG0000…	2216	103	16792	2.50135	0.00326741	0.000142	0.00112079
GOTERM_BP_DIRECT	GO:0018108~peptidyl-tyrosine phosphorylation	44	1.68518	7.56e-07	ENSG00000135333, ENSG00000148053, ENSG00000066056, ENSG00000096996, ENSG00000113721, ENSG00000198400, ENSG00000077782, ENSG00000101336, ENSG00000154928, ENSG00000140538, ENSG00000156427, ENSG00000100311, ENSG00000124882, ENSG00000182578, ENSG00000037280, ENSG00000140285, ENSG00000138675, ENSG00000105639, ENSG00000173757, ENSG00000122025, ENSG00000182511, ENSG00000115085, ENSG00000198223, ENSG0000…	2216	153	16792	2.17918	0.00424312	0.000177	0.00145619
GOTERM_BP_DIRECT	GO:0007202~activation of phospholipase C activity	15	0.574493	9.44e-07	ENSG00000171777, ENSG00000166148, ENSG00000151617, ENSG00000197405, ENSG00000125910, ENSG00000007908, ENSG00000171596, ENSG00000047648, ENSG00000060558, ENSG00000214274, ENSG00000135744, ENSG00000137841, ENSG00000113263, ENSG00000120907, ENSG00000078549	2216	26	16792	4.3717	0.00529579	0.000212	0.0018184
GOTERM_BP_DIRECT	GO:0070374~positive regulation of ERK1 and ERK2 cascade	48	1.83838	9.93e-07	ENSG00000135218, ENSG00000197405, ENSG00000172156, ENSG00000113721, ENSG00000198400, ENSG00000170955, ENSG00000172724, ENSG00000156427, ENSG00000143185, ENSG00000163823, ENSG00000127472, ENSG00000168961, ENSG00000026508, ENSG00000100311, ENSG00000170962, ENSG00000137486, ENSG00000113161, ENSG00000164619, ENSG00000189292, ENSG00000182578, ENSG00000037280, ENSG00000136244, ENSG00000117090, ENSG0000…	2216	175	16792	2.07843	0.00557101	0.000215	0.00191317
GOTERM_BP_DIRECT	GO:0007267~cell-cell signaling	62	2.37457	1.74e-06	ENSG00000160013, ENSG00000183918, ENSG00000165474, ENSG00000106018, ENSG00000135744, ENSG00000089012, ENSG00000138755, ENSG00000114013, ENSG00000124882, ENSG00000160255, ENSG00000122641, ENSG00000120907, ENSG00000123610, ENSG00000138792, ENSG00000136099, ENSG00000150782, ENSG00000127743, ENSG00000102962, ENSG00000087494, ENSG00000173372, ENSG00000125657, ENSG00000120156, ENSG00000132704, ENSG0000…	2216	254	16792	1.84965	0.00976928	0.000364	0.003362
GOTERM_BP_DIRECT	GO:0030335~positive regulation of cell migration	49	1.87668	1.89e-06	ENSG00000085741, ENSG00000058085, ENSG00000184845, ENSG00000170962, ENSG00000161638, ENSG00000123610, ENSG00000091136, ENSG00000159753, ENSG00000133067, ENSG00000184731, ENSG00000134853, ENSG00000000938, ENSG00000108821, ENSG00000185652, ENSG00000126218, ENSG00000170989, ENSG00000133818, ENSG00000102755, ENSG00000091409, ENSG00000140945, ENSG00000172156, ENSG00000122861, ENSG00000166949, ENSG0000…	2216	184	16792	2.01795	0.0105879	0.00038	0.0036452
GOTERM_BP_DIRECT	GO:0007568~aging	45	1.72348	2.67e-06	ENSG00000158528, ENSG00000113448, ENSG00000198400, ENSG00000135744, ENSG00000198899, ENSG00000137672, ENSG00000137673, ENSG00000145936, ENSG00000136160, ENSG00000121742, ENSG00000114013, ENSG00000109819, ENSG00000110680, ENSG00000113161, ENSG00000160255, ENSG00000181019, ENSG00000136244, ENSG00000149131, ENSG00000179583, ENSG00000132386, ENSG00000178999, ENSG00000186847, ENSG00000120907, ENSG0000…	2216	165	16792	2.06662	0.0149083	0.000518	0.00514384
GOTERM_BP_DIRECT	GO:0042110~T cell activation	20	0.76599	3.11e-06	ENSG00000167984, ENSG00000115085, ENSG00000160654, ENSG00000125735, ENSG00000166949, ENSG00000153563, ENSG00000197635, ENSG00000015285, ENSG00000172116, ENSG00000105851, ENSG00000113263, ENSG00000198851, ENSG00000114013, ENSG00000173762, ENSG00000117091, ENSG00000113494, ENSG00000101082, ENSG00000116824, ENSG00000196684, ENSG00000049768	2216	47	16792	3.22452	0.0173238	0.000582	0.00598454
GOTERM_BP_DIRECT	GO:0042102~positive regulation of T cell proliferation	23	0.880889	3.66e-06	ENSG00000159753, ENSG00000197471, ENSG00000081237, ENSG00000122122, ENSG00000013725, ENSG00000123338, ENSG00000198286, ENSG00000102524, ENSG00000172724, ENSG00000135046, ENSG00000198851, ENSG00000135077, ENSG00000164136, ENSG00000102879, ENSG00000162692, ENSG00000010610, ENSG00000136244, ENSG00000102245, ENSG00000090776, ENSG00000158473, ENSG00000168071, ENSG00000105639, ENSG00000178562	2216	60	16792	2.90475	0.0203712	0.000664	0.00704814
GOTERM_BP_DIRECT	GO:0010881~regulation of cardiac muscle contraction by regulation of the release of sequestered calcium ion	12	0.459594	5.6e-06	ENSG00000213366, ENSG00000155962, ENSG00000018625, ENSG00000151067, ENSG00000145362, ENSG00000183023, ENSG00000198626, ENSG00000198363, ENSG00000118729, ENSG00000119782, ENSG00000130528, ENSG00000198523	2216	19	16792	4.78586	0.0309936	0.000983	0.0107815
GOTERM_BP_DIRECT	GO:0007229~integrin-mediated signaling pathway	31	1.18728	6.68e-06	ENSG00000084636, ENSG00000011600, ENSG00000101336, ENSG00000142303, ENSG00000064201, ENSG00000073712, ENSG00000115956, ENSG00000143127, ENSG00000160255, ENSG00000008277, ENSG00000158869, ENSG00000161638, ENSG00000135424, ENSG00000259207, ENSG00000005844, ENSG00000137809, ENSG00000213949, ENSG00000005884, ENSG00000077943, ENSG00000077942, ENSG00000184304, ENSG00000149781, ENSG00000133246, ENSG0000…	2216	99	16792	2.37279	0.0368983	0.00113863	0.0128745
GOTERM_BP_DIRECT	GO:0016525~negative regulation of angiogenesis	23	0.880889	6.81e-06	ENSG00000105894, ENSG00000133710, ENSG00000108691, ENSG00000177464, ENSG00000066056, ENSG00000134871, ENSG00000135744, ENSG00000214548, ENSG00000113140, ENSG00000120156, ENSG00000249751, ENSG00000152804, ENSG00000169418, ENSG00000152270, ENSG00000181790, ENSG00000121807, ENSG00000142515, ENSG00000137573, ENSG00000010327, ENSG00000132386, ENSG00000169031, ENSG00000169245, ENSG00000011465	2216	62	16792	2.81105	0.0375896	0.00112626	0.0131203
GOTERM_BP_DIRECT	GO:0043406~positive regulation of MAP kinase activity	22	0.842589	1.04e-05	ENSG00000150594, ENSG00000113721, ENSG00000081189, ENSG00000138735, ENSG00000077782, ENSG00000105851, ENSG00000129474, ENSG00000124205, ENSG00000141506, ENSG00000188906, ENSG00000156427, ENSG00000276231, ENSG00000100311, ENSG00000170962, ENSG00000138685, ENSG00000157404, ENSG00000102755, ENSG00000272398, ENSG00000182585, ENSG00000176490, ENSG00000009694, ENSG00000122025	2216	59	16792	2.82555	0.0567153	0.00166681	0.0199934
GOTERM_BP_DIRECT	GO:0030574~collagen catabolic process	23	0.880889	1.22e-05	ENSG00000142156, ENSG00000123342, ENSG00000163131, ENSG00000142173, ENSG00000130635, ENSG00000204262, ENSG00000134871, ENSG00000187498, ENSG00000204291, ENSG00000143387, ENSG00000163359, ENSG00000197467, ENSG00000108821, ENSG00000100985, ENSG00000087245, ENSG00000137673, ENSG00000080573, ENSG00000087116, ENSG00000171812, ENSG00000144810, ENSG00000081052, ENSG00000164692, ENSG00000169031	2216	64	16792	2.72321	0.066581	0.00191209	0.0235932
GOTERM_BP_DIRECT	GO:0006937~regulation of muscle contraction	10	0.382995	1.27e-05	ENSG00000101470, ENSG00000004776, ENSG00000077157, ENSG00000130598, ENSG00000114854, ENSG00000130595, ENSG00000140416, ENSG00000101335, ENSG00000197043, ENSG00000180616	2216	14	16792	5.41258	0.0691646	0.00193523	0.0245422
GOTERM_BP_DIRECT	GO:0086091~regulation of heart rate by cardiac conduction	16	0.612792	1.46e-05	ENSG00000151067, ENSG00000145362, ENSG00000046604, ENSG00000183873, ENSG00000096696, ENSG00000134755, ENSG00000162989, ENSG00000166257, ENSG00000173801, ENSG00000171385, ENSG00000153956, ENSG00000265107, ENSG00000053918, ENSG00000055118, ENSG00000165995, ENSG00000175538	2216	35	16792	3.46405	0.0789189	0.00216101	0.0281488
GOTERM_BP_DIRECT	GO:0007409~axonogenesis	30	1.14899	1.57e-05	ENSG00000164742, ENSG00000197956, ENSG00000169783, ENSG00000170382, ENSG00000166313, ENSG00000139329, ENSG00000179542, ENSG00000160307, ENSG00000196358, ENSG00000160460, ENSG00000171791, ENSG00000184564, ENSG00000142192, ENSG00000181790, ENSG00000165379, ENSG00000077264, ENSG00000188783, ENSG00000160469, ENSG00000174672, ENSG00000144619, ENSG00000121871, ENSG00000127083, ENSG00000154764, ENSG0000…	2216	98	16792	2.31968	0.0846049	0.00226409	0.0302689
GOTERM_BP_DIRECT	GO:0045766~positive regulation of angiogenesis	33	1.26388	2.35e-05	ENSG00000115008, ENSG00000197405, ENSG00000172156, ENSG00000240583, ENSG00000100292, ENSG00000198400, ENSG00000079337, ENSG00000171860, ENSG00000165168, ENSG00000092009, ENSG00000160255, ENSG00000124212, ENSG00000166501, ENSG00000131477, ENSG00000133048, ENSG00000139567, ENSG00000128052, ENSG00000164867, ENSG00000184304, ENSG00000106991, ENSG00000143878, ENSG00000120156, ENSG00000174059, ENSG0000…	2216	115	16792	2.17445	0.123788	0.00329824	0.0452452
GOTERM_BP_DIRECT	GO:0042493~response to drug	67	2.56607	2.44e-05	ENSG00000117724, ENSG00000183023, ENSG00000137563, ENSG00000004468, ENSG00000184845, ENSG00000163235, ENSG00000121769, ENSG00000114013, ENSG00000182866, ENSG00000101096, ENSG00000122641, ENSG00000108602, ENSG00000102699, ENSG00000120907, ENSG00000005884, ENSG00000198727, ENSG00000006071, ENSG00000118777, ENSG00000166741, ENSG00000123338, ENSG00000170370, ENSG00000187486, ENSG00000108821, ENSG0000…	2216	304	16792	1.67007	0.128375	0.00334551	0.0470418
GOTERM_BP_DIRECT	GO:0045087~innate immune response	88	3.37036	2.45e-05	ENSG00000173369, ENSG00000096063, ENSG00000183918, ENSG00000013725, ENSG00000011600, ENSG00000019169, ENSG00000132465, ENSG00000122585, ENSG00000196664, ENSG00000066294, ENSG00000160307, ENSG00000154589, ENSG00000182866, ENSG00000090659, ENSG00000159403, ENSG00000158869, ENSG00000157601, ENSG00000166523, ENSG00000254415, ENSG00000105639, ENSG00000205403, ENSG00000124256, ENSG00000182511, ENSG0000…	2216	430	16792	1.55077	0.128971	0.00328222	0.0472758
GOTERM_BP_DIRECT	GO:0071560~cellular response to transforming growth factor beta stimulus	19	0.727691	2.69e-05	ENSG00000166147, ENSG00000260428, ENSG00000139567, ENSG00000135925, ENSG00000154764, ENSG00000134532, ENSG00000081189, ENSG00000134871, ENSG00000105989, ENSG00000108821, ENSG00000181195, ENSG00000163815, ENSG00000186642, ENSG00000170962, ENSG00000148677, ENSG00000109819, ENSG00000133110, ENSG00000176105, ENSG00000172572	2216	49	16792	2.93826	0.14025	0.0035081	0.0517372
GOTERM_BP_DIRECT	GO:0006198~cAMP catabolic process	10	0.382995	2.81e-05	ENSG00000186642, ENSG00000152270, ENSG00000123360, ENSG00000171408, ENSG00000113448, ENSG00000115252, ENSG00000113231, ENSG00000065989, ENSG00000128655, ENSG00000172572	2216	15	16792	5.05174	0.146261	0.00358742	0.0541388
GOTERM_BP_DIRECT	GO:0008015~blood circulation	18	0.689391	2.94e-05	ENSG00000128917, ENSG00000166148, ENSG00000139567, ENSG00000107562, ENSG00000171860, ENSG00000124205, ENSG00000122585, ENSG00000198523, ENSG00000173917, ENSG00000148680, ENSG00000143185, ENSG00000049540, ENSG00000226306, ENSG00000149131, ENSG00000164128, ENSG00000169031, ENSG00000169245, ENSG00000151702	2216	45	16792	3.03105	0.152262	0.00366403	0.0565532
GOTERM_BP_DIRECT	GO:0008285~negative regulation of cell proliferation	82	3.14056	3.07e-05	ENSG00000115008, ENSG00000122180, ENSG00000089012, ENSG00000214548, ENSG00000165891, ENSG00000094804, ENSG00000136492, ENSG00000197256, ENSG00000121769, ENSG00000124882, ENSG00000122641, ENSG00000169031, ENSG00000120907, ENSG00000119699, ENSG00000213949, ENSG00000049768, ENSG00000008226, ENSG00000139567, ENSG00000141052, ENSG00000111077, ENSG00000003756, ENSG00000087494, ENSG00000133321, ENSG0000…	2216	396	16792	1.5691	0.158845	0.00375336	0.0592212
GOTERM_BP_DIRECT	GO:0006935~chemotaxis	34	1.30218	3.32e-05	ENSG00000197405, ENSG00000107562, ENSG00000172156, ENSG00000122861, ENSG00000171860, ENSG00000171051, ENSG00000138755, ENSG00000249751, ENSG00000172215, ENSG00000163823, ENSG00000166091, ENSG00000168961, ENSG00000106538, ENSG00000091317, ENSG00000121807, ENSG00000169248, ENSG00000169245, ENSG00000182511, ENSG00000108691, ENSG00000174600, ENSG00000197471, ENSG00000102962, ENSG00000160791, ENSG0000…	2216	122	16792	2.11179	0.170324	0.00396487	0.0639238
GOTERM_BP_DIRECT	GO:0048661~positive regulation of smooth muscle cell proliferation	21	0.80429	4.99e-05	ENSG00000150782, ENSG00000140945, ENSG00000113721, ENSG00000100292, ENSG00000068024, ENSG00000074181, ENSG00000198959, ENSG00000064989, ENSG00000119508, ENSG00000170989, ENSG00000100311, ENSG00000170962, ENSG00000109819, ENSG00000124882, ENSG00000113161, ENSG00000166831, ENSG00000125257, ENSG00000138685, ENSG00000017427, ENSG00000136244, ENSG00000164171	2216	60	16792	2.65217	0.244965	0.00583689	0.0961826
GOTERM_BP_DIRECT	GO:0008217~regulation of blood pressure	22	0.842589	5.52e-05	ENSG00000131477, ENSG00000018625, ENSG00000139567, ENSG00000108405, ENSG00000164867, ENSG00000100292, ENSG00000135744, ENSG00000164308, ENSG00000159640, ENSG00000122585, ENSG00000174059, ENSG00000102032, ENSG00000111664, ENSG00000169418, ENSG00000136160, ENSG00000151617, ENSG00000244734, ENSG00000110680, ENSG00000107796, ENSG00000159899, ENSG00000164692, ENSG00000164128	2216	65	16792	2.56473	0.266798	0.00631332	0.106221
GOTERM_BP_DIRECT	GO:0060326~cell chemotaxis	22	0.842589	5.52e-05	ENSG00000108691, ENSG00000197405, ENSG00000187474, ENSG00000107562, ENSG00000113721, ENSG00000106991, ENSG00000134853, ENSG00000171860, ENSG00000171051, ENSG00000136999, ENSG00000154928, ENSG00000144891, ENSG00000141480, ENSG00000172724, ENSG00000138755, ENSG00000019991, ENSG00000100311, ENSG00000157404, ENSG00000162692, ENSG00000110934, ENSG00000137077, ENSG00000169245	2216	65	16792	2.56473	0.266798	0.00631332	0.106221
GOTERM_BP_DIRECT	GO:0001771~immunological synapse formation	8	0.306396	5.73e-05	ENSG00000180644, ENSG00000107099, ENSG00000013725, ENSG00000134516, ENSG00000102879, ENSG00000154928, ENSG00000137077, ENSG00000172724	2216	10	16792	6.06209	0.275775	0.00643229	0.110435
GOTERM_BP_DIRECT	GO:1903779~regulation of cardiac conduction	20	0.76599	5.81e-05	ENSG00000069431, ENSG00000198838, ENSG00000018625, ENSG00000183023, ENSG00000137726, ENSG00000135744, ENSG00000187486, ENSG00000186439, ENSG00000198523, ENSG00000169418, ENSG00000074370, ENSG00000104936, ENSG00000143318, ENSG00000198626, ENSG00000159899, ENSG00000150995, ENSG00000198363, ENSG00000118729, ENSG00000119782, ENSG00000129244	2216	56	16792	2.70629	0.278989	0.00639322	0.111957
GOTERM_BP_DIRECT	GO:0030168~platelet activation	32	1.22558	6.09e-05	ENSG00000185010, ENSG00000108405, ENSG00000105851, ENSG00000153933, ENSG00000156049, ENSG00000137672, ENSG00000164930, ENSG00000182866, ENSG00000137486, ENSG00000158869, ENSG00000150995, ENSG00000166501, ENSG00000259207, ENSG00000127533, ENSG00000164692, ENSG00000136244, ENSG00000102245, ENSG00000010278, ENSG00000043462, ENSG00000150594, ENSG00000110799, ENSG00000181467, ENSG00000143878, ENSG0000…	2216	115	16792	2.10855	0.290077	0.00656679	0.117258
GOTERM_BP_DIRECT	GO:0001503~ossification	25	0.957488	6.48e-05	ENSG00000167244, ENSG00000196923, ENSG00000122180, ENSG00000204262, ENSG00000113140, ENSG00000163815, ENSG00000100985, ENSG00000171791, ENSG00000128606, ENSG00000101265, ENSG00000159899, ENSG00000118785, ENSG00000140937, ENSG00000107789, ENSG00000101938, ENSG00000111341, ENSG00000162733, ENSG00000126351, ENSG00000182197, ENSG00000054938, ENSG00000012223, ENSG00000101144, ENSG00000183160, ENSG0000…	2216	80	16792	2.36801	0.305404	0.00685236	0.124724
GOTERM_BP_DIRECT	GO:0030336~negative regulation of cell migration	28	1.07239	6.65e-05	ENSG00000105894, ENSG00000085741, ENSG00000130303, ENSG00000066056, ENSG00000168675, ENSG00000090539, ENSG00000154096, ENSG00000102572, ENSG00000149177, ENSG00000174348, ENSG00000171791, ENSG00000144339, ENSG00000187391, ENSG00000139567, ENSG00000106991, ENSG00000181467, ENSG00000145147, ENSG00000113657, ENSG00000143878, ENSG00000162892, ENSG00000145423, ENSG00000089225, ENSG00000186832, ENSG0000…	2216	95	16792	2.2334	0.312099	0.00690404	0.128037
GOTERM_BP_DIRECT	GO:0008277~regulation of G-protein coupled receptor protein signaling pathway	16	0.612792	6.74e-05	ENSG00000171777, ENSG00000150681, ENSG00000131477, ENSG00000168243, ENSG00000090104, ENSG00000198873, ENSG00000143248, ENSG00000132329, ENSG00000122679, ENSG00000116741, ENSG00000147509, ENSG00000182621, ENSG00000143333, ENSG00000108370, ENSG00000076344, ENSG00000176533	2216	39	16792	3.10877	0.315607	0.00687126	0.129785
GOTERM_BP_DIRECT	GO:0001666~response to hypoxia	42	1.60858	9.81e-05	ENSG00000161544, ENSG00000107562, ENSG00000122861, ENSG00000166949, ENSG00000187848, ENSG00000100292, ENSG00000129474, ENSG00000214274, ENSG00000156113, ENSG00000004468, ENSG00000067225, ENSG00000087245, ENSG00000162909, ENSG00000107438, ENSG00000150995, ENSG00000166501, ENSG00000109610, ENSG00000151694, ENSG00000129993, ENSG00000119699, ENSG00000108602, ENSG00000131477, ENSG00000198727, ENSG0000…	2216	172	16792	1.85035	0.424024	0.00980324	0.188754
GOTERM_BP_DIRECT	GO:0008283~cell proliferation	75	2.87246	9.84e-05	ENSG00000115008, ENSG00000164045, ENSG00000117724, ENSG00000122585, ENSG00000102524, ENSG00000152804, ENSG00000163235, ENSG00000160307, ENSG00000156970, ENSG00000166974, ENSG00000169031, ENSG00000198176, ENSG00000065328, ENSG00000138792, ENSG00000182511, ENSG00000171777, ENSG00000027869, ENSG00000101670, ENSG00000048462, ENSG00000134460, ENSG00000019582, ENSG00000108773, ENSG00000087085, ENSG0000…	2216	366	16792	1.55279	0.42523	0.00966849	0.18947
GOTERM_BP_DIRECT	GO:0050731~positive regulation of peptidyl-tyrosine phosphorylation	25	0.957488	0.0001	ENSG00000135218, ENSG00000167244, ENSG00000162407, ENSG00000019582, ENSG00000135744, ENSG00000136960, ENSG00000185652, ENSG00000180353, ENSG00000141480, ENSG00000198851, ENSG00000154188, ENSG00000019991, ENSG00000026508, ENSG00000100311, ENSG00000189056, ENSG00000140285, ENSG00000161638, ENSG00000010610, ENSG00000176105, ENSG00000259207, ENSG00000017427, ENSG00000136244, ENSG00000157193, ENSG0000…	2216	82	16792	2.31025	0.430148	0.00964933	0.192408
GOTERM_BP_DIRECT	GO:0002407~dendritic cell chemotaxis	10	0.382995	0.000106	ENSG00000163823, ENSG00000121966, ENSG00000160791, ENSG00000142185, ENSG00000105851, ENSG00000121807, ENSG00000169508, ENSG00000137077, ENSG00000172724, ENSG00000126353	2216	17	16792	4.45742	0.450392	0.0100936	0.20477
GOTERM_BP_DIRECT	GO:0060048~cardiac muscle contraction	17	0.651092	0.000117	ENSG00000168530, ENSG00000018625, ENSG00000173991, ENSG00000159251, ENSG00000183023, ENSG00000183873, ENSG00000166257, ENSG00000160808, ENSG00000092054, ENSG00000130598, ENSG00000198626, ENSG00000114854, ENSG00000155657, ENSG00000053918, ENSG00000140416, ENSG00000118729, ENSG00000055118	2216	45	16792	2.86266	0.482636	0.0109234	0.22543
GOTERM_BP_DIRECT	GO:0050853~B cell receptor signaling pathway	19	0.727691	0.000117	ENSG00000115085, ENSG00000081237, ENSG00000177455, ENSG00000123338, ENSG00000105369, ENSG00000081189, ENSG00000004468, ENSG00000086730, ENSG00000010671, ENSG00000235568, ENSG00000007312, ENSG00000182866, ENSG00000171791, ENSG00000163599, ENSG00000101096, ENSG00000166501, ENSG00000136573, ENSG00000131378, ENSG00000163563	2216	54	16792	2.6662	0.483316	0.0107666	0.22588
GOTERM_BP_DIRECT	GO:0019835~cytolysis	11	0.421295	0.000138	ENSG00000180644, ENSG00000197540, ENSG00000100450, ENSG00000090382, ENSG00000100453, ENSG00000145649, ENSG00000039537, ENSG00000089041, ENSG00000100342, ENSG00000112936, ENSG00000108960	2216	21	16792	3.96923	0.538812	0.0124055	0.264697
GOTERM_BP_DIRECT	GO:0050927~positive regulation of positive chemotaxis	8	0.306396	0.00014	ENSG00000170989, ENSG00000164251, ENSG00000140945, ENSG00000166949, ENSG00000128052, ENSG00000183813, ENSG00000164171, ENSG00000140538	2216	11	16792	5.51099	0.544259	0.012396	0.268755
GOTERM_BP_DIRECT	GO:0007156~homophilic cell adhesion via plasma membrane adhesion molecules	39	1.49368	0.000142	ENSG00000138650, ENSG00000113361, ENSG00000149564, ENSG00000080854, ENSG00000134762, ENSG00000140945, ENSG00000046604, ENSG00000113248, ENSG00000066294, ENSG00000143126, ENSG00000218336, ENSG00000181847, ENSG00000113555, ENSG00000071991, ENSG00000136099, ENSG00000140937, ENSG00000118946, ENSG00000169851, ENSG00000040731, ENSG00000062038, ENSG00000196159, ENSG00000134757, ENSG00000151376, ENSG0000…	2216	158	16792	1.87042	0.550666	0.012422	0.27359
GOTERM_BP_DIRECT	GO:0007517~muscle organ development	26	0.995787	0.00015	ENSG00000117724, ENSG00000081189, ENSG00000163359, ENSG00000196569, ENSG00000158186, ENSG00000184271, ENSG00000183963, ENSG00000170681, ENSG00000135424, ENSG00000177238, ENSG00000169245, ENSG00000137809, ENSG00000149591, ENSG00000163132, ENSG00000087085, ENSG00000150051, ENSG00000170624, ENSG00000108823, ENSG00000196557, ENSG00000109846, ENSG00000109063, ENSG00000022267, ENSG00000017427, ENSG0000…	2216	89	16792	2.21369	0.569504	0.0128827	0.288217
GOTERM_BP_DIRECT	GO:0045214~sarcomere organization	13	0.497894	0.000159	ENSG00000140795, ENSG00000171345, ENSG00000122367, ENSG00000143318, ENSG00000148677, ENSG00000173991, ENSG00000109063, ENSG00000155657, ENSG00000077522, ENSG00000140416, ENSG00000118729, ENSG00000239474, ENSG00000165410	2216	29	16792	3.39686	0.59023	0.0134266	0.305064
GOTERM_BP_DIRECT	GO:0030308~negative regulation of cell growth	32	1.22558	0.000169	ENSG00000057019, ENSG00000179833, ENSG00000168243, ENSG00000158825, ENSG00000085741, ENSG00000130303, ENSG00000166949, ENSG00000161055, ENSG00000135744, ENSG00000136999, ENSG00000166313, ENSG00000149177, ENSG00000169418, ENSG00000171791, ENSG00000077684, ENSG00000122641, ENSG00000124762, ENSG00000164736, ENSG00000197380, ENSG00000139567, ENSG00000163132, ENSG00000145147, ENSG00000134533, ENSG0000…	2216	121	16792	2.004	0.614207	0.0141152	0.325648
GOTERM_BP_DIRECT	GO:0008284~positive regulation of cell proliferation	90	3.44696	0.000175	ENSG00000058085, ENSG00000151632, ENSG00000089012, ENSG00000101336, ENSG00000174807, ENSG00000102524, ENSG00000163235, ENSG00000136160, ENSG00000160307, ENSG00000114013, ENSG00000170962, ENSG00000124882, ENSG00000140285, ENSG00000037280, ENSG00000108602, ENSG00000122025, ENSG00000113594, ENSG00000166148, ENSG00000118193, ENSG00000141052, ENSG00000167992, ENSG00000087494, ENSG00000197635, ENSG0000…	2216	466	16792	1.46349	0.625883	0.0143546	0.336138
GOTERM_BP_DIRECT	GO:0006939~smooth muscle contraction	10	0.382995	0.000188	ENSG00000162341, ENSG00000151617, ENSG00000113448, ENSG00000065534, ENSG00000171596, ENSG00000183963, ENSG00000119782, ENSG00000133392, ENSG00000120907, ENSG00000148680	2216	18	16792	4.20979	0.652543	0.0152037	0.361366
GOTERM_BP_DIRECT	GO:0016477~cell migration	41	1.57028	0.000208	ENSG00000035499, ENSG00000113721, ENSG00000130635, ENSG00000128567, ENSG00000077782, ENSG00000136167, ENSG00000214274, ENSG00000115884, ENSG00000174807, ENSG00000173801, ENSG00000170312, ENSG00000162512, ENSG00000101096, ENSG00000259207, ENSG00000157554, ENSG00000105639, ENSG00000138792, ENSG00000169439, ENSG00000159753, ENSG00000183098, ENSG00000155849, ENSG00000128578, ENSG00000140368, ENSG0000…	2216	172	16792	1.80629	0.689251	0.0165581	0.399459
GOTERM_BP_DIRECT	GO:0000187~activation of MAPK activity	29	1.11069	0.000234	ENSG00000185527, ENSG00000197405, ENSG00000145861, ENSG00000171051, ENSG00000140538, ENSG00000188906, ENSG00000163235, ENSG00000170312, ENSG00000137486, ENSG00000170425, ENSG00000130829, ENSG00000077264, ENSG00000143125, ENSG00000119699, ENSG00000164086, ENSG00000213949, ENSG00000019582, ENSG00000089041, ENSG00000185652, ENSG00000019991, ENSG00000114738, ENSG00000121966, ENSG00000139318, ENSG0000…	2216	107	16792	2.05375	0.731883	0.0183691	0.449778
GOTERM_BP_DIRECT	GO:0045840~positive regulation of mitotic nuclear division	12	0.459594	0.000236	ENSG00000163235, ENSG00000115008, ENSG00000167244, ENSG00000100311, ENSG00000124882, ENSG00000113721, ENSG00000017427, ENSG00000137804, ENSG00000124205, ENSG00000182585, ENSG00000087586, ENSG00000178562	2216	26	16792	3.49736	0.734238	0.0182366	0.452786
GOTERM_BP_DIRECT	GO:0033627~cell adhesion mediated by integrin	9	0.344696	0.000246	ENSG00000166147, ENSG00000084636, ENSG00000161638, ENSG00000259207, ENSG00000151694, ENSG00000136999, ENSG00000091409, ENSG00000164171, ENSG00000137809	2216	15	16792	4.54657	0.748781	0.0187458	0.471969
GOTERM_BP_DIRECT	GO:0030199~collagen fibril organization	15	0.574493	0.000276	ENSG00000187955, ENSG00000260428, ENSG00000182718, ENSG00000130635, ENSG00000204262, ENSG00000157766, ENSG00000162733, ENSG00000108821, ENSG00000139329, ENSG00000143196, ENSG00000080573, ENSG00000145423, ENSG00000087116, ENSG00000164692, ENSG00000122176	2216	39	16792	2.91447	0.788113	0.0207506	0.529988
GOTERM_BP_DIRECT	GO:0032496~response to lipopolysaccharide	39	1.49368	0.000319	ENSG00000156234, ENSG00000197405, ENSG00000160013, ENSG00000162551, ENSG00000007908, ENSG00000174175, ENSG00000018280, ENSG00000013725, ENSG00000113140, ENSG00000138755, ENSG00000125384, ENSG00000139193, ENSG00000121742, ENSG00000168961, ENSG00000154589, ENSG00000189334, ENSG00000177189, ENSG00000169248, ENSG00000151694, ENSG00000169245, ENSG00000006071, ENSG00000186827, ENSG00000110324, ENSG0000…	2216	164	16792	1.80199	0.834077	0.0236653	0.613253
GOTERM_BP_DIRECT	GO:0043552~positive regulation of phosphatidylinositol 3-kinase activity	13	0.497894	0.000334	ENSG00000183578, ENSG00000113721, ENSG00000134853, ENSG00000000938, ENSG00000120156, ENSG00000172724, ENSG00000126353, ENSG00000100311, ENSG00000157404, ENSG00000138685, ENSG00000102755, ENSG00000137077, ENSG00000122025	2216	31	16792	3.17771	0.847703	0.0244581	0.642414
GOTERM_BP_DIRECT	GO:0008016~regulation of heart contraction	13	0.497894	0.000334	ENSG00000121068, ENSG00000048740, ENSG00000126351, ENSG00000196557, ENSG00000198523, ENSG00000173641, ENSG00000104936, ENSG00000053918, ENSG00000151090, ENSG00000175084, ENSG00000140416, ENSG00000087258, ENSG00000171476	2216	31	16792	3.17771	0.847703	0.0244581	0.642414
GOTERM_BP_DIRECT	GO:0048146~positive regulation of fibroblast proliferation	18	0.689391	0.00039	ENSG00000182718, ENSG00000019582, ENSG00000077942, ENSG00000113721, ENSG00000240583, ENSG00000197956, ENSG00000105989, ENSG00000134853, ENSG00000135744, ENSG00000134057, ENSG00000162733, ENSG00000094804, ENSG00000100311, ENSG00000170962, ENSG00000124882, ENSG00000017427, ENSG00000124762, ENSG00000070193	2216	54	16792	2.52587	0.888566	0.0280955	0.748655
GOTERM_BP_DIRECT	GO:0051897~positive regulation of protein kinase B signaling	24	0.919188	0.000407	ENSG00000034971, ENSG00000167244, ENSG00000150782, ENSG00000183578, ENSG00000133048, ENSG00000105851, ENSG00000151632, ENSG00000184731, ENSG00000105419, ENSG00000173918, ENSG00000120156, ENSG00000180353, ENSG00000141506, ENSG00000141480, ENSG00000172724, ENSG00000126353, ENSG00000154188, ENSG00000149177, ENSG00000126218, ENSG00000138685, ENSG00000136244, ENSG00000137077, ENSG00000178562, ENSG0000…	2216	84	16792	2.16503	0.898505	0.0289041	0.780403
GOTERM_BP_DIRECT	GO:0051482~positive regulation of cytosolic calcium ion concentration involved in phospholipase C-activating G-protein coupled signaling pathway	12	0.459594	0.000509	ENSG00000170989, ENSG00000078589, ENSG00000164251, ENSG00000177464, ENSG00000110680, ENSG00000182162, ENSG00000144230, ENSG00000127533, ENSG00000198959, ENSG00000140030, ENSG00000184845, ENSG00000144891	2216	28	16792	3.24755	0.942883	0.0355874	0.975557
GOTERM_BP_DIRECT	GO:0051056~regulation of small GTPase mediated signal transduction	33	1.26388	0.000524	ENSG00000071205, ENSG00000161800, ENSG00000113319, ENSG00000110237, ENSG00000114346, ENSG00000035499, ENSG00000175899, ENSG00000123329, ENSG00000137727, ENSG00000173848, ENSG00000129675, ENSG00000186517, ENSG00000116574, ENSG00000031081, ENSG00000163219, ENSG00000173156, ENSG00000164691, ENSG00000105137, ENSG00000136895, ENSG00000138639, ENSG00000075884, ENSG00000066248, ENSG00000111348, ENSG0000…	2216	134	16792	1.86613	0.947738	0.0362213	1.00568
GOTERM_BP_DIRECT	GO:0042130~negative regulation of T cell proliferation	14	0.536193	0.000575	ENSG00000196126, ENSG00000134460, ENSG00000197471, ENSG00000138735, ENSG00000198502, ENSG00000174564, ENSG00000135077, ENSG00000155659, ENSG00000124145, ENSG00000163599, ENSG00000117215, ENSG00000136235, ENSG00000131203, ENSG00000049768	2216	37	16792	2.86721	0.96076	0.0391874	1.10278
GOTERM_BP_DIRECT	GO:0070098~chemokine-mediated signaling pathway	21	0.80429	0.000638	ENSG00000156234, ENSG00000174600, ENSG00000108691, ENSG00000102962, ENSG00000160791, ENSG00000172156, ENSG00000107562, ENSG00000144230, ENSG00000172724, ENSG00000138755, ENSG00000172215, ENSG00000143185, ENSG00000163823, ENSG00000121966, ENSG00000183813, ENSG00000213088, ENSG00000121807, ENSG00000121797, ENSG00000169248, ENSG00000137077, ENSG00000169245	2216	71	16792	2.24127	0.972356	0.0428167	1.22135
GOTERM_BP_DIRECT	GO:0046069~cGMP catabolic process	6	0.229797	0.000662	ENSG00000186642, ENSG00000123360, ENSG00000115252, ENSG00000138735, ENSG00000128655, ENSG00000160191	2216	7	16792	6.4951	0.975957	0.043921	1.26855
GOTERM_BP_DIRECT	GO:0043305~negative regulation of mast cell degranulation	6	0.229797	0.000662	ENSG00000066294, ENSG00000168961, ENSG00000123496, ENSG00000100292, ENSG00000167851, ENSG00000103241	2216	7	16792	6.4951	0.975957	0.043921	1.26855
GOTERM_BP_DIRECT	GO:0045860~positive regulation of protein kinase activity	16	0.612792	0.000719	ENSG00000138778, ENSG00000158528, ENSG00000173406, ENSG00000081237, ENSG00000162733, ENSG00000172724, ENSG00000126353, ENSG00000108960, ENSG00000189056, ENSG00000124145, ENSG00000124882, ENSG00000101265, ENSG00000010610, ENSG00000137077, ENSG00000124762, ENSG00000043462	2216	47	16792	2.57961	0.98254	0.0470457	1.37666
GOTERM_BP_DIRECT	GO:0042113~B cell activation	12	0.459594	0.000723	ENSG00000115085, ENSG00000114013, ENSG00000130303, ENSG00000105369, ENSG00000166501, ENSG00000068024, ENSG00000161405, ENSG00000086730, ENSG00000010671, ENSG00000048052, ENSG00000122188, ENSG00000153064	2216	29	16792	3.13557	0.982874	0.0467224	1.3832
GOTERM_BP_DIRECT	GO:0031589~cell-substrate adhesion	9	0.344696	0.000726	ENSG00000110799, ENSG00000102879, ENSG00000161638, ENSG00000259207, ENSG00000154928, ENSG00000091409, ENSG00000164171, ENSG00000154188, ENSG00000136286	2216	17	16792	4.01168	0.983176	0.046389	1.3892
GOTERM_BP_DIRECT	GO:0001501~skeletal system development	33	1.26388	0.000788	ENSG00000167244, ENSG00000162551, ENSG00000204262, ENSG00000077782, ENSG00000157766, ENSG00000074047, ENSG00000265107, ENSG00000069011, ENSG00000090539, ENSG00000100985, ENSG00000101265, ENSG00000188783, ENSG00000177189, ENSG00000164692, ENSG00000049089, ENSG00000140937, ENSG00000166147, ENSG00000266524, ENSG00000174600, ENSG00000173714, ENSG00000087494, ENSG00000068024, ENSG00000108821, ENSG0000…	2216	137	16792	1.82527	0.988144	0.0496988	1.50732
GOTERM_BP_DIRECT	GO:0010951~negative regulation of endopeptidase activity	30	1.14899	0.000879	ENSG00000188488, ENSG00000121552, ENSG00000153113, ENSG00000057149, ENSG00000130303, ENSG00000055955, ENSG00000173714, ENSG00000206075, ENSG00000175899, ENSG00000204397, ENSG00000215018, ENSG00000135744, ENSG00000164611, ENSG00000197632, ENSG00000163359, ENSG00000196104, ENSG00000125730, ENSG00000102032, ENSG00000152377, ENSG00000160111, ENSG00000167642, ENSG00000142192, ENSG00000123243, ENSG0000…	2216	121	16792	1.87875	0.99291	0.0546868	1.68057
GOTERM_BP_DIRECT	GO:0043588~skin development	13	0.497894	0.000889	ENSG00000005884, ENSG00000080573, ENSG00000188910, ENSG00000135925, ENSG00000165300, ENSG00000164488, ENSG00000087116, ENSG00000117425, ENSG00000130635, ENSG00000204262, ENSG00000116133, ENSG00000173801, ENSG00000091409	2216	34	16792	2.89732	0.993278	0.0546553	1.69851
GOTERM_BP_DIRECT	GO:0030217~T cell differentiation	12	0.459594	0.00100631	ENSG00000128917, ENSG00000115085, ENSG00000182866, ENSG00000081237, ENSG00000157404, ENSG00000010610, ENSG00000168421, ENSG00000134242, ENSG00000167286, ENSG00000073861, ENSG00000124126, ENSG00000168685	2216	30	16792	3.03105	0.996533	0.0609975	1.92112
GOTERM_BP_DIRECT	GO:0030890~positive regulation of B cell proliferation	14	0.536193	0.00101724	ENSG00000186827, ENSG00000081237, ENSG00000122122, ENSG00000019582, ENSG00000081189, ENSG00000123338, ENSG00000004468, ENSG00000198286, ENSG00000102524, ENSG00000171791, ENSG00000169508, ENSG00000101096, ENSG00000136869, ENSG00000124762	2216	39	16792	2.72017	0.99674	0.060983	1.94179
GOTERM_BP_DIRECT	GO:0035556~intracellular signal transduction	76	2.91076	0.00114933	ENSG00000096063, ENSG00000162409, ENSG00000185482, ENSG00000011600, ENSG00000141750, ENSG00000089012, ENSG00000153933, ENSG00000173848, ENSG00000235568, ENSG00000188906, ENSG00000120539, ENSG00000152953, ENSG00000090659, ENSG00000159899, ENSG00000005249, ENSG00000161714, ENSG00000105639, ENSG00000122188, ENSG00000120907, ENSG00000043462, ENSG00000135447, ENSG00000117020, ENSG00000111077, ENSG0000…	2216	403	16792	1.42903	0.99845	0.0679083	2.1913
GOTERM_BP_DIRECT	GO:2000249~regulation of actin cytoskeleton reorganization	9	0.344696	0.00115617	ENSG00000111348, ENSG00000173156, ENSG00000142185, ENSG00000136943, ENSG00000182578, ENSG00000134853, ENSG00000079337, ENSG00000130755, ENSG00000198087	2216	18	16792	3.78881	0.998509	0.06759	2.20422
GOTERM_BP_DIRECT	GO:0034113~heterotypic cell-cell adhesion	10	0.382995	0.00117111	ENSG00000186417, ENSG00000112378, ENSG00000160255, ENSG00000161638, ENSG00000135424, ENSG00000259207, ENSG00000163531, ENSG00000158473, ENSG00000140678, ENSG00000116824	2216	22	16792	3.44437	0.998629	0.0677302	2.23238
GOTERM_BP_DIRECT	GO:0034394~protein localization to cell surface	10	0.382995	0.00117111	ENSG00000166405, ENSG00000213853, ENSG00000085741, ENSG00000145362, ENSG00000140092, ENSG00000140285, ENSG00000085265, ENSG00000070193, ENSG00000277494, ENSG00000154188	2216	22	16792	3.44437	0.998629	0.0677302	2.23238
GOTERM_BP_DIRECT	GO:0071345~cellular response to cytokine stimulus	10	0.382995	0.00117111	ENSG00000115607, ENSG00000114013, ENSG00000153823, ENSG00000121966, ENSG00000182578, ENSG00000113657, ENSG00000180353, ENSG00000103241, ENSG00000122025, ENSG00000126353	2216	22	16792	3.44437	0.998629	0.0677302	2.23238
GOTERM_BP_DIRECT	GO:0030501~positive regulation of bone mineralization	13	0.497894	0.00119191	ENSG00000177706, ENSG00000166949, ENSG00000183023, ENSG00000081189, ENSG00000089041, ENSG00000187608, ENSG00000101144, ENSG00000165973, ENSG00000133116, ENSG00000138829, ENSG00000183160, ENSG00000162878, ENSG00000119699	2216	35	16792	2.81454	0.998781	0.0681917	2.27161
GOTERM_BP_DIRECT	GO:0001558~regulation of cell growth	22	0.842589	0.00128928	ENSG00000111666, ENSG00000118193, ENSG00000068831, ENSG00000111206, ENSG00000167895, ENSG00000205277, ENSG00000140092, ENSG00000170801, ENSG00000146674, ENSG00000064205, ENSG00000135744, ENSG00000163453, ENSG00000269858, ENSG00000082397, ENSG00000136999, ENSG00000173848, ENSG00000144891, ENSG00000152377, ENSG00000104415, ENSG00000103175, ENSG00000168309, ENSG00000115461	2216	80	16792	2.08384	0.999296	0.0728183	2.455
GOTERM_BP_DIRECT	GO:0045060~negative thymic T cell selection	7	0.268097	0.00133443	ENSG00000115085, ENSG00000197471, ENSG00000019582, ENSG00000134516, ENSG00000198851, ENSG00000178562, ENSG00000126353	2216	11	16792	4.82212	0.999454	0.0745252	2.53993
GOTERM_BP_DIRECT	GO:0090131~mesenchyme migration	5	0.191498	0.00135108	ENSG00000163017, ENSG00000159251, ENSG00000107796, ENSG00000143632, ENSG00000103241	2216	5	16792	7.57762	0.999503	0.0746798	2.57124
GOTERM_BP_DIRECT	GO:0007189~adenylate cyclase-activating G-protein coupled receptor signaling pathway	16	0.612792	0.00146634	ENSG00000160013, ENSG00000125910, ENSG00000164742, ENSG00000087494, ENSG00000078295, ENSG00000173175, ENSG00000184845, ENSG00000168229, ENSG00000064989, ENSG00000006638, ENSG00000125384, ENSG00000170425, ENSG00000110680, ENSG00000129467, ENSG00000160801, ENSG00000050628	2216	50	16792	2.42484	0.99974	0.0800083	2.78766
GOTERM_BP_DIRECT	GO:0043410~positive regulation of MAPK cascade	22	0.842589	0.001528	ENSG00000167244, ENSG00000186827, ENSG00000148053, ENSG00000132256, ENSG00000128052, ENSG00000169083, ENSG00000077782, ENSG00000146674, ENSG00000173918, ENSG00000139193, ENSG00000100311, ENSG00000037280, ENSG00000157404, ENSG00000017427, ENSG00000136244, ENSG00000070193, ENSG00000102755, ENSG00000153064, ENSG00000120907, ENSG00000035862, ENSG00000170558, ENSG00000122025	2216	81	16792	2.05812	0.999816	0.0824342	2.90325
GOTERM_BP_DIRECT	GO:0043029~T cell homeostasis	11	0.421295	0.00155446	ENSG00000171791, ENSG00000125735, ENSG00000183018, ENSG00000123338, ENSG00000102879, ENSG00000089041, ENSG00000137078, ENSG00000173757, ENSG00000105639, ENSG00000157456, ENSG00000049768	2216	27	16792	3.08718	0.999842	0.0830069	2.95281
GOTERM_BP_DIRECT	GO:0035987~endodermal cell differentiation	11	0.421295	0.00155446	ENSG00000087245, ENSG00000100985, ENSG00000142156, ENSG00000160255, ENSG00000149948, ENSG00000144810, ENSG00000134871, ENSG00000161638, ENSG00000135424, ENSG00000122641, ENSG00000091136	2216	27	16792	3.08718	0.999842	0.0830069	2.95281
GOTERM_BP_DIRECT	GO:0071313~cellular response to caffeine	6	0.229797	0.00157398	ENSG00000213366, ENSG00000198838, ENSG00000109819, ENSG00000183023, ENSG00000198626, ENSG00000118729	2216	8	16792	5.68321	0.999858	0.0832169	2.98937
GOTERM_BP_DIRECT	GO:1902715~positive regulation of interferon-gamma secretion	6	0.229797	0.00157398	ENSG00000159753, ENSG00000168961, ENSG00000122223, ENSG00000134242, ENSG00000117090, ENSG00000116824	2216	8	16792	5.68321	0.999858	0.0832169	2.98937
GOTERM_BP_DIRECT	GO:0019934~cGMP-mediated signaling	6	0.229797	0.00157398	ENSG00000135218, ENSG00000136160, ENSG00000186642, ENSG00000185532, ENSG00000160191, ENSG00000172572	2216	8	16792	5.68321	0.999858	0.0832169	2.98937
GOTERM_BP_DIRECT	GO:0019221~cytokine-mediated signaling pathway	31	1.18728	0.00157588	ENSG00000115008, ENSG00000105246, ENSG00000096996, ENSG00000134470, ENSG00000101336, ENSG00000174564, ENSG00000163823, ENSG00000115590, ENSG00000182492, ENSG00000174348, ENSG00000124882, ENSG00000106819, ENSG00000182578, ENSG00000121807, ENSG00000136244, ENSG00000157193, ENSG00000184995, ENSG00000122025, ENSG00000113594, ENSG00000108691, ENSG00000198223, ENSG00000110324, ENSG00000123496, ENSG0000…	2216	131	16792	1.79318	0.99986	0.0825386	2.99293
GOTERM_BP_DIRECT	GO:0006816~calcium ion transport	21	0.80429	0.00160925	ENSG00000131477, ENSG00000198838, ENSG00000160791, ENSG00000142185, ENSG00000171596, ENSG00000197043, ENSG00000122585, ENSG00000153956, ENSG00000122679, ENSG00000132329, ENSG00000198523, ENSG00000064989, ENSG00000074370, ENSG00000163823, ENSG00000133107, ENSG00000198626, ENSG00000102879, ENSG00000150995, ENSG00000166501, ENSG00000187513, ENSG00000170290	2216	76	16792	2.09382	0.999884	0.0834369	3.05537
GOTERM_BP_DIRECT	GO:2000310~regulation of N-methyl-D-aspartate selective glutamate receptor activity	8	0.306396	0.00168012	ENSG00000189056, ENSG00000109819, ENSG00000169760, ENSG00000081189, ENSG00000196338, ENSG00000179915, ENSG00000145708, ENSG00000196730	2216	15	16792	4.0414	0.999922	0.0861587	3.18788
GOTERM_BP_DIRECT	GO:0014850~response to muscle activity	8	0.306396	0.00168012	ENSG00000162409, ENSG00000111077, ENSG00000109819, ENSG00000160097, ENSG00000198626, ENSG00000133110, ENSG00000145545, ENSG00000164171	2216	15	16792	4.0414	0.999922	0.0861587	3.18788
GOTERM_BP_DIRECT	GO:0035924~cellular response to vascular endothelial growth factor stimulus	10	0.382995	0.00170073	ENSG00000125144, ENSG00000128917, ENSG00000131477, ENSG00000123358, ENSG00000128052, ENSG00000184304, ENSG00000180447, ENSG00000037280, ENSG00000162692, ENSG00000102755	2216	23	16792	3.29462	0.999931	0.086383	3.22637
GOTERM_BP_DIRECT	GO:0032733~positive regulation of interleukin-10 production	10	0.382995	0.00170073	ENSG00000112149, ENSG00000122122, ENSG00000181847, ENSG00000158869, ENSG00000136869, ENSG00000174564, ENSG00000102245, ENSG00000174059, ENSG00000019991, ENSG00000178562	2216	23	16792	3.29462	0.999931	0.086383	3.22637
GOTERM_BP_DIRECT	GO:0071294~cellular response to zinc ion	9	0.344696	0.00176773	ENSG00000125144, ENSG00000205362, ENSG00000205364, ENSG00000122986, ENSG00000205358, ENSG00000171303, ENSG00000187193, ENSG00000260549, ENSG00000198417	2216	19	16792	3.5894	0.999952	0.0888325	3.35143
GOTERM_BP_DIRECT	GO:0050690~regulation of defense response to virus by virus	11	0.421295	0.00213544	ENSG00000152056, ENSG00000182866, ENSG00000155849, ENSG00000172116, ENSG00000134516, ENSG00000010610, ENSG00000106367, ENSG00000101336, ENSG00000198821, ENSG00000178562, ENSG00000166710	2216	28	16792	2.97692	0.999994	0.105383	4.03505
GOTERM_BP_DIRECT	GO:0006968~cellular defense response	18	0.689391	0.00217806	ENSG00000197405, ENSG00000197471, ENSG00000183918, ENSG00000160791, ENSG00000177455, ENSG00000158517, ENSG00000011600, ENSG00000167850, ENSG00000113263, ENSG00000138755, ENSG00000180644, ENSG00000154589, ENSG00000170425, ENSG00000121807, ENSG00000115523, ENSG00000142867, ENSG00000162894, ENSG00000163563	2216	62	16792	2.19995	0.999995	0.106441	4.11401
GOTERM_BP_DIRECT	GO:0051965~positive regulation of synapse assembly	18	0.689391	0.00217806	ENSG00000148053, ENSG00000121871, ENSG00000169760, ENSG00000154764, ENSG00000198400, ENSG00000154928, ENSG00000101463, ENSG00000111249, ENSG00000140538, ENSG00000179542, ENSG00000184564, ENSG00000181790, ENSG00000165300, ENSG00000146242, ENSG00000196338, ENSG00000173114, ENSG00000179915, ENSG00000196083	2216	62	16792	2.19995	0.999995	0.106441	4.11401
GOTERM_BP_DIRECT	GO:0021846~cell proliferation in forebrain	7	0.268097	0.00237191	ENSG00000118193, ENSG00000164434, ENSG00000162946, ENSG00000167325, ENSG00000154764, ENSG00000149948, ENSG00000170370	2216	12	16792	4.42028	0.999998	0.11437	4.47227
GOTERM_BP_DIRECT	GO:0009190~cyclic nucleotide biosynthetic process	7	0.268097	0.00237191	ENSG00000169418, ENSG00000164742, ENSG00000129467, ENSG00000159899, ENSG00000078295, ENSG00000173175, ENSG00000164430	2216	12	16792	4.42028	0.999998	0.11437	4.47227
GOTERM_BP_DIRECT	GO:0045086~positive regulation of interleukin-2 biosynthetic process	7	0.268097	0.00237191	ENSG00000115008, ENSG00000114013, ENSG00000010610, ENSG00000198286, ENSG00000173757, ENSG00000198851, ENSG00000178562	2216	12	16792	4.42028	0.999998	0.11437	4.47227
GOTERM_BP_DIRECT	GO:0051924~regulation of calcium ion transport	10	0.382995	0.00240598	ENSG00000151062, ENSG00000171791, ENSG00000167995, ENSG00000145362, ENSG00000108405, ENSG00000135744, ENSG00000153956, ENSG00000157445, ENSG00000170290, ENSG00000198523	2216	24	16792	3.15734	0.999999	0.114934	4.53511
GOTERM_BP_DIRECT	GO:0010628~positive regulation of gene expression	52	1.99157	0.00258843	ENSG00000115008, ENSG00000085741, ENSG00000081189, ENSG00000198851, ENSG00000168961, ENSG00000122641, ENSG00000005884, ENSG00000131477, ENSG00000163017, ENSG00000077942, ENSG00000106991, ENSG00000176083, ENSG00000174059, ENSG00000087250, ENSG00000153823, ENSG00000130558, ENSG00000167034, ENSG00000143632, ENSG00000035720, ENSG00000126895, ENSG00000148053, ENSG00000166949, ENSG00000088992, ENSG0000…	2216	262	16792	1.50395	1	0.122072	4.87094
GOTERM_BP_DIRECT	GO:0032753~positive regulation of interleukin-4 production	9	0.344696	0.00260862	ENSG00000135077, ENSG00000168961, ENSG00000122122, ENSG00000174564, ENSG00000102245, ENSG00000198851, ENSG00000162711, ENSG00000178562, ENSG00000049768	2216	20	16792	3.40993	1	0.121946	4.90803
GOTERM_BP_DIRECT	GO:0035584~calcium-mediated signaling using intracellular calcium source	9	0.344696	0.00260862	ENSG00000148053, ENSG00000145934, ENSG00000174175, ENSG00000142185, ENSG00000128052, ENSG00000198626, ENSG00000162692, ENSG00000119782, ENSG00000164825	2216	20	16792	3.40993	1	0.121946	4.90803
GOTERM_BP_DIRECT	GO:0030318~melanocyte differentiation	9	0.344696	0.00260862	ENSG00000148655, ENSG00000058056, ENSG00000136160, ENSG00000171791, ENSG00000118242, ENSG00000081189, ENSG00000197535, ENSG00000157404, ENSG00000124205	2216	20	16792	3.40993	1	0.121946	4.90803
GOTERM_BP_DIRECT	GO:0007154~cell communication	13	0.497894	0.00264971	ENSG00000176402, ENSG00000121742, ENSG00000121743, ENSG00000188910, ENSG00000183023, ENSG00000164946, ENSG00000165474, ENSG00000214274, ENSG00000189280, ENSG00000265107, ENSG00000187513, ENSG00000172724, ENSG00000182963	2216	38	16792	2.59234	1	0.122729	4.98348
GOTERM_BP_DIRECT	GO:0001568~blood vessel development	13	0.497894	0.00264971	ENSG00000172893, ENSG00000162407, ENSG00000128918, ENSG00000130635, ENSG00000112769, ENSG00000081189, ENSG00000172889, ENSG00000164692, ENSG00000169604, ENSG00000179772, ENSG00000187513, ENSG00000108821, ENSG00000103241	2216	38	16792	2.59234	1	0.122729	4.98348
GOTERM_BP_DIRECT	GO:0051607~defense response to virus	36	1.37878	0.0027532	ENSG00000116031, ENSG00000132256, ENSG00000130303, ENSG00000138755, ENSG00000196664, ENSG00000171791, ENSG00000101347, ENSG00000114013, ENSG00000170581, ENSG00000159674, ENSG00000142089, ENSG00000157601, ENSG00000136244, ENSG00000184995, ENSG00000140853, ENSG00000169245, ENSG00000183486, ENSG00000069431, ENSG00000081237, ENSG00000153563, ENSG00000172183, ENSG00000121361, ENSG00000187608, ENSG0000…	2216	165	16792	1.6533	1	0.126177	5.17326
GOTERM_BP_DIRECT	GO:0006909~phagocytosis	15	0.574493	0.00279504	ENSG00000166428, ENSG00000261371, ENSG00000155849, ENSG00000018280, ENSG00000125810, ENSG00000140968, ENSG00000170458, ENSG00000135046, ENSG00000160255, ENSG00000092929, ENSG00000105376, ENSG00000102879, ENSG00000005844, ENSG00000117090, ENSG00000076662	2216	48	16792	2.36801	1	0.126939	5.24989
GOTERM_BP_DIRECT	GO:0030334~regulation of cell migration	20	0.76599	0.00282233	ENSG00000135905, ENSG00000221866, ENSG00000162614, ENSG00000118193, ENSG00000261371, ENSG00000154133, ENSG00000169744, ENSG00000182168, ENSG00000129474, ENSG00000113657, ENSG00000143878, ENSG00000136040, ENSG00000136960, ENSG00000196569, ENSG00000154096, ENSG00000121966, ENSG00000112769, ENSG00000259207, ENSG00000004399, ENSG00000108798	2216	74	16792	2.048	1	0.127074	5.29983
GOTERM_BP_DIRECT	GO:0043542~endothelial cell migration	11	0.421295	0.002879	ENSG00000196754, ENSG00000261371, ENSG00000140945, ENSG00000010438, ENSG00000110680, ENSG00000160255, ENSG00000164867, ENSG00000197635, ENSG00000239697, ENSG00000004399, ENSG00000020181	2216	29	16792	2.87427	1	0.128433	5.40347
GOTERM_BP_DIRECT	GO:0048662~negative regulation of smooth muscle cell proliferation	11	0.421295	0.002879	ENSG00000164136, ENSG00000169418, ENSG00000189058, ENSG00000106809, ENSG00000109819, ENSG00000160013, ENSG00000106018, ENSG00000100292, ENSG00000146674, ENSG00000214274, ENSG00000115461	2216	29	16792	2.87427	1	0.128433	5.40347
GOTERM_BP_DIRECT	GO:0001938~positive regulation of endothelial cell proliferation	19	0.727691	0.00298716	ENSG00000123358, ENSG00000108691, ENSG00000140945, ENSG00000139567, ENSG00000172156, ENSG00000107562, ENSG00000128052, ENSG00000184304, ENSG00000172889, ENSG00000126561, ENSG00000105989, ENSG00000214274, ENSG00000120156, ENSG00000101445, ENSG00000100311, ENSG00000138685, ENSG00000037280, ENSG00000259207, ENSG00000239697	2216	69	16792	2.08659	1	0.13189	5.60098
GOTERM_BP_DIRECT	GO:0043154~negative regulation of cysteine-type endopeptidase activity involved in apoptotic process	19	0.727691	0.00298716	ENSG00000123358, ENSG00000125735, ENSG00000240583, ENSG00000175793, ENSG00000135596, ENSG00000141480, ENSG00000019991, ENSG00000139193, ENSG00000089685, ENSG00000126709, ENSG00000026508, ENSG00000137486, ENSG00000087250, ENSG00000109846, ENSG00000145423, ENSG00000177189, ENSG00000116133, ENSG00000051108, ENSG00000136244	2216	69	16792	2.08659	1	0.13189	5.60098
GOTERM_BP_DIRECT	GO:0032355~response to estradiol	23	0.880889	0.00311299	ENSG00000105894, ENSG00000131477, ENSG00000128918, ENSG00000165474, ENSG00000113721, ENSG00000154764, ENSG00000004468, ENSG00000187486, ENSG00000108821, ENSG00000135046, ENSG00000181195, ENSG00000101144, ENSG00000157103, ENSG00000109846, ENSG00000181019, ENSG00000133110, ENSG00000132646, ENSG00000109321, ENSG00000010610, ENSG00000070193, ENSG00000103175, ENSG00000173757, ENSG00000078549	2216	91	16792	1.91522	1	0.135994	5.83025
GOTERM_BP_DIRECT	GO:0010863~positive regulation of phospholipase C activity	6	0.229797	0.00315708	ENSG00000113721, ENSG00000077782, ENSG00000134853, ENSG00000138685, ENSG00000157404, ENSG00000102755	2216	9	16792	5.05174	1	0.136726	5.91047
GOTERM_BP_DIRECT	GO:0007159~leukocyte cell-cell adhesion	10	0.382995	0.00332469	ENSG00000110680, ENSG00000160255, ENSG00000007908, ENSG00000174175, ENSG00000090659, ENSG00000149781, ENSG00000162692, ENSG00000161638, ENSG00000005844, ENSG00000102245	2216	25	16792	3.03105	1	0.142362	6.21481
GOTERM_BP_DIRECT	GO:0002062~chondrocyte differentiation	13	0.497894	0.00337526	ENSG00000260428, ENSG00000077782, ENSG00000081189, ENSG00000154764, ENSG00000074047, ENSG00000111186, ENSG00000136999, ENSG00000134245, ENSG00000170891, ENSG00000170577, ENSG00000149948, ENSG00000160801, ENSG00000020633	2216	39	16792	2.52587	1	0.143281	6.30644
GOTERM_BP_DIRECT	GO:2000107~negative regulation of leukocyte apoptotic process	5	0.191498	0.00362826	ENSG00000107562, ENSG00000137077, ENSG00000180353, ENSG00000172724, ENSG00000126353	2216	6	16792	6.31468	1	0.152036	6.76364
GOTERM_BP_DIRECT	GO:0086064~cell communication by electrical coupling involved in cardiac conduction	7	0.268097	0.00391632	ENSG00000018625, ENSG00000151067, ENSG00000183023, ENSG00000198626, ENSG00000119782, ENSG00000265107, ENSG00000129244	2216	13	16792	4.08026	1	0.161895	7.28161
GOTERM_BP_DIRECT	GO:0001878~response to yeast	7	0.268097	0.00391632	ENSG00000114013, ENSG00000142192, ENSG00000110680, ENSG00000214274, ENSG00000163661, ENSG00000136244, ENSG00000122585	2216	13	16792	4.08026	1	0.161895	7.28161
GOTERM_BP_DIRECT	GO:0030239~myofibril assembly	7	0.268097	0.00391632	ENSG00000136842, ENSG00000138594, ENSG00000177791, ENSG00000164591, ENSG00000172399, ENSG00000163431, ENSG00000239474	2216	13	16792	4.08026	1	0.161895	7.28161
GOTERM_BP_DIRECT	GO:0045730~respiratory burst	7	0.268097	0.00391632	ENSG00000169442, ENSG00000165178, ENSG00000165168, ENSG00000018280, ENSG00000158517, ENSG00000182487, ENSG00000272398	2216	13	16792	4.08026	1	0.161895	7.28161
GOTERM_BP_DIRECT	GO:0071276~cellular response to cadmium ion	8	0.306396	0.00399537	ENSG00000125144, ENSG00000205362, ENSG00000165168, ENSG00000087250, ENSG00000205358, ENSG00000100292, ENSG00000187193, ENSG00000198417	2216	17	16792	3.56594	1	0.163688	7.42328
GOTERM_BP_DIRECT	GO:0071260~cellular response to mechanical stimulus	19	0.727691	0.00416392	ENSG00000018625, ENSG00000134294, ENSG00000260428, ENSG00000125735, ENSG00000149554, ENSG00000240583, ENSG00000106991, ENSG00000135744, ENSG00000068024, ENSG00000101916, ENSG00000108821, ENSG00000196664, ENSG00000137673, ENSG00000001084, ENSG00000186642, ENSG00000148677, ENSG00000136869, ENSG00000164171, ENSG00000142867	2216	71	16792	2.02781	1	0.168766	7.72466
GOTERM_BP_DIRECT	GO:0007399~nervous system development	55	2.10647	0.00417981	ENSG00000146013, ENSG00000080854, ENSG00000109738, ENSG00000081189, ENSG00000113248, ENSG00000136160, ENSG00000112425, ENSG00000164106, ENSG00000166471, ENSG00000171119, ENSG00000122641, ENSG00000078596, ENSG00000101938, ENSG00000087085, ENSG00000185652, ENSG00000130558, ENSG00000081818, ENSG00000036530, ENSG00000168621, ENSG00000009694, ENSG00000105894, ENSG00000171840, ENSG00000100884, ENSG0000…	2216	287	16792	1.45216	1	0.168148	7.75303
GOTERM_BP_DIRECT	GO:0032147~activation of protein kinase activity	14	0.536193	0.00427752	ENSG00000118193, ENSG00000150594, ENSG00000092853, ENSG00000085741, ENSG00000114346, ENSG00000018280, ENSG00000123338, ENSG00000129682, ENSG00000100311, ENSG00000213853, ENSG00000110680, ENSG00000167034, ENSG00000088325, ENSG00000259207	2216	45	16792	2.35748	1	0.170518	7.92727
GOTERM_BP_DIRECT	GO:0006468~protein phosphorylation	81	3.10226	0.00430579	ENSG00000142731, ENSG00000096063, ENSG00000141639, ENSG00000162409, ENSG00000085741, ENSG00000168078, ENSG00000101336, ENSG00000188906, ENSG00000126264, ENSG00000134072, ENSG00000069956, ENSG00000182866, ENSG00000156970, ENSG00000101265, ENSG00000159899, ENSG00000105639, ENSG00000182511, ENSG00000140795, ENSG00000117020, ENSG00000139567, ENSG00000147044, ENSG00000146674, ENSG00000112655, ENSG0000…	2216	456	16792	1.34602	1	0.170344	7.97761
GOTERM_BP_DIRECT	GO:0009967~positive regulation of signal transduction	17	0.651092	0.00468968	ENSG00000035720, ENSG00000027869, ENSG00000183918, ENSG00000095637, ENSG00000128656, ENSG00000047648, ENSG00000169291, ENSG00000150054, ENSG00000132704, ENSG00000157978, ENSG00000155926, ENSG00000141293, ENSG00000095370, ENSG00000100351, ENSG00000089820, ENSG00000101082, ENSG00000196684	2216	61	16792	2.11179	1	0.182807	8.65878
GOTERM_BP_DIRECT	GO:0007015~actin filament organization	19	0.727691	0.00488195	ENSG00000158528, ENSG00000172156, ENSG00000163431, ENSG00000095637, ENSG00000128641, ENSG00000015285, ENSG00000047648, ENSG00000136842, ENSG00000171791, ENSG00000154553, ENSG00000138594, ENSG00000213853, ENSG00000079691, ENSG00000102879, ENSG00000140416, ENSG00000075618, ENSG00000154556, ENSG00000198467, ENSG00000196405	2216	72	16792	1.99965	1	0.188267	8.99815
GOTERM_BP_DIRECT	GO:0010976~positive regulation of neuron projection development	22	0.842589	0.00516633	ENSG00000182511, ENSG00000105894, ENSG00000187391, ENSG00000005884, ENSG00000148053, ENSG00000173376, ENSG00000184304, ENSG00000198400, ENSG00000077782, ENSG00000044524, ENSG00000112655, ENSG00000113657, ENSG00000166313, ENSG00000134072, ENSG00000189056, ENSG00000148677, ENSG00000218336, ENSG00000189292, ENSG00000172260, ENSG00000062524, ENSG00000136244, ENSG00000132386	2216	89	16792	1.87312	1	0.196763	9.49789
GOTERM_BP_DIRECT	GO:0060045~positive regulation of cardiac muscle cell proliferation	9	0.344696	0.00519547	ENSG00000170312, ENSG00000069702, ENSG00000121068, ENSG00000089225, ENSG00000077782, ENSG00000081189, ENSG00000138685, ENSG00000105989, ENSG00000134057	2216	22	16792	3.09993	1	0.196438	9.54896
GOTERM_BP_DIRECT	GO:0006952~defense response	18	0.689391	0.00522502	ENSG00000183486, ENSG00000158270, ENSG00000107562, ENSG00000019582, ENSG00000015285, ENSG00000138755, ENSG00000162711, ENSG00000150048, ENSG00000079263, ENSG00000119535, ENSG00000066294, ENSG00000172236, ENSG00000112149, ENSG00000213088, ENSG00000117091, ENSG00000157601, ENSG00000122641, ENSG00000169413	2216	67	16792	2.03578	1	0.196131	9.60071
GOTERM_BP_DIRECT	GO:0051209~release of sequestered calcium ion into cytosol	13	0.497894	0.00530436	ENSG00000162341, ENSG00000149596, ENSG00000182866, ENSG00000198838, ENSG00000081237, ENSG00000142185, ENSG00000198626, ENSG00000138685, ENSG00000150995, ENSG00000089041, ENSG00000137077, ENSG00000172724, ENSG00000126353	2216	41	16792	2.40266	1	0.197491	9.73951
GOTERM_BP_DIRECT	GO:0051481~negative regulation of cytosolic calcium ion concentration	6	0.229797	0.00563142	ENSG00000018625, ENSG00000198838, ENSG00000183023, ENSG00000166949, ENSG00000171303, ENSG00000130528	2216	10	16792	4.54657	1	0.206984	10.3096
GOTERM_BP_DIRECT	GO:0043268~positive regulation of potassium ion transport	6	0.229797	0.00563142	ENSG00000150594, ENSG00000006071, ENSG00000145362, ENSG00000022267, ENSG00000077522, ENSG00000184845	2216	10	16792	4.54657	1	0.206984	10.3096
GOTERM_BP_DIRECT	GO:0010880~regulation of release of sequestered calcium ion into cytosol by sarcoplasmic reticulum	8	0.306396	0.00580213	ENSG00000213366, ENSG00000155962, ENSG00000113448, ENSG00000198363, ENSG00000118729, ENSG00000119782, ENSG00000130528, ENSG00000186439	2216	18	16792	3.36783	1	0.211191	10.6058
GOTERM_BP_DIRECT	GO:0034142~toll-like receptor 4 signaling pathway	8	0.306396	0.00580213	ENSG00000168961, ENSG00000154589, ENSG00000155629, ENSG00000160255, ENSG00000169896, ENSG00000136869, ENSG00000189334, ENSG00000170458	2216	18	16792	3.36783	1	0.211191	10.6058
GOTERM_BP_DIRECT	GO:0001782~B cell homeostasis	8	0.306396	0.00580213	ENSG00000240505, ENSG00000171791, ENSG00000183018, ENSG00000123338, ENSG00000081189, ENSG00000175857, ENSG00000102524, ENSG00000049768	2216	18	16792	3.36783	1	0.211191	10.6058
GOTERM_BP_DIRECT	GO:0006959~humoral immune response	16	0.612792	0.00588499	ENSG00000110777, ENSG00000105246, ENSG00000108691, ENSG00000130303, ENSG00000183918, ENSG00000196092, ENSG00000081189, ENSG00000156738, ENSG00000012223, ENSG00000112799, ENSG00000171791, ENSG00000112149, ENSG00000169508, ENSG00000136244, ENSG00000184995, ENSG00000178562	2216	57	16792	2.12705	1	0.212505	10.7493
GOTERM_BP_DIRECT	GO:0002224~toll-like receptor signaling pathway	10	0.382995	0.00596974	ENSG00000114738, ENSG00000163131, ENSG00000134061, ENSG00000136869, ENSG00000177189, ENSG00000143387, ENSG00000101916, ENSG00000174125, ENSG00000196664, ENSG00000142867	2216	27	16792	2.80652	1	0.213858	10.8957
GOTERM_BP_DIRECT	GO:0042104~positive regulation of activated T cell proliferation	10	0.382995	0.00596974	ENSG00000167244, ENSG00000134460, ENSG00000150782, ENSG00000114013, ENSG00000096996, ENSG00000017427, ENSG00000125657, ENSG00000117090, ENSG00000173757, ENSG00000272398	2216	27	16792	2.80652	1	0.213858	10.8957
GOTERM_BP_DIRECT	GO:0060402~calcium ion transport into cytosol	7	0.268097	0.00609557	ENSG00000149596, ENSG00000151067, ENSG00000183023, ENSG00000198626, ENSG00000153956, ENSG00000120907, ENSG00000092051	2216	14	16792	3.78881	1	0.216483	11.1128
GOTERM_BP_DIRECT	GO:0031529~ruffle organization	7	0.268097	0.00609557	ENSG00000115956, ENSG00000182578, ENSG00000079691, ENSG00000140416, ENSG00000050405, ENSG00000137077, ENSG00000126353	2216	14	16792	3.78881	1	0.216483	11.1128
GOTERM_BP_DIRECT	GO:0001974~blood vessel remodeling	11	0.421295	0.00639859	ENSG00000128917, ENSG00000182492, ENSG00000139567, ENSG00000164867, ENSG00000146374, ENSG00000081189, ENSG00000121807, ENSG00000135744, ENSG00000159640, ENSG00000070193, ENSG00000198959	2216	32	16792	2.60481	1	0.22456	11.6335
GOTERM_BP_DIRECT	GO:0031100~organ regeneration	14	0.536193	0.00640654	ENSG00000198727, ENSG00000108691, ENSG00000197405, ENSG00000107562, ENSG00000166741, ENSG00000136167, ENSG00000067225, ENSG00000148773, ENSG00000019991, ENSG00000119508, ENSG00000170312, ENSG00000069702, ENSG00000124762, ENSG00000122025	2216	47	16792	2.25716	1	0.223424	11.6471
GOTERM_BP_DIRECT	GO:0051781~positive regulation of cell division	14	0.536193	0.00640654	ENSG00000105894, ENSG00000115008, ENSG00000167244, ENSG00000163235, ENSG00000162367, ENSG00000100311, ENSG00000170962, ENSG00000124882, ENSG00000167034, ENSG00000140285, ENSG00000138685, ENSG00000143125, ENSG00000138675, ENSG00000119699	2216	47	16792	2.25716	1	0.223424	11.6471
GOTERM_BP_DIRECT	GO:0006898~receptor-mediated endocytosis	38	1.45538	0.00650218	ENSG00000135218, ENSG00000164764, ENSG00000196923, ENSG00000116031, ENSG00000168079, ENSG00000165457, ENSG00000013725, ENSG00000019169, ENSG00000179954, ENSG00000132465, ENSG00000113140, ENSG00000168702, ENSG00000177575, ENSG00000127241, ENSG00000107611, ENSG00000170458, ENSG00000118004, ENSG00000196338, ENSG00000188536, ENSG00000157193, ENSG00000010327, ENSG00000205403, ENSG00000158270, ENSG0000…	2216	186	16792	1.54812	1	0.22498	11.8108
GOTERM_BP_DIRECT	GO:0002548~monocyte chemotaxis	13	0.497894	0.0065523	ENSG00000108691, ENSG00000102962, ENSG00000172156, ENSG00000165457, ENSG00000151490, ENSG00000172724, ENSG00000135046, ENSG00000143185, ENSG00000100311, ENSG00000110680, ENSG00000136244, ENSG00000102755, ENSG00000137077	2216	42	16792	2.34545	1	0.225134	11.8965
GOTERM_BP_DIRECT	GO:0034332~adherens junction organization	12	0.459594	0.0065685	ENSG00000162706, ENSG00000113361, ENSG00000140937, ENSG00000140945, ENSG00000040731, ENSG00000062038, ENSG00000214274, ENSG00000096696, ENSG00000179776, ENSG00000110400, ENSG00000173801, ENSG00000170558	2216	37	16792	2.45761	1	0.224267	11.9242
GOTERM_BP_DIRECT	GO:0007162~negative regulation of cell adhesion	12	0.459594	0.0065685	ENSG00000154721, ENSG00000111348, ENSG00000152270, ENSG00000140945, ENSG00000197471, ENSG00000139567, ENSG00000173406, ENSG00000164488, ENSG00000008277, ENSG00000077942, ENSG00000128567, ENSG00000154188	2216	37	16792	2.45761	1	0.224267	11.9242
GOTERM_BP_DIRECT	GO:0034605~cellular response to heat	12	0.459594	0.0065685	ENSG00000115008, ENSG00000105967, ENSG00000173110, ENSG00000168079, ENSG00000111728, ENSG00000100292, ENSG00000172995, ENSG00000144681, ENSG00000176907, ENSG00000124762, ENSG00000169245, ENSG00000148773	2216	37	16792	2.45761	1	0.224267	11.9242
GOTERM_BP_DIRECT	GO:0014894~response to denervation involved in regulation of muscle adaptation	5	0.191498	0.00758274	ENSG00000156804, ENSG00000143318, ENSG00000122180, ENSG00000183873, ENSG00000068024	2216	7	16792	5.41258	1	0.252719	13.6406
GOTERM_BP_DIRECT	GO:0042308~negative regulation of protein import into nucleus	5	0.191498	0.00758274	ENSG00000168734, ENSG00000189058, ENSG00000157782, ENSG00000187446, ENSG00000154188	2216	7	16792	5.41258	1	0.252719	13.6406
GOTERM_BP_DIRECT	GO:0002606~positive regulation of dendritic cell antigen processing and presentation	5	0.191498	0.00758274	ENSG00000019582, ENSG00000018280, ENSG00000137077, ENSG00000172724, ENSG00000126353	2216	7	16792	5.41258	1	0.252719	13.6406
GOTERM_BP_DIRECT	GO:0009408~response to heat	14	0.536193	0.00774796	ENSG00000001084, ENSG00000120256, ENSG00000198727, ENSG00000108691, ENSG00000143318, ENSG00000140682, ENSG00000107562, ENSG00000110680, ENSG00000164867, ENSG00000017427, ENSG00000163453, ENSG00000136244, ENSG00000170458, ENSG00000187688	2216	48	16792	2.21014	1	0.25597	13.9172
GOTERM_BP_DIRECT	GO:0006508~proteolysis	86	3.29376	0.00776279	ENSG00000173369, ENSG00000169035, ENSG00000185010, ENSG00000156218, ENSG00000137563, ENSG00000163638, ENSG00000206549, ENSG00000174611, ENSG00000127241, ENSG00000143387, ENSG00000137673, ENSG00000172236, ENSG00000197253, ENSG00000162909, ENSG00000008277, ENSG00000086205, ENSG00000167261, ENSG00000159403, ENSG00000085265, ENSG00000205403, ENSG00000189409, ENSG00000164344, ENSG00000170801, ENSG0000…	2216	500	16792	1.30335	1	0.254913	13.942
GOTERM_BP_DIRECT	GO:0032715~negative regulation of interleukin-6 production	10	0.382995	0.00778599	ENSG00000135077, ENSG00000167984, ENSG00000127528, ENSG00000137486, ENSG00000123338, ENSG00000136869, ENSG00000117090, ENSG00000141480, ENSG00000019991, ENSG00000049768	2216	28	16792	2.70629	1	0.254104	13.9807
GOTERM_BP_DIRECT	GO:0002027~regulation of heart rate	11	0.421295	0.0081162	ENSG00000092054, ENSG00000110680, ENSG00000145362, ENSG00000183023, ENSG00000113448, ENSG00000198626, ENSG00000183873, ENSG00000135744, ENSG00000121577, ENSG00000118729, ENSG00000130528	2216	33	16792	2.52587	1	0.261866	14.5306
GOTERM_BP_DIRECT	GO:0045926~negative regulation of growth	8	0.306396	0.00815552	ENSG00000125144, ENSG00000205362, ENSG00000205364, ENSG00000205358, ENSG00000187193, ENSG00000260549, ENSG00000198417, ENSG00000115461	2216	19	16792	3.19058	1	0.261474	14.5959
GOTERM_BP_DIRECT	GO:0043393~regulation of protein binding	8	0.306396	0.00815552	ENSG00000134072, ENSG00000069702, ENSG00000142192, ENSG00000082014, ENSG00000068024, ENSG00000157978, ENSG00000154188, ENSG00000171476	2216	19	16792	3.19058	1	0.261474	14.5959
GOTERM_BP_DIRECT	GO:0019933~cAMP-mediated signaling	12	0.459594	0.00816504	ENSG00000186642, ENSG00000164742, ENSG00000112414, ENSG00000129467, ENSG00000113448, ENSG00000079337, ENSG00000078295, ENSG00000198959, ENSG00000173175, ENSG00000164825, ENSG00000172572, ENSG00000078549	2216	38	16792	2.39293	1	0.260271	14.6117
GOTERM_BP_DIRECT	GO:0010811~positive regulation of cell-substrate adhesion	12	0.459594	0.00816504	ENSG00000005884, ENSG00000105894, ENSG00000173376, ENSG00000138080, ENSG00000144810, ENSG00000205221, ENSG00000091986, ENSG00000161638, ENSG00000112562, ENSG00000091409, ENSG00000106823, ENSG00000103241	2216	38	16792	2.39293	1	0.260271	14.6117
GOTERM_BP_DIRECT	GO:0060665~regulation of branching involved in salivary gland morphogenesis by mesenchymal-epithelial signaling	4	0.153198	0.00826375	ENSG00000077782, ENSG00000140285, ENSG00000070193, ENSG00000019991	2216	4	16792	7.57762	1	0.261511	14.7752
GOTERM_BP_DIRECT	GO:0042662~negative regulation of mesodermal cell fate specification	4	0.153198	0.00826375	ENSG00000164736, ENSG00000107984, ENSG00000145423, ENSG00000166823	2216	4	16792	7.57762	1	0.261511	14.7752
GOTERM_BP_DIRECT	GO:0097118~neuroligin clustering involved in postsynaptic membrane assembly	4	0.153198	0.00826375	ENSG00000187391, ENSG00000179915, ENSG00000110076, ENSG00000170558	2216	4	16792	7.57762	1	0.261511	14.7752
GOTERM_BP_DIRECT	GO:0008360~regulation of cell shape	30	1.14899	0.00847669	ENSG00000105894, ENSG00000023902, ENSG00000206190, ENSG00000172156, ENSG00000154783, ENSG00000101336, ENSG00000184922, ENSG00000135046, ENSG00000073712, ENSG00000116574, ENSG00000160307, ENSG00000100473, ENSG00000160255, ENSG00000182578, ENSG00000135424, ENSG00000136244, ENSG00000075884, ENSG00000151292, ENSG00000115935, ENSG00000182511, ENSG00000108691, ENSG00000128052, ENSG00000128578, ENSG0000…	2216	140	16792	1.62378	1	0.26581	15.1271
GOTERM_BP_DIRECT	GO:2000251~positive regulation of actin cytoskeleton reorganization	7	0.268097	0.00903921	ENSG00000182511, ENSG00000035720, ENSG00000101336, ENSG00000120156, ENSG00000180353, ENSG00000185652, ENSG00000140538	2216	15	16792	3.53622	1	0.279257	16.05
GOTERM_BP_DIRECT	GO:0007076~mitotic chromosome condensation	7	0.268097	0.00903921	ENSG00000136824, ENSG00000146670, ENSG00000121152, ENSG00000113810, ENSG00000155657, ENSG00000109805, ENSG00000137804	2216	15	16792	3.53622	1	0.279257	16.05
GOTERM_BP_DIRECT	GO:0086005~ventricular cardiac muscle cell action potential	7	0.268097	0.00903921	ENSG00000145362, ENSG00000053918, ENSG00000198626, ENSG00000183873, ENSG00000055118, ENSG00000166257, ENSG00000265107	2216	15	16792	3.53622	1	0.279257	16.05
GOTERM_BP_DIRECT	GO:0050868~negative regulation of T cell activation	6	0.229797	0.00921226	ENSG00000089692, ENSG00000163154, ENSG00000181847, ENSG00000134242, ENSG00000105639, ENSG00000122188	2216	11	16792	4.13325	1	0.282258	16.332
GOTERM_BP_DIRECT	GO:0002003~angiotensin maturation	6	0.229797	0.00921226	ENSG00000163751, ENSG00000092009, ENSG00000100448, ENSG00000135744, ENSG00000159640, ENSG00000138792	2216	11	16792	4.13325	1	0.282258	16.332
GOTERM_BP_DIRECT	GO:0016064~immunoglobulin mediated immune response	6	0.229797	0.00921226	ENSG00000139193, ENSG00000019582, ENSG00000123496, ENSG00000158869, ENSG00000101916, ENSG00000142867	2216	11	16792	4.13325	1	0.282258	16.332
GOTERM_BP_DIRECT	GO:0098911~regulation of ventricular cardiac muscle cell action potential	6	0.229797	0.00921226	ENSG00000151067, ENSG00000046604, ENSG00000198626, ENSG00000096696, ENSG00000134755, ENSG00000173801	2216	11	16792	4.13325	1	0.282258	16.332
GOTERM_BP_DIRECT	GO:0061045~negative regulation of wound healing	6	0.229797	0.00921226	ENSG00000113161, ENSG00000166949, ENSG00000156535, ENSG00000147044, ENSG00000138685, ENSG00000103175	2216	11	16792	4.13325	1	0.282258	16.332
GOTERM_BP_DIRECT	GO:0048333~mesodermal cell differentiation	6	0.229797	0.00921226	ENSG00000005884, ENSG00000077943, ENSG00000149948, ENSG00000259207, ENSG00000122641, ENSG00000164171	2216	11	16792	4.13325	1	0.282258	16.332
GOTERM_BP_DIRECT	GO:0048041~focal adhesion assembly	9	0.344696	0.009386	ENSG00000173156, ENSG00000171791, ENSG00000095637, ENSG00000129474, ENSG00000077522, ENSG00000047648, ENSG00000164171, ENSG00000073712, ENSG00000154096	2216	24	16792	2.84161	1	0.285228	16.6143
GOTERM_BP_DIRECT	GO:0003009~skeletal muscle contraction	9	0.344696	0.009386	ENSG00000101470, ENSG00000092054, ENSG00000173991, ENSG00000109063, ENSG00000130598, ENSG00000185482, ENSG00000114854, ENSG00000130595, ENSG00000198771	2216	24	16792	2.84161	1	0.285228	16.6143
GOTERM_BP_DIRECT	GO:0051602~response to electrical stimulus	9	0.344696	0.009386	ENSG00000121742, ENSG00000162946, ENSG00000101210, ENSG00000075073, ENSG00000198400, ENSG00000089041, ENSG00000162989, ENSG00000136244, ENSG00000170458	2216	24	16792	2.84161	1	0.285228	16.6143
GOTERM_BP_DIRECT	GO:0045669~positive regulation of osteoblast differentiation	16	0.612792	0.00969974	ENSG00000012223, ENSG00000165973, ENSG00000101144, ENSG00000196923, ENSG00000145423, ENSG00000177706, ENSG00000184304, ENSG00000138829, ENSG00000081189, ENSG00000138685, ENSG00000017427, ENSG00000183160, ENSG00000136244, ENSG00000162733, ENSG00000185885, ENSG00000019991	2216	60	16792	2.0207	1	0.2917	17.1216
GOTERM_BP_DIRECT	GO:0042127~regulation of cell proliferation	37	1.41708	0.0101903	ENSG00000156234, ENSG00000122861, ENSG00000161055, ENSG00000135744, ENSG00000173801, ENSG00000113263, ENSG00000138755, ENSG00000135046, ENSG00000152804, ENSG00000172893, ENSG00000125384, ENSG00000139193, ENSG00000182866, ENSG00000169248, ENSG00000136573, ENSG00000161714, ENSG00000253368, ENSG00000144354, ENSG00000169245, ENSG00000119699, ENSG00000182511, ENSG00000186827, ENSG00000111206, ENSG0000…	2216	185	16792	1.51552	1	0.302431	17.909
GOTERM_BP_DIRECT	GO:0019229~regulation of vasoconstriction	8	0.306396	0.0111423	ENSG00000150594, ENSG00000018625, ENSG00000135744, ENSG00000124205, ENSG00000159640, ENSG00000144891, ENSG00000184160, ENSG00000120907	2216	20	16792	3.03105	1	0.323987	19.417
GOTERM_BP_DIRECT	GO:0071222~cellular response to lipopolysaccharide	25	0.957488	0.0115598	ENSG00000135218, ENSG00000035720, ENSG00000113448, ENSG00000081189, ENSG00000140968, ENSG00000170458, ENSG00000166710, ENSG00000136160, ENSG00000114013, ENSG00000114698, ENSG00000159674, ENSG00000109819, ENSG00000136244, ENSG00000169245, ENSG00000260314, ENSG00000108691, ENSG00000160791, ENSG00000162711, ENSG00000135077, ENSG00000006638, ENSG00000162892, ENSG00000134326, ENSG00000148677, ENSG0000…	2216	113	16792	1.67646	1	0.332218	20.07
GOTERM_BP_DIRECT	GO:0061337~cardiac conduction	13	0.497894	0.0117186	ENSG00000151062, ENSG00000151067, ENSG00000183873, ENSG00000171385, ENSG00000153956, ENSG00000160460, ENSG00000182132, ENSG00000053918, ENSG00000171303, ENSG00000055118, ENSG00000067191, ENSG00000165995, ENSG00000157445	2216	45	16792	2.18909	1	0.334263	20.317
GOTERM_BP_DIRECT	GO:0001570~vasculogenesis	15	0.574493	0.0122299	ENSG00000164736, ENSG00000131477, ENSG00000148053, ENSG00000141052, ENSG00000066056, ENSG00000128052, ENSG00000203883, ENSG00000106991, ENSG00000172889, ENSG00000105538, ENSG00000174804, ENSG00000182963, ENSG00000103241, ENSG00000152804, ENSG00000166292	2216	56	16792	2.02972	1	0.344352	21.1075
GOTERM_BP_DIRECT	GO:0002040~sprouting angiogenesis	9	0.344696	0.0122384	ENSG00000131477, ENSG00000140945, ENSG00000146374, ENSG00000106991, ENSG00000037280, ENSG00000165891, ENSG00000120156, ENSG00000020181, ENSG00000154188	2216	25	16792	2.72794	1	0.342865	21.1206
GOTERM_BP_DIRECT	GO:2000134~negative regulation of G1/S transition of mitotic cell cycle	9	0.344696	0.0122384	ENSG00000197256, ENSG00000171791, ENSG00000178199, ENSG00000077684, ENSG00000022267, ENSG00000165891, ENSG00000136235, ENSG00000124762, ENSG00000165617	2216	25	16792	2.72794	1	0.342865	21.1206
GOTERM_BP_DIRECT	GO:0038083~peptidyl-tyrosine autophosphorylation	12	0.459594	0.0122444	ENSG00000182511, ENSG00000115085, ENSG00000182866, ENSG00000128052, ENSG00000176105, ENSG00000101336, ENSG00000000938, ENSG00000136573, ENSG00000007264, ENSG00000113263, ENSG00000010671, ENSG00000105639	2216	40	16792	2.27329	1	0.341337	21.1299
GOTERM_BP_DIRECT	GO:0071456~cellular response to hypoxia	22	0.842589	0.0125616	ENSG00000105894, ENSG00000181856, ENSG00000183023, ENSG00000173376, ENSG00000240583, ENSG00000100292, ENSG00000134057, ENSG00000155816, ENSG00000137672, ENSG00000101144, ENSG00000160307, ENSG00000145936, ENSG00000171791, ENSG00000148677, ENSG00000087250, ENSG00000109819, ENSG00000167034, ENSG00000124212, ENSG00000167315, ENSG00000171303, ENSG00000082482, ENSG00000112759	2216	96	16792	1.73654	1	0.346795	21.6164
GOTERM_BP_DIRECT	GO:0050918~positive chemotaxis	11	0.421295	0.0125895	ENSG00000149177, ENSG00000100311, ENSG00000107562, ENSG00000138685, ENSG00000102879, ENSG00000140285, ENSG00000136235, ENSG00000070193, ENSG00000185652, ENSG00000154188, ENSG00000019991	2216	35	16792	2.38154	1	0.345756	21.6591
GOTERM_BP_DIRECT	GO:0010744~positive regulation of macrophage derived foam cell differentiation	7	0.268097	0.0128733	ENSG00000135218, ENSG00000150782, ENSG00000175445, ENSG00000038945, ENSG00000135744, ENSG00000188257, ENSG00000144891	2216	16	16792	3.31521	1	0.350358	22.0917
GOTERM_BP_DIRECT	GO:0030949~positive regulation of vascular endothelial growth factor receptor signaling pathway	7	0.268097	0.0128733	ENSG00000087250, ENSG00000166501, ENSG00000161638, ENSG00000259207, ENSG00000070193, ENSG00000102755, ENSG00000156427	2216	16	16792	3.31521	1	0.350358	22.0917
GOTERM_BP_DIRECT	GO:0007158~neuron cell-cell adhesion	7	0.268097	0.0128733	ENSG00000171840, ENSG00000152092, ENSG00000144619, ENSG00000169760, ENSG00000196338, ENSG00000179915, ENSG00000110076	2216	16	16792	3.31521	1	0.350358	22.0917
GOTERM_BP_DIRECT	GO:0042542~response to hydrogen peroxide	14	0.536193	0.0131295	ENSG00000119508, ENSG00000102572, ENSG00000171791, ENSG00000109846, ENSG00000244734, ENSG00000183023, ENSG00000113721, ENSG00000100292, ENSG00000115884, ENSG00000188536, ENSG00000109321, ENSG00000119782, ENSG00000087258, ENSG00000108821	2216	51	16792	2.08013	1	0.354278	22.4804
GOTERM_BP_DIRECT	GO:0019722~calcium-mediated signaling	14	0.536193	0.0131295	ENSG00000166148, ENSG00000158528, ENSG00000160791, ENSG00000007908, ENSG00000172348, ENSG00000171596, ENSG00000086730, ENSG00000144891, ENSG00000010671, ENSG00000188906, ENSG00000162341, ENSG00000121966, ENSG00000198626, ENSG00000104490	2216	51	16792	2.08013	1	0.354278	22.4804
GOTERM_BP_DIRECT	GO:0007519~skeletal muscle tissue development	14	0.536193	0.0131295	ENSG00000122180, ENSG00000081189, ENSG00000111046, ENSG00000169282, ENSG00000136630, ENSG00000128709, ENSG00000165410, ENSG00000160808, ENSG00000049540, ENSG00000143318, ENSG00000128573, ENSG00000184343, ENSG00000180209, ENSG00000011465	2216	51	16792	2.08013	1	0.354278	22.4804
GOTERM_BP_DIRECT	GO:0006629~lipid metabolic process	32	1.22558	0.0132756	ENSG00000135218, ENSG00000111666, ENSG00000100884, ENSG00000162407, ENSG00000175445, ENSG00000213398, ENSG00000130208, ENSG00000130653, ENSG00000134824, ENSG00000153814, ENSG00000074416, ENSG00000102886, ENSG00000198911, ENSG00000144837, ENSG00000157193, ENSG00000161714, ENSG00000158555, ENSG00000101670, ENSG00000136250, ENSG00000163803, ENSG00000115896, ENSG00000138135, ENSG00000107317, ENSG0000…	2216	157	16792	1.54448	1	0.35577	22.7012
GOTERM_BP_DIRECT	GO:0002456~T cell mediated immunity	5	0.191498	0.0135915	ENSG00000111801, ENSG00000186470, ENSG00000153563, ENSG00000136286, ENSG00000049768	2216	8	16792	4.73601	1	0.360851	23.1767
GOTERM_BP_DIRECT	GO:0098915~membrane repolarization during ventricular cardiac muscle cell action potential	5	0.191498	0.0135915	ENSG00000053918, ENSG00000162989, ENSG00000121361, ENSG00000055118, ENSG00000171385	2216	8	16792	4.73601	1	0.360851	23.1767
GOTERM_BP_DIRECT	GO:0001955~blood vessel maturation	5	0.191498	0.0135915	ENSG00000087245, ENSG00000170989, ENSG00000139567, ENSG00000104903, ENSG00000179776	2216	8	16792	4.73601	1	0.360851	23.1767
GOTERM_BP_DIRECT	GO:0060100~positive regulation of phagocytosis, engulfment	5	0.191498	0.0135915	ENSG00000035720, ENSG00000135218, ENSG00000164251, ENSG00000123338, ENSG00000164171	2216	8	16792	4.73601	1	0.360851	23.1767
GOTERM_BP_DIRECT	GO:0050702~interleukin-1 beta secretion	5	0.191498	0.0135915	ENSG00000135218, ENSG00000154451, ENSG00000164251, ENSG00000163568, ENSG00000136869	2216	8	16792	4.73601	1	0.360851	23.1767
GOTERM_BP_DIRECT	GO:0003151~outflow tract morphogenesis	13	0.497894	0.0139994	ENSG00000164736, ENSG00000121068, ENSG00000085741, ENSG00000203883, ENSG00000081189, ENSG00000163909, ENSG00000265107, ENSG00000184113, ENSG00000069702, ENSG00000145423, ENSG00000104313, ENSG00000164128, ENSG00000004399	2216	46	16792	2.1415	1	0.367756	23.7864
GOTERM_BP_DIRECT	GO:0032729~positive regulation of interferon-gamma production	13	0.497894	0.0139994	ENSG00000150782, ENSG00000122122, ENSG00000113448, ENSG00000096996, ENSG00000018280, ENSG00000140968, ENSG00000170458, ENSG00000198851, ENSG00000135077, ENSG00000162739, ENSG00000121807, ENSG00000136869, ENSG00000150637	2216	46	16792	2.1415	1	0.367756	23.7864
GOTERM_BP_DIRECT	GO:0055003~cardiac myofibril assembly	6	0.229797	0.0140982	ENSG00000140795, ENSG00000173991, ENSG00000159251, ENSG00000113721, ENSG00000155657, ENSG00000134853	2216	12	16792	3.78881	1	0.368139	23.9335
GOTERM_BP_DIRECT	GO:0050921~positive regulation of chemotaxis	6	0.229797	0.0140982	ENSG00000164251, ENSG00000100311, ENSG00000106538, ENSG00000113721, ENSG00000137077, ENSG00000172724	2216	12	16792	3.78881	1	0.368139	23.9335
GOTERM_BP_DIRECT	GO:0042088~T-helper 1 type immune response	6	0.229797	0.0140982	ENSG00000196126, ENSG00000150782, ENSG00000105246, ENSG00000137496, ENSG00000198502, ENSG00000136869	2216	12	16792	3.78881	1	0.368139	23.9335
GOTERM_BP_DIRECT	GO:0042340~keratan sulfate catabolic process	6	0.229797	0.0140982	ENSG00000139329, ENSG00000106809, ENSG00000127083, ENSG00000188783, ENSG00000157766, ENSG00000122176	2216	12	16792	3.78881	1	0.368139	23.9335
GOTERM_BP_DIRECT	GO:0055119~relaxation of cardiac muscle	6	0.229797	0.0140982	ENSG00000213366, ENSG00000018625, ENSG00000183023, ENSG00000138735, ENSG00000198523, ENSG00000116741	2216	12	16792	3.78881	1	0.368139	23.9335
GOTERM_BP_DIRECT	GO:0030212~hyaluronan metabolic process	6	0.229797	0.0140982	ENSG00000164136, ENSG00000055955, ENSG00000123243, ENSG00000148773, ENSG00000162267, ENSG00000019991	2216	12	16792	3.78881	1	0.368139	23.9335
GOTERM_BP_DIRECT	GO:0043116~negative regulation of vascular permeability	6	0.229797	0.0140982	ENSG00000149177, ENSG00000131477, ENSG00000186642, ENSG00000145147, ENSG00000172572, ENSG00000154188	2216	12	16792	3.78881	1	0.368139	23.9335
GOTERM_BP_DIRECT	GO:0070527~platelet aggregation	12	0.459594	0.0147891	ENSG00000115956, ENSG00000164024, ENSG00000244734, ENSG00000159176, ENSG00000149781, ENSG00000105851, ENSG00000181467, ENSG00000134853, ENSG00000259207, ENSG00000101335, ENSG00000151012, ENSG00000064201	2216	41	16792	2.21784	1	0.380597	24.9539
GOTERM_BP_DIRECT	GO:0045663~positive regulation of myoblast differentiation	8	0.306396	0.0148474	ENSG00000182621, ENSG00000122180, ENSG00000125735, ENSG00000081189, ENSG00000146674, ENSG00000144857, ENSG00000111046, ENSG00000138755	2216	21	16792	2.88671	1	0.380084	25.0395
GOTERM_BP_DIRECT	GO:0051894~positive regulation of focal adhesion assembly	8	0.306396	0.0148474	ENSG00000034971, ENSG00000149177, ENSG00000197747, ENSG00000124145, ENSG00000084636, ENSG00000166949, ENSG00000128052, ENSG00000120156	2216	21	16792	2.88671	1	0.380084	25.0395
GOTERM_BP_DIRECT	GO:0030178~negative regulation of Wnt signaling pathway	14	0.536193	0.0154481	ENSG00000156076, ENSG00000177374, ENSG00000112559, ENSG00000197380, ENSG00000131196, ENSG00000107984, ENSG00000162998, ENSG00000145423, ENSG00000100968, ENSG00000149948, ENSG00000106483, ENSG00000269113, ENSG00000155011, ENSG00000165617	2216	52	16792	2.04013	1	0.39034	25.9151
GOTERM_BP_DIRECT	GO:0051491~positive regulation of filopodium assembly	9	0.344696	0.0156786	ENSG00000145934, ENSG00000169760, ENSG00000113657, ENSG00000075618, ENSG00000137077, ENSG00000150625, ENSG00000119699, ENSG00000009694, ENSG00000126353	2216	26	16792	2.62302	1	0.39315	26.2486
GOTERM_BP_DIRECT	GO:0035025~positive regulation of Rho protein signal transduction	9	0.344696	0.0156786	ENSG00000078589, ENSG00000164251, ENSG00000177464, ENSG00000137486, ENSG00000182162, ENSG00000144230, ENSG00000113721, ENSG00000127533, ENSG00000140030	2216	26	16792	2.62302	1	0.39315	26.2486
GOTERM_BP_DIRECT	GO:0032148~activation of protein kinase B activity	9	0.344696	0.0156786	ENSG00000150594, ENSG00000150782, ENSG00000100311, ENSG00000087250, ENSG00000214274, ENSG00000017427, ENSG00000184160, ENSG00000185652, ENSG00000140538	2216	26	16792	2.62302	1	0.39315	26.2486
GOTERM_BP_DIRECT	GO:0030032~lamellipodium assembly	10	0.382995	0.0157779	ENSG00000170989, ENSG00000173156, ENSG00000188677, ENSG00000140945, ENSG00000079691, ENSG00000099204, ENSG00000129474, ENSG00000157404, ENSG00000151490, ENSG00000129675	2216	31	16792	2.44439	1	0.393383	26.3919
GOTERM_BP_DIRECT	GO:0045765~regulation of angiogenesis	10	0.382995	0.0157779	ENSG00000156234, ENSG00000213853, ENSG00000100292, ENSG00000138685, ENSG00000143125, ENSG00000136235, ENSG00000136244, ENSG00000004399, ENSG00000136960, ENSG00000020181	2216	31	16792	2.44439	1	0.393383	26.3919
GOTERM_BP_DIRECT	GO:0009615~response to virus	24	0.919188	0.0158628	ENSG00000183486, ENSG00000102962, ENSG00000107562, ENSG00000130303, ENSG00000172156, ENSG00000081189, ENSG00000172183, ENSG00000000938, ENSG00000101916, ENSG00000123685, ENSG00000073861, ENSG00000172724, ENSG00000137309, ENSG00000121966, ENSG00000142089, ENSG00000185201, ENSG00000107796, ENSG00000133083, ENSG00000149948, ENSG00000134321, ENSG00000106367, ENSG00000157601, ENSG00000185885, ENSG0000…	2216	110	16792	1.6533	1	0.393333	26.5141
GOTERM_BP_DIRECT	GO:0071356~cellular response to tumor necrosis factor	24	0.919188	0.0158628	ENSG00000181856, ENSG00000108691, ENSG00000133048, ENSG00000102962, ENSG00000172156, ENSG00000108773, ENSG00000137496, ENSG00000068024, ENSG00000187486, ENSG00000145708, ENSG00000108821, ENSG00000172724, ENSG00000012048, ENSG00000143185, ENSG00000127528, ENSG00000148677, ENSG00000153823, ENSG00000109819, ENSG00000110680, ENSG00000167034, ENSG00000133110, ENSG00000162692, ENSG00000136244, ENSG0000…	2216	110	16792	1.6533	1	0.393333	26.5141
GOTERM_BP_DIRECT	GO:0034220~ion transmembrane transport	40	1.53198	0.0163595	ENSG00000149403, ENSG00000206190, ENSG00000156398, ENSG00000197956, ENSG00000109738, ENSG00000186510, ENSG00000137726, ENSG00000157514, ENSG00000197043, ENSG00000186439, ENSG00000151572, ENSG00000125675, ENSG00000171189, ENSG00000171714, ENSG00000182771, ENSG00000105737, ENSG00000171303, ENSG00000118729, ENSG00000119782, ENSG00000188820, ENSG00000165269, ENSG00000268089, ENSG00000167995, ENSG0000…	2216	210	16792	1.44336	1	0.401126	27.2254
GOTERM_BP_DIRECT	GO:0046777~protein autophosphorylation	34	1.30218	0.0164308	ENSG00000148053, ENSG00000113721, ENSG00000198400, ENSG00000077782, ENSG00000101336, ENSG00000198873, ENSG00000154928, ENSG00000140538, ENSG00000154096, ENSG00000188906, ENSG00000102572, ENSG00000182578, ENSG00000037280, ENSG00000178999, ENSG00000122025, ENSG00000182511, ENSG00000128052, ENSG00000184304, ENSG00000104814, ENSG00000134853, ENSG00000112742, ENSG00000152495, ENSG00000162733, ENSG0000…	2216	172	16792	1.4979	1	0.400782	27.327
GOTERM_BP_DIRECT	GO:0071230~cellular response to amino acid stimulus	13	0.497894	0.0166026	ENSG00000087245, ENSG00000148053, ENSG00000142156, ENSG00000162909, ENSG00000170962, ENSG00000084636, ENSG00000185338, ENSG00000204262, ENSG00000187498, ENSG00000164692, ENSG00000149212, ENSG00000108821, ENSG00000148516	2216	47	16792	2.09594	1	0.402322	27.5712
GOTERM_BP_DIRECT	GO:0031532~actin cytoskeleton reorganization	13	0.497894	0.0166026	ENSG00000138964, ENSG00000112655, ENSG00000140030, ENSG00000135046, ENSG00000170989, ENSG00000115956, ENSG00000188677, ENSG00000112137, ENSG00000140285, ENSG00000157404, ENSG00000169604, ENSG00000070193, ENSG00000174672	2216	47	16792	2.09594	1	0.402322	27.5712
GOTERM_BP_DIRECT	GO:0000165~MAPK cascade	48	1.83838	0.0167703	ENSG00000141639, ENSG00000146013, ENSG00000113319, ENSG00000130300, ENSG00000113721, ENSG00000081189, ENSG00000077782, ENSG00000156427, ENSG00000188906, ENSG00000151892, ENSG00000069956, ENSG00000100311, ENSG00000160460, ENSG00000130829, ENSG00000124882, ENSG00000077264, ENSG00000077522, ENSG00000140285, ENSG00000171119, ENSG00000138675, ENSG00000105639, ENSG00000164086, ENSG00000101134, ENSG0000…	2216	262	16792	1.38827	1	0.403764	27.8088
GOTERM_BP_DIRECT	GO:0051496~positive regulation of stress fiber assembly	12	0.459594	0.0177118	ENSG00000034971, ENSG00000197747, ENSG00000124145, ENSG00000085741, ENSG00000166949, ENSG00000079691, ENSG00000079337, ENSG00000140416, ENSG00000140030, ENSG00000196405, ENSG00000119699, ENSG00000198844	2216	42	16792	2.16503	1	0.419263	29.129
GOTERM_BP_DIRECT	GO:0048738~cardiac muscle tissue development	7	0.268097	0.0177158	ENSG00000101144, ENSG00000121068, ENSG00000128918, ENSG00000170624, ENSG00000198523, ENSG00000182963, ENSG00000102683	2216	17	16792	3.1202	1	0.417635	29.1346
GOTERM_BP_DIRECT	GO:0030048~actin filament-based movement	7	0.268097	0.0177158	ENSG00000109063, ENSG00000159251, ENSG00000128641, ENSG00000015285, ENSG00000197535, ENSG00000115935, ENSG00000122574	2216	17	16792	3.1202	1	0.417635	29.1346
GOTERM_BP_DIRECT	GO:1901741~positive regulation of myoblast fusion	7	0.268097	0.0177158	ENSG00000122180, ENSG00000125735, ENSG00000161055, ENSG00000101096, ENSG00000111046, ENSG00000143119, ENSG00000138755	2216	17	16792	3.1202	1	0.417635	29.1346
GOTERM_BP_DIRECT	GO:0071300~cellular response to retinoic acid	17	0.651092	0.0182641	ENSG00000108691, ENSG00000122180, ENSG00000085741, ENSG00000088992, ENSG00000128918, ENSG00000240583, ENSG00000044524, ENSG00000081189, ENSG00000105989, ENSG00000112655, ENSG00000111186, ENSG00000108821, ENSG00000140538, ENSG00000174804, ENSG00000062524, ENSG00000176105, ENSG00000132386	2216	70	16792	1.84028	1	0.425678	29.8928
GOTERM_BP_DIRECT	GO:0031052~chromosome breakage	4	0.153198	0.0186328	ENSG00000012048, ENSG00000139618, ENSG00000177455, ENSG00000149948	2216	5	16792	6.06209	1	0.43042	30.3983
GOTERM_BP_DIRECT	GO:0002934~desmosome organization	4	0.153198	0.0186328	ENSG00000112378, ENSG00000046604, ENSG00000096696, ENSG00000110400	2216	5	16792	6.06209	1	0.43042	30.3983
GOTERM_BP_DIRECT	GO:0097029~mature conventional dendritic cell differentiation	4	0.153198	0.0186328	ENSG00000168961, ENSG00000164251, ENSG00000172724, ENSG00000126353	2216	5	16792	6.06209	1	0.43042	30.3983
GOTERM_BP_DIRECT	GO:0030240~skeletal muscle thin filament assembly	4	0.153198	0.0186328	ENSG00000173991, ENSG00000159251, ENSG00000155657, ENSG00000143632	2216	5	16792	6.06209	1	0.43042	30.3983
GOTERM_BP_DIRECT	GO:0072540~T-helper 17 cell lineage commitment	4	0.153198	0.0186328	ENSG00000122224, ENSG00000162739, ENSG00000156127, ENSG00000136244	2216	5	16792	6.06209	1	0.43042	30.3983
GOTERM_BP_DIRECT	GO:2000809~positive regulation of synaptic vesicle clustering	4	0.153198	0.0186328	ENSG00000187391, ENSG00000169760, ENSG00000196338, ENSG00000170558	2216	5	16792	6.06209	1	0.43042	30.3983
GOTERM_BP_DIRECT	GO:0050920~regulation of chemotaxis	4	0.153198	0.0186328	ENSG00000121966, ENSG00000125266, ENSG00000134853, ENSG00000020181	2216	5	16792	6.06209	1	0.43042	30.3983
GOTERM_BP_DIRECT	GO:0030324~lung development	18	0.689391	0.0187987	ENSG00000105894, ENSG00000005884, ENSG00000133048, ENSG00000128918, ENSG00000164867, ENSG00000105989, ENSG00000074047, ENSG00000141519, ENSG00000113140, ENSG00000103241, ENSG00000156427, ENSG00000113971, ENSG00000172893, ENSG00000089225, ENSG00000087116, ENSG00000138685, ENSG00000117594, ENSG00000103196	2216	76	16792	1.7947	1	0.431589	30.6247
GOTERM_BP_DIRECT	GO:0006813~potassium ion transport	19	0.727691	0.0191779	ENSG00000185052, ENSG00000069431, ENSG00000117013, ENSG00000006071, ENSG00000018625, ENSG00000080709, ENSG00000240583, ENSG00000156113, ENSG00000121361, ENSG00000162989, ENSG00000169282, ENSG00000171385, ENSG00000119541, ENSG00000265107, ENSG00000187446, ENSG00000177301, ENSG00000145936, ENSG00000171303, ENSG00000129244	2216	82	16792	1.75579	1	0.436384	31.1395
GOTERM_BP_DIRECT	GO:0008037~cell recognition	8	0.306396	0.0193517	ENSG00000162706, ENSG00000147408, ENSG00000261371, ENSG00000091972, ENSG00000181847, ENSG00000110400, ENSG00000110448, ENSG00000150637	2216	22	16792	2.7555	1	0.437634	31.3742
GOTERM_BP_DIRECT	GO:0016055~Wnt signaling pathway	36	1.37878	0.0197343	ENSG00000177374, ENSG00000162409, ENSG00000085741, ENSG00000140682, ENSG00000169218, ENSG00000198873, ENSG00000111186, ENSG00000140807, ENSG00000174804, ENSG00000147655, ENSG00000152804, ENSG00000073712, ENSG00000143126, ENSG00000269113, ENSG00000155011, ENSG00000151292, ENSG00000171016, ENSG00000156076, ENSG00000197380, ENSG00000133067, ENSG00000135925, ENSG00000124479, ENSG00000146374, ENSG0000…	2216	187	16792	1.45879	1	0.442359	31.8883
GOTERM_BP_DIRECT	GO:0001656~metanephros development	9	0.344696	0.0197665	ENSG00000101144, ENSG00000166147, ENSG00000171791, ENSG00000167034, ENSG00000077943, ENSG00000168621, ENSG00000104313, ENSG00000070193, ENSG00000164056	2216	27	16792	2.52587	1	0.441203	31.9313
GOTERM_BP_DIRECT	GO:0051145~smooth muscle cell differentiation	6	0.229797	0.0204619	ENSG00000141052, ENSG00000081189, ENSG00000100968, ENSG00000131634, ENSG00000070193, ENSG00000103241	2216	13	16792	3.49736	1	0.450942	32.8557
GOTERM_BP_DIRECT	GO:0086012~membrane depolarization during cardiac muscle cell action potential	6	0.229797	0.0204619	ENSG00000018625, ENSG00000151067, ENSG00000183023, ENSG00000183873, ENSG00000166257, ENSG00000153956	2216	13	16792	3.49736	1	0.450942	32.8557
GOTERM_BP_DIRECT	GO:0048872~homeostasis of number of cells	6	0.229797	0.0204619	ENSG00000159753, ENSG00000101265, ENSG00000183813, ENSG00000168685, ENSG00000170558, ENSG00000126353	2216	13	16792	3.49736	1	0.450942	32.8557
GOTERM_BP_DIRECT	GO:0097190~apoptotic signaling pathway	17	0.651092	0.0207769	ENSG00000163331, ENSG00000186827, ENSG00000197471, ENSG00000089041, ENSG00000004468, ENSG00000213190, ENSG00000197043, ENSG00000170458, ENSG00000010671, ENSG00000196730, ENSG00000110448, ENSG00000198851, ENSG00000154589, ENSG00000124212, ENSG00000136869, ENSG00000239697, ENSG00000178562	2216	71	16792	1.81436	1	0.454337	33.2705
GOTERM_BP_DIRECT	GO:0031623~receptor internalization	12	0.459594	0.0210431	ENSG00000135218, ENSG00000131477, ENSG00000110680, ENSG00000160255, ENSG00000087085, ENSG00000158869, ENSG00000122679, ENSG00000157978, ENSG00000010278, ENSG00000132329, ENSG00000064989, ENSG00000141480	2216	43	16792	2.11468	1	0.456904	33.6192
GOTERM_BP_DIRECT	GO:0045785~positive regulation of cell adhesion	12	0.459594	0.0210431	ENSG00000077420, ENSG00000149177, ENSG00000173156, ENSG00000141293, ENSG00000107562, ENSG00000140416, ENSG00000198959, ENSG00000133878, ENSG00000164171, ENSG00000090539, ENSG00000154188, ENSG00000126353	2216	43	16792	2.11468	1	0.456904	33.6192
GOTERM_BP_DIRECT	GO:0046641~positive regulation of alpha-beta T cell proliferation	5	0.191498	0.021939	ENSG00000105246, ENSG00000115085, ENSG00000121807, ENSG00000198851, ENSG00000178562	2216	9	16792	4.20979	1	0.469279	34.7799
GOTERM_BP_DIRECT	GO:0086014~atrial cardiac muscle cell action potential	5	0.191498	0.021939	ENSG00000145362, ENSG00000053918, ENSG00000183873, ENSG00000166257, ENSG00000182963	2216	9	16792	4.20979	1	0.469279	34.7799
GOTERM_BP_DIRECT	GO:0035456~response to interferon-beta	5	0.191498	0.021939	ENSG00000130303, ENSG00000142089, ENSG00000185201, ENSG00000132530, ENSG00000185885	2216	9	16792	4.20979	1	0.469279	34.7799
GOTERM_BP_DIRECT	GO:0045741~positive regulation of epidermal growth factor-activated receptor activity	5	0.191498	0.021939	ENSG00000163235, ENSG00000150594, ENSG00000124882, ENSG00000151694, ENSG00000182585	2216	9	16792	4.20979	1	0.469279	34.7799
GOTERM_BP_DIRECT	GO:0035313~wound healing, spreading of epidermal cells	5	0.191498	0.021939	ENSG00000139567, ENSG00000130635, ENSG00000129474, ENSG00000161638, ENSG00000151694	2216	9	16792	4.20979	1	0.469279	34.7799
GOTERM_BP_DIRECT	GO:0003084~positive regulation of systemic arterial blood pressure	5	0.191498	0.021939	ENSG00000166148, ENSG00000126895, ENSG00000106991, ENSG00000159640, ENSG00000120907	2216	9	16792	4.20979	1	0.469279	34.7799
GOTERM_BP_DIRECT	GO:0032835~glomerulus development	5	0.191498	0.021939	ENSG00000171791, ENSG00000151490, ENSG00000163909, ENSG00000118526, ENSG00000138792	2216	9	16792	4.20979	1	0.469279	34.7799
GOTERM_BP_DIRECT	GO:0006695~cholesterol biosynthetic process	11	0.421295	0.0224626	ENSG00000110921, ENSG00000079459, ENSG00000172893, ENSG00000104549, ENSG00000162409, ENSG00000113161, ENSG00000167315, ENSG00000001626, ENSG00000198848, ENSG00000116133, ENSG00000052802	2216	38	16792	2.19352	1	0.475617	35.4492
GOTERM_BP_DIRECT	GO:0001942~hair follicle development	11	0.421295	0.0224626	ENSG00000164930, ENSG00000107984, ENSG00000169744, ENSG00000135925, ENSG00000075275, ENSG00000156535, ENSG00000203883, ENSG00000122641, ENSG00000175065, ENSG00000125285, ENSG00000123364	2216	38	16792	2.19352	1	0.475617	35.4492
GOTERM_BP_DIRECT	GO:0002244~hematopoietic progenitor cell differentiation	16	0.612792	0.0229505	ENSG00000152213, ENSG00000166428, ENSG00000240505, ENSG00000131747, ENSG00000081237, ENSG00000164488, ENSG00000103056, ENSG00000140022, ENSG00000138642, ENSG00000115956, ENSG00000171502, ENSG00000066629, ENSG00000011426, ENSG00000171320, ENSG00000122641, ENSG00000171016	2216	66	16792	1.837	1	0.481287	36.0672
GOTERM_BP_DIRECT	GO:0030593~neutrophil chemotaxis	16	0.612792	0.0229505	ENSG00000108691, ENSG00000102962, ENSG00000197405, ENSG00000172156, ENSG00000113448, ENSG00000123338, ENSG00000105851, ENSG00000124205, ENSG00000119535, ENSG00000143185, ENSG00000160255, ENSG00000144668, ENSG00000158869, ENSG00000160593, ENSG00000124126, ENSG00000213949	2216	66	16792	1.837	1	0.481287	36.0672
GOTERM_BP_DIRECT	GO:0002690~positive regulation of leukocyte chemotaxis	7	0.268097	0.0236726	ENSG00000164251, ENSG00000169248, ENSG00000124205, ENSG00000151694, ENSG00000136244, ENSG00000169245, ENSG00000138755	2216	18	16792	2.94685	1	0.490293	36.9715
GOTERM_BP_DIRECT	GO:0048557~embryonic digestive tract morphogenesis	7	0.268097	0.0236726	ENSG00000166831, ENSG00000170577, ENSG00000134853, ENSG00000070193, ENSG00000136630, ENSG00000118526, ENSG00000103241	2216	18	16792	2.94685	1	0.490293	36.9715
GOTERM_BP_DIRECT	GO:0050870~positive regulation of T cell activation	7	0.268097	0.0236726	ENSG00000108691, ENSG00000182866, ENSG00000121807, ENSG00000089012, ENSG00000168071, ENSG00000142867, ENSG00000154096	2216	18	16792	2.94685	1	0.490293	36.9715
GOTERM_BP_DIRECT	GO:0045931~positive regulation of mitotic cell cycle	9	0.344696	0.0245587	ENSG00000170312, ENSG00000162367, ENSG00000089685, ENSG00000142192, ENSG00000139618, ENSG00000167034, ENSG00000134057, ENSG00000070193, ENSG00000173757	2216	28	16792	2.43566	1	0.501415	38.0645
GOTERM_BP_DIRECT	GO:0001934~positive regulation of protein phosphorylation	26	0.995787	0.0251213	ENSG00000167244, ENSG00000135333, ENSG00000148053, ENSG00000197471, ENSG00000182718, ENSG00000128052, ENSG00000198400, ENSG00000106991, ENSG00000169218, ENSG00000120156, ENSG00000125730, ENSG00000140538, ENSG00000108950, ENSG00000188906, ENSG00000100985, ENSG00000136160, ENSG00000087250, ENSG00000137486, ENSG00000106538, ENSG00000167034, ENSG00000182578, ENSG00000037280, ENSG00000184381, ENSG0000…	2216	127	16792	1.55132	1	0.507669	38.7491
GOTERM_BP_DIRECT	GO:0001933~negative regulation of protein phosphorylation	15	0.574493	0.025332	ENSG00000162407, ENSG00000077942, ENSG00000146674, ENSG00000145147, ENSG00000135596, ENSG00000134057, ENSG00000140538, ENSG00000141480, ENSG00000187446, ENSG00000154188, ENSG00000188906, ENSG00000153823, ENSG00000109819, ENSG00000156535, ENSG00000158125	2216	61	16792	1.86335	1	0.508898	39.0037
GOTERM_BP_DIRECT	GO:0008219~cell death	11	0.421295	0.0267439	ENSG00000064692, ENSG00000147509, ENSG00000197540, ENSG00000213853, ENSG00000142227, ENSG00000100292, ENSG00000129455, ENSG00000050628, ENSG00000109099, ENSG00000142867, ENSG00000102699	2216	39	16792	2.13728	1	0.526497	40.6837
GOTERM_BP_DIRECT	GO:0070208~protein heterotrimerization	6	0.229797	0.0284432	ENSG00000142156, ENSG00000142173, ENSG00000164692, ENSG00000145861, ENSG00000173918, ENSG00000108821	2216	14	16792	3.24755	1	0.547021	42.6477
GOTERM_BP_DIRECT	GO:0010839~negative regulation of keratinocyte proliferation	6	0.229797	0.0284432	ENSG00000136943, ENSG00000156535, ENSG00000125266, ENSG00000147044, ENSG00000119138, ENSG00000175793	2216	14	16792	3.24755	1	0.547021	42.6477
GOTERM_BP_DIRECT	GO:0030833~regulation of actin filament polymerization	6	0.229797	0.0284432	ENSG00000049540, ENSG00000158528, ENSG00000077264, ENSG00000102879, ENSG00000124126, ENSG00000180353	2216	14	16792	3.24755	1	0.547021	42.6477
GOTERM_BP_DIRECT	GO:0010001~glial cell differentiation	6	0.229797	0.0284432	ENSG00000135144, ENSG00000163884, ENSG00000189056, ENSG00000138685, ENSG00000138675, ENSG00000170558	2216	14	16792	3.24755	1	0.547021	42.6477
GOTERM_BP_DIRECT	GO:0035589~G-protein coupled purinergic nucleotide receptor signaling pathway	6	0.229797	0.0284432	ENSG00000078589, ENSG00000174946, ENSG00000182162, ENSG00000171659, ENSG00000138271, ENSG00000181631	2216	14	16792	3.24755	1	0.547021	42.6477
GOTERM_BP_DIRECT	GO:0022011~myelination in peripheral nervous system	6	0.229797	0.0284432	ENSG00000034971, ENSG00000112414, ENSG00000008277, ENSG00000185668, ENSG00000153902, ENSG00000196569	2216	14	16792	3.24755	1	0.547021	42.6477
GOTERM_BP_DIRECT	GO:0009607~response to biotic stimulus	6	0.229797	0.0284432	ENSG00000142089, ENSG00000224982, ENSG00000185201, ENSG00000167371, ENSG00000185885, ENSG00000101463	2216	14	16792	3.24755	1	0.547021	42.6477
GOTERM_BP_DIRECT	GO:0048286~lung alveolus development	10	0.382995	0.0285685	ENSG00000141052, ENSG00000128573, ENSG00000144452, ENSG00000037280, ENSG00000162878, ENSG00000118526, ENSG00000119699, ENSG00000171476, ENSG00000103241, ENSG00000115461	2216	34	16792	2.22871	1	0.546875	42.79
GOTERM_BP_DIRECT	GO:0009968~negative regulation of signal transduction	10	0.382995	0.0285685	ENSG00000150681, ENSG00000143333, ENSG00000090104, ENSG00000132554, ENSG00000146674, ENSG00000108370, ENSG00000143248, ENSG00000186479, ENSG00000076344, ENSG00000164161	2216	34	16792	2.22871	1	0.546875	42.79
GOTERM_BP_DIRECT	GO:0006928~movement of cell or subcellular component	19	0.727691	0.0300789	ENSG00000150594, ENSG00000111348, ENSG00000122786, ENSG00000187474, ENSG00000170873, ENSG00000206075, ENSG00000155849, ENSG00000122585, ENSG00000136960, ENSG00000133800, ENSG00000112299, ENSG00000112303, ENSG00000167642, ENSG00000102879, ENSG00000140416, ENSG00000017427, ENSG00000005844, ENSG00000010278, ENSG00000108798	2216	86	16792	1.67412	1	0.563974	44.4797
GOTERM_BP_DIRECT	GO:0001822~kidney development	19	0.727691	0.0300789	ENSG00000109501, ENSG00000111077, ENSG00000117724, ENSG00000077943, ENSG00000128918, ENSG00000074047, ENSG00000135744, ENSG00000121361, ENSG00000159640, ENSG00000144891, ENSG00000113971, ENSG00000169174, ENSG00000170577, ENSG00000130988, ENSG00000137573, ENSG00000132386, ENSG00000118526, ENSG00000011465, ENSG00000171016	2216	86	16792	1.67412	1	0.563974	44.4797
GOTERM_BP_DIRECT	GO:0030203~glycosaminoglycan metabolic process	9	0.344696	0.0301071	ENSG00000063660, ENSG00000182492, ENSG00000183098, ENSG00000124145, ENSG00000162512, ENSG00000115884, ENSG00000109956, ENSG00000011465, ENSG00000169439	2216	29	16792	2.35167	1	0.562575	44.5108
GOTERM_BP_DIRECT	GO:0000281~mitotic cytokinesis	9	0.344696	0.0301071	ENSG00000161800, ENSG00000090889, ENSG00000136108, ENSG00000138180, ENSG00000011426, ENSG00000115163, ENSG00000112984, ENSG00000137804, ENSG00000137807	2216	29	16792	2.35167	1	0.562575	44.5108
GOTERM_BP_DIRECT	GO:0045909~positive regulation of vasodilation	9	0.344696	0.0301071	ENSG00000145936, ENSG00000164251, ENSG00000110680, ENSG00000164867, ENSG00000100292, ENSG00000135744, ENSG00000184381, ENSG00000265107, ENSG00000168229	2216	29	16792	2.35167	1	0.562575	44.5108
GOTERM_BP_DIRECT	GO:0050852~T cell receptor signaling pathway	29	1.11069	0.0301418	ENSG00000026950, ENSG00000130775, ENSG00000113448, ENSG00000015285, ENSG00000231679, ENSG00000198502, ENSG00000113263, ENSG00000154096, ENSG00000198851, ENSG00000149177, ENSG00000182866, ENSG00000141293, ENSG00000077264, ENSG00000010610, ENSG00000131378, ENSG00000100351, ENSG00000043462, ENSG00000049768, ENSG00000178562, ENSG00000196126, ENSG00000159753, ENSG00000115085, ENSG00000160654, ENSG0000…	2216	148	16792	1.4848	1	0.561263	44.549
GOTERM_BP_DIRECT	GO:0060314~regulation of ryanodine-sensitive calcium-release channel activity	7	0.268097	0.0308343	ENSG00000149596, ENSG00000113448, ENSG00000198363, ENSG00000119782, ENSG00000130528, ENSG00000092051, ENSG00000198523	2216	19	16792	2.79175	1	0.567888	45.3069
GOTERM_BP_DIRECT	GO:0042832~defense response to protozoan	7	0.268097	0.0308343	ENSG00000018280, ENSG00000140968, ENSG00000156127, ENSG00000136244, ENSG00000168062, ENSG00000168071, ENSG00000064201	2216	19	16792	2.79175	1	0.567888	45.3069
GOTERM_BP_DIRECT	GO:0048260~positive regulation of receptor-mediated endocytosis	7	0.268097	0.0308343	ENSG00000182718, ENSG00000118473, ENSG00000091513, ENSG00000137077, ENSG00000157978, ENSG00000172724, ENSG00000166710	2216	19	16792	2.79175	1	0.567888	45.3069
GOTERM_BP_DIRECT	GO:0035235~ionotropic glutamate receptor signaling pathway	8	0.306396	0.0310476	ENSG00000125675, ENSG00000120251, ENSG00000142192, ENSG00000149403, ENSG00000171189, ENSG00000182771, ENSG00000105737, ENSG00000163873	2216	24	16792	2.52587	1	0.568704	45.5383
GOTERM_BP_DIRECT	GO:0002092~positive regulation of receptor internalization	8	0.306396	0.0310476	ENSG00000187391, ENSG00000169174, ENSG00000137486, ENSG00000007908, ENSG00000106483, ENSG00000185652, ENSG00000141480, ENSG00000154188	2216	24	16792	2.52587	1	0.568704	45.5383
GOTERM_BP_DIRECT	GO:0090102~cochlea development	8	0.306396	0.0310476	ENSG00000099954, ENSG00000105991, ENSG00000184564, ENSG00000171303, ENSG00000112320, ENSG00000082482, ENSG00000166341, ENSG00000140538	2216	24	16792	2.52587	1	0.568704	45.5383
GOTERM_BP_DIRECT	GO:0036152~phosphatidylethanolamine acyl-chain remodeling	8	0.306396	0.0310476	ENSG00000105499, ENSG00000127472, ENSG00000176485, ENSG00000117215, ENSG00000184381, ENSG00000172197, ENSG00000121316, ENSG00000188257	2216	24	16792	2.52587	1	0.568704	45.5383
GOTERM_BP_DIRECT	GO:0032091~negative regulation of protein binding	14	0.536193	0.0319589	ENSG00000173714, ENSG00000167895, ENSG00000159640, ENSG00000188906, ENSG00000101331, ENSG00000082701, ENSG00000132688, ENSG00000134072, ENSG00000107984, ENSG00000100311, ENSG00000100968, ENSG00000178999, ENSG00000165617, ENSG00000087586	2216	57	16792	1.86117	1	0.577669	46.5168
GOTERM_BP_DIRECT	GO:0070301~cellular response to hydrogen peroxide	14	0.536193	0.0319589	ENSG00000142185, ENSG00000114346, ENSG00000240583, ENSG00000137496, ENSG00000143878, ENSG00000173848, ENSG00000137672, ENSG00000135046, ENSG00000170312, ENSG00000115607, ENSG00000127528, ENSG00000170962, ENSG00000132646, ENSG00000136244	2216	57	16792	1.86117	1	0.577669	46.5168
GOTERM_BP_DIRECT	GO:0045471~response to ethanol	22	0.842589	0.0323055	ENSG00000198727, ENSG00000164879, ENSG00000181856, ENSG00000108691, ENSG00000159251, ENSG00000137563, ENSG00000198886, ENSG00000198400, ENSG00000113140, ENSG00000170458, ENSG00000140538, ENSG00000181195, ENSG00000059377, ENSG00000170312, ENSG00000069535, ENSG00000006638, ENSG00000139193, ENSG00000129596, ENSG00000113161, ENSG00000181019, ENSG00000162692, ENSG00000078549	2216	105	16792	1.58769	1	0.579948	46.8845
GOTERM_BP_DIRECT	GO:0019732~antifungal humoral response	5	0.191498	0.0328108	ENSG00000012223, ENSG00000142192, ENSG00000110680, ENSG00000214274, ENSG00000122585	2216	10	16792	3.78881	1	0.583993	47.4163
GOTERM_BP_DIRECT	GO:0051901~positive regulation of mitochondrial depolarization	5	0.191498	0.0328108	ENSG00000034971, ENSG00000128052, ENSG00000089041, ENSG00000213190, ENSG00000011465	2216	10	16792	3.78881	1	0.583993	47.4163
GOTERM_BP_DIRECT	GO:0051639~actin filament network formation	5	0.191498	0.0328108	ENSG00000159753, ENSG00000120756, ENSG00000079691, ENSG00000136167, ENSG00000106078	2216	10	16792	3.78881	1	0.583993	47.4163
GOTERM_BP_DIRECT	GO:0034501~protein localization to kinetochore	5	0.191498	0.0328108	ENSG00000170312, ENSG00000137812, ENSG00000156970, ENSG00000112742, ENSG00000178999	2216	10	16792	3.78881	1	0.583993	47.4163
GOTERM_BP_DIRECT	GO:0019371~cyclooxygenase pathway	5	0.191498	0.0328108	ENSG00000124212, ENSG00000107317, ENSG00000159228, ENSG00000059377, ENSG00000163106	2216	10	16792	3.78881	1	0.583993	47.4163
GOTERM_BP_DIRECT	GO:0035455~response to interferon-alpha	5	0.191498	0.0328108	ENSG00000183486, ENSG00000130303, ENSG00000142089, ENSG00000185201, ENSG00000185885	2216	10	16792	3.78881	1	0.583993	47.4163
GOTERM_BP_DIRECT	GO:0032060~bleb assembly	5	0.191498	0.0328108	ENSG00000213853, ENSG00000142227, ENSG00000065534, ENSG00000089041, ENSG00000109099	2216	10	16792	3.78881	1	0.583993	47.4163
GOTERM_BP_DIRECT	GO:2000727~positive regulation of cardiac muscle cell differentiation	5	0.191498	0.0328108	ENSG00000082701, ENSG00000141052, ENSG00000125266, ENSG00000081189, ENSG00000141480	2216	10	16792	3.78881	1	0.583993	47.4163
GOTERM_BP_DIRECT	GO:0006874~cellular calcium ion homeostasis	20	0.76599	0.0331429	ENSG00000185052, ENSG00000108691, ENSG00000170385, ENSG00000172156, ENSG00000107562, ENSG00000145362, ENSG00000124205, ENSG00000144481, ENSG00000186439, ENSG00000198523, ENSG00000172724, ENSG00000074370, ENSG00000162341, ENSG00000163823, ENSG00000104936, ENSG00000198626, ENSG00000143028, ENSG00000121807, ENSG00000166501, ENSG00000130988	2216	93	16792	1.6296	1	0.58603	47.7631
GOTERM_BP_DIRECT	GO:0007018~microtubule-based movement	18	0.689391	0.0335443	ENSG00000118193, ENSG00000186185, ENSG00000138778, ENSG00000161800, ENSG00000130294, ENSG00000090889, ENSG00000116852, ENSG00000138182, ENSG00000168280, ENSG00000159433, ENSG00000198400, ENSG00000117245, ENSG00000138160, ENSG00000158560, ENSG00000121621, ENSG00000112984, ENSG00000137807, ENSG00000136883	2216	81	16792	1.68391	1	0.588808	48.1794
GOTERM_BP_DIRECT	GO:0010649~regulation of cell communication by electrical coupling	4	0.153198	0.0336372	ENSG00000183023, ENSG00000198363, ENSG00000118729, ENSG00000186439	2216	6	16792	5.05174	1	0.588149	48.2753
GOTERM_BP_DIRECT	GO:0086015~SA node cell action potential	4	0.153198	0.0336372	ENSG00000145362, ENSG00000183873, ENSG00000166257, ENSG00000265107	2216	6	16792	5.05174	1	0.588149	48.2753
GOTERM_BP_DIRECT	GO:0038063~collagen-activated tyrosine kinase receptor signaling pathway	4	0.153198	0.0336372	ENSG00000134871, ENSG00000187498, ENSG00000162733, ENSG00000169031	2216	6	16792	5.05174	1	0.588149	48.2753
GOTERM_BP_DIRECT	GO:0001936~regulation of endothelial cell proliferation	4	0.153198	0.0336372	ENSG00000139567, ENSG00000128918, ENSG00000154188, ENSG00000156427	2216	6	16792	5.05174	1	0.588149	48.2753
GOTERM_BP_DIRECT	GO:0007044~cell-substrate junction assembly	4	0.153198	0.0336372	ENSG00000079308, ENSG00000161638, ENSG00000259207, ENSG00000091409	2216	6	16792	5.05174	1	0.588149	48.2753
GOTERM_BP_DIRECT	GO:0097119~postsynaptic density protein 95 clustering	4	0.153198	0.0336372	ENSG00000189056, ENSG00000169760, ENSG00000179915, ENSG00000110076	2216	6	16792	5.05174	1	0.588149	48.2753
GOTERM_BP_DIRECT	GO:0036006~cellular response to macrophage colony-stimulating factor stimulus	4	0.153198	0.0336372	ENSG00000186642, ENSG00000123360, ENSG00000108691, ENSG00000182578	2216	6	16792	5.05174	1	0.588149	48.2753
GOTERM_BP_DIRECT	GO:0097104~postsynaptic membrane assembly	4	0.153198	0.0336372	ENSG00000169760, ENSG00000196338, ENSG00000179915, ENSG00000110076	2216	6	16792	5.05174	1	0.588149	48.2753
GOTERM_BP_DIRECT	GO:0003158~endothelium development	4	0.153198	0.0336372	ENSG00000128052, ENSG00000174059, ENSG00000265107, ENSG00000187513	2216	6	16792	5.05174	1	0.588149	48.2753
GOTERM_BP_DIRECT	GO:0019800~peptide cross-linking via chondroitin 4-sulfate glycosaminoglycan	4	0.153198	0.0336372	ENSG00000182492, ENSG00000173376, ENSG00000011465, ENSG00000196104	2216	6	16792	5.05174	1	0.588149	48.2753
GOTERM_BP_DIRECT	GO:0042759~long-chain fatty acid biosynthetic process	4	0.153198	0.0336372	ENSG00000123560, ENSG00000099194, ENSG00000170522, ENSG00000197535	2216	6	16792	5.05174	1	0.588149	48.2753
GOTERM_BP_DIRECT	GO:0002320~lymphoid progenitor cell differentiation	4	0.153198	0.0336372	ENSG00000171791, ENSG00000157404, ENSG00000156127, ENSG00000066336	2216	6	16792	5.05174	1	0.588149	48.2753
GOTERM_BP_DIRECT	GO:0086073~bundle of His cell-Purkinje myocyte adhesion involved in cell communication	4	0.153198	0.0336372	ENSG00000046604, ENSG00000096696, ENSG00000134755, ENSG00000173801	2216	6	16792	5.05174	1	0.588149	48.2753
GOTERM_BP_DIRECT	GO:0001957~intramembranous ossification	4	0.153198	0.0336372	ENSG00000087245, ENSG00000143387, ENSG00000108821, ENSG00000156427	2216	6	16792	5.05174	1	0.588149	48.2753
GOTERM_BP_DIRECT	GO:0001768~establishment of T cell polarity	4	0.153198	0.0336372	ENSG00000134516, ENSG00000137077, ENSG00000172724, ENSG00000126353	2216	6	16792	5.05174	1	0.588149	48.2753
GOTERM_BP_DIRECT	GO:0001765~membrane raft assembly	4	0.153198	0.0336372	ENSG00000197747, ENSG00000213853, ENSG00000182718, ENSG00000131378	2216	6	16792	5.05174	1	0.588149	48.2753
GOTERM_BP_DIRECT	GO:0003081~regulation of systemic arterial blood pressure by renin-angiotensin	4	0.153198	0.0336372	ENSG00000135744, ENSG00000159640, ENSG00000144891, ENSG00000138792	2216	6	16792	5.05174	1	0.588149	48.2753
GOTERM_BP_DIRECT	GO:0023041~neuronal signal transduction	4	0.153198	0.0336372	ENSG00000130558, ENSG00000040608, ENSG00000169760, ENSG00000179915	2216	6	16792	5.05174	1	0.588149	48.2753
GOTERM_BP_DIRECT	GO:0007187~G-protein coupled receptor signaling pathway, coupled to cyclic nucleotide second messenger	12	0.459594	0.033779	ENSG00000163823, ENSG00000108691, ENSG00000160013, ENSG00000160801, ENSG00000183729, ENSG00000180616, ENSG00000164128, ENSG00000122585, ENSG00000184845, ENSG00000064989, ENSG00000135046, ENSG00000148680	2216	46	16792	1.97677	1	0.588032	48.4213
GOTERM_BP_DIRECT	GO:0010595~positive regulation of endothelial cell migration	12	0.459594	0.033779	ENSG00000128052, ENSG00000184304, ENSG00000154764, ENSG00000138685, ENSG00000037280, ENSG00000135744, ENSG00000259207, ENSG00000143878, ENSG00000113140, ENSG00000120156, ENSG00000020181, ENSG00000154188	2216	46	16792	1.97677	1	0.588032	48.4213
GOTERM_BP_DIRECT	GO:0071320~cellular response to cAMP	13	0.497894	0.0353391	ENSG00000142192, ENSG00000103569, ENSG00000183023, ENSG00000113448, ENSG00000053918, ENSG00000240583, ENSG00000105851, ENSG00000079337, ENSG00000001626, ENSG00000145545, ENSG00000145708, ENSG00000181195, ENSG00000115461	2216	52	16792	1.8944	1	0.60318	50.0025
GOTERM_BP_DIRECT	GO:0048015~phosphatidylinositol-mediated signaling	22	0.842589	0.0354547	ENSG00000177455, ENSG00000113721, ENSG00000198400, ENSG00000077782, ENSG00000105851, ENSG00000134853, ENSG00000156427, ENSG00000178538, ENSG00000133116, ENSG00000182866, ENSG00000114013, ENSG00000100311, ENSG00000124882, ENSG00000078687, ENSG00000182578, ENSG00000138685, ENSG00000157404, ENSG00000140285, ENSG00000138675, ENSG00000017427, ENSG00000070193, ENSG00000178562	2216	106	16792	1.57271	1	0.602729	50.1178
GOTERM_BP_DIRECT	GO:0060325~face morphogenesis	9	0.344696	0.036458	ENSG00000087245, ENSG00000107984, ENSG00000260428, ENSG00000109063, ENSG00000163132, ENSG00000103196, ENSG00000119699, ENSG00000108821, ENSG00000184113	2216	30	16792	2.27329	1	0.611496	51.108
GOTERM_BP_DIRECT	GO:0060337~type I interferon signaling pathway	15	0.574493	0.0370375	ENSG00000183486, ENSG00000130303, ENSG00000140968, ENSG00000172183, ENSG00000187608, ENSG00000126709, ENSG00000170581, ENSG00000101347, ENSG00000142089, ENSG00000185201, ENSG00000068079, ENSG00000134321, ENSG00000132530, ENSG00000157601, ENSG00000185885	2216	64	16792	1.776	1	0.615742	51.6714
GOTERM_BP_DIRECT	GO:0007265~Ras protein signal transduction	16	0.612792	0.0373637	ENSG00000150594, ENSG00000115325, ENSG00000068831, ENSG00000152689, ENSG00000147443, ENSG00000184304, ENSG00000146094, ENSG00000158186, ENSG00000114738, ENSG00000133818, ENSG00000138685, ENSG00000116133, ENSG00000017427, ENSG00000145632, ENSG00000124762, ENSG00000100351	2216	70	16792	1.73203	1	0.617375	51.9859
GOTERM_BP_DIRECT	GO:0033138~positive regulation of peptidyl-serine phosphorylation	16	0.612792	0.0373637	ENSG00000148053, ENSG00000184304, ENSG00000079337, ENSG00000180353, ENSG00000185652, ENSG00000140538, ENSG00000141480, ENSG00000154188, ENSG00000134072, ENSG00000082701, ENSG00000026508, ENSG00000171791, ENSG00000137486, ENSG00000145423, ENSG00000136244, ENSG00000009694	2216	70	16792	1.73203	1	0.617375	51.9859
GOTERM_BP_DIRECT	GO:0006869~lipid transport	17	0.651092	0.0374344	ENSG00000154258, ENSG00000188488, ENSG00000183018, ENSG00000174640, ENSG00000184730, ENSG00000154262, ENSG00000277494, ENSG00000196743, ENSG00000146205, ENSG00000141338, ENSG00000151572, ENSG00000189058, ENSG00000144452, ENSG00000128284, ENSG00000100342, ENSG00000128335, ENSG00000182557	2216	76	16792	1.69499	1	0.616438	52.0538
GOTERM_BP_DIRECT	GO:0007215~glutamate receptor signaling pathway	6	0.229797	0.0381452	ENSG00000182621, ENSG00000125675, ENSG00000149403, ENSG00000171189, ENSG00000158445, ENSG00000163873	2216	15	16792	3.03105	1	0.621851	52.7314
GOTERM_BP_DIRECT	GO:0043524~negative regulation of neuron apoptotic process	26	0.995787	0.038351	ENSG00000109501, ENSG00000148053, ENSG00000197405, ENSG00000081189, ENSG00000100292, ENSG00000198400, ENSG00000119508, ENSG00000132688, ENSG00000089685, ENSG00000171791, ENSG00000109819, ENSG00000095002, ENSG00000119699, ENSG00000135472, ENSG00000118193, ENSG00000108691, ENSG00000173376, ENSG00000122756, ENSG00000185652, ENSG00000154188, ENSG00000001084, ENSG00000135439, ENSG00000087250, ENSG0000…	2216	132	16792	1.49256	1	0.622238	52.9258
GOTERM_BP_DIRECT	GO:0060135~maternal process involved in female pregnancy	8	0.306396	0.0383622	ENSG00000135077, ENSG00000005884, ENSG00000137673, ENSG00000168961, ENSG00000108691, ENSG00000046604, ENSG00000184381, ENSG00000128335	2216	25	16792	2.42484	1	0.620725	52.9365
GOTERM_BP_DIRECT	GO:0032735~positive regulation of interleukin-12 production	8	0.306396	0.0383622	ENSG00000135218, ENSG00000182621, ENSG00000140968, ENSG00000136869, ENSG00000102245, ENSG00000131203, ENSG00000172724, ENSG00000126353	2216	25	16792	2.42484	1	0.620725	52.9365
GOTERM_BP_DIRECT	GO:0031214~biomineral tissue development	8	0.306396	0.0383622	ENSG00000122862, ENSG00000177706, ENSG00000167749, ENSG00000118785, ENSG00000197594, ENSG00000183160, ENSG00000162733, ENSG00000108950	2216	25	16792	2.42484	1	0.620725	52.9365
GOTERM_BP_DIRECT	GO:0014911~positive regulation of smooth muscle cell migration	7	0.268097	0.0392738	ENSG00000100311, ENSG00000171791, ENSG00000113721, ENSG00000133110, ENSG00000017427, ENSG00000068024, ENSG00000164171	2216	20	16792	2.65217	1	0.627918	53.7886
GOTERM_BP_DIRECT	GO:0030101~natural killer cell activation	7	0.268097	0.0392738	ENSG00000150782, ENSG00000131015, ENSG00000160255, ENSG00000026751, ENSG00000116824, ENSG00000103522, ENSG00000111981	2216	20	16792	2.65217	1	0.627918	53.7886
GOTERM_BP_DIRECT	GO:0045664~regulation of neuron differentiation	7	0.268097	0.0392738	ENSG00000136717, ENSG00000169760, ENSG00000180739, ENSG00000104313, ENSG00000134986, ENSG00000185652, ENSG00000163508	2216	20	16792	2.65217	1	0.627918	53.7886
GOTERM_BP_DIRECT	GO:0050850~positive regulation of calcium-mediated signaling	7	0.268097	0.0392738	ENSG00000115085, ENSG00000140945, ENSG00000187848, ENSG00000153563, ENSG00000010610, ENSG00000198851, ENSG00000179639	2216	20	16792	2.65217	1	0.627918	53.7886
GOTERM_BP_DIRECT	GO:0030182~neuron differentiation	20	0.76599	0.0402804	ENSG00000153707, ENSG00000135916, ENSG00000148053, ENSG00000085741, ENSG00000135925, ENSG00000128918, ENSG00000081189, ENSG00000105989, ENSG00000170370, ENSG00000124205, ENSG00000111186, ENSG00000048052, ENSG00000174804, ENSG00000137672, ENSG00000134245, ENSG00000170989, ENSG00000169174, ENSG00000139970, ENSG00000160469, ENSG00000174672	2216	95	16792	1.59529	1	0.63581	54.7126
GOTERM_BP_DIRECT	GO:0030177~positive regulation of Wnt signaling pathway	10	0.382995	0.0403259	ENSG00000162946, ENSG00000133067, ENSG00000035499, ENSG00000146374, ENSG00000169218, ENSG00000137573, ENSG00000174804, ENSG00000165617, ENSG00000147655, ENSG00000152804	2216	36	16792	2.10489	1	0.63463	54.7539
GOTERM_BP_DIRECT	GO:0071407~cellular response to organic cyclic compound	14	0.536193	0.0412424	ENSG00000147509, ENSG00000150782, ENSG00000108691, ENSG00000148677, ENSG00000162551, ENSG00000077264, ENSG00000038945, ENSG00000074047, ENSG00000134057, ENSG00000091409, ENSG00000120693, ENSG00000181631, ENSG00000103241, ENSG00000115461	2216	59	16792	1.79808	1	0.641475	55.5792
GOTERM_BP_DIRECT	GO:0009612~response to mechanical stimulus	14	0.536193	0.0412424	ENSG00000120256, ENSG00000146733, ENSG00000108691, ENSG00000133048, ENSG00000107562, ENSG00000074047, ENSG00000089041, ENSG00000134057, ENSG00000160145, ENSG00000154864, ENSG00000133110, ENSG00000082482, ENSG00000011465, ENSG00000143632	2216	59	16792	1.79808	1	0.641475	55.5792
GOTERM_BP_DIRECT	GO:0007411~axon guidance	30	1.14899	0.0425741	ENSG00000146013, ENSG00000107562, ENSG00000125266, ENSG00000143434, ENSG00000182168, ENSG00000198400, ENSG00000074047, ENSG00000214548, ENSG00000154928, ENSG00000196569, ENSG00000119508, ENSG00000160460, ENSG00000145934, ENSG00000159674, ENSG00000182578, ENSG00000090776, ENSG00000196405, ENSG00000063660, ENSG00000144619, ENSG00000168280, ENSG00000145147, ENSG00000144857, ENSG00000110400, ENSG0000…	2216	159	16792	1.42974	1	0.651823	56.753
GOTERM_BP_DIRECT	GO:0045740~positive regulation of DNA replication	11	0.421295	0.0430177	ENSG00000170312, ENSG00000100311, ENSG00000124882, ENSG00000134853, ENSG00000074047, ENSG00000132646, ENSG00000017427, ENSG00000109321, ENSG00000136244, ENSG00000070193, ENSG00000119699	2216	42	16792	1.98461	1	0.654135	57.1375
GOTERM_BP_DIRECT	GO:0022008~neurogenesis	11	0.421295	0.0430177	ENSG00000117245, ENSG00000169174, ENSG00000164434, ENSG00000196159, ENSG00000061455, ENSG00000105989, ENSG00000142611, ENSG00000166823, ENSG00000154928, ENSG00000166341, ENSG00000152377	2216	42	16792	1.98461	1	0.654135	57.1375
GOTERM_BP_DIRECT	GO:0006024~glycosaminoglycan biosynthetic process	11	0.421295	0.0430177	ENSG00000063660, ENSG00000153976, ENSG00000183098, ENSG00000124145, ENSG00000012232, ENSG00000103489, ENSG00000162512, ENSG00000113721, ENSG00000115884, ENSG00000182197, ENSG00000169439	2216	42	16792	1.98461	1	0.654135	57.1375
GOTERM_BP_DIRECT	GO:0014066~regulation of phosphatidylinositol 3-kinase signaling	17	0.651092	0.0462579	ENSG00000177455, ENSG00000113721, ENSG00000077782, ENSG00000134853, ENSG00000156427, ENSG00000101445, ENSG00000133116, ENSG00000182866, ENSG00000100311, ENSG00000114013, ENSG00000124882, ENSG00000138685, ENSG00000140285, ENSG00000157404, ENSG00000138675, ENSG00000070193, ENSG00000178562	2216	78	16792	1.65153	1	0.679769	59.8488
GOTERM_BP_DIRECT	GO:0010759~positive regulation of macrophage chemotaxis	5	0.191498	0.0462956	ENSG00000174600, ENSG00000108691, ENSG00000197405, ENSG00000106538, ENSG00000171860	2216	11	16792	3.44437	1	0.678518	59.8794
GOTERM_BP_DIRECT	GO:0060445~branching involved in salivary gland morphogenesis	5	0.191498	0.0462956	ENSG00000101144, ENSG00000077782, ENSG00000140285, ENSG00000136244, ENSG00000198959	2216	11	16792	3.44437	1	0.678518	59.8794
GOTERM_BP_DIRECT	GO:0045446~endothelial cell differentiation	5	0.191498	0.0462956	ENSG00000105894, ENSG00000170989, ENSG00000159307, ENSG00000164619, ENSG00000166823	2216	11	16792	3.44437	1	0.678518	59.8794
GOTERM_BP_DIRECT	GO:0042535~positive regulation of tumor necrosis factor biosynthetic process	5	0.191498	0.0462956	ENSG00000165168, ENSG00000197471, ENSG00000121807, ENSG00000136869, ENSG00000174125	2216	11	16792	3.44437	1	0.678518	59.8794
GOTERM_BP_DIRECT	GO:0043306~positive regulation of mast cell degranulation	5	0.191498	0.0462956	ENSG00000115085, ENSG00000170425, ENSG00000158869, ENSG00000000938, ENSG00000179639	2216	11	16792	3.44437	1	0.678518	59.8794
GOTERM_BP_DIRECT	GO:0046488~phosphatidylinositol metabolic process	5	0.191498	0.0462956	ENSG00000182621, ENSG00000115956, ENSG00000161896, ENSG00000113721, ENSG00000182578	2216	11	16792	3.44437	1	0.678518	59.8794
GOTERM_BP_DIRECT	GO:0006027~glycosaminoglycan catabolic process	8	0.306396	0.0467194	ENSG00000063660, ENSG00000172987, ENSG00000183098, ENSG00000124145, ENSG00000162512, ENSG00000115884, ENSG00000133800, ENSG00000169439	2216	26	16792	2.33157	1	0.680373	60.2215
GOTERM_BP_DIRECT	GO:0001958~endochondral ossification	8	0.306396	0.0467194	ENSG00000147408, ENSG00000260428, ENSG00000162551, ENSG00000081189, ENSG00000120156, ENSG00000197467, ENSG00000108821, ENSG00000156427	2216	26	16792	2.33157	1	0.680373	60.2215
GOTERM_BP_DIRECT	GO:0061098~positive regulation of protein tyrosine kinase activity	8	0.306396	0.0467194	ENSG00000100311, ENSG00000189056, ENSG00000189292, ENSG00000182578, ENSG00000135744, ENSG00000157193, ENSG00000159640, ENSG00000272398	2216	26	16792	2.33157	1	0.680373	60.2215
GOTERM_BP_DIRECT	GO:0030183~B cell differentiation	15	0.574493	0.0467272	ENSG00000105369, ENSG00000198400, ENSG00000068024, ENSG00000048052, ENSG00000152804, ENSG00000235568, ENSG00000007312, ENSG00000104903, ENSG00000095002, ENSG00000162692, ENSG00000102245, ENSG00000151694, ENSG00000184995, ENSG00000105639, ENSG00000122025	2216	66	16792	1.72219	1	0.678893	60.2278
GOTERM_BP_DIRECT	GO:0072277~metanephric glomerular capillary formation	3	0.114899	0.0475938	ENSG00000113721, ENSG00000134853, ENSG00000118526	2216	3	16792	7.57762	1	0.684219	60.9186
GOTERM_BP_DIRECT	GO:0001812~positive regulation of type I hypersensitivity	3	0.114899	0.0475938	ENSG00000158869, ENSG00000010671, ENSG00000179639	2216	3	16792	7.57762	1	0.684219	60.9186
GOTERM_BP_DIRECT	GO:0050849~negative regulation of calcium-mediated signaling	3	0.114899	0.0475938	ENSG00000115956, ENSG00000150995, ENSG00000101082	2216	3	16792	7.57762	1	0.684219	60.9186
GOTERM_BP_DIRECT	GO:1901020~negative regulation of calcium ion transmembrane transporter activity	3	0.114899	0.0475938	ENSG00000150594, ENSG00000170290, ENSG00000198523	2216	3	16792	7.57762	1	0.684219	60.9186
GOTERM_BP_DIRECT	GO:0098912~membrane depolarization during atrial cardiac muscle cell action potential	3	0.114899	0.0475938	ENSG00000151067, ENSG00000183873, ENSG00000165995	2216	3	16792	7.57762	1	0.684219	60.9186
GOTERM_BP_DIRECT	GO:0048769~sarcomerogenesis	3	0.114899	0.0475938	ENSG00000140795, ENSG00000173991, ENSG00000155657	2216	3	16792	7.57762	1	0.684219	60.9186
GOTERM_BP_DIRECT	GO:0030241~skeletal muscle myosin thick filament assembly	3	0.114899	0.0475938	ENSG00000173991, ENSG00000155657, ENSG00000133392	2216	3	16792	7.57762	1	0.684219	60.9186
GOTERM_BP_DIRECT	GO:0010560~positive regulation of glycoprotein biosynthetic process	3	0.114899	0.0475938	ENSG00000017427, ENSG00000137077, ENSG00000172724	2216	3	16792	7.57762	1	0.684219	60.9186
GOTERM_BP_DIRECT	GO:0045058~T cell selection	3	0.114899	0.0475938	ENSG00000019582, ENSG00000010610, ENSG00000158473	2216	3	16792	7.57762	1	0.684219	60.9186
GOTERM_BP_DIRECT	GO:1903169~regulation of calcium ion transmembrane transport	3	0.114899	0.0475938	ENSG00000106537, ENSG00000105851, ENSG00000130528	2216	3	16792	7.57762	1	0.684219	60.9186
GOTERM_BP_DIRECT	GO:0051383~kinetochore organization	3	0.114899	0.0475938	ENSG00000136824, ENSG00000113810, ENSG00000153044	2216	3	16792	7.57762	1	0.684219	60.9186
GOTERM_BP_DIRECT	GO:0086053~AV node cell to bundle of His cell communication by electrical coupling	3	0.114899	0.0475938	ENSG00000176402, ENSG00000265107, ENSG00000182963	2216	3	16792	7.57762	1	0.684219	60.9186
GOTERM_BP_DIRECT	GO:0044691~tooth eruption	3	0.114899	0.0475938	ENSG00000154736, ENSG00000108950, ENSG00000108821	2216	3	16792	7.57762	1	0.684219	60.9186
GOTERM_BP_DIRECT	GO:0002803~positive regulation of antibacterial peptide production	3	0.114899	0.0475938	ENSG00000169035, ENSG00000167754, ENSG00000096088	2216	3	16792	7.57762	1	0.684219	60.9186
GOTERM_BP_DIRECT	GO:0043009~chordate embryonic development	3	0.114899	0.0475938	ENSG00000012048, ENSG00000151725, ENSG00000077782	2216	3	16792	7.57762	1	0.684219	60.9186
GOTERM_BP_DIRECT	GO:0010572~positive regulation of platelet activation	3	0.114899	0.0475938	ENSG00000115956, ENSG00000174175, ENSG00000136869	2216	3	16792	7.57762	1	0.684219	60.9186
GOTERM_BP_DIRECT	GO:0097091~synaptic vesicle clustering	3	0.114899	0.0475938	ENSG00000169760, ENSG00000179915, ENSG00000101463	2216	3	16792	7.57762	1	0.684219	60.9186
GOTERM_BP_DIRECT	GO:0038161~prolactin signaling pathway	3	0.114899	0.0475938	ENSG00000126561, ENSG00000113494, ENSG00000173757	2216	3	16792	7.57762	1	0.684219	60.9186
GOTERM_BP_DIRECT	GO:0014707~branchiomeric skeletal muscle development	3	0.114899	0.0475938	ENSG00000178860, ENSG00000118526, ENSG00000069011	2216	3	16792	7.57762	1	0.684219	60.9186
GOTERM_BP_DIRECT	GO:0032765~positive regulation of mast cell cytokine production	3	0.114899	0.0475938	ENSG00000119508, ENSG00000158869, ENSG00000142867	2216	3	16792	7.57762	1	0.684219	60.9186
GOTERM_BP_DIRECT	GO:2000035~regulation of stem cell division	3	0.114899	0.0475938	ENSG00000164736, ENSG00000186462, ENSG00000145423	2216	3	16792	7.57762	1	0.684219	60.9186
GOTERM_BP_DIRECT	GO:0072137~condensed mesenchymal cell proliferation	3	0.114899	0.0475938	ENSG00000196159, ENSG00000170577, ENSG00000166341	2216	3	16792	7.57762	1	0.684219	60.9186
GOTERM_BP_DIRECT	GO:0098910~regulation of atrial cardiac muscle cell action potential	3	0.114899	0.0475938	ENSG00000145362, ENSG00000198626, ENSG00000265107	2216	3	16792	7.57762	1	0.684219	60.9186
GOTERM_BP_DIRECT	GO:0033198~response to ATP	7	0.268097	0.0490443	ENSG00000188404, ENSG00000183023, ENSG00000187848, ENSG00000108405, ENSG00000089041, ENSG00000198363, ENSG00000187486	2216	21	16792	2.52587	1	0.693875	62.0496
GOTERM_BP_DIRECT	GO:0045987~positive regulation of smooth muscle contraction	7	0.268097	0.0490443	ENSG00000006638, ENSG00000141052, ENSG00000115353, ENSG00000075073, ENSG00000164171, ENSG00000120907, ENSG00000171873	2216	21	16792	2.52587	1	0.693875	62.0496
GOTERM_BP_DIRECT	GO:0007051~spindle organization	6	0.229797	0.0496324	ENSG00000127423, ENSG00000138160, ENSG00000066279, ENSG00000112742, ENSG00000178999, ENSG00000087586	2216	16	16792	2.84161	1	0.696791	62.4992
GOTERM_BP_DIRECT	GO:0090280~positive regulation of calcium ion import	6	0.229797	0.0496324	ENSG00000100311, ENSG00000108691, ENSG00000107562, ENSG00000113721, ENSG00000147044, ENSG00000187688	2216	16	16792	2.84161	1	0.696791	62.4992
GOTERM_BP_DIRECT	GO:0060216~definitive hemopoiesis	6	0.229797	0.0496324	ENSG00000162367, ENSG00000069702, ENSG00000143995, ENSG00000104903, ENSG00000120156, ENSG00000197614	2216	16	16792	2.84161	1	0.696791	62.4992
GOTERM_BP_DIRECT	GO:0061028~establishment of endothelial barrier	6	0.229797	0.0496324	ENSG00000101445, ENSG00000186642, ENSG00000164251, ENSG00000113448, ENSG00000203883, ENSG00000079337	2216	16	16792	2.84161	1	0.696791	62.4992
GOTERM_BP_DIRECT	GO:0036149~phosphatidylinositol acyl-chain remodeling	6	0.229797	0.0496324	ENSG00000105499, ENSG00000127472, ENSG00000176485, ENSG00000117215, ENSG00000121316, ENSG00000188257	2216	16	16792	2.84161	1	0.696791	62.4992
GOTERM_BP_DIRECT	GO:0090026~positive regulation of monocyte chemotaxis	6	0.229797	0.0496324	ENSG00000163823, ENSG00000108691, ENSG00000107562, ENSG00000121807, ENSG00000189334, ENSG00000169245	2216	16	16792	2.84161	1	0.696791	62.4992
GOTERM_BP_DIRECT	GO:0030155~regulation of cell adhesion	11	0.421295	0.0496767	ENSG00000182511, ENSG00000149177, ENSG00000118193, ENSG00000170989, ENSG00000150782, ENSG00000164035, ENSG00000112769, ENSG00000106991, ENSG00000115165, ENSG00000113494, ENSG00000196569	2216	43	16792	1.93846	1	0.695617	62.5329
