# Supplementary material for: Epidermal Growth Factor Is Essential for the Maintenance of Novel Prostate Epithelial Cells Isolated From Patient-Derived Organoids
Source: Front Cell Dev Biol. 2020 Oct 29;8:571677. doi: 10.3389/fcell.2020.571677 (PMC7658326; doi:10.3389/fcell.2020.571677)
Supplement: Supplementary Table 11 — Gene set annotations of the enrichment map presented in Figure 6A corresponding to the unaffected AUB-PrC cells vs. tissues identified using Cytoscape 3.7.2 software (EnrichmentMap tool). [file Table_11.XLSX]

## Sheet: Most_Enriched_Pathways_GSEA_Enr
SUID	EnrichmentMap::Colouring (GSEA Raw Data_Unaffected)	EnrichmentMap::ES (GSEA Raw Data_Unaffected)	EnrichmentMap::fdr_qvalue (GSEA Raw Data_Unaffected)	EnrichmentMap::Formatted_name	EnrichmentMap::fwer_qvalue (GSEA Raw Data_Unaffected)	EnrichmentMap::Genes	EnrichmentMap::GS_DESCR	EnrichmentMap::gs_size	EnrichmentMap::GS_Type	EnrichmentMap::Name	EnrichmentMap::NES (GSEA Raw Data_Unaffected)	EnrichmentMap::pvalue (GSEA Raw Data_Unaffected)	name	selected	shared name
312	1	0.8019	0	HALLMARK_E2F_ TARGETS%MSIGDB_ C2%HALLMARK_E2F_ TARGETS	0	MYBL2|MCM3|RANBP1|RRM2|CDKN2C|CBX5|CDKN2A|PPM1D|TFRC|CSE1L|TK1|MSH2|TOP2A|HELLS|HMGA1|PCNA|DUT|PMS2|MTHFD2|HMGB2|MLH1|LIG1|BRCA2|CHEK1|USP1|NBN|RFC3|RFC2|RPA1|MRE11A|RPA2|CKS1B|HUS1|POLA2|RAD50|UBE2T|RAD1|PRPS1|CDK1|CCNB2|POLD3|POLD1|CTPS1|NUP153|NME1|CDK4|PAICS|RBBP7|CDKN1A|POLE4|CTCF|NUDT21|XPO1|RPA3|DIAPH3|EZH2|SMC3|SMC1A|KIF2C|CDCA8|SMC4|AURKB|AURKA|NOLC1|STMN1|TP53|DLGAP5|RACGAP1|SHMT1|TACC3…	HALLMARK_E2F_TARGETS	200	ENR	HALLMARK_E2F_TARGETS%MSIGDB_C2%HALLMARK_E2F_TARGETS	6.3393	0	HALLMARK_E2F_TARGETS%MSIGDB_C2%HALLMARK_E2F_TARGETS	FALSE	HALLMARK_E2F_TARGETS%MSIGDB_C2%HALLMARK_E2F_TARGETS
333	1	0.7552	0	CELL CYCLE CHECKPOINTS%REACTOME%R-HSA-69620.2	0	EXO1|HIST1H2BK|TOPBP1|CENPN|CCNB1|CCNA2|DNA2|CCNE2|MCM3|ORC1|PSMD4|UBE2N|RBBP8|PAFAH1B1|CDKN2A|CDC6|MDM4|RHNO1|PHF20|RMI2|PCBP4|DYNC1H1|NUDC|CLIP1|PSMB8|ZNF385A|RAD9B|PSMB9|HIST1H2BB|DYNLL1|PPP2CA|MAPRE1|DYNC1LI1|DYNC1LI2|RFWD2|BUB3|BLM|BRIP1|CHEK1|NBN|ATRIP|DYNC1I2|RFC5|RFC3|RFC4|RMI1|RFC2|TOP3A|RPA1|MRE11A|RPA2|ZWINT|HUS1|CENPF|HIST1H2BA|ZWILCH|PMF1|RAD50|SKA1|APITD1|SKA2|DSN1|RCC2|RAD17|KIF18A…	Cell Cycle Checkpoints	289	ENR	CELL CYCLE CHECKPOINTS%REACTOME%R-HSA-69620.2	6.1714	0	CELL CYCLE CHECKPOINTS%REACTOME%R-HSA-69620.2	FALSE	CELL CYCLE CHECKPOINTS%REACTOME%R-HSA-69620.2
315	1	0.7808	0	HALLMARK_G2M_ CHECKPOINT%MSIGDB_ C2%HALLMARK_G2M_ CHECKPOINT	0	CBX1|FOXN3|PTTG3P|EXO1|TNPO2|RBM14|H2AFV|NUP50|HIST1H2BK|POLQ|MEIS2|MYBL2|CUL4A|STIL|MEIS1|PRMT5|CCNA2|MCM3|PAFAH1B1|E2F2|E2F3|SETD8|RBL1|CDKN2C|ODC1|CDC6|DMD|KATNA1|TOP2A|ATF5|HMGA1|KIF5B|NCL|BUB3|BRCA2|CHEK1|PRPF4B|RPA2|CKS1B|YTHDC1|NEK2|HUS1|POLA2|FANCC|CENPF|SAP30|CUL1|ATRX|CDK1|CCNB2|PAPD7|CDK4|UCK2|CTCF|XPO1|EZH2|TFDP1|RPS6KA5|SMC1A|KIF2C|CUL3|E2F4|SMC4|CENPA|DBF4|AURKB|AURKA|PML|SMC2|TTK|N…	HALLMARK_G2M_CHECKPOINT	199	ENR	HALLMARK_G2M_CHECKPOINT%MSIGDB_C2%HALLMARK_G2M_CHECKPOINT	5.5972	0	HALLMARK_G2M_CHECKPOINT%MSIGDB_C2%HALLMARK_G2M_CHECKPOINT	FALSE	HALLMARK_G2M_CHECKPOINT%MSIGDB_C2%HALLMARK_G2M_CHECKPOINT
273	1	0.6177	0	SKIN DEVELOPMENT%GOBP%GO:0043588	0	SPRR2E|SPRR2F|SPRR2G|KLK5|LCE3D|SPRR2A|SPRR2B|SPRR2D|GLI2|KLK13|KLK14|KLK12|SPRR1A|SPRR1B|LCE1A|CASP14|MED1|LIPN|LIPM|LIPK|PRSS8|SPINK6|SPINK5|CERS3|IVL|TXNIP|TP63|KRT19|JUP|PIP5K1A|EREG|KRT14|ANXA1|COL1A1|PERP|KRT4|DLL1|CAPN1|KRT1|AKR1C3|JAG1|CDH3|FGFR2|ACER1|ASAH1|PCSK6|PKP2|ADAM9|PKP4|SPRR3|PKP3|ALOX12|TMEM79|KDF1|PKP1|HDAC2|FURIN|CAPNS1|ALOXE3|CSTA|TGFB2|DACT2|ITGA3|DSG2|ERRFI1|KRTAP27-1|KRTA…	skin development	269	ENR	SKIN DEVELOPMENT%GOBP%GO:0043588	5.4477	0	SKIN DEVELOPMENT%GOBP%GO:0043588	FALSE	SKIN DEVELOPMENT%GOBP%GO:0043588
237	1	0.8219	0	EPIDERMAL CELL DIFFERENTIATION%GOBP%GO:0009913	0	SPRR2E|SPRR2F|SPRR2G|KLK5|LCE3D|GLI1|SPRR2A|SPRR2B|SPRR2D|KLK13|KLK14|KLK12|SPRR1A|SPRR1B|LCE1A|CASP14|MED1|LIPN|LIPM|LIPK|PRSS8|SPINK6|SPINK5|CERS3|IVL|TXNIP|USH1C|KRT19|MYO6|JUP|PIP5K1A|EREG|KRT14|ANXA1|PERP|KRT4|PITX2|CAPN1|KRT1|AKR1C3|STRC|JAG2|JAG1|PDZD7|CDH3|ACER1|ASAH1|PCSK6|PKP2|ADAM9|PKP4|SPRR3|PKP3|PKP1|HDAC2|FURIN|CAPNS1|CSTA|DSG2|KRTAP27-1|KRTAP5-10|KRTAP5-11|KRTAP16-1|KRTAP25-1|KRTAP…	epidermal cell differentiation	244	ENR	EPIDERMAL CELL DIFFERENTIATION%GOBP%GO:0009913	5.3747	0	EPIDERMAL CELL DIFFERENTIATION%GOBP%GO:0009913	FALSE	EPIDERMAL CELL DIFFERENTIATION%GOBP%GO:0009913
136	1	0.8765	0	CORNIFICATION%G OBP%GO:0070268	0	SPRR2E|SPRR2F|SPRR2G|KLK5|DSP|DSG1|LCE3D|DSG3|SPRR2A|SPRR2B|SPRR2D|KLK13|KLK14|KLK12|EVPL|SPRR1A|SPRR1B|LCE1A|CASP14|KRT3|LIPN|KRT2|LIPM|LIPK|PRSS8|KRT9|SPINK6|SPINK5|KRT33B|KRT33A|KRT24|KRT23|KRT20|CERS3|KRT28|KRT27|KRT26|KRT25|KRT18|IVL|KRT17|KRT35|KRT34|TCHH|KRT32|KRT39|KRT38|KRT37|KRT36|KRT19|KRT6A|CELA2A|KRT12|KRT10|KRT16|KRT6C|KRT6B|KRT71|KRT79|KRT78|KRT77|KRT76|KRT75|KRT74|KRT73|KRT72|JUP|…	cornification	111	ENR	CORNIFICATION%GOBP%GO:0070268	5.3635	0	CORNIFICATION%GOBP%GO:0070268	FALSE	CORNIFICATION%GOBP%GO:0070268
287	1	0.7269	0	EPIDERMIS DEVELOPMENT%GOBP%GO:0008544	0	SPRR2E|SPRR2F|SPRR2G|KLK5|WAS|LCE3D|GLI1|SPRR2A|SPRR2B|SPRR2D|GLI2|KLK13|KLK14|PTHLH|KLK12|SPRR1A|SPRR1B|YBX1|LCE1A|CASP14|MED1|LIPN|LIPM|LIPK|PRSS8|SPINK6|ALDH3A2|SPINK5|FABP5|CERS3|IVL|TXNIP|USH1C|KRT19|EMP1|MYO6|FOXN1|JUP|PIP5K1A|EREG|KRT14|ANXA1|CALML5|PERP|KRT4|PITX2|DLL1|CAPN1|KLK7|KRT1|AKR1C3|STRC|JAG2|JAG1|PDZD7|CDH3|FGFR2|ACER1|ASAH1|PCSK6|PKP2|ADAM9|PKP4|SPRR3|PKP3|KDF1|PKP1|EDAR|HDAC2|…	epidermis development	300	ENR	EPIDERMIS DEVELOPMENT%GOBP%GO:0008544	5.2389	0	EPIDERMIS DEVELOPMENT%GOBP%GO:0008544	FALSE	EPIDERMIS DEVELOPMENT%GOBP%GO:0008544
181	1	0.8477	0	KERATINOCYTE DIFFERENTIATION%GOBP%GO:0030216	0	SPRR2E|SPRR2F|SPRR2G|KLK5|LCE3D|SPRR2A|SPRR2B|SPRR2D|KLK13|KLK14|KLK12|SPRR1A|SPRR1B|LCE1A|CASP14|MED1|LIPN|LIPM|LIPK|PRSS8|SPINK6|SPINK5|CERS3|IVL|TXNIP|KRT19|JUP|PIP5K1A|EREG|KRT14|ANXA1|PERP|KRT4|CAPN1|KRT1|AKR1C3|JAG1|CDH3|ACER1|ASAH1|PCSK6|PKP2|ADAM9|PKP4|SPRR3|PKP3|PKP1|FURIN|CAPNS1|CSTA|DSG2|KRTAP27-1|KRTAP5-10|KRTAP5-11|KRTAP16-1|KRTAP25-1|KRTAP2-4|KRTAP2-3|KRTAP2-2|KRTAP2-1|KRTAP4-4|KRTA…	keratinocyte differentiation	221	ENR	KERATINOCYTE DIFFERENTIATION%GOBP%GO:0030216	5.1668	0	KERATINOCYTE DIFFERENTIATION%GOBP%GO:0030216	FALSE	KERATINOCYTE DIFFERENTIATION%GOBP%GO:0030216
274	1	0.869	0	KERATINIZATION% GOBP%GO:0031424	0	SPRR2E|SPRR2F|SPRR2G|KLK5|LCE3D|SPRR2A|SPRR2B|SPRR2D|KLK13|KLK14|KLK12|SPRR1A|SPRR1B|LCE1A|CASP14|LIPN|LIPM|LIPK|PRSS8|SPINK6|SPINK5|CERS3|IVL|KRT19|JUP|KRT14|PERP|KRT4|CAPN1|KRT1|CDH3|PCSK6|PKP2|PKP4|SPRR3|PKP3|PKP1|FURIN|CAPNS1|CSTA|DSG2|KRTAP27-1|KRTAP5-10|KRTAP5-11|KRTAP16-1|KRTAP25-1|KRTAP2-4|KRTAP2-3|KRTAP2-2|KRTAP2-1|KRTAP4-4|KRTAP4-3|KRTAP4-2|KRTAP4-1|KRTAP4-9|KRTAP4-8|KRTAP4-7|KRTAP4-6|K…	keratinization	200	ENR	KERATINIZATION%GOBP%GO:0031424	5.1659	0	KERATINIZATION%GOBP%GO:0031424	FALSE	KERATINIZATION%GOBP%GO:0031424
97	1	0.8786	0	KERATINIZATION% REACTOME%R-HSA- 6805567.2	0	SPRR2E|SPRR2F|SPRR2G|KLK5|LCE2D|LCE3C|LCE3D|LCE3A|LCE3B|LELP1|SPRR2A|SPRR2B|SPRR2D|KLK13|KLK14|LCE3E|KLK12|LCE4A|SPRR1A|SPRR1B|LCE1A|CASP14|LCE1B|LCE5A|LIPJ|LIPN|LIPM|LIPK|PRSS8|SPINK6|SPINK5|KLK8|IVL|KRT19|JUP|KRT14|PERP|KRT4|CAPN1|KRT1|PCSK6|PKP2|PKP4|PKP3|SPRR3|PKP1|FURIN|CAPNS1|CSTA|DSG2|KRTAP27-1|KRTAP5-10|KRTAP5-11|KRTAP16-1|KRTAP25-1|KRTAP2-4|KRTAP2-3|KRTAP2-2|KRTAP2-1|KRTAP4-4|KRTAP4-3|KR…	Keratinization	217	ENR	KERATINIZATION%REACTOME%R-HSA-6805567.2	5.0214	0	KERATINIZATION%REACTOME%R-HSA-6805567.2	FALSE	KERATINIZATION%REACTOME%R-HSA-6805567.2
207	1	0.7331	0	CELL CYCLE CHECKPOINT%GOBP%GO:0000075	0	FOXN3|C5ORF45|CNOT4|CNOT6|CNOT2|TOPBP1|ZW10|CCNB1|CHMP4C|TIPIN|HRAS|DNA2|FBXO6|CDC14B|IK|CDC20|ORC1|CLSPN|SFN|E2F7|RBL2|CRADD|CDC5L|BUB1B|CDC6|TRIM39|MDM4|RHNO1|WEE2|ZNF207|RB1|TNKS1BP1|CCND1|CNOT6L|PCBP4|EP300|PLK3|GADD45A|FANCD2|HINFP|RGCC|TOP2A|MUC1|BTG2|TRIAP1|PIDD1|CNOT10|ZNF830|CNOT7|CNOT11|SOX4|CNOT1|ZNF385A|CNOT3|CNOT8|BRCC3|RAD9B|TIMELESS|PCNA|CLOCK|PRPF19|BABAM1|NAE1|RPS27L|MAD2L2|CDC45…	cell cycle checkpoint	178	ENR	CELL CYCLE CHECKPOINT%GOBP%GO:0000075	4.914	0	CELL CYCLE CHECKPOINT%GOBP%GO:0000075	FALSE	CELL CYCLE CHECKPOINT%GOBP%GO:0000075
323	1	0.6275	0	M PHASE%REACTOME%R-HSA-68886.3	0	TUBB3|TUBB1|TUBB4B|TUBB4A|IST1|PAFAH1B1|PRKCB|SDCCAG8|PSMB8|ENSA|HIST1H2BB|DYNLL1|MAPRE1|SET|DYNC1LI1|DYNC1LI2|DYNC1I2|NEK2|CENPF|HIST1H2BA|NEK7|APITD1|NIPBL|CDK1|PPP2R1A|PPP2CB|TUBB8P12|SPAST|LEMD2|CC2D1B|RPS27|PPP2R1B|PPP2R5E|PPP2R5B|PPP2R5C|PPP2R2D|PSME2|KIF2C|RAB2A|KIF20A|RAB1A|CDCA8|RAB1B|ACTR1A|NCAPG|SMC4|CENPA|NCAPH|AURKB|SMC2|PPP1CC|SGOL1|BUB1|KIF23|PPP2R5D|NDC80|NDEL1|CKAP5|PSMA3|BANF1|I…	M Phase	402	ENR	M PHASE%REACTOME%R-HSA-68886.3	4.846	0	M PHASE%REACTOME%R-HSA-68886.3	FALSE	M PHASE%REACTOME%R-HSA-68886.3
98	1	0.6707	0	TRANSCRIPTIONAL REGULATION BY TP53%REACTOME DATABASE ID RELEASE 72%3700989	0	EXO1|PRKAG1|TOPBP1|CCNB1|PRMT5|CCNA2|DNA2|CCNE2|RBBP4|CDK5R1|RBBP8|MAPKAPK5|DYRK2|SETD8|E2F7|TCEB3C|RBL2|TP53AIP1|TCEB3B|RBL1|PTEN|TMEM219|RNF34|TAF15|TNRC6C|CDKN2A|TAF5|GPI|TAF9B|SMYD2|TAF3|TNRC6A|TTC5|TP53RK|MDM4|EHMT1|TAF11|SCO1|GTF2H4|CCNK|SCO2|TNFRSF10D|MT-CO3|STEAP3|PIP4K2A|RHNO1|TAF7|PIP4K2B|L3MBTL1|TAF4|PIP4K2C|MEAF6|PRDM1|TAF2|NUAK1|BANP|PRELID1|MAPK11|TP63|COX7A2L|AGO3|AGO1|BNIP3L|CDK12…	Transcriptional Regulation by TP53	363	ENR	TRANSCRIPTIONAL REGULATION BY TP53%REACTOME DATABASE ID RELEASE 72%3700989	4.7187	0	TRANSCRIPTIONAL REGULATION BY TP53%REACTOME DATABASE ID RELEASE 72%3700989	FALSE	TRANSCRIPTIONAL REGULATION BY TP53%REACTOME DATABASE ID RELEASE 72%3700989
334	1	0.7403	0	MITOTIC METAPHASE AND ANAPHASE%REACTOME%R-HSA-2555396.2	0	TUBB3|TUBB1|TUBB4B|TUBB4A|CENPN|CCNB1|IST1|PSMD4|PAFAH1B1|ANKLE2|EMD|VRK1|DYNC1H1|LEMD3|NUDC|CLIP1|PSMB8|PSMB9|DYNLL1|TUBA4B|PPP2CA|MAPRE1|DYNC1LI1|DYNC1LI2|TUBA8|BUB3|TUBAL3|TUBA3E|CHMP3|DYNC1I2|ZWINT|CENPF|ZWILCH|CDCA5|PDS5A|PMF1|SKA1|APITD1|SKA2|DSN1|RCC2|KIF18A|SGOL2|NUF2|WAPAL|SPDL1|KIF2B|NDE1|MIS12|NSL1|ANAPC10|CDK1|CENPC|CCNB2|CLASP2|CENPT|PPP2R1A|CENPH|CENPI|CENPK|CENPL|B9D2|PPP2CB|CENPO|…	Mitotic Metaphase and Anaphase	226	ENR	MITOTIC METAPHASE AND ANAPHASE%REACTOME%R-HSA-2555396.2	4.5163	0	MITOTIC METAPHASE AND ANAPHASE%REACTOME%R-HSA-2555396.2	FALSE	MITOTIC METAPHASE AND ANAPHASE%REACTOME%R-HSA-2555396.2
240	1	0.7004	0	MITOTIC NUCLEAR DIVISION%GOBP%GO:0140014	0	NAA50|KPNB1|CLASP1|RHOA|ZW10|CHMP2B|CCNB1|CHMP4C|CHMP4B|CHMP2A|MAP10|CHMP4A|CHMP6|CHMP7|CHMP5|PSRC1|GOLGA2|TUBG1|ARHGEF10|CENPE|NCAPD3|KIF2A|RRS1|WRAP73|TTN|MISP|MAU2|EPS8|PIBF1|ZNF207|RAN|RB1|INO80|SPICE1|BOD1|MSTO1|DIS3L2|MAP9|CHAMP1|PINX1|CHMP1B|TUBG2|CDT1|PHF23|MZT1|AKAP8L|BCCIP|VPS4B|CHMP3|VPS4A|NUP62|POGZ|FAM175B|KIF22|PRC1|AAAS|PHF13|KIF4B|MAD1L1|CHEK2|DSCC1|ZWINT|SIRT7|KIF25|CDCA5|PDS5B|P…	mitotic nuclear division	133	ENR	MITOTIC NUCLEAR DIVISION%GOBP%GO:0140014	4.501	0	MITOTIC NUCLEAR DIVISION%GOBP%GO:0140014	FALSE	MITOTIC NUCLEAR DIVISION%GOBP%GO:0140014
331	1	0.9049	0	FORMATION OF THE CORNIFIED ENVELOPE%REACTOME%R-HSA-6809371.3	0	SPRR2E|SPRR2F|SPRR2G|KLK5|DSP|LCE2D|LCE3C|DSG1|LCE3D|DSG3|LCE3A|LCE3B|LELP1|SPRR2A|PCSK6|PKP2|SPRR2B|SPRR2D|PKP4|KLK13|PKP3|SPRR3|KLK14|ST14|LCE3E|KLK12|EVPL|LCE4A|SPRR1A|SPRR1B|LCE1A|CASP14|LCE1B|LCE5A|LIPJ|LIPN|LIPM|PKP1|LIPK|PRSS8|SPINK6|SPINK5|DSC2|FURIN|CAPNS1|KLK8|RPTN|CSTA|IVL|TCHH|DSG2|PPL|CELA2A|JUP|CDSN|PI3|TGM1|TGM5|DSC1|KAZN|DSC3|PERP|CAPN1|LCE1E|LCE1F|LOR|LCE1C|LCE1D|FLG|LCE2B|LCE2C|…	Formation of the cornified envelope	75	ENR	FORMATION OF THE CORNIFIED ENVELOPE%REACTOME%R-HSA-6809371.3	4.4238	0	FORMATION OF THE CORNIFIED ENVELOPE%REACTOME%R-HSA-6809371.3	FALSE	FORMATION OF THE CORNIFIED ENVELOPE%REACTOME%R-HSA-6809371.3
314	1	0.7055	0	MITOTIC PROMETAPHASE%REACTOME DATABASE ID RELEASE 72%68877	0	CLASP1|TUBB4B|TUBB4A|ZW10|CENPN|CEP164|CCNB1|PRKACA|CDC20|NINL|PAFAH1B1|CENPU|ODF2|TUBG1|CENPE|EML4|STAG2|KIF2A|SPC24|ERCC6L|BUB1B|PPP2R5A|PRKAR2B|PLK4|DYNC1H1|NUDC|CLIP1|SDCCAG8|AHCTF1|ITGB3BP|DYNLL1|PPP2CA|YWHAG|MAPRE1|DYNC1LI1|DYNC1LI2|TUBGCP4|TUBG2|MZT2B|MZT2A|BUB3|MZT1|NEK9|NEK6|STAG1|SEC13|NUP133|TUBB|DYNC1I2|NUP160|HSP90AA1|NUP43|CENPM|MAD1L1|SPC25|NUP37|ZWINT|NEK2|CENPF|RANGAP1|ZWILCH|CDC…	Mitotic Prometaphase	183	ENR	MITOTIC PROMETAPHASE%REACTOME DATABASE ID RELEASE 72%68877	4.4011	0	MITOTIC PROMETAPHASE%REACTOME DATABASE ID RELEASE 72%68877	FALSE	MITOTIC PROMETAPHASE%REACTOME DATABASE ID RELEASE 72%68877
144	1	0.4192	0	CHROMOSOME ORGANIZATION%GOBP%GO:0051276	0	PADI6|PADI3|PADI2|PADI4|PADI1|TRRAP|JMJD1C|PRMT5|HMG20A|SIRT1|ZBTB48|CCNA2|KAT2A|BEND3|SMYD1|RBBP4|GATAD1|HIST1H1E|CDKN2A|SMARCA2|POLA1|RYBP|NUDT5|MSH2|AK6|C14ORF169|TADA2B|C17ORF96|DDB2|MORC2|BAZ1A|PCNA|SET|APEX1|HMGB2|CHD8|CARM1|TBL1XR1|BLM|TBL1X|BRCA2|FAM50B|CHEK1|NBN|RFC5|RFC3|RFC4|RFC2|JMJD6|XRCC3|TOP3A|RPA1|MRE11A|RPA2|HUS1|C17ORF104|CHRAC1|RAD50|APITD1|KNSTRN|ATR|CABIN1|KIF14|LIG4|PCGF3|KD…	chromosome organization	852	ENR	CHROMOSOME ORGANIZATION%GOBP%GO:0051276	4.401	0	CHROMOSOME ORGANIZATION%GOBP%GO:0051276	FALSE	CHROMOSOME ORGANIZATION%GOBP%GO:0051276
132	1	0.5429	0	NUCLEAR DIVISION%GOBP%GO:0000280	0	NAA50|CCNB1|MAP10|ARHGEF10|RRS1|MISP|MAU2|EPS8|PIBF1|ZNF207|SPICE1|C11ORF85|RAD51D|CCDC79|C15ORF43|TOP2A|MYBL1|BOD1|EREG|KIAA0430|MSTO1|DIS3L2|MAP9|CHMP1B|TEX19|PHF23|SPIRE1|AKAP8L|BCCIP|M1AP|CHMP3|STAG3|BRIP1|POGZ|FAM175B|RNF212|FANCM|AAAS|RMI1|P3H4|PHF13|MRE11A|ZWINT|BTBD18|C17ORF104|BRDT|CDCA5|PDS5A|RAD50|APITD1|KNSTRN|DSN1|MSH5|KIF18A|NIPBL|ANKRD53|NUF2|RAD54B|WAPAL|RAB11A|SPDL1|NDE1|MIS12|NS…	nuclear division	234	ENR	NUCLEAR DIVISION%GOBP%GO:0000280	4.3603	0	NUCLEAR DIVISION%GOBP%GO:0000280	FALSE	NUCLEAR DIVISION%GOBP%GO:0000280
108	1	0.729	0	SISTER CHROMATID SEGREGATION%GOBP%GO:0000819	0	LATS1|NAA50|KPNB1|ZW10|CHMP2B|CCNB1|CHMP4C|CHMP4B|CHMP2A|MAP10|CHMP4A|CHMP6|CHMP7|CHMP5|PSRC1|TUBG1|CENPE|STAG2|NCAPD3|RRS1|MCMBP|BUB1B|TTN|MAU2|PIBF1|ZNF207|RAN|RB1|INO80|TOP2A|BOD1|MSTO1|DIS3L2|CHAMP1|PINX1|CHMP1B|TUBG2|CDT1|DDX11|PHF23|AKAP8L|VPS4B|CHMP3|STAG3|VPS4A|STAG1|NUP62|POGZ|KIF22|RAD51C|PRC1|PHF13|KIF4B|MAD1L1|MRE11A|FBXW7|DSCC1|ZWINT|KIF25|CDCA5|PDS5B|PDS5A|HDAC8|KNSTRN|DSN1|KIFC1|KI…	sister chromatid segregation	124	ENR	SISTER CHROMATID SEGREGATION%GOBP%GO:0000819	4.3571	0	SISTER CHROMATID SEGREGATION%GOBP%GO:0000819	FALSE	SISTER CHROMATID SEGREGATION%GOBP%GO:0000819
219	1	0.8047	0	RETINOBLASTOMA GENE IN CANCER%WIKIPATHWAYS_20200310%WP2446%HOMO SAPIENS	0	NPAT|CCDC6|RFC5|RFC3|RFC4|ZNF655|H2AFZ|SKP2|RPA1|CCNB1|RPA2|CCNA2|CCNE2|SAP30|MCM3|PRMT2|FANCG|HDAC1|ORC1|RBBP4|POLE2|MIR3917|ABL1|KIF4A|E2F2|RABIF|E2F3|PRKDC|CDK2|POLE|RRM1|DCK|CDK1|RRM2|CCNB2|PRIM1|SMARCA2|POLA1|POLD3|FAF1|MAPK13|SUV39H1|PLK4|DNMT1|HLTF|CDK6|RB1|CDK4|RAF1|CCND3|RBBP7|CCND1|CDKN1A|DHFR|RBP1|TYMS|RPA3|BARD1|TOP2A|CDC25A|WEE1|CDC25B|ANLN|CCNE1|SMC3|TFDP1|TFDP2|SMC1A|MCM7|CDKN1B|PC…	Retinoblastoma Gene in Cancer	88	ENR	RETINOBLASTOMA GENE IN CANCER%WIKIPATHWAYS_20200310%WP2446%HOMO SAPIENS	4.3571	0	RETINOBLASTOMA GENE IN CANCER%WIKIPATHWAYS_20200310%WP2446%HOMO SAPIENS	FALSE	RETINOBLASTOMA GENE IN CANCER%WIKIPATHWAYS_20200310%WP2446%HOMO SAPIENS
134	1	0.7941	0	G1/S TRANSITION OF MITOTIC CELL CYCLE%GOBP%GO:0000082	0	BCAT1|LATS1|TRIM71|CUL4A|INHBA|CCNE2|MCM3|MNAT1|FBXO5|ORC1|EIF4EBP1|E2F3|EIF4E|CDC34|E2F7|RRM2|BACH1|ID2|CDKN2C|CDKN2A|CDC6|POLA1|RB1|CCNH|CCND1|PLK3|DHFR|TYMS|PIM2|HINFP|CDC25A|CCNE1|KLF11|MCM7|PCNA|PPP6C|CDK3|ZNF324|CAMK2A|CDC45|CDK7|GPR132|CDT1|ESRRB|ORC5|ORC4|ORC6|ORC3|MCM5|ORC2|MCM4|MCM6|MCM2|POLE3|NPAT|GFI1|ZPR1|PRIM2|USP29|CCNA1|RPA1|GSPT1|RPA2|CRLF3|KHDRBS1|LATS2|POLA2|ACVR1B|POLE2|CUL4B|…	G1/S transition of mitotic cell cycle	107	ENR	G1/S TRANSITION OF MITOTIC CELL CYCLE%GOBP%GO:0000082	4.332	0	G1/S TRANSITION OF MITOTIC CELL CYCLE%GOBP%GO:0000082	FALSE	G1/S TRANSITION OF MITOTIC CELL CYCLE%GOBP%GO:0000082
196	1	0.7105	0	CELL CYCLE%WIKIPATHWAYS_20200310%WP179%HOMO SAPIENS	0	YWHAH|ANAPC4|ANAPC5|ANAPC1|YWHAZ|ANAPC2|CCND2|CCNB1|CCNA2|CCNE2|CDKN1C|MCM3|CDC14B|CDC20|ORC1|ABL1|E2F2|E2F3|SFN|SMAD2|RBL2|STAG2|RBL1|SMAD3|CDKN2C|ZBTB17|CDKN2A|CDC6|PTTG2|WEE2|RB1|CCNH|ANAPC13|CCND3|CCND1|GADD45B|EP300|GADD45G|GADD45A|CDC14A|CDC25A|CDC25B|CCNE1|MCM7|PCNA|YWHAG|MAD2L2|CDK7|CDC45|MDM2|ORC5|ORC4|GSK3B|BUB3|ORC6|ORC3|ORC2|MCM5|ANAPC11|MCM4|MCM6|MCM2|CHEK1|STAG1|CCNA1|SKP2|SKP1|CHEK…	Cell Cycle	122	ENR	CELL CYCLE%WIKIPATHWAYS_20200310%WP179%HOMO SAPIENS	4.3162	0	CELL CYCLE%WIKIPATHWAYS_20200310%WP179%HOMO SAPIENS	FALSE	CELL CYCLE%WIKIPATHWAYS_20200310%WP179%HOMO SAPIENS
249	1	0.7185	0	MITOTIC CELL CYCLE CHECKPOINT%GOBP%GO:0007093	0	FOXN3|C5ORF45|CNOT4|CNOT6|CNOT2|TOPBP1|ZW10|CCNB1|CHMP4C|TIPIN|HRAS|IK|CDC20|ORC1|CLSPN|SFN|E2F7|RBL2|CRADD|BUB1B|CDC6|TRIM39|MDM4|WEE2|ZNF207|RB1|TNKS1BP1|CCND1|CNOT6L|PCBP4|EP300|PLK3|GADD45A|FANCD2|RGCC|TOP2A|MUC1|BTG2|TRIAP1|PIDD1|CNOT10|ZNF830|CNOT7|CNOT11|SOX4|CNOT1|ZNF385A|CNOT3|CNOT8|RAD9B|PCNA|NAE1|RPS27L|MAD2L2|STK33|ARID3A|EME1|NEK11|MDM2|EME2|GLTSCR2|BUB3|CARM1|BLM|RPL26|VPS4A|NBN|MUS…	mitotic cell cycle checkpoint	142	ENR	MITOTIC CELL CYCLE CHECKPOINT%GOBP%GO:0007093	4.3135	0	MITOTIC CELL CYCLE CHECKPOINT%GOBP%GO:0007093	FALSE	MITOTIC CELL CYCLE CHECKPOINT%GOBP%GO:0007093
163	1	0.7403	0	MITOTIC ANAPHASE%REACTOME DATABASE ID RELEASE 72%68882	0	TUBB3|TUBB1|TUBB4B|TUBB4A|CENPN|CCNB1|IST1|PSMD4|PAFAH1B1|ANKLE2|EMD|VRK1|DYNC1H1|LEMD3|NUDC|CLIP1|PSMB8|PSMB9|DYNLL1|TUBA4B|PPP2CA|MAPRE1|DYNC1LI1|DYNC1LI2|TUBA8|BUB3|TUBAL3|TUBA3E|CHMP3|DYNC1I2|ZWINT|CENPF|ZWILCH|CDCA5|PDS5A|PMF1|SKA1|APITD1|SKA2|DSN1|RCC2|KIF18A|SGOL2|NUF2|WAPAL|SPDL1|KIF2B|NDE1|MIS12|NSL1|ANAPC10|CDK1|CENPC|CCNB2|CLASP2|CENPT|PPP2R1A|CENPH|CENPI|CENPK|CENPL|B9D2|PPP2CB|CENPO|…	Mitotic Anaphase	225	ENR	MITOTIC ANAPHASE%REACTOME DATABASE ID RELEASE 72%68882	4.3034	0	MITOTIC ANAPHASE%REACTOME DATABASE ID RELEASE 72%68882	FALSE	MITOTIC ANAPHASE%REACTOME DATABASE ID RELEASE 72%68882
87	1	0.7234	0	DNA REPLICATION%GOBP%GO:0006260	0	EXO1|RTFDC1|POLQ|IGHMBP2|GINS2|TOPBP1|TEFM|SMARCAL1|ETAA1|TIPIN|RNASEH2A|RNASEH1|DNA2|MCM3|SLFN11|FEN1|ORC1|CLSPN|RBBP8|CDC34|MCMBP|CDC6|OBFC1|POLA1|RHNO1|TNFAIP1|ING5|KAT5|SAMHD1|KCTD13|RMI2|KAT7|GRWD1|STRA13|REV1|ZNF830|RAD9B|HMGA1|TIMELESS|MCM7|PCNA|BAZ1A|PTMS|SET|DUT|CDK9|CDC45|PIF1|EME1|POLD2|EME2|WRN|GEN1|CDT1|DDX11|ORC5|ORC4|MSH3|ORC6|ORC3|MCM5|BLM|ORC2|MCM4|NAP1L1|MCM6|LIG1|BRCA1|MCM2|BRC…	DNA replication	166	ENR	DNA REPLICATION%GOBP%GO:0006260	4.2072	0	DNA REPLICATION%GOBP%GO:0006260	FALSE	DNA REPLICATION%GOBP%GO:0006260
165	1	0.6188	0	DNA REPAIR%GOBP%GO:0006281	0	AP5Z1|AP5S1|TRRAP|TRIM28|TOPBP1|SIRT1|DNA2|MCM3|FBXO6|RBBP8|PARP3|PARP4|HMGN1|XRCC1|OBFC1|POLA1|GTF2H4|MSH2|GADD45A|WDR33|HINFP|BTG2|EID3|REXO4|HMGA1|DDB2|PCNA|NSMCE4A|PMS2|APEX1|HMGB2|NSMCE2|NSMCE1|MLH1|BLM|WDR48|FAAP24|BRCA2|BRIP1|CHEK1|USP1|MMS19|NBN|ATRIP|FAAP100|FANCI|MGMT|RFC5|RFC3|RFC4|FANCM|FANCL|RMI1|TONSL|RFC2|SMC5|XRCC3|FANCA|RPA1|MRE11A|RPA2|HUS1|FANCC|FANCB|FANCE|PALB2|FANCG|FANCF|RA…	DNA repair	417	ENR	DNA REPAIR%GOBP%GO:0006281	4.1918	0	DNA REPAIR%GOBP%GO:0006281	FALSE	DNA REPAIR%GOBP%GO:0006281
83	1	0.8625	0	PLK1 SIGNALING EVENTS%PATHWAY INTERACTION DATABASE NCI-NATURE CURATED DATA%PLK1 SIGNALING EVENTS	0	PRC1|NUDC|FBXW11|RHOA|ROCK2|CCNB1|WEE1|CDC25B|CDC14B|GOLGA2|PPP1CB|CDC20|PAK1|FBXO5|CLSPN|KIF20A|RAB1A|NINL|FZR1|CENPU|BORA|ODF2|TUBG1|CENPE|STAG2|CDK1|KIF2A|GORASP1|KIZ|SPC24|AURKA|PPP2CA|PPP2R1A|TPT1|ERCC6L|CDC25C|BUB1B|SGOL1|BUB1|PPP1R12A|NDC80|PLK1|BTRC|TPX2|INCENP|ECT2	PLK1 signaling events	46	ENR	PLK1 SIGNALING EVENTS%PATHWAY INTERACTION DATABASE NCI-NATURE CURATED DATA%PLK1 SIGNALING EVENTS	4.1679	0	PLK1 SIGNALING EVENTS%PATHWAY INTERACTION DATABASE NCI-NATURE CURATED DATA%PLK1 SIGNALING EVENTS	FALSE	PLK1 SIGNALING EVENTS%PATHWAY INTERACTION DATABASE NCI-NATURE CURATED DATA%PLK1 SIGNALING EVENTS
74	1	0.4339	0	REGULATION OF MITOTIC CELL CYCLE PHASE TRANSITION%GOBP%GO:1901990	0	FOXN3|ZNF655|KMT2E|TUBB4B|TUBB4A|TOPBP1|CCND2|CCNB1|PRKACA|IK|PTPN6|PSMD4|ORC1|PAFAH1B1|DACT1|E2F7|RBL2|RBL1|PTEN|ID2|CDKN2C|CCL2|CDKN2A|CDC6|MDM4|ZNF207|ZFP36L2|TNKS1BP1|PLCB1|CNOT6L|HYAL1|PCBP4|DYNC1H1|BRD7|PLK3|GADD45A|CDC14A|SDCCAG8|SEPT7|RGCC|GPNMB|BTG2|NACC2|TRIAP1|PSMB8|PIDD1|CNOT10|CNOT7|CNOT11|CNOT1|ZNF385A|APPL2|CNOT3|CNOT8|MECP2|ANXA1|DUSP1|PSMB9|PCNA|DYNLL1|DCTN1|NAE1|RPS27L|MAPRE1|DY…	regulation of mitotic cell cycle phase transition	362	ENR	REGULATION OF MITOTIC CELL CYCLE PHASE TRANSITION%GOBP%GO:1901990	4.1153	0	REGULATION OF MITOTIC CELL CYCLE PHASE TRANSITION%GOBP%GO:1901990	FALSE	REGULATION OF MITOTIC CELL CYCLE PHASE TRANSITION%GOBP%GO:1901990
100	1	0.7607	0	G2 M CHECKPOINTS%REACTOME DATABASE ID RELEASE 72%69481	0	YWHAH|EXO1|YWHAZ|HIST1H2BK|TOPBP1|CCNB1|DNA2|MCM3|PSMD6|PSMD7|PSMD2|PSMD4|PSMD3|ORC1|UBE2N|CLSPN|RBBP8|PSMD1|SFN|PSMD9|CDC6|RHNO1|UBE2V2|PSMB5|PSMC3|PSMC1|PSMD11|PSMC2|PSMD14|HIST1H4K|HIST1H4L|HIST1H4A|HIST1H4B|PSMA7|HIST4H4|PSMD8|HIST1H4H|PSMB6|HIST1H4I|PSMB7|HIST1H4J|KAT5|RMI2|PSMB4|HIST1H4D|PSMB10|PSMB2|HIST1H4E|PSMB3|HIST1H4F|PSMB1|HIST1H4C|HIST2H4A|HIST2H4B|PSMA5|PSMA6|PIAS4|PSMC6|PSMA4|PSMA…	G2 M Checkpoints	168	ENR	G2 M CHECKPOINTS%REACTOME DATABASE ID RELEASE 72%69481	4.1101	0	G2 M CHECKPOINTS%REACTOME DATABASE ID RELEASE 72%69481	FALSE	G2 M CHECKPOINTS%REACTOME DATABASE ID RELEASE 72%69481
135	1	0.6157	0	NUCLEAR CHROMOSOME SEGREGATION%GOBP%GO:0098813	0	LATS1|NAA50|KPNB1|ZW10|CHMP2B|CCNB1|CHMP4C|FMN2|CHMP4B|ANKRD31|CHMP2A|MAP10|CHMP4A|CHMP6|CHMP7|CHMP5|PSRC1|CCNB1IP1|TUBG1|CENPE|STAG2|NCAPD3|RRS1|MCMBP|BUB1B|TTN|MAU2|PTTG2|PIBF1|ZNF207|RAN|RB1|INO80|SPICE1|C11ORF85|CCDC79|C15ORF43|GEM|FANCD2|TRAPPC12|TOP2A|STRA13|BOD1|MSTO1|DIS3L2|FAM83D|CHAMP1|PINX1|SLX4|CHMP1B|EME1|EME2|TUBG2|CDT1|DDX11|BUB3|PHF23|AKAP8L|M1AP|VPS4B|CHMP3|STAG3|VPS4A|STAG1|NUP6…	nuclear chromosome segregation	178	ENR	NUCLEAR CHROMOSOME SEGREGATION%GOBP%GO:0098813	4.0986	0	NUCLEAR CHROMOSOME SEGREGATION%GOBP%GO:0098813	FALSE	NUCLEAR CHROMOSOME SEGREGATION%GOBP%GO:0098813
304	1	0.5128	0	ORGANELLE FISSION%GOBP%GO:0048285	0	NAA50|CCNB1|MAP10|ARHGEF10|RRS1|MISP|MAU2|EPS8|PIBF1|ZNF207|SPICE1|MTFP1|C11ORF85|RAD51D|CCDC79|C15ORF43|TOP2A|MYBL1|BOD1|EREG|KIAA0430|MSTO1|DIS3L2|MUL1|MAP9|OPA1|CHMP1B|TEX19|PHF23|SPIRE1|AKAP8L|BCCIP|M1AP|CHMP3|STAG3|BRIP1|POGZ|FAM175B|RNF212|FANCM|AAAS|RMI1|P3H4|PHF13|MRE11A|ZWINT|BTBD18|C17ORF104|BRDT|CDCA5|PDS5A|RAD50|DNM3|APITD1|KNSTRN|DSN1|MSH5|KIF18A|NIPBL|ANKRD53|NUF2|RAD54B|WAPAL|RAB11…	organelle fission	258	ENR	ORGANELLE FISSION%GOBP%GO:0048285	4.0925	0	ORGANELLE FISSION%GOBP%GO:0048285	FALSE	ORGANELLE FISSION%GOBP%GO:0048285
253	1	0.8625	0	PID_PLK1_ PATHWAY%MSIGDB_ C2%PID_PLK1_ PATHWAY	0	PRC1|FBXW11|NUDC|RHOA|ROCK2|CCNB1|WEE1|CDC25B|CDC14B|GOLGA2|PPP1CB|CDC20|PAK1|FBXO5|SSPO|CLSPN|RAB1A|KIF20A|NINL|CENPU|FZR1|BORA|RAB1B|ODF2|TUBG1|CENPE|STAG2|CDK1|KIF2A|GORASP1|KIZ|PPP2R1A|PPP2CA|SPC24|AURKA|TPT1|CDC25C|ERCC6L|SGOL1|BUB1B|BUB1|PPP1R12A|NDC80|PLK1|TPX2|INCENP|ECT2	PID_PLK1_PATHWAY	47	ENR	PID_PLK1_PATHWAY%MSIGDB_C2%PID_PLK1_PATHWAY	4.0914	0	PID_PLK1_PATHWAY%MSIGDB_C2%PID_PLK1_PATHWAY	FALSE	PID_PLK1_PATHWAY%MSIGDB_C2%PID_PLK1_PATHWAY
183	1	0.6477	0	CHROMOSOME SEGREGATION%GOBP%GO:0007059	0	NAA50|CCNB1|MAP10|RRS1|SMARCAD1|MAU2|PIBF1|ZNF207|NEK8|SPICE1|C11ORF85|CCDC79|C15ORF43|RGS14|TOP2A|NTMT1|BOD1|MSTO1|DIS3L2|CHMP1B|NEK11|DDX11|BUB3|PHF23|AKAP8L|M1AP|CHMP3|STAG3|POGZ|MMS19|FAM175B|RNF212|BANF2|NAA60|FANCM|RMI1|P3H4|PHF13|TOP3A|MRE11A|FBXW7|ZWINT|NEK2|CENPF|CDCA5|PDS5A|PMF1|APITD1|SKA1|SKA2|KNSTRN|DSN1|KIF18A|NIPBL|ANKRD53|NUF2|WAPAL|RAB11A|SPDL1|KIF2B|NDE1|MIS12|NSL1|CENPC|PAPD7|C…	chromosome segregation	222	ENR	CHROMOSOME SEGREGATION%GOBP%GO:0007059	4.0889	0	CHROMOSOME SEGREGATION%GOBP%GO:0007059	FALSE	CHROMOSOME SEGREGATION%GOBP%GO:0007059
91	1	0.7398	0	S PHASE%REACTOME DATABASE ID RELEASE 72%69242	0	ANAPC4|ANAPC5|ANAPC1|ANAPC2|GINS2|CCNA2|DNA2|CCNE2|CABLES1|MCM3|PSMD6|FEN1|PSMD7|MNAT1|PSMD2|AKT2|PSMD4|PSMD3|ORC1|RBBP4|PSMD1|RBL2|STAG2|PSMD9|CDC6|POLA1|PSMB5|PSMC3|PSMC1|PSMD11|PSMC2|PSMD14|RB1|CCNH|PSMA7|PSMD8|PSMB6|PSMB7|PSMB4|CCND1|PSMB10|PSMB2|PSMB3|PSMB1|PSMA5|PSMA6|PSMC6|PSMA4|PSMA1|PSMC4|PSMA2|UBB|CDC25A|PSMD12|CDC25B|PSMD13|CCNE1|UBE2E1|PSMB8|PSMB9|MCM7|PCNA|CDK7|CDC45|POLD2|CDT1|ORC5|…	S Phase	161	ENR	S PHASE%REACTOME DATABASE ID RELEASE 72%69242	4.0749	0	S PHASE%REACTOME DATABASE ID RELEASE 72%69242	FALSE	S PHASE%REACTOME DATABASE ID RELEASE 72%69242
176	1	0.7347	0	SEPARATION OF SISTER CHROMATIDS%REACTOME DATABASE ID RELEASE 72%2467813	0	ANAPC4|ANAPC5|ANAPC1|CLASP1|ANAPC2|ZW10|CENPN|PSMD6|PSMD7|PSMD2|CDC20|PSMD4|PSMD3|PAFAH1B1|PSMD1|CENPU|CENPE|STAG2|KIF2A|SPC24|PSMD9|ERCC6L|BUB1B|PPP2R5A|PSMB5|PSMC3|PSMC1|PSMD11|PSMC2|PSMD14|PSMA7|PSMD8|PSMB6|PSMB7|PSMB4|PSMB10|PSMB2|PSMB3|PSMB1|PSMA5|DYNC1H1|NUDC|PSMA6|PSMC6|CLIP1|PSMA4|PSMA1|PSMC4|PSMA2|UBB|AHCTF1|ITGB3BP|PSMD12|PSMD13|UBE2E1|PSMB8|PSMB9|DYNLL1|PPP2CA|MAPRE1|DYNC1LI1|DYNC1LI2|…	Separation of Sister Chromatids	168	ENR	SEPARATION OF SISTER CHROMATIDS%REACTOME DATABASE ID RELEASE 72%2467813	4.0265	0	SEPARATION OF SISTER CHROMATIDS%REACTOME DATABASE ID RELEASE 72%2467813	FALSE	SEPARATION OF SISTER CHROMATIDS%REACTOME DATABASE ID RELEASE 72%2467813
129	1	0.7509	0	MITOTIC G1 PHASE AND G1 S TRANSITION%REACTOME DATABASE ID RELEASE 72%453279	0	MYBL2|CCND2|CCNB1|CCNA2|CDKN1C|CCNE2|CABLES1|MCM3|PSMD6|PSMD7|MNAT1|PSMD2|AKT2|PSMD4|PSMD3|FBXO5|ORC1|RBBP4|PSMD1|E2F2|ABL1|E2F3|E2F6|RBL2|RBL1|RRM2|CDKN2C|PSMD9|CDKN2A|CDC6|POLA1|PPP2R3B|PSMB5|TK1|PSMC3|PSMC1|PSMD11|PSMC2|PSMD14|RB1|CCNH|PSMA7|PSMD8|PSMB6|CCND3|PSMB7|PSMB4|CCND1|PSMB10|PSMB2|PSMB3|PSMB1|PSMA5|PSMA6|PSMC6|DHFR|PSMA4|PSMA1|TYMS|PSMC4|PSMA2|UBB|TOP2A|CDC25A|PSMD12|PSMD13|CCNE1|PSMB…	Mitotic G1 phase and G1 S transition	148	ENR	MITOTIC G1 PHASE AND G1 S TRANSITION%REACTOME DATABASE ID RELEASE 72%453279	4.0122	0	MITOTIC G1 PHASE AND G1 S TRANSITION%REACTOME DATABASE ID RELEASE 72%453279	FALSE	MITOTIC G1 PHASE AND G1 S TRANSITION%REACTOME DATABASE ID RELEASE 72%453279
246	1	0.7391	0	RESOLUTION OF SISTER CHROMATID COHESION%REACTOME%R-HSA-2500257.1	0	CLASP1|ZW10|CENPN|CCNB1|CDC20|PAFAH1B1|CENPU|CENPE|STAG2|KIF2A|SPC24|ERCC6L|BUB1B|PPP2R5A|DYNC1H1|NUDC|CLIP1|AHCTF1|ITGB3BP|DYNLL1|PPP2CA|MAPRE1|DYNC1LI1|DYNC1LI2|BUB3|STAG1|SEC13|NUP133|DYNC1I2|NUP160|NUP43|CENPM|MAD1L1|SPC25|NUP37|ZWINT|CENPF|RANGAP1|ZWILCH|CDCA5|PDS5B|PDS5A|PMF1|SKA1|APITD1|SKA2|DSN1|RCC2|RANBP2|KIF18A|SGOL2|NUF2|WAPAL|SPDL1|KIF2B|NDE1|MIS12|NSL1|CDK1|CENPC|CCNB2|CLASP2|PPP2R1…	Resolution of Sister Chromatid Cohesion	104	ENR	RESOLUTION OF SISTER CHROMATID COHESION%REACTOME%R-HSA-2500257.1	4.0065	0	RESOLUTION OF SISTER CHROMATID COHESION%REACTOME%R-HSA-2500257.1	FALSE	RESOLUTION OF SISTER CHROMATID COHESION%REACTOME%R-HSA-2500257.1
191	1	0.7941	0	CELL CYCLE G1/S PHASE TRANSITION%GOBP%GO:0044843	0	BCAT1|LATS1|TRIM71|CUL4A|INHBA|CCNA2|CCNE2|MCM3|MNAT1|FBXO5|ORC1|EIF4EBP1|E2F3|EIF4E|CDC34|E2F7|RRM2|BACH1|ID2|CDKN2C|CDKN2A|CDC6|POLA1|RB1|MAP3K11|CCNH|CCND1|PLK3|DHFR|TYMS|PIM2|HINFP|CDC25A|CCNE1|KLF11|MCM7|PCNA|PPP6C|CDK3|ZNF324|CAMK2A|CDC45|CDK7|GPR132|CDT1|ESRRB|ORC5|ORC4|ORC6|ORC3|MCM5|ORC2|MCM4|MCM6|MCM2|POLE3|NPAT|GFI1|ZPR1|PRIM2|USP29|CCNA1|RPA1|GSPT1|RPA2|CRLF3|KHDRBS1|LATS2|POLA2|ACVR1…	cell cycle G1/S phase transition	109	ENR	CELL CYCLE G1/S PHASE TRANSITION%GOBP%GO:0044843	4.0062	0	CELL CYCLE G1/S PHASE TRANSITION%GOBP%GO:0044843	FALSE	CELL CYCLE G1/S PHASE TRANSITION%GOBP%GO:0044843
155	1	0.7855	0	MITOTIC G2-G2 M PHASES%REACTOME DATABASE ID RELEASE 72%453274	0	CLASP1|TUBB4B|TUBB4A|MYBL2|CEP164|CCNB1|CCNA2|PRKACA|PSMD6|PSMD7|MNAT1|PPP1CB|PSMD2|PSMD4|PSMD3|RBBP4|NINL|PAFAH1B1|PSMD1|PHLDA1|E2F3|BORA|ODF2|TUBG1|PSMD9|PPP2R3B|PRKAR2B|OPTN|PSMB5|PLK4|PSMC3|PSMC1|PSMD11|PSMC2|PSMD14|CCNH|PSMA7|PSMD8|PSMB6|PSMB7|PSMB4|PSMB10|PSMB2|PSMB3|PSMB1|EP300|PSMA5|DYNC1H1|FBXW11|PSMA6|PSMC6|PSMA4|PSMA1|PSMC4|PSMA2|SDCCAG8|UBB|CDC25A|PSMD12|CDC25B|PSMD13|PSMB8|HSP90AB1|P…	Mitotic G2-G2 M phases	181	ENR	MITOTIC G2-G2 M PHASES%REACTOME DATABASE ID RELEASE 72%453274	4.0054	0	MITOTIC G2-G2 M PHASES%REACTOME DATABASE ID RELEASE 72%453274	FALSE	MITOTIC G2-G2 M PHASES%REACTOME DATABASE ID RELEASE 72%453274
316	1	0.7055	0	DNA INTEGRITY CHECKPOINT%GOBP%GO:0031570	0	FOXN3|C5ORF45|CNOT4|CNOT6|CNOT2|TOPBP1|CCNB1|TIPIN|DNA2|FBXO6|CDC14B|ORC1|CLSPN|SFN|E2F7|RBL2|CRADD|CDC5L|CDC6|TRIM39|MDM4|RHNO1|TNKS1BP1|CCND1|CNOT6L|PCBP4|EP300|PLK3|GADD45A|FANCD2|HINFP|RGCC|TOP2A|MUC1|BTG2|TRIAP1|PIDD1|CNOT10|ZNF830|CNOT7|CNOT11|SOX4|CNOT1|ZNF385A|CNOT3|CNOT8|BRCC3|RAD9B|TIMELESS|PCNA|CLOCK|PRPF19|BABAM1|NAE1|RPS27L|CDC45|STK33|ARID3A|EME1|NEK11|MDM2|EME2|CDT1|GLTSCR2|CARM1|B…	DNA integrity checkpoint	135	ENR	DNA INTEGRITY CHECKPOINT%GOBP%GO:0031570	3.9509	0	DNA INTEGRITY CHECKPOINT%GOBP%GO:0031570	FALSE	DNA INTEGRITY CHECKPOINT%GOBP%GO:0031570
205	1	0.7291	0	PROTEIN-DNA COMPLEX SUBUNIT ORGANIZATION%GOBP%GO:0071824	0	H1F0|PADI4|HIST1H2BK|CUL4A|CENPN|DMAP1|MCM3|RBBP4|VPS72|RPL23|HIST1H1E|BRF1|TAF11|GTF2H4|TAF7|TAF1B|TBPL2|TAF7L|SUPT16H|HELLS|HMGA1|DDB2|HIST1H2BB|SET|HMGB2|ANP32B|CHD5|CHAF1B|SART3|SPTY2D1|POGZ|CENPV|NAP1L4|H1FNT|H1FOO|NAA60|XPC|H2BFM|H1FX|HAT1|GTF2H2|RPA1|RPA2|RBX1|CENPF|HIST1H2BA|BRDT|CETN2|APITD1|ACTR6|ATRX|MIS12|CENPC|DDB1|CENPT|GTF2A2|CENPH|CABIN1|CENPI|CENPK|CENPL|H2AFB2|CENPO|CENPP|CENPQ|…	protein-DNA complex subunit organization	228	ENR	PROTEIN-DNA COMPLEX SUBUNIT ORGANIZATION%GOBP%GO:0071824	3.93	0	PROTEIN-DNA COMPLEX SUBUNIT ORGANIZATION%GOBP%GO:0071824	FALSE	PROTEIN-DNA COMPLEX SUBUNIT ORGANIZATION%GOBP%GO:0071824
213	1	0.7437	0	G1 S TRANSITION%REACTOME DATABASE ID RELEASE 72%69206	0	CCNB1|CCNA2|CCNE2|CABLES1|MCM3|PSMD6|PSMD7|MNAT1|PSMD2|AKT2|PSMD4|PSMD3|FBXO5|ORC1|RBBP4|PSMD1|E2F6|RBL2|RBL1|RRM2|PSMD9|CDC6|POLA1|PPP2R3B|PSMB5|TK1|PSMC3|PSMC1|PSMD11|PSMC2|PSMD14|RB1|CCNH|PSMA7|PSMD8|PSMB6|PSMB7|PSMB4|CCND1|PSMB10|PSMB2|PSMB3|PSMB1|PSMA5|PSMA6|PSMC6|DHFR|PSMA4|PSMA1|TYMS|PSMC4|PSMA2|UBB|CDC25A|PSMD12|PSMD13|CCNE1|PSMB8|PSMB9|MCM7|PCNA|PPP2CA|CDK7|CDC45|CDT1|ORC5|ORC4|ORC6|ORC3…	G1 S Transition	131	ENR	G1 S TRANSITION%REACTOME DATABASE ID RELEASE 72%69206	3.8923	0	G1 S TRANSITION%REACTOME DATABASE ID RELEASE 72%69206	FALSE	G1 S TRANSITION%REACTOME DATABASE ID RELEASE 72%69206
122	1	0.7855	0	G2 M TRANSITION%REACTOME DATABASE ID RELEASE 72%69275	0	CLASP1|TUBB4B|TUBB4A|MYBL2|CEP164|CCNB1|CCNA2|PRKACA|PSMD6|PSMD7|MNAT1|PPP1CB|PSMD2|PSMD4|PSMD3|RBBP4|NINL|PAFAH1B1|PSMD1|PHLDA1|BORA|ODF2|TUBG1|PSMD9|PPP2R3B|PRKAR2B|OPTN|PSMB5|PLK4|PSMC3|PSMC1|PSMD11|PSMC2|PSMD14|CCNH|PSMA7|PSMD8|PSMB6|PSMB7|PSMB4|PSMB10|PSMB2|PSMB3|PSMB1|EP300|PSMA5|DYNC1H1|FBXW11|PSMA6|PSMC6|PSMA4|PSMA1|PSMC4|PSMA2|SDCCAG8|UBB|CDC25A|PSMD12|CDC25B|PSMD13|PSMB8|HSP90AB1|PSMB9|…	G2 M Transition	179	ENR	G2 M TRANSITION%REACTOME DATABASE ID RELEASE 72%69275	3.8643	0	G2 M TRANSITION%REACTOME DATABASE ID RELEASE 72%69275	FALSE	G2 M TRANSITION%REACTOME DATABASE ID RELEASE 72%69275
75	1	0.7257	0	MITOTIC SPINDLE CHECKPOINT%REACTOME%R-HSA-69618.2	0	ANAPC4|ANAPC5|ANAPC1|CLASP1|ANAPC2|ZW10|CENPN|CDC20|PAFAH1B1|CENPU|CENPE|KIF2A|SPC24|ERCC6L|BUB1B|PPP2R5A|DYNC1H1|NUDC|CLIP1|AHCTF1|ITGB3BP|UBE2E1|DYNLL1|PPP2CA|MAPRE1|DYNC1LI1|DYNC1LI2|BUB3|ANAPC15|ANAPC16|ANAPC11|CDC26|SEC13|NUP133|DYNC1I2|NUP160|NUP43|CENPM|MAD1L1|SPC25|NUP37|ZWINT|CENPF|RANGAP1|ZWILCH|CDC27|PMF1|SKA1|APITD1|SKA2|DSN1|RCC2|RANBP2|KIF18A|SGOL2|NUF2|SPDL1|KIF2B|NDE1|MIS12|NSL1|A…	Mitotic Spindle Checkpoint	108	ENR	MITOTIC SPINDLE CHECKPOINT%REACTOME%R-HSA-69618.2	3.8452	0	MITOTIC SPINDLE CHECKPOINT%REACTOME%R-HSA-69618.2	FALSE	MITOTIC SPINDLE CHECKPOINT%REACTOME%R-HSA-69618.2
141	1	0.8033	0	SIGNAL TRANSDUCTION INVOLVED IN DNA DAMAGE CHECKPOINT%GOBP%GO:0072422	0	CNOT4|CNOT6|CNOT2|PRMT1|CCNB1|DTL|CHEK2|GML|CDC14B|BRE|ATM|SFN|PRKDC|CDK2|E2F7|PLAGL1|RBL2|CDK1|CRADD|PLK2|E2F8|CDC5L|MDM4|RQCD1|CASP2|TNKS1BP1|CNOT6L|PCBP4|CDKN1A|EP300|PLK3|GADD45A|RGCC|FAM175A|MUC1|BAX|BTG2|TRIAP1|TFDP1|UIMC1|TFDP2|PIDD1|CNOT10|CNOT7|CNOT11|SOX4|ZNF385A|CNOT1|CNOT3|FZR1|BRCC3|CNOT8|E2F4|CDKN1B|PCNA|PRPF19|BABAM1|AURKA|PML|E2F1|CDC25C|TP53|ARID3A|MDM2|PLK1|CARM1|GTSE1|RPL26|BRC…	signal transduction involved in DNA damage checkpoint	70	ENR	SIGNAL TRANSDUCTION INVOLVED IN DNA DAMAGE CHECKPOINT%GOBP%GO:0072422	3.8286	0	SIGNAL TRANSDUCTION INVOLVED IN DNA DAMAGE CHECKPOINT%GOBP%GO:0072422	FALSE	SIGNAL TRANSDUCTION INVOLVED IN DNA DAMAGE CHECKPOINT%GOBP%GO:0072422
270	1	0.7165	0	MITOTIC SISTER CHROMATID SEGREGATION%GOBP%GO:0000070	0	NAA50|KPNB1|ZW10|CHMP2B|CCNB1|CHMP4C|CHMP4B|CHMP2A|MAP10|CHMP4A|CHMP6|CHMP7|CHMP5|PSRC1|TUBG1|CENPE|NCAPD3|RRS1|TTN|MAU2|PIBF1|ZNF207|RAN|RB1|INO80|BOD1|MSTO1|DIS3L2|CHAMP1|PINX1|CHMP1B|TUBG2|CDT1|PHF23|AKAP8L|VPS4B|CHMP3|VPS4A|NUP62|POGZ|KIF22|PRC1|PHF13|KIF4B|MAD1L1|DSCC1|ZWINT|KIF25|CDCA5|PDS5B|PDS5A|KNSTRN|DSN1|KIFC1|KIF18B|NIPBL|KIF18A|KIF4A|ANKRD53|NUF2|RAB11A|SPDL1|MIS12|NSL1|CENPC|ESPL1|P…	mitotic sister chromatid segregation	100	ENR	MITOTIC SISTER CHROMATID SEGREGATION%GOBP%GO:0000070	3.8121	0	MITOTIC SISTER CHROMATID SEGREGATION%GOBP%GO:0000070	FALSE	MITOTIC SISTER CHROMATID SEGREGATION%GOBP%GO:0000070
288	1	0.7173	0	MICROTUBULE CYTOSKELETON ORGANIZATION INVOLVED IN MITOSIS%GOBP%GO:1902850	0	FAM175B|PRC1|ACTR10|KPNB1|CLASP1|AAAS|RHOA|STIL|ZW10|KIF4B|CCNB1|CHEK2|SPC25|MAP10|GOLGA2|UBXN2B|VCP|KIFC1|PAFAH1B1|KIF4A|NUF2|RAB11A|TUBG1|SPDL1|ARHGEF10|CENPE|NDE1|WDR62|KIF2A|SBDS|FLNA|ESPL1|CLASP2|WRAP73|ITGB1|PLK2|CENPH|NUMA1|NSFL1C|MISP|DCTN2|CEP126|PIBF1|GJA1|ZNF207|TNKS|RAN|MAP4|ASUN|SPICE1|SAPCD2|GPSM2|SPAST|DYNC1H1|DYNLT1|CDK5RAP2|PPP2R4|CEP192|FAM175A|MSTO1|EFHC1|SETD2|MECP2|ACTR1A|EML…	microtubule cytoskeleton organization involved in mitosis	96	ENR	MICROTUBULE CYTOSKELETON ORGANIZATION INVOLVED IN MITOSIS%GOBP%GO:1902850	3.8088	0	MICROTUBULE CYTOSKELETON ORGANIZATION INVOLVED IN MITOSIS%GOBP%GO:1902850	FALSE	MICROTUBULE CYTOSKELETON ORGANIZATION INVOLVED IN MITOSIS%GOBP%GO:1902850
262	1	0.8033	0	SIGNAL TRANSDUCTION INVOLVED IN CELL CYCLE CHECKPOINT%GOBP%GO:0072395	0	CNOT4|CNOT6|CNOT2|SOX11|PRMT1|CCNB1|DTL|CHEK2|GML|CDC14B|BRE|ATM|SFN|PRKDC|CDK2|E2F7|PLAGL1|RBL2|CDK1|CRADD|PLK2|E2F8|CDC5L|MDM4|RQCD1|CASP2|TNKS1BP1|CNOT6L|PCBP4|CDKN1A|EP300|PLK3|GADD45A|RGCC|FAM175A|MUC1|BAX|BTG2|TRIAP1|TFDP1|UIMC1|TFDP2|PIDD1|CNOT10|CNOT7|CNOT11|SOX4|ZNF385A|CNOT1|CNOT3|FZR1|BRCC3|CNOT8|E2F4|CDKN1B|PCNA|PRPF19|BABAM1|AURKA|PML|E2F1|CDC25C|TP53|ARID3A|MDM2|PLK1|CARM1|GTSE1|RPL…	signal transduction involved in cell cycle checkpoint	71	ENR	SIGNAL TRANSDUCTION INVOLVED IN CELL CYCLE CHECKPOINT%GOBP%GO:0072395	3.8087	0	SIGNAL TRANSDUCTION INVOLVED IN CELL CYCLE CHECKPOINT%GOBP%GO:0072395	FALSE	SIGNAL TRANSDUCTION INVOLVED IN CELL CYCLE CHECKPOINT%GOBP%GO:0072395
324	1	0.5962	0	REGULATION OF CELL CYCLE G2/M PHASE TRANSITION%GOBP%GO:1902749	0	FOXN3|TUBB4B|TUBB4A|TOPBP1|CCNB1|PRKACA|PSMD4|ORC1|PAFAH1B1|CDC6|DYNC1H1|SDCCAG8|ATF5|PSMB8|MECP2|PSMB9|DYNLL1|DCTN1|NAE1|MAPRE1|GLTSCR2|BLM|CHEK1|NBN|FHL1|DYNC1I2|SKP1|MRE11A|NEK2|HUS1|RBX1|CENPF|ATAD5|CETN2|RAD17|RCC2|HAUS7|CEP70|CEP76|CUL1|CEP78|RAB11A|CDK2|CEP152|BRSK1|NDE1|NEDD1|CDK1|FGFR1OP|CEP41|CEP290|CEP135|PPP2R1A|HAUS4|HAUS3|HAUS6|KCNH5|HAUS5|HAUS2|HAUS1|CEP63|KIF14|SFI1|DCTN2|SSNA1|DC…	regulation of cell cycle G2/M phase transition	195	ENR	REGULATION OF CELL CYCLE G2/M PHASE TRANSITION%GOBP%GO:1902749	3.777	0	REGULATION OF CELL CYCLE G2/M PHASE TRANSITION%GOBP%GO:1902749	FALSE	REGULATION OF CELL CYCLE G2/M PHASE TRANSITION%GOBP%GO:1902749
80	1	0.7209	0	EML4 AND NUDC IN MITOTIC SPINDLE FORMATION%REACTOME DATABASE ID RELEASE 72%9648025	0	SEC13|NUP133|DYNC1I2|CLASP1|NUP160|NUP43|ZW10|CENPN|CENPM|MAD1L1|SPC25|NUP37|ZWINT|CENPF|RANGAP1|ZWILCH|NEK7|PMF1|SKA1|APITD1|CDC20|SKA2|DSN1|RCC2|RANBP2|PAFAH1B1|KIF18A|CENPU|SGOL2|NUF2|SPDL1|EML4|CENPE|NDE1|KIF2B|MIS12|KIF2A|NSL1|CENPC|CLASP2|SPC24|PPP2R1A|CENPT|CENPH|ERCC6L|CENPI|BUB1B|CENPK|PPP2R5A|CENPL|PPP2CB|B9D2|CENPO|NUP107|CENPP|CENPQ|TAOK1|DYNC1H1|NUDC|RPS27|CLIP1|XPO1|PPP2R1B|PPP2R5E|…	EML4 and NUDC in mitotic spindle formation	96	ENR	EML4 AND NUDC IN MITOTIC SPINDLE FORMATION%REACTOME DATABASE ID RELEASE 72%9648025	3.7525	0	EML4 AND NUDC IN MITOTIC SPINDLE FORMATION%REACTOME DATABASE ID RELEASE 72%9648025	FALSE	EML4 AND NUDC IN MITOTIC SPINDLE FORMATION%REACTOME DATABASE ID RELEASE 72%9648025
186	1	0.8033	0	SIGNAL TRANSDUCTION INVOLVED IN DNA INTEGRITY CHECKPOINT%GOBP%GO:0072401	0	CNOT4|CNOT6|CNOT2|PRMT1|CCNB1|DTL|CHEK2|GML|CDC14B|BRE|ATM|SFN|PRKDC|CDK2|E2F7|PLAGL1|RBL2|CDK1|CRADD|PLK2|E2F8|CDC5L|MDM4|RQCD1|CASP2|TNKS1BP1|CNOT6L|PCBP4|CDKN1A|EP300|PLK3|GADD45A|RGCC|FAM175A|MUC1|BAX|BTG2|TRIAP1|TFDP1|UIMC1|TFDP2|PIDD1|CNOT10|CNOT7|CNOT11|SOX4|ZNF385A|CNOT1|CNOT3|FZR1|BRCC3|CNOT8|E2F4|CDKN1B|PCNA|PRPF19|BABAM1|AURKA|PML|E2F1|CDC25C|TP53|ARID3A|MDM2|PLK1|CARM1|GTSE1|RPL26|BRC…	signal transduction involved in DNA integrity checkpoint	70	ENR	SIGNAL TRANSDUCTION INVOLVED IN DNA INTEGRITY CHECKPOINT%GOBP%GO:0072401	3.723	0	SIGNAL TRANSDUCTION INVOLVED IN DNA INTEGRITY CHECKPOINT%GOBP%GO:0072401	FALSE	SIGNAL TRANSDUCTION INVOLVED IN DNA INTEGRITY CHECKPOINT%GOBP%GO:0072401
261	1	0.7249	0	REGULATION OF CHROMOSOME SEGREGATION%GOBP%GO:0051983	0	ANAPC4|ANAPC5|ANAPC1|ZW10|CDC42|PUM1|CCNB1|PCID2|FEN1|IK|CDC20|FBXO5|CENPE|BUB1B|CDC6|PTTG2|CTNNB1|ZNF207|RB1|HECW2|ECT2|RMI2|DYNC1H1|RIOK2|DUSP1|RAD18|MAD2L2|NSMCE2|DYNC1LI1|GEN1|CDT1|DDX11|LCMT1|BUB3|ANAPC15|ANAPC11|NEK6|HNRNPU|FAM178A|ANKRD32|TPR|SMC5|XRCC3|MAD1L1|TRIP13|NEK2|PTTG1|CENPF|SIRT2|CDC27|CDCA5|CSNK2A1|HDAC8|KNSTRN|RCC2|NIPBL|ATM|WAPAL|KIF2B|ATRX|ESPL1|SPAG5|NUMA1|TEX14|SMC6|MKI67|T…	regulation of chromosome segregation	98	ENR	REGULATION OF CHROMOSOME SEGREGATION%GOBP%GO:0051983	3.7158	0	REGULATION OF CHROMOSOME SEGREGATION%GOBP%GO:0051983	FALSE	REGULATION OF CHROMOSOME SEGREGATION%GOBP%GO:0051983
124	1	0.7934	0	REGULATION OF CYTOKINESIS%GOBP%GO:0032465	0	CENPV|OR1A2|PRC1|OPN1MW2|RHOA|TAS2R13|CDC42|PKP4|RAB11FIP4|CHMP4C|PRPF40A|SH3GLB1|GIT1|MAP10|CXCR5|CETN2|CDC14B|ANKRD53|OPN1LW|DCDC1|RAB11A|FSD1|E2F7|OR2A4|PLK2|E2F8|CDC6|SVIL|BCL2L1|KIF14|TAS1R2|CCP110|PLK4|PRKCE|RXFP3|OPN1MW|ECT2|GIPC1|CSPP1|BIRC6|PIK3C3|SPAST|PIK3R4|PLK3|PIN1|CIT|DRD3|SSTR5|CDC14A|AHCTF1|CDC25B|MYO19|FLCN|ZFYVE19|KIF20A|SETD2|CUL3|KLHL13|AURKC|BBS4|AURKB|AURKA|KIF20B|MAP9|RAB1…	regulation of cytokinesis	81	ENR	REGULATION OF CYTOKINESIS%GOBP%GO:0032465	3.6914	0	REGULATION OF CYTOKINESIS%GOBP%GO:0032465	FALSE	REGULATION OF CYTOKINESIS%GOBP%GO:0032465
92	1	0.6704	0	DNA PACKAGING%GOBP%GO:0006323	0	HIST1H1D|H1F0|HIST1H1A|HIST1H1B|PADI4|ACIN1|HIST1H2BK|CENPN|NOC2L|GPER1|RBBP4|CENPU|NCAPD3|HIST1H1E|HIST1H1C|RUVBL1|CDKN2A|TTN|BRD2|HIST1H4K|SMARCA5|HIST1H4L|SMARCA1|HIST1H4A|IPO4|HIST1H4B|HIST4H4|HIST1H4H|HIST1H4I|HIST1H4J|HIST1H4D|HIST1H4E|HIST1H4F|HIST1H4C|HIST2H4A|HIST2H4B|GRWD1|DAXX|TOP2A|ITGB3BP|KAT6A|STRA13|HELLS|HMGA1|HIST1H2BB|HMGB2|ANP32B|PHF23|AKAP8L|CHD5|M1AP|CHAF1B|SART3|POLE3|SPTY2D…	DNA packaging	173	ENR	DNA PACKAGING%GOBP%GO:0006323	3.6369	0	DNA PACKAGING%GOBP%GO:0006323	FALSE	DNA PACKAGING%GOBP%GO:0006323
203	1	0.7209	0	AMPLIFICATION OF SIGNAL FROM UNATTACHED KINETOCHORES VIA A MAD2 INHIBITORY SIGNAL%REACTOME DATABASE ID RELEASE 72%141444	0	SEC13|NUP133|DYNC1I2|CLASP1|NUP160|NUP43|ZW10|CENPN|CENPM|MAD1L1|SPC25|NUP37|ZWINT|CENPF|RANGAP1|ZWILCH|PMF1|SKA1|APITD1|CDC20|SKA2|DSN1|RCC2|RANBP2|KIF18A|PAFAH1B1|SGOL2|CENPU|NUF2|SPDL1|NDE1|KIF2B|CENPE|MIS12|KIF2A|NSL1|CENPC|CLASP2|PPP2R1A|CENPT|SPC24|CENPH|ERCC6L|CENPI|BUB1B|CENPK|PPP2R5A|CENPL|PPP2CB|B9D2|CENPO|NUP107|CENPP|CENPQ|TAOK1|DYNC1H1|NUDC|RPS27|CLIP1|XPO1|PPP2R1B|PPP2R5E|AHCTF1|PPP…	Amplification of signal from unattached kinetochores via a MAD2 inhibitory signal	92	ENR	AMPLIFICATION OF SIGNAL FROM UNATTACHED KINETOCHORES VIA A MAD2 INHIBITORY SIGNAL%REACTOME DATABASE ID RELEASE 72%141444	3.6194	0	AMPLIFICATION OF SIGNAL FROM UNATTACHED KINETOCHORES VIA A MAD2 INHIBITORY SIGNAL%REACTOME DATABASE ID RELEASE 72%141444	FALSE	AMPLIFICATION OF SIGNAL FROM UNATTACHED KINETOCHORES VIA A MAD2 INHIBITORY SIGNAL%REACTOME DATABASE ID RELEASE 72%141444
189	1	0.6843	0	DNA DAMAGE CHECKPOINT%GOBP%GO:0000077	0	FOXN3|C5ORF45|CNOT4|CNOT6|CNOT2|TOPBP1|CCNB1|TIPIN|FBXO6|CDC14B|CLSPN|SFN|E2F7|RBL2|CRADD|CDC5L|TRIM39|MDM4|RHNO1|TNKS1BP1|CCND1|CNOT6L|PCBP4|EP300|PLK3|GADD45A|FANCD2|HINFP|RGCC|MUC1|BTG2|TRIAP1|PIDD1|CNOT10|ZNF830|CNOT7|CNOT11|SOX4|CNOT1|ZNF385A|CNOT3|CNOT8|BRCC3|RAD9B|PCNA|CLOCK|PRPF19|BABAM1|RPS27L|STK33|ARID3A|EME1|NEK11|MDM2|EME2|GLTSCR2|CARM1|BLM|RPL26|BRCA1|BRIP1|CHEK1|NBN|ATRIP|MUS81|PRM…	DNA damage checkpoint	124	ENR	DNA DAMAGE CHECKPOINT%GOBP%GO:0000077	3.6192	0	DNA DAMAGE CHECKPOINT%GOBP%GO:0000077	FALSE	DNA DAMAGE CHECKPOINT%GOBP%GO:0000077
250	1	0.5142	0	MITOTIC CELL CYCLE PHASE TRANSITION%GOBP%GO:0044772	0	TUBB4B|TUBB4A|CUL4A|CCND2|CCNB1|CCNA2|CCNE2|MCM3|PRKACA|ORC1|PAFAH1B1|PHLDA1|E2F3|E2F7|RRM2|ID2|CDKN2C|CDKN2A|CDC6|POLA1|CDK14|TAF2|EPS8|USH1C|PLCB1|DYNC1H1|PLK3|PIM2|SDCCAG8|HINFP|ENSA|PCNA|DYNLL1|DCTN1|CDK3|MAPRE1|ZNF324|FBXL3|CCNG1|NES|CCNO|DYNC1I2|GFI1|USP29|SKP2|SKP1|RPA1|FOXM1|RPA2|NEK2|KHDRBS1|LATS2|POLA2|KDM8|CETN2|HAUS7|CEP70|CEP76|CUL1|CEP78|CDK2|CEP152|BRSK1|NDE1|NEDD1|BRSK2|CDK1|FGFR1…	mitotic cell cycle phase transition	252	ENR	MITOTIC CELL CYCLE PHASE TRANSITION%GOBP%GO:0044772	3.6191	0	MITOTIC CELL CYCLE PHASE TRANSITION%GOBP%GO:0044772	FALSE	MITOTIC CELL CYCLE PHASE TRANSITION%GOBP%GO:0044772
263	1	0.7974	0	DNA IR-DAMAGE AND CELLULAR RESPONSE VIA ATR%WIKIPATHWAYS_20200310%WP4016%HOMO SAPIENS	0	NBN|ATRIP|EXO1|FANCI|RMI1|TRIM28|PARP1|TOPBP1|TOP3A|FANCA|SMARCAL1|FOXM1|RPA1|CHEK2|CEP164|MRE11A|RPA2|HUS1|H2AFX|POLN|PALB2|EEF1E1|FEN1|POLB|RAD50|CLSPN|RAD17|RAD1|RBBP8|ATM|ATR|RAD9A|SMARCC2|PRKDC|CDK2|CDK1|MCPH1|PPM1D|IKBKG|MIR4741|MSH2|RAD51|RAD52|FANCD2|BARD1|BCL6|FAM175A|HERC2|MDC1|UIMC1|RECQL|RECQL5|TP53BP1|CLK2|SMC1A|RFWD3|XPA|BRCC3|TDP1|SHFM1|UBE2D3|PCNA|XRCC5|PML|E2F1|CDC25C|TP53|UPF1|D…	DNA IR-damage and cellular response via ATR	81	ENR	DNA IR-DAMAGE AND CELLULAR RESPONSE VIA ATR%WIKIPATHWAYS_20200310%WP4016%HOMO SAPIENS	3.6167	0	DNA IR-DAMAGE AND CELLULAR RESPONSE VIA ATR%WIKIPATHWAYS_20200310%WP4016%HOMO SAPIENS	FALSE	DNA IR-DAMAGE AND CELLULAR RESPONSE VIA ATR%WIKIPATHWAYS_20200310%WP4016%HOMO SAPIENS
236	1	0.6222	0	DNA CONFORMATION CHANGE%GOBP%GO:0071103	0	H1F0|PADI4|HIST1H2BK|CUL4A|CENPN|DNA2|RBBP4|HIST1H1E|CDKN2A|GTF2H4|TOP2A|KAT6A|HELLS|ANXA1|HMGA1|DDB2|HIST1H2BB|HMGB2|DDX11|ANP32B|PHF23|AKAP8L|BLM|CHD5|M1AP|CHAF1B|SART3|SPTY2D1|BAHD1|CENPV|NBN|NAP1L4|H1FNT|H1FOO|SMCHD1|BANF2|ERN2|NAA60|XPC|H2BFM|H1FX|HAT1|CDAN1|PHF13|TOP3A|GTF2H2|RPA1|MRE11A|RBX1|HIST1H2BA|CDCA5|CETN2|RAD50|APITD1|NIPBL|ATRX|CENPC|DDB1|PAPD7|CENPT|CENPH|CABIN1|CENPI|CENPK|CENPL…	DNA conformation change	236	ENR	DNA CONFORMATION CHANGE%GOBP%GO:0071103	3.5843	0	DNA CONFORMATION CHANGE%GOBP%GO:0071103	FALSE	DNA CONFORMATION CHANGE%GOBP%GO:0071103
139	1	0.6178	0	SPINDLE ORGANIZATION%GOBP%GO:0007051	0	KPNB1|CLASP1|RHOA|STIL|CCNB1|MAP10|GOLGA2|STARD9|VCP|AUNIP|TUBG1|ARHGEF10|CENPE|WDR62|KIF2A|ASPM|KIZ|WRAP73|TRIM36|MISP|CEP126|PIBF1|ZNF207|GOLGA8S|RAN|GOLGA8R|GOLGA8T|INO80|GOLGA8K|SPICE1|GOLGA8J|GOLGA8M|GOLGA8O|GOLGA8N|GOLGA8B|GPSM2|GOLGA8G|GOLGA8F|GOLGA8H|GOLGA8A|DYNC1H1|GOLGA6A|GOLGA6C|GOLGA6B|GOLGA6D|RGS14|NTMT1|CCDC69|MSTO1|MECP2|EML1|MAP9|MAPRE1|TBCE|TUBGCP4|TUBG2|MZT1|BCCIP|NEK6|TPPP|FAM1…	spindle organization	136	ENR	SPINDLE ORGANIZATION%GOBP%GO:0007051	3.5592	0	SPINDLE ORGANIZATION%GOBP%GO:0007051	FALSE	SPINDLE ORGANIZATION%GOBP%GO:0007051
293	1	0.3507	0	POSITIVE REGULATION OF CELL CYCLE PROCESS%GOBP%GO:0090068	0	KMT2E|GLI1|MED25|CDC42|CCND2|CCNB1|MAP10|PRKACA|NUDT16|UBXN2B|PAGR1|MYOG|E2F7|RANBP1|RBL2|RPL23|ID2|CDC6|MDM4|NSFL1C|PRDM7|RHNO1|PRKCE|CEP120|CSPP1|ECT2|TNKS1BP1|TGFA|PLCB1|GPSM2|CEP295|CNOT6L|HYAL1|PCBP4|DYNC1H1|PLK3|GADD45A|SSTR5|CDC14A|RGCC|STXBP4|BTG2|TRIAP1|EREG|PIDD1|CNOT10|CNOT7|CNOT11|CNOT1|ZNF385A|CNOT3|CNOT8|MECP2|ANXA1|PCNA|IGF2|IGF1|DRD2|DYNC1LI1|NSMCE2|ARID3A|CRNN|POU4F1|DDX11|SOX15|…	positive regulation of cell cycle process	241	ENR	POSITIVE REGULATION OF CELL CYCLE PROCESS%GOBP%GO:0090068	3.5271	0	POSITIVE REGULATION OF CELL CYCLE PROCESS%GOBP%GO:0090068	FALSE	POSITIVE REGULATION OF CELL CYCLE PROCESS%GOBP%GO:0090068
326	1	0.6983	0	MITOTIC SPINDLE ORGANIZATION%GOBP%GO:0007052	0	FAM175B|PRC1|KPNB1|CLASP1|AAAS|RHOA|KIF4B|STIL|CCNB1|CHEK2|SPC25|MAP10|GOLGA2|VCP|KIFC1|KIF4A|NUF2|RAB11A|TUBG1|ARHGEF10|CENPE|WDR62|SBDS|KIF2A|FLNA|CLASP2|PLK2|WRAP73|CENPH|MISP|DCTN2|CEP126|PIBF1|TNKS|ZNF207|RAN|MAP4|ASUN|SPICE1|GPSM2|SPAST|DYNC1H1|PPP2R4|CEP192|FAM175A|MSTO1|EFHC1|MECP2|EML1|AURKC|AURKB|AURKA|KIF11|TTK|MAP9|STMN1|OFD1|TBCE|KIF3B|KIF23|TUBG2|NDC80|RACGAP1|CKAP5|TPX2|BIRC5|MZT1|…	mitotic spindle organization	71	ENR	MITOTIC SPINDLE ORGANIZATION%GOBP%GO:0007052	3.5143	0	MITOTIC SPINDLE ORGANIZATION%GOBP%GO:0007052	FALSE	MITOTIC SPINDLE ORGANIZATION%GOBP%GO:0007052
174	1	0.7209	0	AMPLIFICATION OF SIGNAL FROM THE KINETOCHORES%REACTOME%R-HSA-141424.2	0	SEC13|NUP133|DYNC1I2|CLASP1|NUP160|NUP43|ZW10|CENPN|CENPM|MAD1L1|SPC25|NUP37|ZWINT|CENPF|RANGAP1|ZWILCH|PMF1|SKA1|APITD1|CDC20|SKA2|DSN1|RCC2|RANBP2|KIF18A|PAFAH1B1|SGOL2|CENPU|NUF2|SPDL1|NDE1|KIF2B|CENPE|MIS12|KIF2A|NSL1|CENPC|CLASP2|PPP2R1A|CENPT|SPC24|CENPH|ERCC6L|CENPI|BUB1B|CENPK|PPP2R5A|CENPL|PPP2CB|B9D2|CENPO|NUP107|CENPP|CENPQ|TAOK1|DYNC1H1|NUDC|RPS27|CLIP1|XPO1|PPP2R1B|PPP2R5E|AHCTF1|PPP…	Amplification of signal from the kinetochores	92	ENR	AMPLIFICATION OF SIGNAL FROM THE KINETOCHORES%REACTOME%R-HSA-141424.2	3.4935	0	AMPLIFICATION OF SIGNAL FROM THE KINETOCHORES%REACTOME%R-HSA-141424.2	FALSE	AMPLIFICATION OF SIGNAL FROM THE KINETOCHORES%REACTOME%R-HSA-141424.2
71	1	0.4018	0	REGULATION OF CELL CYCLE PHASE TRANSITION%GOBP%GO:1901987	0	TUBB4B|TUBB4A|TOPBP1|CCND2|PTPN6|ORC1|PAGR1|PAFAH1B1|DACT1|E2F7|PTEN|CDKN2C|CDKN2A|CDC6|ZFP36L2|PLCB1|PCBP4|PLK3|GADD45A|CDC14A|SDCCAG8|SEPT7|RGCC|GPNMB|ATF5|BTG2|NACC2|TRIAP1|PSMB8|PIDD1|ZNF385A|APPL2|MECP2|ANXA1|DUSP1|PCNA|DYNLL1|DCTN1|NAE1|RPS27L|MAPRE1|NSMCE2|DYNC1LI1|ARID3A|NEK11|CARM1|BLM|CHEK1|KLF4|NBN|DYNC1I2|ATP2B4|XRCC3|MRE11A|GML|RPA2|NEK2|HUS1|AIF1|CENPF|RAD17|RAB11A|CDK2|BRSK1|CDK1|C…	regulation of cell cycle phase transition	393	ENR	REGULATION OF CELL CYCLE PHASE TRANSITION%GOBP%GO:1901987	3.4412	0	REGULATION OF CELL CYCLE PHASE TRANSITION%GOBP%GO:1901987	FALSE	REGULATION OF CELL CYCLE PHASE TRANSITION%GOBP%GO:1901987
222	1	0.7056	0	REGULATION OF MITOTIC SISTER CHROMATID SEPARATION%GOBP%GO:0010965	0	ANAPC4|ANAPC5|ANAPC1|TPR|XRCC3|ZW10|MAD1L1|TRIP13|CCNB1|PTTG1|CENPF|PCID2|CDC27|IK|CDC20|FBXO5|ATM|CENPE|ESPL1|BUB1B|CDC6|TEX14|PTTG2|ZNF207|RB1|HECW2|CDC16|CDK5RAP2|RIOK2|APC|CUL3|DUSP1|TTK|BUB1|MAD2L2|NSMCE2|DYNC1LI1|CDC23|DLGAP5|USP44|MAD2L1|GEN1|NDC80|CDT1|PLK1|LCMT1|BUB3|ANAPC15|KLHL22|TACC3|ANAPC11|NEK6|ANAPC7|UBE2C	regulation of mitotic sister chromatid separation	54	ENR	REGULATION OF MITOTIC SISTER CHROMATID SEPARATION%GOBP%GO:0010965	3.4401	0	REGULATION OF MITOTIC SISTER CHROMATID SEPARATION%GOBP%GO:0010965	FALSE	REGULATION OF MITOTIC SISTER CHROMATID SEPARATION%GOBP%GO:0010965
177	1	0.7625	0	PROTEIN-DNA COMPLEX ASSEMBLY%GOBP%GO:0065004	0	SWI5|PADI4|HIST1H2BK|CUL4A|CENPN|MCM3|MNAT1|RBBP4|CENPU|CENPE|RUVBL1|TAF12|BRF1|TAF11|TAF1|GTF2H4|GTF2H1|BRD2|TBP|TAF7|TAF1B|TBPL2|HIST1H4K|SMARCA5|HIST1H4L|CCNH|HIST1H4A|IPO4|HIST1H4B|HIST4H4|TAF7L|CHD1L|HIST1H4H|HIST1H4I|HIST1H4J|HIST1H4D|HIST1H4E|HIST1H4F|HIST1H4C|HIST2H4A|HIST2H4B|GRWD1|DAXX|UBB|ITGB3BP|STRA13|HELLS|XPA|DDB2|ERCC2|MCM7|HIST1H2BB|RAD23B|GTF2B|HMGB2|ERCC3|CDC45|CDK7|TCF4|CDT1|A…	protein-DNA complex assembly	175	ENR	PROTEIN-DNA COMPLEX ASSEMBLY%GOBP%GO:0065004	3.4396	0	PROTEIN-DNA COMPLEX ASSEMBLY%GOBP%GO:0065004	FALSE	PROTEIN-DNA COMPLEX ASSEMBLY%GOBP%GO:0065004
116	1	0.6294	0	REGULATION OF G2/M TRANSITION OF MITOTIC CELL CYCLE%GOBP%GO:0010389	0	FOXN3|C5ORF45|CLASP1|TUBB4B|TUBB4A|RFPL1|TOPBP1|CEP164|CCNB1|CHMP4C|PRKACA|PSMD6|PSMD7|PSMD2|PSMD4|PSMD3|FBXO5|ORC1|CLSPN|PSMD1|PAFAH1B1|NINL|ODF2|TUBG1|PSMD9|CDC6|TRIM39|PRKAR2B|PSMB5|PLK4|PSMC3|PSMC1|PSMC2|PSMD11|PSMD14|PSMA7|PSMD8|PSMB6|PSMB7|PSMB4|CCND1|PSMB10|PSMB2|PSMB3|PSMB1|DYNC1H1|PSMA5|PSMA6|PSMC6|PSMA4|PSMA1|PSMC4|PSMA2|SDCCAG8|CDC25A|PSMD12|PSMD13|CDC25B|PSMB8|ZNF830|MECP2|PSMB9|DYNLL…	regulation of G2/M transition of mitotic cell cycle	178	ENR	REGULATION OF G2/M TRANSITION OF MITOTIC CELL CYCLE%GOBP%GO:0010389	3.3963	0	REGULATION OF G2/M TRANSITION OF MITOTIC CELL CYCLE%GOBP%GO:0010389	FALSE	REGULATION OF G2/M TRANSITION OF MITOTIC CELL CYCLE%GOBP%GO:0010389
239	1	0.7	0	REGULATION OF SISTER CHROMATID SEGREGATION%GOBP%GO:0033045	0	HNRNPU|ANAPC4|ANAPC5|FAM178A|ANAPC1|ANKRD32|TPR|SMC5|XRCC3|ZW10|MAD1L1|TRIP13|CCNB1|PTTG1|CENPF|PCID2|FEN1|CDC27|CDCA5|IK|CDC20|HDAC8|FBXO5|NIPBL|ATM|WAPAL|CENPE|ATRX|ESPL1|BUB1B|CDC6|NUMA1|TEX14|PTTG2|CTNNB1|TNKS|ZNF207|RB1|HECW2|RAD21|CDC16|RMI2|CTCF|CDK5RAP2|AXIN2|RIOK2|APC|CUL3|DUSP1|AURKB|TTK|NAA10|BUB1|MAD2L2|NSMCE2|DYNC1LI1|CDC23|DLGAP5|USP44|MAD2L1|MOS|GEN1|NDC80|DDX11|CDT1|PLK1|LCMT1|BUB…	regulation of sister chromatid segregation	77	ENR	REGULATION OF SISTER CHROMATID SEGREGATION%GOBP%GO:0033045	3.3766	0	REGULATION OF SISTER CHROMATID SEGREGATION%GOBP%GO:0033045	FALSE	REGULATION OF SISTER CHROMATID SEGREGATION%GOBP%GO:0033045
260	1	0.679	0	MITOTIC DNA INTEGRITY CHECKPOINT%GOBP%GO:0044774	0	FOXN3|C5ORF45|CNOT4|CNOT6|CNOT2|TOPBP1|CCNB1|TIPIN|ORC1|CLSPN|SFN|E2F7|RBL2|CRADD|CDC6|TRIM39|MDM4|TNKS1BP1|CCND1|CNOT6L|PCBP4|EP300|PLK3|GADD45A|FANCD2|RGCC|TOP2A|MUC1|BTG2|TRIAP1|PIDD1|CNOT10|ZNF830|CNOT7|CNOT11|SOX4|CNOT1|ZNF385A|CNOT3|CNOT8|RAD9B|PCNA|NAE1|RPS27L|STK33|ARID3A|EME1|NEK11|MDM2|EME2|GLTSCR2|CARM1|BLM|RPL26|NBN|MUS81|PRMT1|CHEK2|MRE11A|GML|RPA2|HUS1|RAD17|ATM|RAD9A|CDK2|PRKDC|BRS…	mitotic DNA integrity checkpoint	100	ENR	MITOTIC DNA INTEGRITY CHECKPOINT%GOBP%GO:0044774	3.3755	0	MITOTIC DNA INTEGRITY CHECKPOINT%GOBP%GO:0044774	FALSE	MITOTIC DNA INTEGRITY CHECKPOINT%GOBP%GO:0044774
255	1	0.7339	0	MIRNA REGULATION OF DNA DAMAGE RESPONSE%WIKIPATHWAYS_20200310%WP1530%HOMO SAPIENS	0	NBN|ATRIP|MIR20A|MIR19B1|CCND2|MIR92A1|CHEK2|CCNB1|MRE11A|RPA2|APAF1|H2AFX|CCNE2|RAD50|MIR145|TNFRSF10B|RAD17|RAD1|CYCS|ABL1|ATM|CDK5|ATR|RAD9A|SFN|MIR106B|PRKDC|CDK2|MIR203A|TP53AIP1|CDK1|CCNB2|MIR16-1|HUS1B|TLK2|SESN1|CDC20B|CCNB3|CDK6|RFC1|CREB1|RB1|CDK4|CCND3|CCND1|GADD45B|RAD51|CDKN1A|PMAIP1|MIR181A1|GADD45G|RAD52|BID|GADD45A|FANCD2|CDC25A|FAS|BAX|CCNE1|MIR210|MIR373|BBC3|PIDD1|SMC1A|CASP9|M…	miRNA Regulation of DNA Damage Response	90	ENR	MIRNA REGULATION OF DNA DAMAGE RESPONSE%WIKIPATHWAYS_20200310%WP1530%HOMO SAPIENS	3.3513	0	MIRNA REGULATION OF DNA DAMAGE RESPONSE%WIKIPATHWAYS_20200310%WP1530%HOMO SAPIENS	FALSE	MIRNA REGULATION OF DNA DAMAGE RESPONSE%WIKIPATHWAYS_20200310%WP1530%HOMO SAPIENS
204	1	0.4624	0	HALLMARK_P53_ PATHWAY%MSIGDB_ C2%HALLMARK_P53_ PATHWAY	0	TSC22D1|CCND2|SOCS1|DGKA|SLC3A2|CDK5R1|DDIT3|ISCU|CDKN2A|PPM1D|KLK8|DEF6|PMM1|ATF3|IER3|CCNK|STEAP3|CD82|TXNIP|SESN1|FDXR|TP63|TAX1BP3|TAP1|CD81|PRKAB1|DDIT4|TGFA|NDRG1|SLC35D1|PLK3|GADD45A|LIF|S100A10|RRAD|BTG2|TRIAP1|PIDD1|IP6K2|SERPINB5|DDB2|FOS|PCNA|SAT1|PERP|RPS27L|IRAK1|CCNG1|JAG2|CTSD|ABAT|KLF4|ADCK3|SPHK1|XPC|ZFP36L1|MXD4|FBXW7|GPX2|SEC61A1|CTSF|PTPRE|F2R|POLH|RAD9A|ADA|IER5|NINJ1|PLK2|PP…	HALLMARK_P53_PATHWAY	200	ENR	HALLMARK_P53_PATHWAY%MSIGDB_C2%HALLMARK_P53_PATHWAY	3.3466	0	HALLMARK_P53_PATHWAY%MSIGDB_C2%HALLMARK_P53_PATHWAY	FALSE	HALLMARK_P53_PATHWAY%MSIGDB_C2%HALLMARK_P53_PATHWAY
317	1	0.3918	0	NEGATIVE REGULATION OF CELL CYCLE PROCESS%GOBP%GO:0010948	0	FOXN3|RBM14|ZNF655|TOPBP1|CCNB1|KAT2A|IK|PSMD4|ORC1|RBBP4|RBBP8|DACT1|E2F6|E2F7|RBL2|RBL1|PTEN|RRM2|RPL23|CDKN2C|CBX5|CCL2|CDKN2A|CDC6|MDM4|EHMT1|RYBP|ZNF207|ZFP36L2|TNKS1BP1|CNOT6L|PCBP4|BRD7|PLK3|GADD45A|SEPT7|RGCC|BCL6|GPNMB|ATF5|BTG2|NACC2|TRIAP1|PSMB8|PIDD1|CNOT10|CNOT7|CNOT11|CNOT1|ZNF385A|CNOT3|CNOT8|PSMB9|PCNA|NAE1|RPS27L|ARID3A|FBXO43|GLTSCR2|BUB3|CARM1|BLM|KLF4|CHEK1|NBN|FHL1|TOM1L1|TOM…	negative regulation of cell cycle process	294	ENR	NEGATIVE REGULATION OF CELL CYCLE PROCESS%GOBP%GO:0010948	3.3011	0	NEGATIVE REGULATION OF CELL CYCLE PROCESS%GOBP%GO:0010948	FALSE	NEGATIVE REGULATION OF CELL CYCLE PROCESS%GOBP%GO:0010948
298	1	0.6934	0	REGULATION OF MITOTIC SISTER CHROMATID SEGREGATION%GOBP%GO:0033047	0	HNRNPU|ANAPC4|ANAPC5|FAM178A|ANAPC1|ANKRD32|TPR|SMC5|XRCC3|ZW10|MAD1L1|TRIP13|CCNB1|PTTG1|CENPF|PCID2|CDC27|IK|CDC20|FBXO5|NIPBL|ATM|CENPE|ATRX|ESPL1|BUB1B|CDC6|NUMA1|TEX14|PTTG2|TNKS|ZNF207|RB1|HECW2|CDC16|CDK5RAP2|RIOK2|APC|CUL3|DUSP1|AURKB|TTK|NAA10|BUB1|MAD2L2|NSMCE2|DYNC1LI1|CDC23|DLGAP5|USP44|MAD2L1|GEN1|NDC80|CDT1|PLK1|LCMT1|BUB3|ANAPC15|KLHL22|TACC3|H2AFY|ANAPC11|BECN1|NEK6|ANAPC7|UBE2C	regulation of mitotic sister chromatid segregation	66	ENR	REGULATION OF MITOTIC SISTER CHROMATID SEGREGATION%GOBP%GO:0033047	3.3002	0	REGULATION OF MITOTIC SISTER CHROMATID SEGREGATION%GOBP%GO:0033047	FALSE	REGULATION OF MITOTIC SISTER CHROMATID SEGREGATION%GOBP%GO:0033047
318	1	0.2901	0	POSITIVE REGULATION OF CELL CYCLE%GOBP%GO:0045787	0	KMT2E|GLI1|MEIS2|MED25|CDC42|CCND2|CCNB1|RARA|MAP10|PRKACA|NUDT16|UBXN2B|HES1|PAGR1|MYOG|E2F7|RANBP1|RBL2|LGMN|RPL23|ID2|USP22|CDC6|MDM4|NSFL1C|PRDM7|RHNO1|PRKCE|CEP120|CSPP1|ECT2|TNKS1BP1|TGFA|PLCB1|GPSM2|CEP295|CNOT6L|HYAL1|PCBP4|DYNC1H1|PLK3|GADD45A|SSTR5|CDC14A|RGCC|STXBP4|BTG2|TRIAP1|EREG|PIDD1|CNOT10|CNOT7|CNOT11|CNOT1|ZNF385A|CNOT3|CNOT8|MECP2|ANXA1|THOC5|PCNA|IGF2|IGF1|DRD2|DYNC1LI1|NSMCE…	positive regulation of cell cycle	308	ENR	POSITIVE REGULATION OF CELL CYCLE%GOBP%GO:0045787	3.2932	0	POSITIVE REGULATION OF CELL CYCLE%GOBP%GO:0045787	FALSE	POSITIVE REGULATION OF CELL CYCLE%GOBP%GO:0045787
265	1	0.4523	0	HALLMARK_MITOTIC_ SPINDLE%MSIGDB_ C2%HALLMARK_ MITOTIC_SPINDLE	0	ARFIP2|CDC42|ARHGEF2|BCAR1|PAFAH1B1|WASF1|FARP1|ARHGEF12|NCK1|ARAP3|MYO9B|NET1|ARHGEF3|MYO1E|TRIO|RHOT2|ARHGAP4|ABR|AKAP13|MAP3K11|OPHN1|ECT2|SHROOM2|ARHGEF11|KATNA1|DYNC1H1|CLIP1|TOP2A|ARHGAP5|KIF5B|SYNPO|MAPRE1|FLNB|ABI1|NIN|BRCA2|PDLIM5|SAC3D1|NEK2|CENPF|CDK1|CCNB2|MARK4|DOCK2|SPTBN1|NCK2|CD2AP|SOS1|TUBA4A|FSCN1|PPP4R2|KIFAP3|CDK5RAP2|CDC42BPA|MAP1S|DLG1|LLGL1|STK38L|ARHGDIA|CEP72|CEP192|CCDC8…	HALLMARK_MITOTIC_SPINDLE	200	ENR	HALLMARK_MITOTIC_SPINDLE%MSIGDB_C2%HALLMARK_MITOTIC_SPINDLE	3.2721	0	HALLMARK_MITOTIC_SPINDLE%MSIGDB_C2%HALLMARK_MITOTIC_SPINDLE	FALSE	HALLMARK_MITOTIC_SPINDLE%MSIGDB_C2%HALLMARK_MITOTIC_SPINDLE
198	1	0.4409	0	REGULATION OF NUCLEAR DIVISION%GOBP%GO:0051783	0	ANAPC4|ANAPC5|ANAPC1|ZW10|CHMP2B|CCNB1|PRMT5|CHMP4C|BMP7|CHMP4B|CHMP2A|INS|CHMP5|PCID2|BMP4|CDC14B|IK|IL1A|CDC20|FBXO5|UBXN2B|BORA|CENPE|RANBP1|STAG2|BUB1B|CDC6|NSFL1C|PRDM7|L3MBTL1|PTTG2|WEE2|NPM2|ZNF207|CCSAP|RB1|HECW2|PDGFRB|TGFA|PLCB1|DAPK3|CDC14A|RGCC|RIOK2|CEP85|CAV2|EREG|CEP97|DUSP1|CCDC8|IGF2|MAP9|IGF1|MAD2L2|NSMCE2|DYNC1LI1|CUL7|CHMP1B|GEN1|FBXO43|CDT1|LCMT1|BUB3|ANAPC15|ANAPC11|VPS4B|EG…	regulation of nuclear division	157	ENR	REGULATION OF NUCLEAR DIVISION%GOBP%GO:0051783	3.2538	0	REGULATION OF NUCLEAR DIVISION%GOBP%GO:0051783	FALSE	REGULATION OF NUCLEAR DIVISION%GOBP%GO:0051783
284	1	0.7056	0	REGULATION OF CHROMOSOME SEPARATION%GOBP%GO:1905818	0	ANAPC4|ANAPC5|ANAPC1|TPR|XRCC3|ZW10|MAD1L1|TRIP13|CCNB1|PTTG1|CENPF|PCID2|CDC27|IK|CSNK2A1|CDC20|FBXO5|ATM|CENPE|ESPL1|BUB1B|CDC6|NUMA1|TEX14|PTTG2|ZNF207|RB1|HECW2|CDC16|CDK5RAP2|RIOK2|CSNK2A2|APC|CUL3|DUSP1|TTK|BUB1|MAD2L2|NSMCE2|DYNC1LI1|CDC23|DLGAP5|USP44|MAD2L1|MOS|GEN1|NDC80|CDT1|PLK1|LCMT1|BUB3|ANAPC15|KLHL22|TACC3|ANAPC11|NEK6|ANAPC7|UBE2C	regulation of chromosome separation	58	ENR	REGULATION OF CHROMOSOME SEPARATION%GOBP%GO:1905818	3.2524	0	REGULATION OF CHROMOSOME SEPARATION%GOBP%GO:1905818	FALSE	REGULATION OF CHROMOSOME SEPARATION%GOBP%GO:1905818
245	1	0.743	0	REGULATION OF STEROID BIOSYNTHETIC PROCESS%GOBP%GO:0050810	0	TM7SF2|CYP51A1|GFI1|ASAH1|KPNB1|IDI1|LSS|MVK|HMGCS1|PMVK|MVD|NR1H4|HMGCR|ELOVL6|SIRT1|BMP6|NR5A1|BMP5|SNAI1|REST|STARD4|SREBF1|CLCN2|DKKL1|PROX1|ABCA2|FGF1|FGF19|DKK3|APOE|IL1B|EGR1|CGA|GGPS1|SREBF2|SCAP|VDR|ABCG1|ERLIN1|WNT4|CYP27B1|RAN|H6PD|ERLIN2|GPAM|PRKAA1|STAR|ACACA|TNF|ADM|DGKQ|ACACB|FSHB|IFNG|SNAI2|SEC14L2|NFKB1|SQLE|CYP7A1|BMP2|SOD1|SC5D|MBTPS1|DHCR7|FDFT1|MBTPS2|NFYA|FASN|NR1D1|NFYB|NFY…	regulation of steroid biosynthetic process	76	ENR	REGULATION OF STEROID BIOSYNTHETIC PROCESS%GOBP%GO:0050810	3.2285	0	REGULATION OF STEROID BIOSYNTHETIC PROCESS%GOBP%GO:0050810	FALSE	REGULATION OF STEROID BIOSYNTHETIC PROCESS%GOBP%GO:0050810
152	1	0.7334	0	MITOTIC CYTOKINESIS%GOBP%GO:0000281	0	USP8|SNX9|RHOA|KIF4B|CHMP2B|CHMP4C|CHMP4B|CHMP2A|CHMP4A|CHMP6|CHMP7|CHMP5|SNX18|KIF4A|ESPL1|SPTBN1|TRIM36|RAB35|PDCD6IP|KLHDC8B|SON|CEP55|ANK3|ECT2|TTC19|UNC119|ROCK1|MITD1|SPAST|JTB|CIT|ROCK2|RHOC|ANLN|KIF20A|EFHC1|APC|CENPA|BBS4|STMN1|SNX33|CHMP1A|MYH10|ARL3|CKAP2|CUL7|CHMP1B|KIF23|RACGAP1|PLK1|RTKN|INCENP|NUSAP1|CNTROB|RHOB|VPS4B|CHMP3|VPS4A|STAMBP|SEPT6|RASA1	mitotic cytokinesis	61	ENR	MITOTIC CYTOKINESIS%GOBP%GO:0000281	3.2083	0	MITOTIC CYTOKINESIS%GOBP%GO:0000281	FALSE	MITOTIC CYTOKINESIS%GOBP%GO:0000281
105	1	0.5746	0	RHO GTPASES ACTIVATE FORMINS%REACTOME%R-HSA-5663220.1	0	RAC1|CLASP1|RHOA|ZW10|CENPN|CDC42|CDC20|PAFAH1B1|CENPU|CENPE|KIF2A|SPC24|ERCC6L|BUB1B|PPP2R5A|DYNC1H1|NUDC|CLIP1|RHOC|AHCTF1|ITGB3BP|DIAPH1|DYNLL1|PPP2CA|MAPRE1|DYNC1LI1|DYNC1LI2|EVL|BUB3|RHOB|SEC13|NUP133|DYNC1I2|PFN2|NUP160|NUP43|CENPM|MAD1L1|SPC25|NUP37|ZWINT|CENPF|RANGAP1|ZWILCH|PMF1|SKA1|APITD1|SKA2|DSN1|RCC2|RANBP2|KIF18A|SGOL2|NUF2|SPDL1|KIF2B|NDE1|MIS12|NSL1|CENPC|CLASP2|PPP2R1A|CENPT|CEN…	RHO GTPases Activate Formins	116	ENR	RHO GTPASES ACTIVATE FORMINS%REACTOME%R-HSA-5663220.1	3.1869	0	RHO GTPASES ACTIVATE FORMINS%REACTOME%R-HSA-5663220.1	FALSE	RHO GTPASES ACTIVATE FORMINS%REACTOME%R-HSA-5663220.1
268	1	0.7339	0	DNA DAMAGE RESPONSE%WIKIPATHWAYS_20200310%WP707%HOMO SAPIENS	0	NBN|ATRIP|CCND2|CHEK2|CCNB1|MRE11A|RPA2|APAF1|H2AFX|CCNE2|RAD50|TNFRSF10B|RAD17|RAD1|CYCS|ABL1|ATM|CDK5|ATR|RAD9A|SFN|PRKDC|CDK2|TP53AIP1|CDK1|CCNB2|HUS1B|TLK2|SESN1|CCNB3|CDK6|RFC1|CREB1|RB1|CDK4|CCND3|CCND1|GADD45B|RAD51|CDKN1A|PMAIP1|GADD45G|RAD52|BID|GADD45A|FANCD2|CDC25A|FAS|BAX|CCNE1|BBC3|PIDD1|SMC1A|CASP9|DDB2|CDKN1B|RRM2B|PML|E2F1|CDC25C|TP53|MIR3191|MIR3190|MYC|MDM2|BRCA1|TLK1|CASP3|CASP…	DNA Damage Response	70	ENR	DNA DAMAGE RESPONSE%WIKIPATHWAYS_20200310%WP707%HOMO SAPIENS	3.1863	0	DNA DAMAGE RESPONSE%WIKIPATHWAYS_20200310%WP707%HOMO SAPIENS	FALSE	DNA DAMAGE RESPONSE%WIKIPATHWAYS_20200310%WP707%HOMO SAPIENS
90	1	0.669	0	DNA-DEPENDENT DNA REPLICATION%GOBP%GO:0006261	0	RTFDC1|POLQ|GINS2|TOPBP1|TEFM|SMARCAL1|ETAA1|TIPIN|RNASEH2A|RNASEH1|DNA2|MCM3|SLFN11|FEN1|ORC1|CDC34|MCMBP|POLA1|SAMHD1|STRA13|ZNF830|HMGA1|TIMELESS|MCM7|PCNA|BAZ1A|CDK9|CDC45|EME1|POLD2|EME2|WRN|GEN1|CDT1|DDX11|ORC5|ORC4|MSH3|ORC6|ORC3|MCM5|BLM|ORC2|MCM4|MCM6|LIG1|MCM2|BRCA2|POLE3|SSBP1|CDK2AP1|THOC1|RFC5|ZPR1|PRIM2|RFC3|RFC4|FANCM|GINS1|GINS3|TONSL|GINS4|RFC2|RPA1|MRE11A|RPA2|POLA2|POLN|POLB|AP…	DNA-dependent DNA replication	112	ENR	DNA-DEPENDENT DNA REPLICATION%GOBP%GO:0006261	3.1835	0	DNA-DEPENDENT DNA REPLICATION%GOBP%GO:0006261	FALSE	DNA-DEPENDENT DNA REPLICATION%GOBP%GO:0006261
230	1	0.6623	0	MITOTIC DNA DAMAGE CHECKPOINT%GOBP%GO:0044773	0	NBN|FOXN3|MUS81|C5ORF45|CNOT4|CNOT6|CNOT2|TOPBP1|PRMT1|CCNB1|CHEK2|GML|MRE11A|TIPIN|RPA2|HUS1|CLSPN|ATM|RAD9A|SFN|PRKDC|CDK2|BRSK1|E2F7|PLAGL1|RBL2|CDK1|CRADD|PLK2|E2F8|TRIM39|DONSON|MDM4|RQCD1|HUS1B|CDK5RAP3|CASP2|TAOK3|TAOK1|TNKS1BP1|TAOK2|CNOT6L|CCND1|PCBP4|CDKN1A|EP300|PLK3|GADD45A|FANCD2|RGCC|MDC1|MUC1|BAX|BTG2|HMGA2|TRIAP1|ATF2|TFDP1|TFDP2|PIDD1|RFWD3|CNOT10|ZNF830|CNOT7|CNOT11|SOX4|ZNF385A…	mitotic DNA damage checkpoint	92	ENR	MITOTIC DNA DAMAGE CHECKPOINT%GOBP%GO:0044773	3.1517	0	MITOTIC DNA DAMAGE CHECKPOINT%GOBP%GO:0044773	FALSE	MITOTIC DNA DAMAGE CHECKPOINT%GOBP%GO:0044773
311	1	0.6955	0	REGULATION OF MITOTIC METAPHASE/ANAPHASE TRANSITION%GOBP%GO:0030071	0	ANAPC4|ANAPC5|TPR|XRCC3|ZW10|MAD1L1|TRIP13|CCNB1|CENPF|PCID2|CDC27|IK|CDC20|FBXO5|ATM|CENPE|ESPL1|BUB1B|CDC6|TEX14|ZNF207|RB1|HECW2|CDC16|CDK5RAP2|RIOK2|APC|CUL3|DUSP1|TTK|BUB1|MAD2L2|NSMCE2|DYNC1LI1|CDC23|DLGAP5|USP44|MAD2L1|GEN1|NDC80|CDT1|PLK1|LCMT1|BUB3|ANAPC15|KLHL22|ANAPC11|NEK6|ANAPC7|UBE2C	regulation of mitotic metaphase/anaphase transition	50	ENR	REGULATION OF MITOTIC METAPHASE/ANAPHASE TRANSITION%GOBP%GO:0030071	3.1387	0	REGULATION OF MITOTIC METAPHASE/ANAPHASE TRANSITION%GOBP%GO:0030071	FALSE	REGULATION OF MITOTIC METAPHASE/ANAPHASE TRANSITION%GOBP%GO:0030071
175	1	0.439	0	NEGATIVE REGULATION OF CELL CYCLE PHASE TRANSITION%GOBP%GO:1901988	0	FOXN3|ZNF655|TOPBP1|CCNB1|IK|PSMD4|ORC1|DACT1|E2F7|RBL2|RBL1|PTEN|CDKN2C|CCL2|CDKN2A|CDC6|MDM4|ZNF207|ZFP36L2|TNKS1BP1|CNOT6L|PCBP4|BRD7|PLK3|GADD45A|SEPT7|RGCC|GPNMB|ATF5|BTG2|NACC2|TRIAP1|PSMB8|PIDD1|CNOT10|CNOT7|CNOT11|CNOT1|ZNF385A|CNOT3|CNOT8|PSMB9|PCNA|NAE1|RPS27L|ARID3A|GLTSCR2|BUB3|CARM1|BLM|KLF4|CHEK1|NBN|FHL1|ZFP36L1|SKP1|MRE11A|GML|RPA2|HUS1|RBX1|CENPF|RAD17|CUL1|CDK2|BRSK1|CDK1|CDK2AP…	negative regulation of cell cycle phase transition	209	ENR	NEGATIVE REGULATION OF CELL CYCLE PHASE TRANSITION%GOBP%GO:1901988	3.0811	0	NEGATIVE REGULATION OF CELL CYCLE PHASE TRANSITION%GOBP%GO:1901988	FALSE	NEGATIVE REGULATION OF CELL CYCLE PHASE TRANSITION%GOBP%GO:1901988
185	1	0.5616	0	SIGNAL TRANSDUCTION IN RESPONSE TO DNA DAMAGE%GOBP%GO:0042770	0	CNOT4|CNOT6|CNOT2|BATF|CCNB1|CDC14B|ABL1|SFN|E2F7|RBL2|CRADD|CDC5L|MDM4|TNKS1BP1|KAT5|NDRG1|CNOT6L|PCBP4|EP300|PLK3|GADD45A|MYO6|RGCC|SESN2|MUC1|BTG2|TRIAP1|PIDD1|CNOT10|CNOT7|CNOT11|SOX4|CASP9|CNOT1|ZNF385A|CNOT3|CNOT8|BRCC3|PCNA|PRPF19|BABAM1|RPS27L|MAD2L2|STK33|ARID3A|MDM2|HIPK2|CARM1|RPL26|BRCA1|CHEK1|NBN|ACER2|PAXIP1|PRMT1|DTL|CHEK2|FOXM1|USP10|GML|RPS6KA6|BRE|ATM|CDK2|PRKDC|ATRX|PLAGL1|CDK1…	signal transduction in response to DNA damage	97	ENR	SIGNAL TRANSDUCTION IN RESPONSE TO DNA DAMAGE%GOBP%GO:0042770	3.0804	0	SIGNAL TRANSDUCTION IN RESPONSE TO DNA DAMAGE%GOBP%GO:0042770	FALSE	SIGNAL TRANSDUCTION IN RESPONSE TO DNA DAMAGE%GOBP%GO:0042770
167	1	0.4541	0	REGULATION OF MITOTIC NUCLEAR DIVISION%GOBP%GO:0007088	0	ANAPC4|ANAPC5|ANAPC1|ZW10|CHMP2B|CCNB1|PRMT5|CHMP4C|BMP7|CHMP4B|CHMP2A|INS|CHMP5|PCID2|BMP4|CDC14B|IK|IL1A|CDC20|FBXO5|UBXN2B|BORA|CENPE|RANBP1|STAG2|BUB1B|CDC6|NSFL1C|L3MBTL1|PTTG2|NPM2|ZNF207|CCSAP|RB1|HECW2|PDGFRB|TGFA|DAPK3|CDC14A|RGCC|RIOK2|CEP85|CAV2|EREG|CEP97|DUSP1|CCDC8|IGF2|MAP9|IGF1|MAD2L2|NSMCE2|DYNC1LI1|CUL7|CHMP1B|GEN1|FBXO43|CDT1|LCMT1|BUB3|ANAPC15|ANAPC11|VPS4B|EGF|CHMP3|NEK6|CHEK…	regulation of mitotic nuclear division	148	ENR	REGULATION OF MITOTIC NUCLEAR DIVISION%GOBP%GO:0007088	3.0671	0	REGULATION OF MITOTIC NUCLEAR DIVISION%GOBP%GO:0007088	FALSE	REGULATION OF MITOTIC NUCLEAR DIVISION%GOBP%GO:0007088
259	1	0.3772	0	NEGATIVE REGULATION OF MITOTIC CELL CYCLE%GOBP%GO:0045930	0	FOXN3|GAS1|ZNF655|TOPBP1|CCNB1|IK|PSMD4|ORC1|DACT1|E2F7|RBL2|RBL1|PTEN|CDKN2C|CCL2|CDKN2A|CDC6|E4F1|MDM4|ZNF207|SCRIB|ZFP36L2|TNKS1BP1|CNOT6L|PCBP4|BRD7|PLK3|GADD45A|CDC14A|SEPT7|RGCC|BCL6|TOP2A|GPNMB|BTG2|NACC2|TRIAP1|PSMB8|PIDD1|CNOT10|CNOT7|CNOT11|CNOT1|ZNF385A|CNOT3|CNOT8|RAD9B|DUSP1|PSMB9|PCNA|NAE1|RPS27L|STK33|ARID3A|NEK11|GLTSCR2|BUB3|CARM1|BLM|KLF4|CHEK1|NBN|FHL1|TOM1L1|TOM1L2|YTHDC2|ZFP3…	negative regulation of mitotic cell cycle	273	ENR	NEGATIVE REGULATION OF MITOTIC CELL CYCLE%GOBP%GO:0045930	3.0182	0	NEGATIVE REGULATION OF MITOTIC CELL CYCLE%GOBP%GO:0045930	FALSE	NEGATIVE REGULATION OF MITOTIC CELL CYCLE%GOBP%GO:0045930
151	1	0.6955	0	REGULATION OF METAPHASE/ANAPHASE TRANSITION OF CELL CYCLE%GOBP%GO:1902099	0	ANAPC4|ANAPC5|TPR|XRCC3|ZW10|MAD1L1|TRIP13|CCNB1|CENPF|PCID2|CDC27|IK|CDC20|FBXO5|ATM|CENPE|ESPL1|BUB1B|CDC6|TEX14|ZNF207|RB1|HECW2|CDC16|CDK5RAP2|RIOK2|APC|CUL3|DUSP1|TTK|BUB1|MAD2L2|NSMCE2|DYNC1LI1|CDC23|DLGAP5|USP44|MAD2L1|MOS|GEN1|NDC80|CDT1|PLK1|LCMT1|BUB3|ANAPC15|KLHL22|ANAPC11|NEK6|ANAPC7|UBE2C	regulation of metaphase/anaphase transition of cell cycle	51	ENR	REGULATION OF METAPHASE/ANAPHASE TRANSITION OF CELL CYCLE%GOBP%GO:1902099	3.0061	0	REGULATION OF METAPHASE/ANAPHASE TRANSITION OF CELL CYCLE%GOBP%GO:1902099	FALSE	REGULATION OF METAPHASE/ANAPHASE TRANSITION OF CELL CYCLE%GOBP%GO:1902099
228	1	0.6656	0	REGULATION OF TP53 ACTIVITY%REACTOME%R-HSA-5633007.3	0	EXO1|PRKAG1|TOPBP1|NOC2L|PRMT5|CCNA2|DNA2|TAF4B|SSRP1|AKT2|RBBP4|CDK5R1|RBBP8|RFFL|MAPKAPK5|DYRK2|SETD8|RNF34|TAF15|CDKN2A|TAF12|TAF5|TAF9B|SMYD2|TAF10|TAF3|TTC5|TP53RK|MDM4|EHMT1|TAF11|TAF1|PIP4K2A|RHNO1|TAF9|PIP4K2B|TAF7|L3MBTL1|TBP|PIP4K2C|TAF4|MEAF6|PRDM1|TAF2|NUAK1|BANP|TAF1L|MAPK11|TP63|SETD9|PHF20|PRKAB1|TAF7L|ING5|BRD1|KAT5|RMI2|AK6|TP53BP2|TMEM55B|EP300|BRD7|HIPK1|PLK3|USP2|DAXX|UBB|SUPT…	Regulation of TP53 Activity	161	ENR	REGULATION OF TP53 ACTIVITY%REACTOME%R-HSA-5633007.3	2.9974	0	REGULATION OF TP53 ACTIVITY%REACTOME%R-HSA-5633007.3	FALSE	REGULATION OF TP53 ACTIVITY%REACTOME%R-HSA-5633007.3
121	1	0.5989	0	DNA DAMAGE RESPONSE, SIGNAL TRANSDUCTION BY P53 CLASS MEDIATOR%GOBP%GO:0030330	0	NBN|ACER2|CNOT4|CNOT6|CNOT2|PAXIP1|PRMT1|BATF|FOXM1|CCNB1|CHEK2|GML|USP10|RPS6KA6|ATM|SFN|CDK2|E2F7|PLAGL1|ATRX|RBL2|CDK1|CRADD|PLK2|E2F8|MDM4|RQCD1|CASP2|TFAP4|TNKS1BP1|KAT5|CNOT6L|NDRG1|PCBP4|CDKN1A|EP300|PLK3|GADD45A|MYO6|RGCC|SESN2|MUC1|BAX|BTG2|TRIAP1|TFDP1|TFDP2|PIDD1|CNOT10|CNOT7|CNOT11|SOX4|ZNF385A|CNOT1|CNOT3|CNOT8|E2F4|CDKN1B|PCNA|ING4|AURKA|PML|E2F1|CDC25C|RPS27L|TP53|ARID3A|BCL3|MDM2|…	DNA damage response, signal transduction by p53 class mediator	75	ENR	DNA DAMAGE RESPONSE, SIGNAL TRANSDUCTION BY P53 CLASS MEDIATOR%GOBP%GO:0030330	2.8751	0	DNA DAMAGE RESPONSE, SIGNAL TRANSDUCTION BY P53 CLASS MEDIATOR%GOBP%GO:0030330	FALSE	DNA DAMAGE RESPONSE, SIGNAL TRANSDUCTION BY P53 CLASS MEDIATOR%GOBP%GO:0030330
226	1	0.4573	0	CELL CYCLE PHASE TRANSITION%GOBP%GO:0044770	0	TUBB4B|TUBB4A|CUL4A|CCND2|CCNB1|CCNA2|CCNE2|MCM3|PRKACA|PTPRC|ORC1|PAFAH1B1|PHLDA1|E2F3|E2F7|RRM2|ID2|CDKN2C|CDKN2A|CDC6|POLA1|CDK14|TAF2|EPS8|USH1C|MAP3K11|PLCB1|DYNC1H1|PLK3|PIM2|SDCCAG8|HINFP|ENSA|PCNA|DYNLL1|DCTN1|CDK3|MAPRE1|ZNF324|FBXL3|CCNG1|UBE2L3|AKAP8L|NES|CCNO|DYNC1I2|GFI1|USP29|SKP2|SKP1|RPA1|FOXM1|RPA2|NEK2|KHDRBS1|LATS2|POLA2|KDM8|CETN2|HAUS7|CEP70|CEP76|CUL1|CEP78|CDK2|CEP152|BRSK1…	cell cycle phase transition	260	ENR	CELL CYCLE PHASE TRANSITION%GOBP%GO:0044770	2.7952	0	CELL CYCLE PHASE TRANSITION%GOBP%GO:0044770	FALSE	CELL CYCLE PHASE TRANSITION%GOBP%GO:0044770
282	1	0.5053	0	HALLMARK_ CHOLESTEROL_ HOMEOSTASIS%MSIGDB_ C2%HALLMARK_ CHOLESTEROL_ HOMEOSTASIS	0	TM7SF2|NSDHL|CYP51A1|CLU|PLAUR|LSS|IDI1|MVK|HMGCS1|GNAI1|PMVK|MVD|HMGCR|CHKA|GLDC|TMEM97|CXCL16|GPX8|ATXN2|ALCAM|PDK3|FBXO6|GUSB|STARD4|ECH1|AVPR1A|ETHE1|ALDOC|CD9|FAM129A|PCYT2|NFIL3|MAL2|STX5|SEMA3B|ABCA2|FABP5|CPEB2|TRIB3|LGMN|SREBF2|ATF3|PNRC1|CTNNB1|TNFRSF12A|LGALS3|CBS|ANXA5|ERRFI1|S100A11|ATF5|PPARG|ACSS2|ANTXR2|SQLE|EBP|SC5D|DHCR7|FDFT1|FASN|PLSCR1|LPL|TP53INP1|ANXA13|ACTG1|FDPS|LDLR|FADS…	HALLMARK_CHOLESTEROL_HOMEOSTASIS	74	ENR	HALLMARK_CHOLESTEROL_HOMEOSTASIS%MSIGDB_C2%HALLMARK_CHOLESTEROL_HOMEOSTASIS	2.7584	0	HALLMARK_CHOLESTEROL_HOMEOSTASIS%MSIGDB_C2%HALLMARK_CHOLESTEROL_HOMEOSTASIS	FALSE	HALLMARK_CHOLESTEROL_HOMEOSTASIS%MSIGDB_C2%HALLMARK_CHOLESTEROL_HOMEOSTASIS
319	1	0.5465	0	POSITIVE REGULATION OF MITOTIC CELL CYCLE PHASE TRANSITION%GOBP%GO:1901992	0	RAD51C|ANAPC4|ANAPC5|KMT2E|DBF4B|CCND2|CCNB1|DTL|AIF1|CDC27|CDCA5|EGFR|UBE2E2|FBXO5|RCC2|RAB11A|CDK1|ESPL1|RPTOR|EIF4G1|CDC6|FGF10|RB1|CDK4|KLHL18|CDC16|PLCB1|CCND3|ADAM17|CCND1|HYAL1|LSM10|LSM11|RGCC|CDC25A|CDC25B|TFDP1|DDX3X|ANKRD17|BRD4|CUL3|MECP2|ANXA1|RAD51B|CDC7|CDC25C|PHOX2B|STOX1|RDX|NSMCE2|CDC45|CDC23|DLGAP5|CDT1|CDK10|ADAMTS1|PHB2|ANAPC11|VPS4B|ANAPC7|AKT1|UBE2C	positive regulation of mitotic cell cycle phase transition	62	ENR	POSITIVE REGULATION OF MITOTIC CELL CYCLE PHASE TRANSITION%GOBP%GO:1901992	2.7394	0	POSITIVE REGULATION OF MITOTIC CELL CYCLE PHASE TRANSITION%GOBP%GO:1901992	FALSE	POSITIVE REGULATION OF MITOTIC CELL CYCLE PHASE TRANSITION%GOBP%GO:1901992
201	1	0.4224	0	NEGATIVE REGULATION OF MITOTIC CELL CYCLE PHASE TRANSITION%GOBP%GO:1901991	0.001	FOXN3|ZNF655|TOPBP1|CCNB1|IK|PSMD4|ORC1|DACT1|E2F7|RBL2|RBL1|PTEN|CDKN2C|CCL2|CDKN2A|CDC6|MDM4|ZNF207|ZFP36L2|TNKS1BP1|CNOT6L|PCBP4|BRD7|PLK3|GADD45A|SEPT7|RGCC|GPNMB|BTG2|NACC2|TRIAP1|PSMB8|PIDD1|CNOT10|CNOT7|CNOT11|CNOT1|ZNF385A|CNOT3|CNOT8|PSMB9|PCNA|NAE1|RPS27L|ARID3A|GLTSCR2|BUB3|CARM1|BLM|KLF4|NBN|FHL1|ZFP36L1|SKP1|MRE11A|GML|RPA2|HUS1|RBX1|CENPF|RAD17|CUL1|CDK2|BRSK1|CDK1|CDK2AP2|PLK2|TEX1…	negative regulation of mitotic cell cycle phase transition	194	ENR	NEGATIVE REGULATION OF MITOTIC CELL CYCLE PHASE TRANSITION%GOBP%GO:1901991	2.6862	0	NEGATIVE REGULATION OF MITOTIC CELL CYCLE PHASE TRANSITION%GOBP%GO:1901991	FALSE	NEGATIVE REGULATION OF MITOTIC CELL CYCLE PHASE TRANSITION%GOBP%GO:1901991
192	1	0.5558	0	PID_DELTA_NP63_ PATHWAY%MSIGDB_ C2%PID_DELTA_NP63_ PATHWAY	0.001	NRG1|CEBPD|TOP2A|MRE11A|STXBP4|RRAD|FBXW7|DLX5|RUNX1|DLX6|SEC14L2|T|GPX2|HELLS|TCF7L1|ADRM1|POU2F2|IL1A|BDKRB2|FOSL2|KRT14|YAP1|HES1|RAB38|ATM|COL5A1|NOTCH1|ADA|SFN|FASN|CCNB2|KRT5|CDKN2A|PERP|PPP2R5A|WWP1|HBP1|ITCH|GNB2L1|AXL|MDM2|VDR|ITGA3|GSK3B|TP63|IGFBP3|BRCA2	PID_DELTA_NP63_PATHWAY	47	ENR	PID_DELTA_NP63_PATHWAY%MSIGDB_C2%PID_DELTA_NP63_PATHWAY	2.6646	0	PID_DELTA_NP63_PATHWAY%MSIGDB_C2%PID_DELTA_NP63_PATHWAY	FALSE	PID_DELTA_NP63_PATHWAY%MSIGDB_C2%PID_DELTA_NP63_PATHWAY
166	1	0.5558	0	VALIDATED TRANSCRIPTIONAL TARGETS OF DELTANP63 ISOFORMS%PATHWAY INTERACTION DATABASE NCI-NATURE CURATED DATA%VALIDATED TRANSCRIPTIONAL TARGETS OF DELTANP63 ISOFORMS	0.001	NRG1|CEBPD|TOP2A|MRE11A|STXBP4|RRAD|FBXW7|DLX5|RUNX1|DLX6|SEC14L2|T|GPX2|HELLS|TCF7L1|ADRM1|POU2F2|FOSL2|BDKRB2|IL1A|KRT14|YAP1|RAB38|HES1|ATM|COL5A1|NOTCH1|ADA|SFN|CCNB2|FASN|KRT5|CDKN2A|PERP|PPP2R5A|WWP1|GNB2L1|HBP1|ITCH|AXL|MDM2|VDR|ITGA3|GSK3B|TP63|IGFBP3|BRCA2	Validated transcriptional targets of deltaNp63 isoforms	47	ENR	VALIDATED TRANSCRIPTIONAL TARGETS OF DELTANP63 ISOFORMS%PATHWAY INTERACTION DATABASE NCI-NATURE CURATED DATA%VALIDATED TRANSCRIPTIONAL TARGETS OF DELTANP63 ISOFORMS	2.6263	0	VALIDATED TRANSCRIPTIONAL TARGETS OF DELTANP63 ISOFORMS%PATHWAY INTERACTION DATABASE NCI-NATURE CURATED DATA%VALIDATED TRANSCRIPTIONAL TARGETS OF DELTANP63 ISOFORMS	FALSE	VALIDATED TRANSCRIPTIONAL TARGETS OF DELTANP63 ISOFORMS%PATHWAY INTERACTION DATABASE NCI-NATURE CURATED DATA%VALIDATED TRANSCRIPTIONAL TARGETS OF DELTANP63 ISOFORMS
231	1	0.5161	0	SIGNAL TRANSDUCTION BY P53 CLASS MEDIATOR%GOBP%GO:0072331	0.001	FHIT|CNOT4|RRP8|CNOT6|DDX5|CNOT2|AEN|BATF|CCNB1|SIRT1|HINT1|IFI16|PHLDA3|DYRK2|SFN|E2F7|RBL2|CRADD|MDM4|PYCARD|MSH2|TNKS1BP1|DDIT4|KAT5|NDRG1|CNOT6L|PCBP4|TP53BP2|PMAIP1|EP300|HIPK1|GREM1|PLK3|GADD45A|MYO6|RGCC|SESN2|JMY|MUC1|BTG2|PPP1R13B|TRIAP1|PIDD1|CNOT10|CNOT7|CNOT11|SOX4|CNOT1|ZNF385A|CNOT3|CNOT8|PCNA|RPS27L|ARID3A|MDM2|POU4F1|POU4F2|HIPK2|CARM1|RPL26|BRCA1|STK11|SNW1|NBN|ACER2|TMEM109|ZNF3…	signal transduction by p53 class mediator	108	ENR	SIGNAL TRANSDUCTION BY P53 CLASS MEDIATOR%GOBP%GO:0072331	2.5917	0	SIGNAL TRANSDUCTION BY P53 CLASS MEDIATOR%GOBP%GO:0072331	FALSE	SIGNAL TRANSDUCTION BY P53 CLASS MEDIATOR%GOBP%GO:0072331
306	1	0.5182	0.0001	CYTOKINESIS%GOB P%GO:0000910	0.003	USP8|SNX9|RHOA|C9ORF69|KIF4B|CHMP2B|CHMP4C|FMN2|CHMP4B|CHMP2A|CHMP4A|CHMP6|SPIRE2|CHMP7|CHMP5|SEPT5|IST1|SNX18|KIF4A|ESPL1|SPTBN1|NOX5|TRIM36|RAB35|PDCD6IP|DCTN3|ROPN1B|ALKBH4|KLHDC8B|SON|SEPT8|CEP55|ANK3|SEPT3|ECT2|SHCBP1L|SEPT10|TTC19|UNC119|SEPT14|ROCK1|MITD1|SPAST|JTB|SEPT2|CIT|ROCK2|RHOC|SEPT7|ANLN|SEPT12|SEPT11|BIN3|KIF20A|EFHC1|APC|SEPT4|CENPA|CECR2|BBS4|AURKB|MYH9|STMN1|SNX33|CHMP1A|MYH10…	cytokinesis	87	ENR	CYTOKINESIS%GOBP%GO:0000910	2.5222	0	CYTOKINESIS%GOBP%GO:0000910	FALSE	CYTOKINESIS%GOBP%GO:0000910
252	1	0.4546	0.0001	CELLULAR SENESCENCE%REACTOME DATABASE ID RELEASE 72%2559583	0.003	H1F0|H2AFV|HIST1H2BK|CCNA2|CCNE2|RBBP4|E2F2|E2F3|MAPKAPK5|RPS6KA3|RPS6KA2|HIST1H1E|CDKN2C|TNRC6C|MAP2K3|CDKN2A|ID1|TNRC6A|MDM4|EHMT1|MAPK11|AGO3|AGO1|MAPKAPK2|ETS2|HMGA1|HIST1H2BB|FOS|CBX8|MAP4K4|TERF2IP|NBN|MRE11A|RING1|AGO4|HIST1H2BA|MAP2K7|RAD50|CDK2|ANAPC10|CABIN1|EHMT2|KDM6B|CDK6|CEBPB|CDK4|CDC16|RBBP7|IFNB1|CDKN1A|EZH2|TERF2|TFDP1|TFDP2|RPS6KA1|MOV10|FZR1|TP53|ETS1|CDC23|BMI1|ANAPC7|ERF|HIS…	Cellular Senescence	194	ENR	CELLULAR SENESCENCE%REACTOME DATABASE ID RELEASE 72%2559583	2.5045	0	CELLULAR SENESCENCE%REACTOME DATABASE ID RELEASE 72%2559583	FALSE	CELLULAR SENESCENCE%REACTOME DATABASE ID RELEASE 72%2559583
133	1	0.4423	0.0003	DNA REPAIR%REACTOME DATABASE ID RELEASE 72%73894	0.008	EXO1|H2AFV|HIST1H2BK|POLQ|KDM4B|CUL4A|TOPBP1|CCNA2|DNA2|UBE2N|VCP|RBBP8|HMGN1|XRCC1|GTF2H4|RHNO1|MSH2|RMI2|RAD51D|PPP4C|TDP2|RAD9B|DDB2|HIST1H2BB|PCNA|PMS2|APEX1|MLH1|TERF2IP|BLM|WDR48|FAAP24|LIG1|BRCA2|BRIP1|CHEK1|USP1|NBN|ATRIP|FAAP100|YY1|FANCI|RFC5|MGMT|RFC3|RFC4|XPC|FANCM|FANCL|RMI1|RFC2|XRCC3|GTF2H2|TOP3A|FANCA|RPA1|MRE11A|RPA2|HUS1|FANCC|FANCB|RBX1|HIST1H2BA|FANCE|PALB2|ELL|CETN2|FANCG|FAN…	DNA Repair	329	ENR	DNA REPAIR%REACTOME DATABASE ID RELEASE 72%73894	2.4315	0	DNA REPAIR%REACTOME DATABASE ID RELEASE 72%73894	FALSE	DNA REPAIR%REACTOME DATABASE ID RELEASE 72%73894
126	1	0.4254	0.0003	REGULATION OF CELL DIVISION%GOBP%GO:0051302	0.008	OR1A2|PRDM15|OPN1MW2|RHOA|TAS2R13|RFPL1|CDC42|RAB11FIP4|CHMP4C|SHH|GIT1|MAP10|CDC14B|OPN1LW|SFN|OR2A4|E2F7|CDC6|NKX3-1|SVIL|TXNIP|PLK4|PRKCE|TP63|ECT2|CSPP1|BIRC6|PIK3C3|PIK3R4|PLK3|SSTR5|CDC14A|TAL1|AHCTF1|POU5F1|CDC25B|HTR2B|BBS4|MAP9|MRGPRX2|DRD2|GNB2L1|DLL1|KIF13A|ESRRB|PKN2|ORC6|BLM|SDCCAG3|VPS4A|NUP62|CENPV|FGFR2|PRC1|EVI2B|PKP4|PRPF40A|NCOA3|MLLT3|SH3GLB1|CXCR5|SIRT2|CETN2|KDF1|KIF18B|ANKR…	regulation of cell division	111	ENR	REGULATION OF CELL DIVISION%GOBP%GO:0051302	2.4311	0	REGULATION OF CELL DIVISION%GOBP%GO:0051302	FALSE	REGULATION OF CELL DIVISION%GOBP%GO:0051302
197	1	0.4812	0.0003	POSITIVE REGULATION OF CELL CYCLE PHASE TRANSITION%GOBP%GO:1901989	0.008	RAD51C|ANAPC4|ANAPC5|KMT2E|GLI1|DBF4B|CCND2|CCNB1|DTL|AIF1|PAF1|ATAD5|CDC27|CDCA5|EGFR|UBE2E2|FBXO5|RCC2|PAGR1|RAB11A|CDK1|ESPL1|RPTOR|EIF4G1|CDC6|FGF10|ZNF16|RB1|CDK4|KLHL18|CDC16|PLCB1|CCND3|ADAM17|CCND1|HYAL1|LSM10|LSM11|DDRGK1|EZH2|RGCC|CDC25A|STXBP4|CDC25B|TFDP1|DYRK3|DDX3X|FAM83D|ANKRD17|BRD4|CUL3|MECP2|ANXA1|CDC73|RAD51B|CDC7|CDC25C|PHOX2B|STOX1|RDX|NPM1|NSMCE2|CDC45|CDC23|DLGAP5|CRNN|CDT1…	positive regulation of cell cycle phase transition	75	ENR	POSITIVE REGULATION OF CELL CYCLE PHASE TRANSITION%GOBP%GO:1901989	2.4285	0	POSITIVE REGULATION OF CELL CYCLE PHASE TRANSITION%GOBP%GO:1901989	FALSE	POSITIVE REGULATION OF CELL CYCLE PHASE TRANSITION%GOBP%GO:1901989
162	1	0.5182	0.0003	CYTOSKELETON-DEPENDENT CYTOKINESIS%GOBP%GO:0061640	0.008	USP8|SNX9|RHOA|C9ORF69|KIF4B|CHMP2B|CHMP4C|FMN2|CHMP4B|CHMP2A|CHMP4A|CHMP6|SPIRE2|CHMP7|CHMP5|SEPT5|IST1|SNX18|KIF4A|ESPL1|SPTBN1|NOX5|TRIM36|RAB35|PDCD6IP|DCTN3|ROPN1B|ALKBH4|KLHDC8B|SON|SEPT8|CEP55|ANK3|SEPT3|ECT2|SHCBP1L|SEPT10|TTC19|UNC119|SEPT14|ROCK1|MITD1|SPAST|JTB|SEPT2|CIT|ROCK2|RHOC|SEPT7|ANLN|SEPT12|SEPT11|BIN3|KIF20A|EFHC1|APC|SEPT4|CENPA|CECR2|BBS4|AURKB|STMN1|SNX33|CHMP1A|MYH10|ARL3…	cytoskeleton-dependent cytokinesis	85	ENR	CYTOSKELETON-DEPENDENT CYTOKINESIS%GOBP%GO:0061640	2.4202	0	CYTOSKELETON-DEPENDENT CYTOKINESIS%GOBP%GO:0061640	FALSE	CYTOSKELETON-DEPENDENT CYTOKINESIS%GOBP%GO:0061640
254	1	0.3467	0.0004	HALLMARK_MTORC1_ SIGNALING%MSIGDB_ C2%HALLMARK_ MTORC1_SIGNALING	0.009	ADD3|CXCR4|PITPNB|ELOVL6|ARPC5L|ACSL3|SYTL2|PPA1|CFP|TMEM97|PNO1|VLDLR|CCT6A|MLLT11|CACYBP|EEF1E1|TOMM40|STARD4|GGA2|FKBP2|CORO1A|NFKBIB|SDF2L1|NUFIP1|FAM129A|ABCF2|NFIL3|DDIT3|ITGB2|UFM1|POLR3G|LGMN|RRM2|MAP2K3|GPI|TFRC|FDXR|DDIT4|ENO1|PIK3R3|ME1|PGK1|BTG2|ERO1L|ATP6V1D|SKAP2|HSPA9|ATP5G1|HPRT1|MTHFD2|NAMPT|MTHFD2L|LDLR|SRD5A1|PFKL|CCNG1|SORD|QDPR|TES|IDI1|HMGCS1|HMGCR|RPA1|PNP|PSPH|SLC6A6|GSR|P…	HALLMARK_MTORC1_SIGNALING	201	ENR	HALLMARK_MTORC1_SIGNALING%MSIGDB_C2%HALLMARK_MTORC1_SIGNALING	2.3975	0	HALLMARK_MTORC1_SIGNALING%MSIGDB_C2%HALLMARK_MTORC1_SIGNALING	FALSE	HALLMARK_MTORC1_SIGNALING%MSIGDB_C2%HALLMARK_MTORC1_SIGNALING
67	1	0.5071	0.0004	PID_E2F_ PATHWAY%MSIGDB_ C2%PID_E2F_ PATHWAY	0.01	YY1|TRRAP|SERPINE1|TRIM28|PLAU|MYBL2|TOPBP1|SULT2A1|PRMT5|SIRT1|CES4A|APAF1|HIC1|CCNA2|KAT2A|CCNE2|KAT2B|MCM3|CES3|CES2|CES1|CEBPA|CES1P1|HDAC1|CES5A|MCL1|ORC1|RBBP4|RBBP8|E2F2|ATM|E2F3|WASF1|E2F6|CDK2|E2F7|RBL2|RANBP1|RBL1|RRM1|CDK1|RRM2|CDKN2C|CBX5|CDKN2A|XRCC1|CDC6|SMARCA2|POLA1|RYBP|HBP1|TK1|RB1|UXT|CCND3|CDKN1A|EP300|DHFR|TYMS|CDC25A|CCNE1|TFDP1|TFDP2|TFE3|E2F4|CDKN1B|E2F5|E2F1|SP1|MYC|TP73|…	PID_E2F_PATHWAY	74	ENR	PID_E2F_PATHWAY%MSIGDB_C2%PID_E2F_PATHWAY	2.3854	0	PID_E2F_PATHWAY%MSIGDB_C2%PID_E2F_PATHWAY	FALSE	PID_E2F_PATHWAY%MSIGDB_C2%PID_E2F_PATHWAY
148	1	0.5181	0.0005	DOUBLE-STRAND BREAK REPAIR%GOBP%GO:0006302	0.012	AP5Z1|AP5S1|MORF4L1|SWI5|C9ORF142|POLQ|MTA1|DTX3L|GINS2|SMARCAL1|DNA2|MCM3|FEN1|C7ORF49|VCP|UBE2N|RBBP8|AUNIP|PARP3|KDM4D|XRCC1|OBFC1|POLA1|SMARCAD1|UBE2V2|ZBTB7A|SETX|PSMD14|HIST1H4K|INO80|HIST1H4L|HIST1H4A|HIST1H4B|HIST4H4|HIST1H4H|TNKS1BP1|HIST1H4I|SFR1|HIST1H4J|HIST1H4D|KAT5|SAMHD1|HIST1H4E|HIST1H4F|RAD51D|HIST1H4C|HIST2H4A|HIST2H4B|PIAS4|FANCD2|RNF138|HERC2|TDP2|BRCC3|XRCC2|TDP1|MCM7|XRCC6|P…	double-strand break repair	187	ENR	DOUBLE-STRAND BREAK REPAIR%GOBP%GO:0006302	2.3435	0	DOUBLE-STRAND BREAK REPAIR%GOBP%GO:0006302	FALSE	DOUBLE-STRAND BREAK REPAIR%GOBP%GO:0006302
310	1	0.5071	0.0005	E2F TRANSCRIPTION FACTOR NETWORK%PATHWAY INTERACTION DATABASE NCI-NATURE CURATED DATA%E2F TRANSCRIPTION FACTOR NETWORK	0.014	YY1|TRRAP|SERPINE1|TRIM28|PLAU|MYBL2|TOPBP1|SULT2A1|PRMT5|SIRT1|CES4A|APAF1|HIC1|CCNA2|KAT2A|CCNE2|KAT2B|MCM3|CES3|CES2|CES1|CEBPA|HDAC1|CES5A|MCL1|ORC1|RBBP4|RBBP8|E2F2|ATM|E2F3|WASF1|E2F6|CDK2|E2F7|RBL2|RANBP1|CDK1|RBL1|RRM1|RRM2|CDKN2C|CBX5|CDKN2A|XRCC1|CDC6|SMARCA2|POLA1|RYBP|HBP1|TK1|RB1|UXT|CCND3|CDKN1A|EP300|DHFR|TYMS|CDC25A|CCNE1|TFDP1|TFDP2|TFE3|E2F4|CDKN1B|E2F5|E2F1|MYC|SP1|TP73|BRCA1|C…	E2F transcription factor network	73	ENR	E2F TRANSCRIPTION FACTOR NETWORK%PATHWAY INTERACTION DATABASE NCI-NATURE CURATED DATA%E2F TRANSCRIPTION FACTOR NETWORK	2.3207	0	E2F TRANSCRIPTION FACTOR NETWORK%PATHWAY INTERACTION DATABASE NCI-NATURE CURATED DATA%E2F TRANSCRIPTION FACTOR NETWORK	FALSE	E2F TRANSCRIPTION FACTOR NETWORK%PATHWAY INTERACTION DATABASE NCI-NATURE CURATED DATA%E2F TRANSCRIPTION FACTOR NETWORK
321	1	0.4693	0.0008	REGULATION OF CHOLESTEROL METABOLIC PROCESS%GOBP%GO:0090181	0.021	TM7SF2|CYP51A1|KPNB1|IDI1|LSS|MVK|HMGCS1|GNB3|PMVK|MVD|NR1H4|HMGCR|ELOVL6|SREBF1|ABCA2|FGF1|APOE|GGPS1|SREBF2|TTC39B|SCAP|ACADL|ABCG1|ERLIN1|RAN|ARV1|ERLIN2|GPAM|PRKAA1|ACACA|DGKQ|ACACB|ACADVL|EPHX2|SEC14L2|LDLRAP1|SQLE|SOD1|SC5D|MBTPS1|DHCR7|FDFT1|MBTPS2|NFYA|FASN|NFYB|NFYC|FDPS|SP1|SCD|FMO5	regulation of cholesterol metabolic process	51	ENR	REGULATION OF CHOLESTEROL METABOLIC PROCESS%GOBP%GO:0090181	2.2539	0	REGULATION OF CHOLESTEROL METABOLIC PROCESS%GOBP%GO:0090181	FALSE	REGULATION OF CHOLESTEROL METABOLIC PROCESS%GOBP%GO:0090181
212	1	0.4207	0.0008	REGULATION OF CYCLIN-DEPENDENT PROTEIN SERINE/THREONINE KINASE ACTIVITY%GOBP%GO:0000079	0.021	CCNO|CCNY|LATS1|CKS2|CCNA1|CCND2|CCNB1|CKS1B|HEXIM1|HEXIM2|LATS2|IPO7|CCNA2|CCNE2|CDKN1C|PSRC1|MNAT1|CEBPA|CDKN2B|EGFR|IPO5|CDK5R1|PROX1|PTEN|CCNB2|CDKN2C|CDKN2A|CDC6|NR2F2|CCNK|GTF2H1|CDK5RAP3|CCNB3|TFAP4|CCNT1|CCNH|MAPRE3|CCNG2|CCND3|ADAM17|CCND1|CDK5R2|CDKN1A|GADD45A|CCNT2|CDK5RAP1|SPDYA|RGCC|INCA1|SERTAD1|CDC25A|HHEX|CCNYL1|PDGFB|ACTB|CCNE1|CDC37|GTPBP4|MYOCD|PSMD10|APC|CDKN1B|CCNJ|CCNI|PKMYT…	regulation of cyclin-dependent protein serine/threonine kinase activity	83	ENR	REGULATION OF CYCLIN-DEPENDENT PROTEIN SERINE/THREONINE KINASE ACTIVITY%GOBP%GO:0000079	2.2452	0	REGULATION OF CYCLIN-DEPENDENT PROTEIN SERINE/THREONINE KINASE ACTIVITY%GOBP%GO:0000079	FALSE	REGULATION OF CYCLIN-DEPENDENT PROTEIN SERINE/THREONINE KINASE ACTIVITY%GOBP%GO:0000079
217	1	0.4611	0.0009	FOXM1 TRANSCRIPTION FACTOR NETWORK%PATHWAY INTERACTION DATABASE NCI-NATURE CURATED DATA%FOXM1 TRANSCRIPTION FACTOR NETWORK	0.023	TGFA|CCND1|LAMA4|GAS1|EP300|SKP2|ONECUT1|CHEK2|CCNB1|FOXM1|CENPB|CKS1B|ETV5|NEK2|CDC25B|NFATC3|CCNA2|CCNE1|CENPF|HIST1H2BA|GSK3A|MMP2|CDK2|CDK1|CENPA|FOS|CCNB2|AURKB|CDKN2A|XRCC1|ESR1|MYC|SP1|MAP2K1|PLK1|HSPA1B|BIRC5|HSPA1A|RB1|CREBBP|BRCA2|CDK4	FOXM1 transcription factor network	42	ENR	FOXM1 TRANSCRIPTION FACTOR NETWORK%PATHWAY INTERACTION DATABASE NCI-NATURE CURATED DATA%FOXM1 TRANSCRIPTION FACTOR NETWORK	2.2388	0	FOXM1 TRANSCRIPTION FACTOR NETWORK%PATHWAY INTERACTION DATABASE NCI-NATURE CURATED DATA%FOXM1 TRANSCRIPTION FACTOR NETWORK	FALSE	FOXM1 TRANSCRIPTION FACTOR NETWORK%PATHWAY INTERACTION DATABASE NCI-NATURE CURATED DATA%FOXM1 TRANSCRIPTION FACTOR NETWORK
123	1	0.4787	0.0009	GOLGI-TO-ER RETROGRADE TRANSPORT%REACTOME DATABASE ID RELEASE 72%8856688	0.025	KIF27|ARF5|ZW10|SEC22B|NAPA|KLC1|TMED10|COPB1|NAPG|PAFAH1B1|ARCN1|CENPE|KIF2A|COPE|RAB3GAP2|GALNT1|PAFAH1B3|PAFAH1B2|DYNC1H1|COPB2|ARF4|DYNLL1|DCTN1|KIF5B|DYNC1LI1|DYNC1LI2|NBAS|STX18|BNIP1|GALNT2|CAPZA3|KIF26A|KIF26B|COPA|KLC4|CAPZA1|KDELR1|KLC3|CAPZA2|GBF1|KLC2|RAB18|DYNC1I2|KIF22|COPG2|ARFGAP3|COPG1|ARFGAP1|ACTR10|KIF21A|KDELR2|KIF21B|COPZ2|KDELR3|RINT1|PLA2G6|KIF16B|RAB6B|SURF4|KIF4B|USE1|BIC…	Golgi-to-ER retrograde transport	114	ENR	GOLGI-TO-ER RETROGRADE TRANSPORT%REACTOME DATABASE ID RELEASE 72%8856688	2.2302	0	GOLGI-TO-ER RETROGRADE TRANSPORT%REACTOME DATABASE ID RELEASE 72%8856688	FALSE	GOLGI-TO-ER RETROGRADE TRANSPORT%REACTOME DATABASE ID RELEASE 72%8856688
294	1	0.4391	0.0011	CHOLESTEROL METABOLISM (INCLUDES BOTH BLOCH AND KANDUTSCH-RUSSELL PATHWAYS)%WIKIPATHWAYS_20200310%WP4718%HOMO SAPIENS	0.03	TM7SF2|NSDHL|CYP46A1|CYP51A1|ELOVL5|LSS|IDI1|ELOVL2|MVK|HMGCS1|CYP27A1|CH25H|ABCA1|PMVK|ACSL1|SOAT2|NR1H2|MVD|MIR1908|HMGCR|ACSL4|HMGCS2|NR1H3|ACSL3|ACOT2|SREBF1|DHCR24|ELOVL3|SQLE|EBP|SC5D|DHCR7|FDFT1|FASN|GGPS1|ELOVL4|SREBF2|FDPS|MYLIP|FADS2|SOAT1|SCD|ABCG1|FADS1|MSMO1|HSD17B7|LBR	Cholesterol metabolism (includes both Bloch and Kandutsch-Russell pathways)	47	ENR	CHOLESTEROL METABOLISM (INCLUDES BOTH BLOCH AND KANDUTSCH-RUSSELL PATHWAYS)%WIKIPATHWAYS_20200310%WP4718%HOMO SAPIENS	2.21	0	CHOLESTEROL METABOLISM (INCLUDES BOTH BLOCH AND KANDUTSCH-RUSSELL PATHWAYS)%WIKIPATHWAYS_20200310%WP4718%HOMO SAPIENS	FALSE	CHOLESTEROL METABOLISM (INCLUDES BOTH BLOCH AND KANDUTSCH-RUSSELL PATHWAYS)%WIKIPATHWAYS_20200310%WP4718%HOMO SAPIENS
264	1	0.4669	0.0011	CHROMATIN REMODELING%GOBP%GO:0006338	0.03	PADI2|ZBTB1|PADI4|KDM4B|KMT2B|CENPN|FOXP3|DMAP1|SMARCD3|SMARCB1|KAT2A|KDM5A|KDM5B|KDM5C|PAK1|KDM5D|RBBP4|VPS72|CENPU|SMARCC1|KDM6A|SMARCC2|GATAD1|ARID1B|ANP32E|RUVBL2|RUVBL1|CDKN2A|KDM4D|SMARCA4|SMARCA2|ACTL6A|SMARCAD1|NUDT5|SRCAP|ZBTB7A|NPM2|FOXA1|HIST1H4K|SMARCA5|RB1|INO80|HIST1H4L|SMARCA1|HIST1H4A|HIST1H4B|HIST4H4|CHD1L|HIST1H4H|HMGB4|HIST1H4I|HIST1H4J|HIST1H4D|ARID1A|HIST1H4E|SMARCD2|HIST1H4F…	chromatin remodeling	168	ENR	CHROMATIN REMODELING%GOBP%GO:0006338	2.1953	0	CHROMATIN REMODELING%GOBP%GO:0006338	FALSE	CHROMATIN REMODELING%GOBP%GO:0006338
178	1	0.405	0.0011	INTRA-GOLGI AND RETROGRADE GOLGI-TO-ER TRAFFIC%REACTOME DATABASE ID RELEASE 72%6811442	0.031	GOSR1|CYTH1|KIF27|GOLIM4|TGOLN2|ARF5|COG2|ARFIP2|GOSR2|ZW10|VAMP3|VAMP4|SEC22B|NAPA|KLC1|TMED10|STX16|COPB1|NAPG|YKT6|PAFAH1B1|M6PR|IGF2R|STX5|ARCN1|CENPE|KIF2A|VPS45|COPE|USP6NL|RAB3GAP2|GALNT1|RABEPK|PAFAH1B3|PAFAH1B2|DYNC1H1|RAB9B|COPB2|SNAP29|ARF4|MAN1A1|DYNLL1|DCTN1|KIF5B|STX6|STX10|DYNC1LI1|DYNC1LI2|ARL1|NBAS|STX18|BNIP1|GALNT2|CAPZA3|KIF26A|KIF26B|COPA|KLC4|CAPZA1|KDELR1|KLC3|CAPZA2|GBF1|K…	Intra-Golgi and retrograde Golgi-to-ER traffic	183	ENR	INTRA-GOLGI AND RETROGRADE GOLGI-TO-ER TRAFFIC%REACTOME DATABASE ID RELEASE 72%6811442	2.1795	0	INTRA-GOLGI AND RETROGRADE GOLGI-TO-ER TRAFFIC%REACTOME DATABASE ID RELEASE 72%6811442	FALSE	INTRA-GOLGI AND RETROGRADE GOLGI-TO-ER TRAFFIC%REACTOME DATABASE ID RELEASE 72%6811442
142	1	0.3803	0.0013	CELL DIVISION%GOBP%GO:0051301	0.036	DOCK7|CLASP1|USP8|SNX9|RHOA|GNAI1|CHMP2B|CHMP4C|FMN2|CHMP4B|CHMP2A|TEAD3|CHMP4A|CHMP6|SPIRE2|CHMP7|CHMP5|SEPT5|GOLGA2|BCAR1|ARHGEF2|IST1|FGF13|RAB10|TRIM36|ANK3|ECT2|ZFP36L2|PARD3|ROCK2|RHOC|SEPT7|RGS14|SEPT11|BIN3|BBS4|MYH9|SNX33|MYH10|CKAP2|CUL7|CHMP1B|CDT1|ESRRB|SPIRE1|RHOB|VPS4B|CHMP3|VPS4A|STAMBP|TUBB|FGFR2|AKNA|C9ORF69|KIF4B|CDC27|NUMB|SKA1|SKA2|NUMBL|SNX18|GNL3|KIF4A|LEF1|ESPL1|SPTBN1|NOX5…	cell division	130	ENR	CELL DIVISION%GOBP%GO:0051301	2.1664	0	CELL DIVISION%GOBP%GO:0051301	FALSE	CELL DIVISION%GOBP%GO:0051301
66	1	0.3818	0.0014	PEPTIDYL-SERINE PHOSPHORYLATION%GOBP%GO:0018105	0.037	STK32A|WNK1|LATS1|STK32B|STK32C|PRKCD|CSNK1G2|PRKCA|PRKCZ|PDK3|PRKACA|TBK1|AKT2|CDK5R1|CLSPN|PRKX|MAPKAPK3|DYRK2|MAPKAPK5|MKNK1|RPS6KA3|MASTL|MAP2K2|MAPK12|IKBKE|MAPK13|TAF1|PRKCQ|HIPK3|PRKCE|MAP3K12|MORC3|STK38|PRKCG|TTBK1|PRKCI|CSNK1A1L|PRKCB|VRK1|HIPK1|MKNK2|ROCK2|GAS6|RIPK1|PRKD1|DYRK4|DYRK3|MAPKAPK2|MARK2|SGK3|SGK2|LMTK2|TTBK2|ULK1|PDPK1|PINK1|MARK3|ADRBK1|CAMK2A|PKD1|HIPK2|GSK3B|TDGF1|PKN2|…	peptidyl-serine phosphorylation	145	ENR	PEPTIDYL-SERINE PHOSPHORYLATION%GOBP%GO:0018105	2.1637	0	PEPTIDYL-SERINE PHOSPHORYLATION%GOBP%GO:0018105	FALSE	PEPTIDYL-SERINE PHOSPHORYLATION%GOBP%GO:0018105
120	1	0.4611	0.0015	PID_FOXM1_ PATHWAY%MSIGDB_ C2%PID_FOXM1_ PATHWAY	0.04	TGFA|CCND1|LAMA4|GAS1|EP300|SKP2|ONECUT1|CHEK2|CCNB1|FOXM1|CENPB|CKS1B|CDC25B|NEK2|ETV5|CCNA2|NFATC3|CCNE1|CENPF|HIST1H2BA|GSK3A|MMP2|CDK2|CDK1|FOS|CENPA|CCNB2|AURKB|CDKN2A|XRCC1|ESR1|SP1|MYC|MAP2K1|PLK1|BIRC5|RB1|CREBBP|BRCA2|CDK4	PID_FOXM1_PATHWAY	40	ENR	PID_FOXM1_PATHWAY%MSIGDB_C2%PID_FOXM1_PATHWAY	2.1439	0	PID_FOXM1_PATHWAY%MSIGDB_C2%PID_FOXM1_PATHWAY	FALSE	PID_FOXM1_PATHWAY%MSIGDB_C2%PID_FOXM1_PATHWAY
170	1	0.3775	0.0017	DNA METABOLIC PROCESS%GOBP%GO:0006259	0.046	AP5Z1|AP5S1|TRRAP|TRIM28|TOPBP1|SIRT1|ZBTB48|RNASEH1|DNA2|BEND3|MCM3|FBXO6|ORC1|RBBP8|PARP3|PARP4|HMGN1|XRCC1|CDC6|OBFC1|POLA1|GAR1|CTC1|TEN1|GTF2H4|MTRR|NOP10|TNFAIP1|MSH2|KCTD13|DNASE1L1|GADD45A|WDR33|HINFP|RAG1|BTG2|EID3|REXO4|HMGA1|DDB2|CD40LG|FOS|BAZ1A|PCNA|NSMCE4A|SET|PMS2|APEX1|HMGB2|NSMCE2|CDADC1|NSMCE1|MLH1|TEX19|BLM|WDR48|FAAP24|BRCA2|BRIP1|KIN|CHEK1|USP1|MMS19|NBN|ATRIP|DNASE2B|EXOG|FA…	DNA metabolic process	649	ENR	DNA METABOLIC PROCESS%GOBP%GO:0006259	2.1273	0	DNA METABOLIC PROCESS%GOBP%GO:0006259	FALSE	DNA METABOLIC PROCESS%GOBP%GO:0006259
150	1	0.4207	0.0018	REGULATION OF CYCLIN-DEPENDENT PROTEIN KINASE ACTIVITY%GOBP%GO:1904029	0.049	CCNO|CCNY|LATS1|CKS2|CCNA1|CCND2|CCNB1|CKS1B|HEXIM1|HEXIM2|LATS2|IPO7|CCNA2|CCNE2|CDKN1C|PSRC1|MNAT1|CEBPA|CDKN2B|EGFR|IPO5|CDK5R1|PROX1|PTEN|CCNB2|CDKN2C|CDKN2A|CDC6|NR2F2|CCNK|GTF2H1|CDK5RAP3|CCNB3|TFAP4|CCNT1|CCNH|TTBK1|MAPRE3|CCNG2|CCND3|ADAM17|CCND1|CDK5R2|CDKN1A|GADD45A|CCNT2|CDK5RAP1|SPDYA|RGCC|INCA1|SERTAD1|CDC25A|HHEX|CCNYL1|PDGFB|ACTB|CCNE1|CDC37|GTPBP4|MYOCD|PSMD10|APC|HSP90AB1|CDKN1B|…	regulation of cyclin-dependent protein kinase activity	87	ENR	REGULATION OF CYCLIN-DEPENDENT PROTEIN KINASE ACTIVITY%GOBP%GO:1904029	2.1084	0	REGULATION OF CYCLIN-DEPENDENT PROTEIN KINASE ACTIVITY%GOBP%GO:1904029	FALSE	REGULATION OF CYCLIN-DEPENDENT PROTEIN KINASE ACTIVITY%GOBP%GO:1904029
322	1	0.3688	0.002	CELL CYCLE G2/M PHASE TRANSITION%GOBP%GO:0044839	0.055	LATS1|CCNY|CLASP1|TUBB4B|TUBB4A|CEP164|CCNB1|CCNA2|PRKACA|MNAT1|FBXL22|PPP1CB|PAFAH1B1|NINL|PHLDA1|BORA|ODF2|TUBG1|BACH1|FBXL15|MASTL|FBXL12|OPTN|CDK14|PRKAR2B|AKAP8|TAF2|PLK4|USH1C|CCNH|PLCB1|FBXL8|DYNC1H1|FBXW11|PLK3|SDCCAG8|CDC25A|CDC25B|ENSA|DYNLL1|DCTN1|YWHAG|MAPRE1|FBXL3|PPME1|CDK7|FBXL7|ESRRB|LCMT1|FBXL18|AKAP8L|NES|TUBB|DYNC1I2|SKP2|HSP90AA1|SKP1|ARPP19|CHEK2|FOXM1|KHDRBS1|NEK2|KDM8|MELK|…	cell cycle G2/M phase transition	130	ENR	CELL CYCLE G2/M PHASE TRANSITION%GOBP%GO:0044839	2.0809	0	CELL CYCLE G2/M PHASE TRANSITION%GOBP%GO:0044839	FALSE	CELL CYCLE G2/M PHASE TRANSITION%GOBP%GO:0044839
179	1	0.4446	0.0022	VALIDATED TARGETS OF C-MYC TRANSCRIPTIONAL ACTIVATION%PATHWAY INTERACTION DATABASE NCI-NATURE CURATED DATA%VALIDATED TARGETS OF C-MYC TRANSCRIPTIONAL ACTIVATION	0.06	DDX18|NBN|BCAT1|PTMA|RPL11|IREB2|CDCA7|HSPD1|MTDH|TRRAP|MYCT1|MTA1|HSP90AA1|PDCD10|HSPA4|KIR3DL1|CCND2|MINA|CCNB1|FOSL1|LIN28B|POLR3D|NDUFAF2|SNAI1|KAT2A|TAF4B|SERPINI1|E2F3|EIF4E|MAX|SMAD3|PIM1|ID2|RUVBL2|RUVBL1|ODC1|EIF4G1|TAF12|TAF10|HUWE1|EIF2S1|SUPT7L|SUPT3H|ACTL6A|TFRC|NME2|TAF9|TK1|NME1|GPAM|GAPDH|CDK4|MMP9|AK6|KAT5|PMAIP1|EP300|ENO1|CDC25A|BAX|CAD|HMGA1|SMAD4|TERT|PRDX3|TP53|NCL|NPM1|MYC|…	Validated targets of C-MYC transcriptional activation	80	ENR	VALIDATED TARGETS OF C-MYC TRANSCRIPTIONAL ACTIVATION%PATHWAY INTERACTION DATABASE NCI-NATURE CURATED DATA%VALIDATED TARGETS OF C-MYC TRANSCRIPTIONAL ACTIVATION	2.0662	0	VALIDATED TARGETS OF C-MYC TRANSCRIPTIONAL ACTIVATION%PATHWAY INTERACTION DATABASE NCI-NATURE CURATED DATA%VALIDATED TARGETS OF C-MYC TRANSCRIPTIONAL ACTIVATION	FALSE	VALIDATED TARGETS OF C-MYC TRANSCRIPTIONAL ACTIVATION%PATHWAY INTERACTION DATABASE NCI-NATURE CURATED DATA%VALIDATED TARGETS OF C-MYC TRANSCRIPTIONAL ACTIVATION
99	1	0.4127	0.0024	AURORA B SIGNALING%PATHWAY INTERACTION DATABASE NCI-NATURE CURATED DATA%AURORA B SIGNALING	0.067	RHOA|MYLK|KIF2C|TACC1|KIF20A|CUL3|CDCA8|NCAPG|KLHL13|AURKC|SMC4|CENPA|NCAPH|AURKB|AURKA|CBX5|SMC2|PPP1CC|SGOL1|STMN1|BUB1|EVI5|NCL|NPM1|NSUN2|KIF23|PPP2R5D|VIM|NDC80|KLHL9|RACGAP1|PSMA3|DES|INCENP|PEBP1|BIRC5|NCAPD2|RASA1	Aurora B signaling	38	ENR	AURORA B SIGNALING%PATHWAY INTERACTION DATABASE NCI-NATURE CURATED DATA%AURORA B SIGNALING	2.0355	0	AURORA B SIGNALING%PATHWAY INTERACTION DATABASE NCI-NATURE CURATED DATA%AURORA B SIGNALING	FALSE	AURORA B SIGNALING%PATHWAY INTERACTION DATABASE NCI-NATURE CURATED DATA%AURORA B SIGNALING
241	0.9737	0.3618	0.0026	NEGATIVE REGULATION OF PROTEIN BINDING%GOBP%GO:0032091	0.071	CTSZ|PRKCD|PEX14|MET|PTPRF|SORL1|GNL3L|TFIP11|LRPAP1|AES|GOLGA2|ZFPM1|ADRB3|TMBIM6|CSNK1E|IL10|DAB2|LEF1|ARRB2|DACT1|IFIT2|MAP2|RUVBL2|DKK1|TMC8|DVL1|NKX3-1|EFHB|PPP1CA|BAG2|XIRP1|ATP2A2|LRRK2|ATP2A3|FAM192A|DNAJB2|TTBK1|PARK7|CARD16|USP33|GPSM1|B2M|ROCK1|MITD1|CDKN1A|PCSK9|MAPK8|PIN1|GTF2F1|CARD18|SYMPK|CRMP1|PDGFB|ACTB|CFHR1|BAX|CCL23|CFHR5|SLPI|CFHR2|TTBK2|KDM1A|ADRB2|AURKB|AURKA|CAV1|STMN1|IT…	negative regulation of protein binding	85	ENR	NEGATIVE REGULATION OF PROTEIN BINDING%GOBP%GO:0032091	2.0261	0.0263	NEGATIVE REGULATION OF PROTEIN BINDING%GOBP%GO:0032091	FALSE	NEGATIVE REGULATION OF PROTEIN BINDING%GOBP%GO:0032091
227	1	0.3111	0.0029	NEGATIVE REGULATION OF CELL CYCLE%GOBP%GO:0045786	0.08	PRKAG1|TOPBP1|ZBTB49|DNA2|KAT2A|FBXO6|ORC1|RBBP4|RBBP8|DDIT3|DACT1|E2F6|E2F7|PTEN|RPS6KA2|RRM2|CDKN2C|CBX5|IRF6|CDKN2A|CDC6|RYBP|HBP1|PRKAB1|SCRIB|ZFP36L2|PCBP4|TP53BP2|PLK3|GADD45A|HINFP|CDC14A|SEPT7|RGCC|BCL6|GPNMB|JMY|MFN2|ATF5|BTG2|NACC2|PPP1R13B|TRIAP1|PSMB8|GAS2L1|PIDD1|ZNF385A|DUSP1|PCNA|NAE1|CDC123|TP53INP1|RPS27L|STK33|ARID3A|NEK11|FBXO43|RNF112|CARM1|BLM|STK11|BRIP1|CHEK1|KLF4|NBN|ATRIP…	negative regulation of cell cycle	498	ENR	NEGATIVE REGULATION OF CELL CYCLE%GOBP%GO:0045786	2.008	0	NEGATIVE REGULATION OF CELL CYCLE%GOBP%GO:0045786	FALSE	NEGATIVE REGULATION OF CELL CYCLE%GOBP%GO:0045786
328	0.9697	0.3688	0.0033	G2/M TRANSITION OF MITOTIC CELL CYCLE%GOBP%GO:0000086	0.092	LATS1|CCNY|CLASP1|TUBB4B|TUBB4A|CEP164|CCNB1|CCNA2|PRKACA|MNAT1|FBXL22|PPP1CB|PAFAH1B1|NINL|PHLDA1|BORA|ODF2|TUBG1|BACH1|FBXL15|MASTL|FBXL12|OPTN|CDK14|PRKAR2B|TAF2|PLK4|USH1C|CCNH|PLCB1|FBXL8|DYNC1H1|FBXW11|PLK3|SDCCAG8|CDC25A|CDC25B|ENSA|DYNLL1|DCTN1|YWHAG|MAPRE1|FBXL3|PPME1|CDK7|FBXL7|ESRRB|LCMT1|FBXL18|NES|TUBB|DYNC1I2|SKP2|HSP90AA1|SKP1|ARPP19|CHEK2|FOXM1|KHDRBS1|NEK2|KDM8|MELK|CETN2|CDKN2B|…	G2/M transition of mitotic cell cycle	128	ENR	G2/M TRANSITION OF MITOTIC CELL CYCLE%GOBP%GO:0000086	1.9883	0.0303	G2/M TRANSITION OF MITOTIC CELL CYCLE%GOBP%GO:0000086	FALSE	G2/M TRANSITION OF MITOTIC CELL CYCLE%GOBP%GO:0000086
238	1	0.2891	0.0033	HAIR FOLLICLE DEVELOPMENT: CYTODIFFERENTIATION (PART 3 OF 3)%WIKIPATHWAYS_20200310%WP2840%HOMO SAPIENS	0.093	RBPJ|KLK5|GAS1|KRTAP15-1|KRTAP3-3|DSG1|CD34|SOSTDC1|GJB6|GLI2|ADAMTS20|KLK13|ELANE|KLK14|BMP6|LHX2|CASP14|BMP4|RUNX3|EGFR|SPINK6|FOXQ1|LEF1|PHLDA1|SPINK5|GPRC5D|DSC2|LRIG1|DKK3|DKK4|WNT5A|DKK1|NFATC1|SFRP1|TCF3|CTGF|MSX2|FST|CTNNB1|TP63|FZD1|MSX1|KRT19|BCL11B|NR3C1|S100A4|ADAM17|KITLG|IFNG|CD200|FOXN1|PROM1|FOXE1|HOXC12|KRTAP2-4|GTPBP4|MIR6510|GATA3|DLX3|GSDMA|WIF1|SOX2|NFKB1|KRT15|NOTCH2|EGR2|NO…	Hair Follicle Development: Cytodifferentiation (Part 3 of 3)	88	ENR	HAIR FOLLICLE DEVELOPMENT: CYTODIFFERENTIATION (PART 3 OF 3)%WIKIPATHWAYS_20200310%WP2840%HOMO SAPIENS	1.9877	0	HAIR FOLLICLE DEVELOPMENT: CYTODIFFERENTIATION (PART 3 OF 3)%WIKIPATHWAYS_20200310%WP2840%HOMO SAPIENS	FALSE	HAIR FOLLICLE DEVELOPMENT: CYTODIFFERENTIATION (PART 3 OF 3)%WIKIPATHWAYS_20200310%WP2840%HOMO SAPIENS
73	1	0.4127	0.0042	PID_AURORA_B_ PATHWAY%MSIGDB_ C2%PID_AURORA_B_ PATHWAY	0.114	RHOA|MYLK|KIF2C|TACC1|KIF20A|CUL3|CDCA8|NCAPG|KLHL13|AURKC|SMC4|CENPA|NCAPH|AURKB|AURKA|CBX5|SMC2|PPP1CC|SGOL1|STMN1|BUB1|EVI5|NCL|NPM1|NSUN2|SEPT1|KIF23|PPP2R5D|VIM|NDC80|KLHL9|RACGAP1|PSMA3|DES|INCENP|PEBP1|BIRC5|NCAPD2|RASA1	PID_AURORA_B_PATHWAY	39	ENR	PID_AURORA_B_PATHWAY%MSIGDB_C2%PID_AURORA_B_PATHWAY	1.9576	0	PID_AURORA_B_PATHWAY%MSIGDB_C2%PID_AURORA_B_PATHWAY	FALSE	PID_AURORA_B_PATHWAY%MSIGDB_C2%PID_AURORA_B_PATHWAY
275	1	0.3859	0.005	DNA RECOMBINATION%GOBP%GO:0006310	0.137	AP5Z1|AP5S1|EXO1|MORF4L1|SWI5|HSPD1|THAP9|POLQ|IGHMBP2|GINS2|KLHDC3|BATF|VPRBP|ANKRD31|MCM3|FEN1|UBE2N|RBBP8|CCNB1IP1|AUNIP|KDM4D|XRCC1|OBFC1|TCF3|RHNO1|PGBD5|PSMD14|INO80|MSH2|HMGB4|SFR1|SAMHD1|RAD51D|SUPV3L1|FANCD2|THAP10|C11ORF80|RNF138|TOP2A|RAG1|STRA13|XRCC2|MCM7|CD40LG|HMGB1|RAD51B|RNF168|SFPQ|SLX4|UBR2|HMGB2|NSMCE2|CDC45|NSMCE1|EME1|EME2|WRN|GEN1|SLX1B|TEX19|MSH6|MSH3|MCM5|BLM|SLX1A|MCM4|M…	DNA recombination	162	ENR	DNA RECOMBINATION%GOBP%GO:0006310	1.9306	0	DNA RECOMBINATION%GOBP%GO:0006310	FALSE	DNA RECOMBINATION%GOBP%GO:0006310
85	1	0.4042	0.0051	DNA DOUBLE-STRAND BREAK REPAIR%REACTOME%R-HSA-5693532.3	0.141	EXO1|APBB1|HIST1H2BK|POLQ|KDM4B|TOPBP1|TIPIN|CCNA2|DNA2|FEN1|UBE2N|CLSPN|RBBP8|ABL1|XRCC1|RHNO1|UBE2V2|HIST1H4K|SMARCA5|HIST1H4L|HIST1H4A|HIST1H4B|HIST4H4|HIST1H4H|HIST1H4I|HIST1H4J|KAT5|RMI2|HIST1H4D|HIST1H4E|RAD51D|KPNA2|HIST1H4F|HIST1H4C|HIST2H4A|HIST2H4B|PIAS4|UBB|HERC2|PPP4C|TDP2|BRCC3|XRCC2|RAD9B|TDP1|TIMELESS|HIST1H2BB|BAP1|XRCC6|PCNA|UBE2I|BABAM1|RAD51B|XRCC5|RNF168|SLX4|PARP2|RIF1|EME1|W…	DNA Double-Strand Break Repair	166	ENR	DNA DOUBLE-STRAND BREAK REPAIR%REACTOME%R-HSA-5693532.3	1.9277	0	DNA DOUBLE-STRAND BREAK REPAIR%REACTOME%R-HSA-5693532.3	FALSE	DNA DOUBLE-STRAND BREAK REPAIR%REACTOME%R-HSA-5693532.3
153	0.9853	0.4446	0.0067	PID_MYC_ACTIV_ PATHWAY%MSIGDB_ C2%PID_MYC_ACTIV_ PATHWAY	0.18	NBN|DDX18|BCAT1|PTMA|RPL11|IREB2|CDCA7|HSPD1|TRRAP|MTDH|NME1-NME2|MYCT1|MTA1|HSP90AA1|PDCD10|HSPA4|KIR3DL1|CCND2|CCNB1|MINA|FOSL1|LIN28B|POLR3D|NDUFAF2|KAT2A|SNAI1|TAF4B|SERPINI1|E2F3|EIF4E|MAX|SMAD3|PIM1|RUVBL2|ID2|ODC1|EIF4G1|RUVBL1|TAF12|EIF2S1|HUWE1|TAF10|SUPT7L|SUPT3H|ACTL6A|TFRC|TK1|NME1|GPAM|CDK4|GAPDH|MMP9|AK6|KAT5|EP300|PMAIP1|ENO1|CDC25A|BAX|CAD|SMAD4|HMGA1|TERT|PRDX3|TP53|NCL|NPM1|MYC|…	PID_MYC_ACTIV_PATHWAY	79	ENR	PID_MYC_ACTIV_PATHWAY%MSIGDB_C2%PID_MYC_ACTIV_PATHWAY	1.8862	0.0147	PID_MYC_ACTIV_PATHWAY%MSIGDB_C2%PID_MYC_ACTIV_PATHWAY	FALSE	PID_MYC_ACTIV_PATHWAY%MSIGDB_C2%PID_MYC_ACTIV_PATHWAY
184	1	0.232	0.0069	UBIQUITIN-DEPENDENT PROTEIN CATABOLIC PROCESS%GOBP%GO:0006511	0.186	ARMC8|CBL|AMFR|RNF13|SIRT1|FBXO6|CRBN|LRRC29|TMUB1|UBXN2B|UBXN2A|AUP1|DDIT3|DNAJB12|DNAJB14|ARRB2|UBR4|KCTD2|NCCRP1|KCTD5|PLAA|KLHL15|FBXO4|FBXO48|UBR3|SEL1L2|RNF175|FBXO38|FBXO39|DNAJC18|NSFL1C|UBXN11|DNAJC10|STT3B|RNF186|RNF187|RNF146|TNFAIP1|NEMF|DNAJB2|FOXRED2|FAF2|ATE1|SGTB|KCTD10|KIAA0368|KCTD13|KCTD17|TBX21|RNF122|RNF121|AGAP3|RBCK1|C2ORF40|SIAH3|FBXL2|FBXL6|ZFAND2B|UBXN8|UBXN4|PCNP|AMN1|T…	ubiquitin-dependent protein catabolic process	437	ENR	UBIQUITIN-DEPENDENT PROTEIN CATABOLIC PROCESS%GOBP%GO:0006511	1.8787	0	UBIQUITIN-DEPENDENT PROTEIN CATABOLIC PROCESS%GOBP%GO:0006511	FALSE	UBIQUITIN-DEPENDENT PROTEIN CATABOLIC PROCESS%GOBP%GO:0006511
286	1	0.3482	0.0079	PROTEIN MODIFICATION BY SMALL PROTEIN REMOVAL%GOBP%GO:0070646	0.212	USP21|USP14|OTULIN|ENY2|TRRAP|USP4|USP8|FAM63A|SENP8|UCHL3|FOXK2|ATXN7|FOXK1|MBD5|MBD6|ASXL1|ASXL2|CCNA2|KAT2A|TADA3|OGT|RNF128|PSMD4|VCP|ARRB2|SENP2|PTEN|USP22|TAF9B|MDM4|USP13|USP51|USP36|OTUD3|USP33|RHOT1|CFTR|TADA2B|C17ORF96|IL33|CYLD|JOSD2|PSMB8|JOSD1|RCE1|ADRM1|DDB2|PSMB9|ATXN3L|USP46|VCPIP1|EIF3F|USP15|SNX3|USP16|USP12|OTUD7A|WDR48|UCHL1|TOR1A|STAMBP|USP1|FAM175B|MYSM1|YY1|OTUB1|OTUB2|USP2…	protein modification by small protein removal	289	ENR	PROTEIN MODIFICATION BY SMALL PROTEIN REMOVAL%GOBP%GO:0070646	1.8581	0	PROTEIN MODIFICATION BY SMALL PROTEIN REMOVAL%GOBP%GO:0070646	FALSE	PROTEIN MODIFICATION BY SMALL PROTEIN REMOVAL%GOBP%GO:0070646
277	1	0.2667	0.0079	REGULATION OF CELL CYCLE G1/S PHASE TRANSITION%GOBP%GO:1902806	0.212	KMT2E|ZNF655|CNOT4|CNOT6|GLI1|CNOT2|CCND2|CCNB1|FAM107A|SLFN11|PRMT2|EGFR|PTPN6|UBE2E2|PAGR1|DACT1|SFN|E2F7|RBL2|RBL1|PTEN|ID2|CDKN2C|CRADD|CDKN2A|CCL2|CDC6|TRIM39|FGF10|MDM4|TAF1|RB1|INO80|TNKS1BP1|PLCB1|CCND3|ADAM17|CCND1|CNOT6L|HYAL1|PCBP4|LSM10|LSM11|EP300|BRD7|PLK3|GADD45A|SEPT7|RGCC|GPNMB|STXBP4|MUC1|BTG2|NACC2|TRIAP1|PIDD1|DDX3X|CNOT10|CNOT7|FAM83D|CNOT11|SOX4|ANKRD17|CNOT1|ZNF385A|APPL2|C…	regulation of cell cycle G1/S phase transition	145	ENR	REGULATION OF CELL CYCLE G1/S PHASE TRANSITION%GOBP%GO:1902806	1.858	0	REGULATION OF CELL CYCLE G1/S PHASE TRANSITION%GOBP%GO:1902806	FALSE	REGULATION OF CELL CYCLE G1/S PHASE TRANSITION%GOBP%GO:1902806
256	0.9697	0.3931	0.0079	CELLULAR RESPONSE TO STARVATION%GOBP%GO:0009267	0.216	KLF10|RRP8|XBP1|INHBB|SIRT1|WIPI1|ZFYVE1|IFI16|LARS|SREBF1|ATG7|MARS|CLEC16A|CARTPT|ATF4|PDK4|SESN1|DAP|USP33|PIK3C3|DAPL1|PMAIP1|PCSK9|MTMR3|PIK3R4|TFEB|SESN3|SESN2|MFSD2A|PRKD1|BECN2|GAS2L1|KIAA1324|FOXO1|MAP1LC3B2|RRAGA|RRAGC|RRAGB|RRAGD|GCGR|HSPA8|HSPA5|RALB|WRN|AKR1C3|ATG5|NUPR1L|SH3GLB1|NUAK2|MAP3K5|RNF152|GABARAPL2|MIOS|ALB|ZC3H12A|RPTOR|EIF2AK2|MAPK1|SEH1L|NPRL2|SFRP1|EIF2S1|NPRL3|STK24|S…	cellular response to starvation	115	ENR	CELLULAR RESPONSE TO STARVATION%GOBP%GO:0009267	1.8571	0.0303	CELLULAR RESPONSE TO STARVATION%GOBP%GO:0009267	FALSE	CELLULAR RESPONSE TO STARVATION%GOBP%GO:0009267
130	1	0.3081	0.0095	VISUAL PHOTOTRANSDUCTION%REACTOME%R-HSA-2187338.1	0.254	SDC1|SDC4|OPN1MW2|SDC2|AKR1B10|PRKCA|APOM|APOB|RDH5|PLB1|LRAT|LRP2|HSD17B1|GUCY2D|GUCA1B|GUCA1A|GUCA1C|GUCY2F|LRP8|RPE65|DHRS3|RDH12|RGS9BP|GRK7|APOC3|OPN1LW|CAMKMT|RETSAT|BCO2|BCO1|APOE|RBP4|NMT1|APOC2|PRKCQ|GRK1|OPN1SW|RBP2|OPN1MW|GPC1|GPC2|GPC5|GPC4|AKR1C1|GPC6|AKR1C4|RHO|APOA1|PPEF1|RDH16|STRA6|METAP2|RBP1|SAG|MYO7A|TTR|PNLIP|ABCA4|LRP1|DHRS9|RDH10|NMT2|CNGB1|GPC3|SLC24A1|GPIHBP1|CNGA1|SDR9C7…	Visual phototransduction	96	ENR	VISUAL PHOTOTRANSDUCTION%REACTOME%R-HSA-2187338.1	1.8353	0	VISUAL PHOTOTRANSDUCTION%REACTOME%R-HSA-2187338.1	FALSE	VISUAL PHOTOTRANSDUCTION%REACTOME%R-HSA-2187338.1
102	-0.999	-0.5147	0.0096	HEART CONTRACTION%GOBP%GO:0060047	0.795	KCNN2|MYH6|PKP2|GPD1L|CAV3|SLC8A1|GPX1|KCNJ2|SCN1A|KCNA5|CACNA2D1|MYL4|MYL3|KCNE2|SGCZ|NEDD4L|KCNQ1|ACE|FGF12|KCNE1|KCNE3|SCN1B|KCNE4|KCNE5|TTN|SNTA1|SCN2B|CSRP3|SCN5A|MYBPC3|TNNC1|GJA1|TNNT1|TRDN|TNNT2|SCN4B|TNNT3|ANK2|ATP1A2|DMD|PIK3CA|MYLK2|TCAP|TPM1|SCN3B|KCNH2|KCNJ8|ATP1B1|SGCD|SGCG|CAMK2D|RYR2|SOD1|CASQ2|TNNI1|TAZ|MYH7|GAA|MYL2|TNNI2|ADRBK1|TNNI3|ACTC1|KCNJ3|KCNJ5|ATP1A1|CACNA1G|CACNB2|CACN…	heart contraction	71	ENR	HEART CONTRACTION%GOBP%GO:0060047	-1.7918	0.001	HEART CONTRACTION%GOBP%GO:0060047	FALSE	HEART CONTRACTION%GOBP%GO:0060047
111	-0.9968	-0.5624	0.0095	NEUTROPHIL MIGRATION%GOBP%GO:1990266	0.791	GBF1|CCL20|PLA2G1B|NCKAP1L|S100A12|PRTN3|PDE4B|XCL2|XCL1|CCL3L1|CD177|PF4|IRAK4|CXCR1|ITGB2|CXCL13|FCER1G|PIK3CD|CXCR2|CCL2|CXADR|CCL1|PIK3CG|CXCL6|CXCL9|CXCL8|TGFB2|CKLF|CXCL1|CXCL3|CXCL2|CXCL5|PF4V1|LGALS3|AMICA1|S100A9|EDN1|UMOD|S100A8|CCL14|CCL3L3|CCL8|CCL7|CCL5|CCL4|CCL3|CCL16|CCL15|CCL23|PIP5K1C|CX3CL1|CCL4L2|EDN3|CCL26|EDN2|CXCL10|CCL19|CXCL11|CCL21|CCL13|CCL11|CCL25|PPBP|SAA1|SYK|CCL18|CC…	neutrophil migration	69	ENR	NEUTROPHIL MIGRATION%GOBP%GO:1990266	-1.7932	0.0032	NEUTROPHIL MIGRATION%GOBP%GO:1990266	FALSE	NEUTROPHIL MIGRATION%GOBP%GO:1990266
149	-1	-0.5436	0.0094	FCGAMMA RECEPTOR (FCGR) DEPENDENT PHAGOCYTOSIS%REACTOME%R-HSA-2029480.1	0.788	WASF3|RAC1|CRK|PRKCD|WAS|PLD4|MYH2|PLD1|PLA2G6|NF2|NCKAP1L|PLD3|HSP90AA1|WASL|CDC42|PLD2|VAV3|WIPF2|WIPF3|LIMK1|NCKIPSD|PAK1|ABL1|BTK|FYN|WASF1|YES1|NCK1|MAPK1|PIK3CB|MYO9B|ELMO1|CD3G|VAV1|PPAPDC1A|MAPK3|ACTR3|IGHG1|ACTR2|IGHG4|BRK1|IGHG2|IGKV1-12|WASF2|PRKCE|ARPC1B|ARPC1A|IGKV2D-28|ARPC4|IGKV4-1|ARPC5|PIK3CA|PPAPDC1B|ARPC2|ARPC3|IGKV2D-30|FCGR1A|IGKV3-11|ELMO2|BAIAP2|PIK3R2|PIK3R1|WIPF1|IGKV2-28…	Fcgamma receptor (FCGR) dependent phagocytosis	94	ENR	FCGAMMA RECEPTOR (FCGR) DEPENDENT PHAGOCYTOSIS%REACTOME%R-HSA-2029480.1	-1.795	0	FCGAMMA RECEPTOR (FCGR) DEPENDENT PHAGOCYTOSIS%REACTOME%R-HSA-2029480.1	FALSE	FCGAMMA RECEPTOR (FCGR) DEPENDENT PHAGOCYTOSIS%REACTOME%R-HSA-2029480.1
106	-1	-0.5079	0.0094	ACTIN-MEDIATED CELL CONTRACTION%GOBP%GO:0070252	0.788	KCNN2|MYH6|MYH2|EMP2|PKP2|GPD1L|CAV3|KCNJ2|SCN1A|KCNA5|CACNA2D1|MYL4|MYL1|MYL3|KCNE2|NEDD4L|KCNQ1|FGF12|KCNE1|KCNE3|SCN1B|KCNE4|KCNE5|TTN|TMOD1|MYBPC1|ACTN3|SNTA1|MYBPC2|ACTN2|MYL6B|SCN2B|NEB|SCN5A|MYBPC3|MYL6|TNNC1|GJA1|TNNC2|TNNT1|TNNT2|SCN4B|TNNT3|ANK2|SHTN1|DMD|TPM4|TCAP|TPM1|SCN3B|KCNH2|TPM3|LIMCH1|TPM2|KCNJ8|ACTA1|CAMK2D|CCDC88C|RYR2|MYH3|TNNI1|MYH8|MYH4|MYH7|MYL2|TNNI2|TNNI3|ACTC1|KCNJ3|KC…	actin-mediated cell contraction	80	ENR	ACTIN-MEDIATED CELL CONTRACTION%GOBP%GO:0070252	-1.7951	0	ACTIN-MEDIATED CELL CONTRACTION%GOBP%GO:0070252	FALSE	ACTIN-MEDIATED CELL CONTRACTION%GOBP%GO:0070252
296	-0.9979	-0.5706	0.0095	POSITIVE REGULATION OF CALCIUM ION TRANSMEMBRANE TRANSPORT%GOBP%GO:1904427	0.788	HAP1|CRACR2A|GSTO1|XCL1|GPER1|CAPN3|CEMIP|CACNA2D1|F2R|CACNB3|P2RY6|STIM1|GBAS|CXCL9|AKAP6|ATP2A1|TRDN|ANK2|F2RL3|F2|STIM2|TMEM110|CD19|TRPC1|APLNR|PLCG1|ATP1B1|CX3CL1|NPSR1|RAMP3|LACRT|JPH2|THY1|CXCL10|RYR2|SLC9A1|CXCL11|PDPK1|STAC|DRD1|CASQ1|HTT|CALCR|CACNB2|PKD2|SNCA|STAC3|STAC2|GSTM2	positive regulation of calcium ion transmembrane transport	49	ENR	POSITIVE REGULATION OF CALCIUM ION TRANSMEMBRANE TRANSPORT%GOBP%GO:1904427	-1.7955	0.0021	POSITIVE REGULATION OF CALCIUM ION TRANSMEMBRANE TRANSPORT%GOBP%GO:1904427	FALSE	POSITIVE REGULATION OF CALCIUM ION TRANSMEMBRANE TRANSPORT%GOBP%GO:1904427
127	-0.9989	-0.5834	0.0092	CARDIAC VENTRICLE MORPHOGENESIS%GOBP%GO:0003208	0.773	FGFR2|RBPJ|DSP|MYH6|HEY1|NRG1|HEY2|GATA4|PKP2|SOX11|LRP2|MEF2C|BMP4|TBX20|CPE|PROX1|MYL3|MESP1|SFRP2|TGFB2|MYBPC3|TNNC1|SMAD7|TNNT2|FOXF1|TPM1|TBX5|HAND1|TGFBR1|TGFBR2|ZFPM2|GATA3|GSK3A|ENG|NPY2R|SOX4|NPY5R|RYR2|NOTCH1|SMAD4|MYH7|FKBP1A|MYL2|BMP10|NKX2-5|TGFB1|TNNI3|NOG|ISL1|BMPR1A|DLL4|TGFBR3|JAG1|HEYL	cardiac ventricle morphogenesis	54	ENR	CARDIAC VENTRICLE MORPHOGENESIS%GOBP%GO:0003208	-1.7977	0.0011	CARDIAC VENTRICLE MORPHOGENESIS%GOBP%GO:0003208	FALSE	CARDIAC VENTRICLE MORPHOGENESIS%GOBP%GO:0003208
302	-0.9968	-0.5811	0.0092	HIV INFECTION%REACTOME DATABASE ID RELEASE 72%162906	0.773	CXCR4|NUP50|PSMD4|TCEB3C|RANBP1|TCEB3B|CCR5|TAF15|GTF2E2|CD8B|TAF5|TAF9B|TAF3|TAF11|GTF2H4|CCNK|TAF7|TAF4|TAF2|TAF7L|AK6|TCEB3CL2|TCEB3CL|CCNT2|SUPT16H|PSMB8|HMGA1|PSMB9|AP2S1|SLC25A5|AP2A2|LIG1|RNGTT|CHMP3|VPS28|SUPT4H1|AAAS|SKP1|GTF2H2|SUPT5H|RBX1|ELL|ARF1|NELFB|PPIA|NELFE|FURIN|VPS37D|NEDD4L|VPS37B|GTF2A2|RNMT|ELMO1|DOCK2|KPNA1|PDCD6IP|LIG4|POLR2C|CD28|POLR2D|POLR2E|CD4|TCEB3|POLR2F|NUP153|POL…	HIV Infection	229	ENR	HIV INFECTION%REACTOME DATABASE ID RELEASE 72%162906	-1.7982	0.0032	HIV INFECTION%REACTOME DATABASE ID RELEASE 72%162906	FALSE	HIV INFECTION%REACTOME DATABASE ID RELEASE 72%162906
160	-1	-0.5353	0.0092	REGULATION OF PHAGOCYTOSIS%GOBP%GO:0050764	0.767	SLC11A1|APPL1|SPHK1|PLA2G5|AZU1|MERTK|NCKAP1L|AHSG|PRTN3|SYT7|PTPRC|OLFM4|IL15|SFTPD|FCER1G|PTPRJ|SPACA3|ANO6|TULP1|TUB|IL1B|CCL2|SIRPA|C4BPB|DOCK2|SYT11|DYSF|CYBA|CAMK1D|PYCARD|CD300LF|ABCA7|SIRPG|TNF|STAP1|LYAR|TMEM55A|APOA1|IFNG|GATA2|GAS6|LMAN2|CD300A|CLEC7A|C4B_2|ITGAV|C4BPA|HCK|SIRPB1|SCARB1|APPL2|ALOX15|FCGR2B|MYO18A|RAB27A|IL2RB|CD47|IL2RG|HMGB1|C2|C4B|APOA2|FPR2|C4A|C3|IL15RA|RAB31|ADIPO…	regulation of phagocytosis	76	ENR	REGULATION OF PHAGOCYTOSIS%GOBP%GO:0050764	-1.7991	0	REGULATION OF PHAGOCYTOSIS%GOBP%GO:0050764	FALSE	REGULATION OF PHAGOCYTOSIS%GOBP%GO:0050764
190	-1	-0.4512	0.0092	CALCIUM ION HOMEOSTASIS%GOBP%GO:0055074	0.767	SLC24A3|CXCR4|S1PR4|PTH1R|GSTO1|PDGFRA|CAV3|XCL1|DRD4|GRIN2A|CXCL12|PRKACA|DRD5|RGN|PTPRC|ACKR3|GPR65|CAPN3|P2RY1|PLCL2|P2RY10|CCR5|C3AR1|P2RY6|CMKLR1|STIM1|CCL1|TRPV6|PLCZ1|OR5T1|IBTK|PLCE1|SEPN1|CCDC47|AFG3L2|CYP27B1|ANK2|PLCB3|PLCB4|BCAP31|CALCA|PLCB1|PLCB2|ADRA1D|KCTD17|GHRL|PKHD1|S100A14|CASR|GPR20|GPR32|OPRL1|PLCG2|PLCG1|ATP1B1|CX3CL1|NPSR1|RAMP3|BDKRB2|ERO1L|CCR4|CCR3|EDN2|THY1|CCR2|PLCH1|…	calcium ion homeostasis	344	ENR	CALCIUM ION HOMEOSTASIS%GOBP%GO:0055074	-1.7991	0	CALCIUM ION HOMEOSTASIS%GOBP%GO:0055074	FALSE	CALCIUM ION HOMEOSTASIS%GOBP%GO:0055074
327	-0.9989	-0.5912	0.0092	BONE MORPHOGENESIS%GOBP%GO:0060349	0.764	FGFR3|NEUROG1|FGFR2|MBL2|RARG|MEF2C|BMPR1B|SCX|RARA|RARB|RAB23|BMP4|TWIST1|NPPC|TRPV4|CER1|INPPL1|VIT|COCH|LRP5L|SFRP4|TMEM119|OSR2|MSX2|ANXA6|TFAP2A|MATN1|VWA1|VWA2|FOXC1|MATN4|COL13A1|MEGF8|MATN3|COL14A1|MATN2|COL12A1|STC1|DLX5|MMP13|LRP5|LRP6|SKI|COL7A1|COL20A1|HOXA11|IFITM5|BMPR2|LTF|FREM1|SOX9|DCANP1|COL6A2|TIFAB|COL6A1|SCARA3|COL6A3|CYP26B1	bone morphogenesis	58	ENR	BONE MORPHOGENESIS%GOBP%GO:0060349	-1.8001	0.0011	BONE MORPHOGENESIS%GOBP%GO:0060349	FALSE	BONE MORPHOGENESIS%GOBP%GO:0060349
145	-1	-0.458	0.0089	REGULATION OF T CELL ACTIVATION%GOBP%GO:0050863	0.748	SDC4|TWSG1|IHH|PRKCZ|NCKAP1L|GLI3|GLI2|CDC42|SOCS1|RHOH|FOXP3|SHH|RARA|TNFRSF18|VCAM1|DOCK8|KAT2A|NOD2|XCL1|MALT1|HAVCR2|PTPRC|MAPK8IP1|PTPN6|CR1|IFNL1|SPINK5|HLA-E|NCK1|HLA-DMB|CCL2|DPP4|SIT1|CARD11|VAV1|CD3E|CD2|TFRC|PRKCQ|CRTAM|PAK3|GLMN|PRDM1|PYCARD|PRELID1|IRF1|DUSP10|CD81|PIK3CA|SCRIB|CD160|LGALS3|SOCS5|PRKAR1A|NFATC2|TBX21|IL36B|LILRB2|TNFSF11|PDCD1LG2|IL12B|LAT|PIK3R1|IL12A|LGALS9|BCL6|GP…	regulation of T cell activation	250	ENR	REGULATION OF T CELL ACTIVATION%GOBP%GO:0050863	-1.8025	0	REGULATION OF T CELL ACTIVATION%GOBP%GO:0050863	FALSE	REGULATION OF T CELL ACTIVATION%GOBP%GO:0050863
173	-1	-0.4494	0.0089	ACTIVATION OF IMMUNE RESPONSE%GOBP%GO:0002253	0.744	LCP2|CRK|OTULIN|WAS|FYB|CDC42|C1ORF106|WIPF2|SCIMP|WIPF3|NCKIPSD|LIMK1|PTPRC|BCAR1|ITK|ITGB2|RPS6KA3|LGMN|C3AR1|PIK3CD|NCK1|CMKLR1|PIK3CB|CARD11|CD3G|VAV1|CD3E|CD3D|MNDA|CD247|PAK3|CFH|PYCARD|BLK|ARPC1B|ARPC1A|ARPC4|PRKCB|ARPC5|PIK3CA|ARPC2|PIK3C3|ARPC3|RBCK1|PIK3R4|CD79B|PIK3R2|CD79A|PIK3R1|S100A14|TLR8|RGCC|INPP5D|PLCG2|CYLD|PLCG1|PSMB8|MYO10|LAT2|THY1|FCGR2B|CFD|C1S|C1R|C8A|PYHIN1|C2|C4B|NLRC4…	activation of immune response	496	ENR	ACTIVATION OF IMMUNE RESPONSE%GOBP%GO:0002253	-1.8031	0	ACTIVATION OF IMMUNE RESPONSE%GOBP%GO:0002253	FALSE	ACTIVATION OF IMMUNE RESPONSE%GOBP%GO:0002253
292	-0.999	-0.5588	0.009	CARDIAC PROGENITOR DIFFERENTIATION%WIKIPATHWAYS_20200310%WP2406%HOMO SAPIENS	0.744	MYH6|NRG1|CXCR4|GATA4|INHBA|MEF2C|PDGFRA|ZFP42|ANPEP|LIN28B|INS|TBX20|BMP4|IRX4|KIT|MESP2|BMP1|SOX1|DKK1|SIRPA|MESP1|NCAM1|ROR2|SCN5A|LIN28A|FGF2|TNNT2|WNT3A|SOX17|PAX6|TBX5|FOXA2|POU5F1|KDR|T|MAPK14|SOX2|NANOG|THY1|NOTCH1|IGF2|MIXL1|MYL2|IGF1|NKX2-5|ACTC1|TNNI3|TGFB1|NOG|ISL1|GSK3B|NODAL|MYLK3	Cardiac Progenitor Differentiation	53	ENR	CARDIAC PROGENITOR DIFFERENTIATION%WIKIPATHWAYS_20200310%WP2406%HOMO SAPIENS	-1.8036	0.001	CARDIAC PROGENITOR DIFFERENTIATION%WIKIPATHWAYS_20200310%WP2406%HOMO SAPIENS	FALSE	CARDIAC PROGENITOR DIFFERENTIATION%WIKIPATHWAYS_20200310%WP2406%HOMO SAPIENS
229	-1	-0.4858	0.0089	CELL SURFACE INTERACTIONS AT THE VASCULAR WALL%REACTOME%R-HSA-202733.4	0.738	SDC1|GP6|SDC4|SDC2|MERTK|ITGA6|TEK|HRAS|SHC1|CD177|CEACAM1|SLC3A2|PTPN6|ITGB2|FYN|ATP1B2|NRAS|EPCAM|YES1|GLG1|PIK3CB|ANGPT4|ANGPT2|ANGPT1|IGHA1|CD2|TNFRSF10D|GYPC|GYPA|THBD|TSPAN7|IGKV1-12|GYPB|CD84|SIRPG|VPREB3|PSG1|IGKV2D-28|PSG3|IGKV4-1|PSG2|PIK3CA|PSG9|PSG8|IGKV2D-30|PSG5|PF4V1|PSG4|CEACAM3|DOK2|AMICA1|PSG6|MMP1|CEACAM6|CD99L2|CEACAM8|PSG11|IGKV3-11|TNFRSF10A|ESAM|JCHAIN|PPIL2|IGLL1|CD244|PIK…	Cell surface interactions at the vascular wall	139	ENR	CELL SURFACE INTERACTIONS AT THE VASCULAR WALL%REACTOME%R-HSA-202733.4	-1.805	0	CELL SURFACE INTERACTIONS AT THE VASCULAR WALL%REACTOME%R-HSA-202733.4	FALSE	CELL SURFACE INTERACTIONS AT THE VASCULAR WALL%REACTOME%R-HSA-202733.4
234	-1	-0.4991	0.0089	CAMP-MEDIATED SIGNALING%GOBP%GO:0019933	0.735	ADGRD1|PTH1R|ABCA1|GNA13|PTHLH|EPHA5|TSHR|GPER1|DRD5|GPR65|GAL|RAPGEF2|ADGRE2|ADGRB2|OR5T1|CXCL9|RXFP1|PTGER1|RXFP2|GNAS|VIP|PDE4D|AKAP13|AHR|ADGRG4|CALCA|ADGRG7|ADGRG5|ADGRD2|ADGRB1|ADRA1D|GHRHR|MC2R|MC1R|ADORA2A|ADGRG3|MC3R|FSHR|RAMP2|RAMP3|PDE3A|PTH|ADGRL4|ADGRE5|ADGRE3|GPHA2|GCGR|LGR5|GHRH|ADGRG2|ADGRL1|LGR4|MC5R|ADGRL3|RAMP1|PDE2A|GPHB5|OR56A5|ADRA1A|ADRA2A|OR56A4|DRD2|OR56A1|NDUFS4|GNB1|PTG…	cAMP-mediated signaling	127	ENR	CAMP-MEDIATED SIGNALING%GOBP%GO:0019933	-1.8056	0	CAMP-MEDIATED SIGNALING%GOBP%GO:0019933	FALSE	CAMP-MEDIATED SIGNALING%GOBP%GO:0019933
281	-1	-0.4832	0.0089	G PROTEIN-COUPLED RECEPTOR SIGNALING PATHWAY, COUPLED TO CYCLIC NUCLEOTIDE SECOND MESSENGER%GOBP%GO:0007187	0.733	GNAI1|PTH1R|ABCA1|GNA13|OR10J5|PTHLH|DRD4|DRD5|OR10H1|GPR65|OR10H3|OR10H2|OR10H5|OR10H4|RAPGEF2|OPRD1|P2RY12|CCL2|AGTR2|OR5T3|OR5T2|OR5T1|RXFP1|RXFP2|AKAP13|ADGRG4|CALCA|ADGRG7|ADGRG5|ADGRD2|ADRA1D|GHRHR|MC2R|AKAP12|GRM4|GRM7|MC1R|SSTR1|SSTR2|SSTR3|SSTR5|OPRL1|ADORA2A|ADGRG3|MC3R|FSHR|HTR6|RAMP2|OPRM1|RAMP3|PTH|ADGRL4|ADGRE5|ADGRE3|CCR3|GPHA2|ANXA1|GNAT3|MTNR1B|GHRH|HRH3|MC5R|HRH2|RAMP1|HRH4|GPHB…	G protein-coupled receptor signaling pathway, coupled to cyclic nucleotide second messenger	217	ENR	G PROTEIN-COUPLED RECEPTOR SIGNALING PATHWAY, COUPLED TO CYCLIC NUCLEOTIDE SECOND MESSENGER%GOBP%GO:0007187	-1.8062	0	G PROTEIN-COUPLED RECEPTOR SIGNALING PATHWAY, COUPLED TO CYCLIC NUCLEOTIDE SECOND MESSENGER%GOBP%GO:0007187	FALSE	G PROTEIN-COUPLED RECEPTOR SIGNALING PATHWAY, COUPLED TO CYCLIC NUCLEOTIDE SECOND MESSENGER%GOBP%GO:0007187
330	-0.9978	-0.601	0.0087	POSITIVE REGULATION OF CALCIUM ION TRANSPORT INTO CYTOSOL%GOBP%GO:0010524	0.721	HAP1|PLA2G1B|CD19|TRPC1|APLNR|GSTO1|XCL1|PLCG1|GPER1|CX3CL1|NPSR1|P2RX7|LACRT|RAMP3|P2RX4|CAPN3|CEMIP|JPH2|THY1|CXCL10|F2R|CXCL11|PDPK1|DRD1|CASQ1|P2RY6|CAV1|HTT|P2RX5|P2RX3|P2RX2|CXCL9|CALCR|AKAP6|GRIN1|TRDN|PKD2|SNCA|F2RL3|TRPC3|F2|GSTM2	positive regulation of calcium ion transport into cytosol	42	ENR	POSITIVE REGULATION OF CALCIUM ION TRANSPORT INTO CYTOSOL%GOBP%GO:0010524	-1.8084	0.0022	POSITIVE REGULATION OF CALCIUM ION TRANSPORT INTO CYTOSOL%GOBP%GO:0010524	FALSE	POSITIVE REGULATION OF CALCIUM ION TRANSPORT INTO CYTOSOL%GOBP%GO:0010524
272	-1	-0.4548	0.0087	CELLULAR CALCIUM ION HOMEOSTASIS%GOBP%GO:0006874	0.72	SLC24A3|CXCR4|S1PR4|PTH1R|GSTO1|PDGFRA|CAV3|XCL1|DRD4|GRIN2A|CXCL12|PRKACA|DRD5|RGN|PTPRC|ACKR3|GPR65|CAPN3|P2RY1|PLCL2|P2RY10|CCR5|C3AR1|P2RY6|CMKLR1|STIM1|CCL1|TRPV6|PLCZ1|OR5T1|IBTK|PLCE1|CCDC47|AFG3L2|ANK2|PLCB3|PLCB4|BCAP31|CALCA|PLCB1|PLCB2|ADRA1D|KCTD17|GHRL|PKHD1|CASR|GPR20|GPR32|OPRL1|PLCG2|PLCG1|ATP1B1|CX3CL1|NPSR1|RAMP3|BDKRB2|ERO1L|CCR4|CCR3|EDN2|THY1|CCR2|PLCH1|PLCH2|PLCD3|PLCD4|PLCD…	cellular calcium ion homeostasis	337	ENR	CELLULAR CALCIUM ION HOMEOSTASIS%GOBP%GO:0006874	-1.8088	0	CELLULAR CALCIUM ION HOMEOSTASIS%GOBP%GO:0006874	FALSE	CELLULAR CALCIUM ION HOMEOSTASIS%GOBP%GO:0006874
210	-1	-0.4675	0.0087	POSITIVE REGULATION OF LYMPHOCYTE ACTIVATION%GOBP%GO:0051251	0.717	IHH|PRKCZ|NCKAP1L|GLI3|GLI2|CDC42|SOCS1|RHOH|FOXP3|SHH|RARA|TNFRSF4|VCAM1|DOCK8|NOD2|XCL1|MALT1|PTPRC|LAMP1|PTPN6|ZNF335|HLA-E|NCK1|HLA-DMB|CCL2|DPP4|CARD11|VAV1|CD3E|TFRC|PRKCQ|PAK3|IGHG4|IGHG2|PYCARD|DUSP10|CD38|CD81|PIK3CA|CD160|SOCS5|BST1|NFATC2|IL36B|LILRB2|TNFSF11|PDCD1LG2|IL12B|PIK3R1|IL12A|LGALS9|BCL6|ZBTB7B|LEP|IL23A|EBI3|THY1|CCR2|CD46|ANXA1|GRAP2|TNFSF14|CD40LG|TNFSF13|IGF2|IGF1|CD209|…	positive regulation of lymphocyte activation	251	ENR	POSITIVE REGULATION OF LYMPHOCYTE ACTIVATION%GOBP%GO:0051251	-1.8095	0	POSITIVE REGULATION OF LYMPHOCYTE ACTIVATION%GOBP%GO:0051251	FALSE	POSITIVE REGULATION OF LYMPHOCYTE ACTIVATION%GOBP%GO:0051251
81	-1	-0.5228	0.0087	T-CELL ANTIGEN RECEPTOR (TCR) SIGNALING PATHWAY%WIKIPATHWAYS_20200310%WP69%HOMO SAPIENS	0.717	LCP2|CRK|WAS|PRKCD|MAP4K1|CBL|FYB|CDC42|HRAS|VAV3|SHC1|MALT1|GAB2|PSTPIP1|CD83|MIR6837|BCL10|SKAP1|IL1A|PAK1|IL6|ITK|CBLB|RELA|FYN|CRKL|CD8A|IL9|MAP3K14|CCR5|PTK2B|NCK1|IL1B|NFATC1|MAPK1|MAP2K2|CD3G|CARD11|CD3E|IKBKG|VAV1|CD3D|MAPK3|CD247|PRKCQ|CD28|CD4|SOS1|TNFRSF9|CREB1|RIPK2|RAF1|SH2B3|MAP3K8|DBNL|NFATC2|MAPK9|MAPK8|PIK3R2|LAT|PIK3R1|FAS|IL17A|PLCG1|ATF2|GATA3|MAPK14|OPRM1|NFKB1|ZAP70|IRF4|REL…	T-Cell antigen Receptor (TCR) Signaling Pathway	91	ENR	T-CELL ANTIGEN RECEPTOR (TCR) SIGNALING PATHWAY%WIKIPATHWAYS_20200310%WP69%HOMO SAPIENS	-1.81	0	T-CELL ANTIGEN RECEPTOR (TCR) SIGNALING PATHWAY%WIKIPATHWAYS_20200310%WP69%HOMO SAPIENS	FALSE	T-CELL ANTIGEN RECEPTOR (TCR) SIGNALING PATHWAY%WIKIPATHWAYS_20200310%WP69%HOMO SAPIENS
291	-1	-0.544	0.0087	REGULATION OF DEPHOSPHORYLATION%GOBP%GO:0035303	0.716	WNK1|PRKCD|NCKAP1L|SYTL2|PLEK|ZFYVE1|CSRNP2|SRC|SH3RF2|PTPRC|FARP1|PPP1R2|CAMTA1|CNEP1R1|MASTL|AGTR2|PPP2R5A|DLC1|SEMA4D|RIPK3|FKBP15|NUAK1|MPHOSPH10|TNF|PDGFRB|LGALS3|ANKLE2|MTMR3|LILRB2|IFNG|GPATCH2|CNST|PPP4R4|ROCK2|WDR81|SPRED1|SYMPK|CD300A|STYXL1|INPP5K|RIMBP2|DLG3|TMEM132D|BOD1|KIAA0430|CAMSAP3|BOD1L2|SH2D4A|PCIF1|HSP90B1|PPP1R37|ENSA|PPP1R36|PPP1R35|NSMF|PPP1R26|PPP1R27|CRY2|PPP1R11|HSP90A…	regulation of dephosphorylation	140	ENR	REGULATION OF DEPHOSPHORYLATION%GOBP%GO:0035303	-1.8106	0	REGULATION OF DEPHOSPHORYLATION%GOBP%GO:0035303	FALSE	REGULATION OF DEPHOSPHORYLATION%GOBP%GO:0035303
266	-1	-0.4967	0.0087	STRIATED MUSCLE TISSUE DEVELOPMENT%GOBP%GO:0014706	0.713	DSP|MYH6|CHRNA1|NRG1|MYH14|GATA5|ZBTB18|LRP2|PDGFRA|BMP7|BMP5|TBX20|SLC8A1|CBY1|MYOG|MYOD1|NEBL|MESP1|MYF6|TTN|RBP4|SVIL|MYF5|MYOM3|MEGF10|NEB|SEPN1|AKAP13|PDGFRB|IGSF8|TPM1|CAV2|ZFPM2|MYOCD|PGM5|S1PR1|RYR2|EGR2|NDUFV2|NRAP|MYOZ2|TAZ|KLHL41|KIAA1161|MYL2|CAV1|WNT8A|FOXL2|DLL1|DLL4|WT1|NDRG4|SIX4|MAML1|FGFR2|RBPJ|PDLIM5|HEY2|GATA4|PKP2|MEF2C|TCF21|TBX2|ZFPM1|BVES|KLHL40|ALPK3|ALPK2|POPDC2|POPDC3|M…	striated muscle tissue development	132	ENR	STRIATED MUSCLE TISSUE DEVELOPMENT%GOBP%GO:0014706	-1.8114	0	STRIATED MUSCLE TISSUE DEVELOPMENT%GOBP%GO:0014706	FALSE	STRIATED MUSCLE TISSUE DEVELOPMENT%GOBP%GO:0014706
300	-0.9989	-0.5874	0.0086	MEMBRANE INVAGINATION%GOBP%GO:0010324	0.707	IGHV4-28|RAC1|ARHGAP12|GULP1|SNX9|VAMP7|RHOA|CDC42|CHMP2A|CHMP4A|SPIRE2|AIF1|FCHO2|SNX18|ITGB2|FNBP1L|RHOG|RAC2|ELMO1|ARHGAP25|GSN|IGHA1|IGHE|IGHG1|IGHG4|MEGF10|IGHG2|SMURF1|ALKBH4|THBS1|ADGRB1|IGHV7-81|HGS|FCGR1A|IGHV1OR21-1|IGLL1|IGHV1-18|IGHV3OR15-7|IGHV3OR16-8|IGHV1OR15-1|IGHV1OR15-9|IGHV2OR16-5|IGHV1-69-2|IGHV3-20|IGHV3-21|IGHV3-35|IGHV3-38|IGHV4-4|IGHV3-15|IGHV3-16|XKR8|FCGR2B|XKR7|XKR9|XKR…	membrane invagination	89	ENR	MEMBRANE INVAGINATION%GOBP%GO:0010324	-1.8119	0.0011	MEMBRANE INVAGINATION%GOBP%GO:0010324	FALSE	MEMBRANE INVAGINATION%GOBP%GO:0010324
187	-1	-0.5009	0.0083	STRIATED MUSCLE CELL DIFFERENTIATION%GOBP%GO:0051146	0.693	CHRNB1|SDC1|MYH6|NRG1|WDR1|PDGFRA|CSRP1|SLC8A1|CBY1|CAPN3|CD9|MYOD1|NEBL|MESP1|TTN|TMOD1|OBSCN|PTGFRN|MYOM3|TMOD4|TMOD3|TMOD2|NEB|SEPN1|MYEF2|AKAP13|KRT19|CD81|PDGFRB|DMD|TPM1|CAV2|SYNPO2L|MYOCD|MYPN|PGM5|NRAP|MYOZ2|KLHL41|KIAA1161|MYL2|WNT8A|IGF1|WT1|SIX4|MAML1|PDLIM5|HEY2|JAM2|ERVFRD-1|PLD3|ADGRB3|TMEM8C|MEF2C|ERVW-1|BVES|KLHL40|ALPK3|ALPK2|POPDC2|POPDC3|LRRC10|PROX1|SIX1|CXADR|SIK1|ACTN2|MYOM1…	striated muscle cell differentiation	104	ENR	STRIATED MUSCLE CELL DIFFERENTIATION%GOBP%GO:0051146	-1.8155	0	STRIATED MUSCLE CELL DIFFERENTIATION%GOBP%GO:0051146	FALSE	STRIATED MUSCLE CELL DIFFERENTIATION%GOBP%GO:0051146
194	-1	-0.4945	0.0082	POSITIVE REGULATION OF MONONUCLEAR CELL PROLIFERATION%GOBP%GO:0032946	0.686	CD70|AGER|MIF|NCKAP1L|MEF2C|SHH|CLCF1|PNP|TNFRSF4|VAV3|VCAM1|TNFSF4|AIF1|XCL1|PTPN22|TNFSF9|IL4|PTPRC|IL6|ZNF335|ZP3|CD80|IL21|ZP4|IL7|RPS3|HLA-E|BCL2|IL18|FADD|NCK1|HLA-DMB|IL1B|FGF10|CD3E|NCK2|TFRC|PYCARD|CD28|CD6|HHLA2|CD274|CLECL1|CD38|CD55|CD81|FCRL3|HLA-A|TMIGD2|SASH3|BST1|NFATC2|CD1D|CHRNB2|TIRAP|LILRB2|PDCD1LG2|IL12B|IL12A|LGALS9|CD320|CCL5|TGFBR2|IL6ST|LEP|IL23A|TNFRSF13C|CSF1|EBI3|CCR2|…	positive regulation of mononuclear cell proliferation	96	ENR	POSITIVE REGULATION OF MONONUCLEAR CELL PROLIFERATION%GOBP%GO:0032946	-1.8171	0	POSITIVE REGULATION OF MONONUCLEAR CELL PROLIFERATION%GOBP%GO:0032946	FALSE	POSITIVE REGULATION OF MONONUCLEAR CELL PROLIFERATION%GOBP%GO:0032946
104	-1	-0.4513	0.0081	IMMUNE RESPONSE-REGULATING SIGNALING PATHWAY%GOBP%GO:0002764	0.679	LCP2|CRK|OTULIN|WAS|FYB|CDC42|C1ORF106|WIPF2|SCIMP|WIPF3|NCKIPSD|LIMK1|PTPRC|BCAR1|ITK|ITGB2|RPS6KA3|LGMN|C3AR1|PIK3CD|NCK1|CMKLR1|PIK3CB|CARD11|CD3G|VAV1|CD3E|CD3D|MNDA|CD247|PAK3|BLK|ARPC1B|ARPC1A|ARPC4|PRKCB|ARPC5|PIK3CA|ARPC2|PIK3C3|ARPC3|PPP3R1|RBCK1|PIK3R4|LILRB2|CD79B|PIK3R2|CD79A|PIK3R1|S100A14|TLR8|INPP5D|PLCG2|CYLD|PIGR|PLCG1|PSMB8|MYO10|LAT2|THY1|MS4A2|FCGR2B|FOS|ABI1|ITGAM|MYH2|APOB|T…	immune response-regulating signaling pathway	470	ENR	IMMUNE RESPONSE-REGULATING SIGNALING PATHWAY%GOBP%GO:0002764	-1.8185	0	IMMUNE RESPONSE-REGULATING SIGNALING PATHWAY%GOBP%GO:0002764	FALSE	IMMUNE RESPONSE-REGULATING SIGNALING PATHWAY%GOBP%GO:0002764
128	-1	-0.4872	0.008	GPCRS, CLASS A RHODOPSIN-LIKE%WIKIPATHWAYS_20200310%WP455%HOMO SAPIENS	0.671	OR2J3|OR2J2|CXCR4|P2RY2|OR10J1|OR5V1|DRD4|DRD5|OR10H1|ACKR3|OR10H3|GPR65|AVPR1A|OR10H2|P2RY1|OPRD1|OR2AG1|GPR83|P2RY12|P2RY13|P2RY10|CCR5|C3AR1|P2RY6|CMKLR1|AGTR2|OR2T1|ADRA1D|MC2R|GPR15|MC1R|SSTR1|GPR27|SSTR2|GPR25|SSTR3|GPR20|SSTR5|GPR39|OR2S2|GPR32|OR1Q1|ADORA2A|OPRL1|GPR50|MC3R|FSHR|HTR6|OR7A10|OR14J1|OPRM1|ADORA3|BDKRB2|ADORA1|CCR4|CCR3|OR8D2|P2RY11|CCR2|OR7A17|MTNR1B|HRH3|HRH2|MC5R|GPR45|AC…	GPCRs, Class A Rhodopsin-like	258	ENR	GPCRS, CLASS A RHODOPSIN-LIKE%WIKIPATHWAYS_20200310%WP455%HOMO SAPIENS	-1.8199	0	GPCRS, CLASS A RHODOPSIN-LIKE%WIKIPATHWAYS_20200310%WP455%HOMO SAPIENS	FALSE	GPCRS, CLASS A RHODOPSIN-LIKE%WIKIPATHWAYS_20200310%WP455%HOMO SAPIENS
290	-0.9979	-0.5625	0.0077	FC EPSILON RECEPTOR (FCERI) SIGNALING%REACTOME%R-HSA-2454202.1	0.657	RAC1|LCP2|RASGRP2|HRAS|VAV3|MALT1|GAB2|PSMD6|PSMD7|PSMD2|PAK1|PSMD4|PSMD3|UBE2N|UBE2V1|PSMD1|ITK|FYN|NRAS|CDC34|PSMD9|PIK3CB|MAP3K1|CARD11|VAV1|IKBKG|IGHE|PRKCQ|PSMB5|IGKV1-12|PSMC3|PSMC1|PSMD11|PSMC2|PSMD14|IGKV2D-28|TXK|IGKV4-1|PSMA7|PIK3CA|PSMD8|IGKV2D-30|PSMB6|PSMB7|PPP3R1|PSMB4|PSMB10|PSMB2|NFATC2|PSMB3|IGKV3-11|PSMB1|PSMA5|FBXW11|PSMA6|PSMC6|PSMA4|PIK3R2|PSMA1|PIK3R1|PSMC4|PSMA2|IGKV2-28|UB…	Fc epsilon receptor (FCERI) signaling	135	ENR	FC EPSILON RECEPTOR (FCERI) SIGNALING%REACTOME%R-HSA-2454202.1	-1.8236	0.0021	FC EPSILON RECEPTOR (FCERI) SIGNALING%REACTOME%R-HSA-2454202.1	FALSE	FC EPSILON RECEPTOR (FCERI) SIGNALING%REACTOME%R-HSA-2454202.1
69	-0.999	-0.5438	0.0075	MYOFIBRIL ASSEMBLY%GOBP%GO:0030239	0.649	SIX4|MYH6|WDR1|PDGFRA|CSRP1|CAPN3|PROX1|NEBL|TTN|TMOD1|OBSCN|MYOM3|ACTN2|MYOM1|TMOD4|TMOD3|LMOD1|MYOM2|TMOD2|NEB|CSRP3|TNNT1|TNNT2|TNNT3|KRT19|PDGFRB|ANKRD1|TCAP|TPM1|OBSL1|CFLAR|SYNPO2L|MYH11|ACTA1|MYPN|PGM5|NRAP|MYH3|CASQ1|MYOZ2|KLHL41|MYL2|BMP10|ACTC1|MYOZ1|LMOD3|MYLK3|LMOD2|MEF2A	myofibril assembly	49	ENR	MYOFIBRIL ASSEMBLY%GOBP%GO:0030239	-1.8254	0.001	MYOFIBRIL ASSEMBLY%GOBP%GO:0030239	FALSE	MYOFIBRIL ASSEMBLY%GOBP%GO:0030239
223	-1	-0.5174	0.0074	HEART PROCESS%GOBP%GO:0003015	0.638	KCNN2|MYH6|PKP2|GPD1L|CAV3|NOX4|SRC|SLC8A1|GPX1|KCNJ2|SCN1A|KCNA5|CACNA2D1|MYL4|FYN|MYL3|KCNE2|SGCZ|NEDD4L|KCNQ1|ACE|FGF12|KCNE1|KCNE3|SCN1B|KCNE4|KCNE5|TTN|SNTA1|SCN2B|CSRP3|SCN5A|MYBPC3|TNNC1|GJA1|PDE4D|TNNT1|TRDN|TNNT2|SCN4B|TNNT3|ANK2|AKAP13|ATP1A2|DMD|PIK3CA|MYLK2|TCAP|TPM1|SCN3B|KCNH2|KCNJ8|ATP1B1|RAMP3|SGCD|SGCG|CAMK2D|RYR2|SOD1|CASQ2|TNNI1|TAZ|MYH7|GAA|MYL2|CAV1|TNNI2|ADRBK1|CHGA|TNNI3|PP…	heart process	80	ENR	HEART PROCESS%GOBP%GO:0003015	-1.8273	0	HEART PROCESS%GOBP%GO:0003015	FALSE	HEART PROCESS%GOBP%GO:0003015
78	-1	-0.4664	0.0074	MUSCLE STRUCTURE DEVELOPMENT%GOBP%GO:0061061	0.637	CHRNB1|MYH6|CHRNA1|PDLIM3|NRG1|MYH14|EVC|ZBTB18|LRP2|WDR1|PDGFRA|CAV3|COPRS|FKTN|TBX20|CSRP1|TBX1|CBY1|CAPN3|NKD1|HES1|MYOG|TCF7L2|TCF12|MYOD1|NEBL|MESP1|MYF6|OBSCN|MYF5|MYOM3|SEMA4C|GLMN|SEPN1|MYEF2|AKAP13|ANK2|KRT19|CD81|DMD|UTRN|PDLIM7|IGSF8|EMD|HINFP|EPAS1|SYNPO2L|ZFPM2|T|RAMP2|MYPN|EGR2|MYOZ2|KIAA1161|MYL2|IGF1|DLL1|DLL4|SOX15|PLEKHM3|JAG1|SIX4|MAML1|MSTN|FHL1|FGFR2|RBPJ|PDLIM5|HEY1|HEY2|JAM…	muscle structure development	245	ENR	MUSCLE STRUCTURE DEVELOPMENT%GOBP%GO:0061061	-1.8274	0	MUSCLE STRUCTURE DEVELOPMENT%GOBP%GO:0061061	FALSE	MUSCLE STRUCTURE DEVELOPMENT%GOBP%GO:0061061
84	-1	-0.4958	0.0073	REGULATION OF MUSCLE SYSTEM PROCESS%GOBP%GO:0090257	0.632	MLIP|MYL9|BIN1|DSP|NMU|PRKCA|GSTO1|CAV3|DOCK5|GPER1|SLC8A1|PRKACA|CTTN|MYOG|NPPA|RNF207|KCNQ1|FGF13|KCNE3|PIK3CG|PLCE1|SCN5A|ATP2A2|ATP2A1|CTNNA3|PDE4D|ANXA6|SCN4A|ANK2|TRPC3|ATP1A2|DMD|ADRA1D|TPM1|SLC8A3|ENO1|RANGRF|DAPK3|CLIC2|ROCK2|JUP|C12ORF57|ATP1B1|GSK3A|MYOCD|IL6ST|DOCK4|FOXO1|RYR2|TNNI1|GTF2IRD2B|PROK2|TRIM63|MYL2|CAV1|GTF2IRD2|ADRA1A|IGF1|ADRBK1|SCN10A|TNNI3K|CHRM2|CHRM3|DCANP1|TIFAB|NOS…	regulation of muscle system process	150	ENR	REGULATION OF MUSCLE SYSTEM PROCESS%GOBP%GO:0090257	-1.8283	0	REGULATION OF MUSCLE SYSTEM PROCESS%GOBP%GO:0090257	FALSE	REGULATION OF MUSCLE SYSTEM PROCESS%GOBP%GO:0090257
147	-0.9979	-0.5674	0.0062	REGULATION OF RELEASE OF SEQUESTERED CALCIUM ION INTO CYTOSOL%GOBP%GO:0051279	0.57	HAP1|GSTO1|XCL1|GPER1|SLC8A1|PRKACA|CAPN3|CEMIP|F2R|P2RY6|PTK2B|CXCL9|HRC|SEPN1|AKAP6|PDE4D|TRDN|UBASH3B|ANK2|F2RL3|F2|ATP1A2|DMD|SRI|FKBP1B|CD19|JSRP1|TRPC1|CLIC2|APLNR|PLCG1|CX3CL1|NPSR1|DIAPH1|LACRT|JPH1|DHRS7C|JPH4|CAMK2D|LIME1|JPH2|THY1|CXCL10|JPH3|RYR2|CXCL11|PDPK1|CASQ2|DRD1|CASQ1|FKBP1A|HTT|NOS1|PKD2|SNCA|CACNA1C|GSTM2	regulation of release of sequestered calcium ion into cytosol	57	ENR	REGULATION OF RELEASE OF SEQUESTERED CALCIUM ION INTO CYTOSOL%GOBP%GO:0051279	-1.8427	0.0021	REGULATION OF RELEASE OF SEQUESTERED CALCIUM ION INTO CYTOSOL%GOBP%GO:0051279	FALSE	REGULATION OF RELEASE OF SEQUESTERED CALCIUM ION INTO CYTOSOL%GOBP%GO:0051279
215	-1	-0.4723	0.0062	HALLMARK_ MYOGENESIS%MSIGDB_ C2%HALLMARK_ MYOGENESIS	0.57	CHRNB1|COL15A1|CHRNG|CHRNA1|ACSL1|CAV3|MYOG|HSPB2|MYF6|IGFBP3|DMD|PDLIM7|GADD45B|MYL7|ENO3|PTP4A3|ITGB5|BDKRB2|CFD|COL1A1|CD36|MYL2|IGF1|PFKM|FHL1|CLU|SPHK1|MYH2|MEF2C|GPX3|GABARAPL2|IFRD1|MYL4|PPP1R3C|PSEN2|MYL1|MYL3|FLII|SYNGR2|STC2|APOD|DTNA|DMPK|MEF2D|OCEL1|ITGB1|SMTN|SLC6A8|PKIA|FXYD1|ACTN3|HRC|ACTN2|SSPN|WWTR1|MYOM1|MYL6B|MYOM2|CSRP3|ANKRD2|TEAD4|MYBPC3|TNNC1|TNNC2|TNNT1|FGF2|TNNT2|TNNT3|PI…	HALLMARK_MYOGENESIS	201	ENR	HALLMARK_MYOGENESIS%MSIGDB_C2%HALLMARK_MYOGENESIS	-1.8427	0	HALLMARK_MYOGENESIS%MSIGDB_C2%HALLMARK_MYOGENESIS	FALSE	HALLMARK_MYOGENESIS%MSIGDB_C2%HALLMARK_MYOGENESIS
95	-1	-0.5989	0.0062	PHAGOCYTOSIS, ENGULFMENT%GOBP%GO:0006911	0.567	IGHV4-28|RAC1|ARHGAP12|GULP1|VAMP7|CDC42|AIF1|ITGB2|RHOG|RAC2|ELMO1|ARHGAP25|GSN|IGHA1|IGHE|IGHG1|IGHG4|MEGF10|IGHG2|THBS1|ADGRB1|IGHV7-81|FCGR1A|IGHV1OR21-1|IGLL1|IGHV1-18|IGHV3OR15-7|IGHV3OR16-8|IGHV1OR15-1|IGHV1OR15-9|IGHV2OR16-5|IGHV1-69-2|IGHV3-20|IGHV3-21|IGHV3-35|IGHV3-38|IGHV4-4|IGHV3-15|IGHV3-16|XKR8|FCGR2B|XKR7|XKR9|XKR4|XKR6|IGHV1-45|IGHV4OR15-8|CD36|IGHV1-58|IGHV2-26|IGHV6-1|MYH9|IGHV…	phagocytosis, engulfment	74	ENR	PHAGOCYTOSIS, ENGULFMENT%GOBP%GO:0006911	-1.8432	0	PHAGOCYTOSIS, ENGULFMENT%GOBP%GO:0006911	FALSE	PHAGOCYTOSIS, ENGULFMENT%GOBP%GO:0006911
77	-1	-0.4751	0.0063	REGULATION OF CYTOSOLIC CALCIUM ION CONCENTRATION%GOBP%GO:0051480	0.567	CXCR4|S1PR4|GSTO1|PDGFRA|CAV3|XCL1|GRIN2A|PRKACA|PTPRC|ACKR3|GPR65|CAPN3|P2RY1|PLCL2|P2RY10|CCR5|C3AR1|P2RY6|CMKLR1|CCL1|TRPV6|PLCZ1|OR5T1|IBTK|PLCE1|PLCB3|PLCB4|BCAP31|CALCA|PLCB1|PLCB2|ADRA1D|GHRL|GPR20|GPR32|OPRL1|PLCG2|PLCG1|CX3CL1|NPSR1|RAMP3|BDKRB2|ERO1L|CCR4|CCR3|EDN2|THY1|CCR2|PLCH1|PLCH2|PLCD3|PLCD4|PLCD1|CD36|ACKR4|ACKR2|OR56A5|HTT|OR56A4|DRD2|OR56A1|OR13F1|CHERP|HAP1|ATP2B4|CCR8|SLC24A…	regulation of cytosolic calcium ion concentration	252	ENR	REGULATION OF CYTOSOLIC CALCIUM ION CONCENTRATION%GOBP%GO:0051480	-1.8436	0	REGULATION OF CYTOSOLIC CALCIUM ION CONCENTRATION%GOBP%GO:0051480	FALSE	REGULATION OF CYTOSOLIC CALCIUM ION CONCENTRATION%GOBP%GO:0051480
137	-1	-0.5374	0.006	CELL FATE COMMITMENT%GOBP%GO:0045165	0.55	GAS1|DOCK7|DHH|GATA5|IHH|GLI2|BATF|FOXP3|DSCAML1|SHH|TEAD3|TBX20|TBX1|FOXN4|ARHGEF2|IL6|MYOG|TCF7L2|PAX2|SMAD2|FGF13|ID2|MYOD1|MESP1|MYF6|TCF3|NR2F2|RAB10|STAT3|MYF5|WNT2B|PRDM1|GSC|EOMES|TBX21|SOX17|WNT16|TBX5|ISL2|MYT1L|FOXA2|TAL1|EPAS1|C17ORF96|POU5F1|T|ZBTB7B|SOX2|SOX6|IRF4|SOX13|LEO1|CDC73|WNT8A|WNT8B|ASCL1|DLL1|NTF4|DLL4|POU4F1|WT1|HES5|JAG2|CHD5|JAG1|PDPN|KLF4|FGFR2|RBPJ|SOX8|GATA4|RORC|CT…	cell fate commitment	140	ENR	CELL FATE COMMITMENT%GOBP%GO:0045165	-1.8473	0	CELL FATE COMMITMENT%GOBP%GO:0045165	FALSE	CELL FATE COMMITMENT%GOBP%GO:0045165
193	-1	-0.5453	0.0061	REGULATION OF CALCIUM ION TRANSPORT INTO CYTOSOL%GOBP%GO:0010522	0.55	HAP1|PLA2G1B|GSTO1|XCL1|GPER1|SLC8A1|PRKACA|P2RX7|P2RX4|EPO|TMBIM6|CAPN3|CEMIP|F2R|FYN|PRNP|P2RY6|PTK2B|P2RX5|P2RX3|P2RX2|CXCL9|HRC|SEPN1|AKAP6|PDE4D|GRIN1|TRDN|UBASH3B|ANK2|F2RL3|TRPC3|F2|ATP1A2|DMD|SRI|FKBP1B|CD19|JSRP1|TRPC1|CLIC2|APLNR|PLCG1|CX3CL1|NPSR1|DIAPH1|RAMP3|LACRT|JPH1|DHRS7C|JPH4|CAMK2D|LIME1|JPH2|THY1|CXCL10|JPH3|RYR2|CXCL11|PDPK1|CASQ2|DRD1|CASQ1|PML|FKBP1A|HTT|CAV1|NOS1|CALCR|PKD…	regulation of calcium ion transport into cytosol	73	ENR	REGULATION OF CALCIUM ION TRANSPORT INTO CYTOSOL%GOBP%GO:0010522	-1.8473	0	REGULATION OF CALCIUM ION TRANSPORT INTO CYTOSOL%GOBP%GO:0010522	FALSE	REGULATION OF CALCIUM ION TRANSPORT INTO CYTOSOL%GOBP%GO:0010522
199	-0.9979	-0.5873	0.0061	GLOMERULUS DEVELOPMENT%GOBP%GO:0032835	0.546	BASP1|ENPEP|CD34|IQGAP1|SULF1|MAGI2|TEK|PROM1|MEF2C|SULF2|FOXC1|PDGFRA|PDGFB|OSR1|TCF21|BMP4|MTSS1|ACTA2|EGR1|FOXJ1|ANGPT2|ANGPT1|MYO1E|PLCE1|MPV17|NPHS1|NPHS2|PODXL|WT1|COL4A4|COL4A3|PTPRO|JAG1|KLF15|PDGFRB	glomerulus development	35	ENR	GLOMERULUS DEVELOPMENT%GOBP%GO:0032835	-1.8486	0.0021	GLOMERULUS DEVELOPMENT%GOBP%GO:0032835	FALSE	GLOMERULUS DEVELOPMENT%GOBP%GO:0032835
269	-1	-0.498	0.0061	ADENYLATE CYCLASE-MODULATING G PROTEIN-COUPLED RECEPTOR SIGNALING PATHWAY%GOBP%GO:0007188	0.546	OXER1|ADGRD1|GNAI1|PTH1R|ABCA1|GNA13|PTHLH|TSHR|DRD4|GPER1|DRD5|GPR37|GPR65|RAPGEF2|ADGRE2|P2RY12|ADGRB2|GCG|OR5T1|CXCL9|RXFP1|PTGER1|RXFP2|GNAS|PRKACB|VIP|PDE4D|AKAP13|ADGRG4|CALCA|ADGRG7|ADGRG5|ADGRD2|ADGRB1|ADRA1D|GHRHR|MC2R|AKAP12|GRM4|GRM7|MC1R|OPRL1|ADORA2A|ADGRG3|HTR1E|MC3R|HTR1F|FSHR|HTR1A|RAMP2|OPRM1|RAMP3|PTH|ADGRL4|ADGRE5|ADGRE3|GNAT1|CCR3|GPHA2|CHRM1|GNAT3|GCGR|LGR5|GHRH|ADGRG2|ADGRL1…	adenylate cyclase-modulating G protein-coupled receptor signaling pathway	182	ENR	ADENYLATE CYCLASE-MODULATING G PROTEIN-COUPLED RECEPTOR SIGNALING PATHWAY%GOBP%GO:0007188	-1.8488	0	ADENYLATE CYCLASE-MODULATING G PROTEIN-COUPLED RECEPTOR SIGNALING PATHWAY%GOBP%GO:0007188	FALSE	ADENYLATE CYCLASE-MODULATING G PROTEIN-COUPLED RECEPTOR SIGNALING PATHWAY%GOBP%GO:0007188
101	-1	-0.5157	0.0061	FC RECEPTOR SIGNALING PATHWAY%GOBP%GO:0038093	0.545	RAC1|LCP2|CRK|WAS|PRKCD|NCKAP1L|WASL|CDC42|VAV3|WIPF2|SHC1|WIPF3|NCKIPSD|MALT1|LIMK1|SRC|GAB2|PSMD6|PSMD7|PSMD2|KIT|PAK1|PSMD4|PSMD3|PSMD1|ITK|ABL1|FYN|YES1|NCK1|PSMD9|PIK3CB|MAP3K1|CARD11|CD3G|VAV1|IKBKG|IGHE|IGHG1|CD247|PRKCQ|IGHG4|IGHG2|PSMB5|IGKV1-12|PRKCE|PSMC3|PSMC1|PSMC2|PSMD11|PSMD14|ARPC1B|IGKV2D-28|ARPC1A|IGKV4-1|ARPC4|ARPC5|PIK3CA|PSMA7|PSMD8|ARPC2|IGKV2D-30|ARPC3|PSMB6|PSMB7|PPP3R1|PS…	Fc receptor signaling pathway	179	ENR	FC RECEPTOR SIGNALING PATHWAY%GOBP%GO:0038093	-1.8492	0	FC RECEPTOR SIGNALING PATHWAY%GOBP%GO:0038093	FALSE	FC RECEPTOR SIGNALING PATHWAY%GOBP%GO:0038093
209	-0.9989	-0.6101	0.0061	MONONUCLEAR CELL MIGRATION%GOBP%GO:0071674	0.534	LGALS3|AMICA1|CCL20|TNFSF11|CCL14|CCL3L3|S100A12|CCL8|CCL7|FLT1|CCL5|CCL4|PDGFB|CCL3|CCL16|XCL2|TNFRSF11A|XCL1|CCL3L1|CCL15|IL6R|CCL23|CX3CL1|CCL4L2|IL6|CCL26|CCL19|CCR2|ANXA1|RPS19|CD47|MSMP|CCL21|CCL13|CCL11|CCL2|SIRPA|CCL1|CCL25|DEFB104B|FOLR2|DEFB104A|CCL18|PTPRO|CCL17|CCL24|CALCA|CCL22	mononuclear cell migration	48	ENR	MONONUCLEAR CELL MIGRATION%GOBP%GO:0071674	-1.8509	0.0011	MONONUCLEAR CELL MIGRATION%GOBP%GO:0071674	FALSE	MONONUCLEAR CELL MIGRATION%GOBP%GO:0071674
280	-1	-0.4778	0.0057	POSITIVE REGULATION OF CYTOSOLIC CALCIUM ION CONCENTRATION%GOBP%GO:0007204	0.509	CXCR4|S1PR4|GSTO1|PDGFRA|CAV3|XCL1|GRIN2A|PTPRC|ACKR3|GPR65|CAPN3|P2RY1|PLCL2|P2RY10|CCR5|C3AR1|P2RY6|CMKLR1|CCL1|TRPV6|PLCZ1|OR5T1|IBTK|PLCE1|PLCB3|PLCB4|BCAP31|CALCA|PLCB1|PLCB2|ADRA1D|GHRL|GPR20|GPR32|OPRL1|PLCG2|PLCG1|CX3CL1|NPSR1|RAMP3|BDKRB2|ERO1L|CCR4|CCR3|EDN2|THY1|CCR2|PLCH1|PLCH2|PLCD3|PLCD4|PLCD1|CD36|ACKR4|ACKR2|OR56A5|HTT|OR56A4|DRD2|OR56A1|OR13F1|CHERP|HAP1|ATP2B4|CCR8|SLC24A2|CCR10…	positive regulation of cytosolic calcium ion concentration	222	ENR	POSITIVE REGULATION OF CYTOSOLIC CALCIUM ION CONCENTRATION%GOBP%GO:0007204	-1.8561	0	POSITIVE REGULATION OF CYTOSOLIC CALCIUM ION CONCENTRATION%GOBP%GO:0007204	FALSE	POSITIVE REGULATION OF CYTOSOLIC CALCIUM ION CONCENTRATION%GOBP%GO:0007204
216	-1	-0.5588	0.0057	FC RECEPTOR MEDIATED STIMULATORY SIGNALING PATHWAY%GOBP%GO:0002431	0.506	RAC1|CRK|WAS|PRKCD|MYH2|PLA2G6|NCKAP1L|HSP90AA1|WASL|CDC42|PLD2|VAV3|WIPF2|WIPF3|LIMK1|NCKIPSD|SRC|PAK1|ABL1|FYN|FCER1G|YES1|NCK1|PIK3CB|MAPK1|ELMO1|CD3G|VAV1|PPAPDC1A|MAPK3|ACTR3|IGHG1|ACTR2|CD247|IGHG4|BRK1|IGHG2|IGKV1-12|PRKCE|WASF2|ARPC1B|IGKV2D-28|ARPC1A|NR4A3|IGKV4-1|ARPC4|ARPC5|PIK3CA|ARPC2|IGKV2D-30|ARPC3|FCGR1A|IGKV3-11|ELMO2|BAIAP2|PIK3R2|PIK3R1|WIPF1|IGKV2-28|FCGR3A|CYFIP2|NCKAP1|IGKV3…	Fc receptor mediated stimulatory signaling pathway	84	ENR	FC RECEPTOR MEDIATED STIMULATORY SIGNALING PATHWAY%GOBP%GO:0002431	-1.8568	0	FC RECEPTOR MEDIATED STIMULATORY SIGNALING PATHWAY%GOBP%GO:0002431	FALSE	FC RECEPTOR MEDIATED STIMULATORY SIGNALING PATHWAY%GOBP%GO:0002431
113	-1	-0.5373	0.0056	PROTEIN ACTIVATION CASCADE%GOBP%GO:0072376	0.495	MBL2|APCS|CFP|F3|C8B|GP9|IGHA1|IGHE|IGHG1|CFH|IGHG4|F8|IGHG2|IGKV1-12|KLKB1|IGKV2D-28|F11|IGKV4-1|IGKV2D-30|IGHV7-81|IGHV1OR21-1|IGKV3-11|IGHV1-18|IGLL1|IGHV3OR15-7|IGHV3OR16-8|IGHV1OR15-1|IGHV1OR15-9|IGKV2-28|RGCC|COLEC11|IGHV2OR16-5|F7|COLEC10|IGKV3D-20|IGHV1-69-2|IGHV3-20|F9|IGHV3-21|IGHV3-35|IGHV3-38|IGHV4-4|IGHV3-15|IGHV3-16|A2M|IGKV5-2|CFD|C1S|C1R|IGHV1-45|C8A|C2|IGHV4OR15-8|C4B|C4A|C3|IGHV…	protein activation cascade	111	ENR	PROTEIN ACTIVATION CASCADE%GOBP%GO:0072376	-1.8588	0	PROTEIN ACTIVATION CASCADE%GOBP%GO:0072376	FALSE	PROTEIN ACTIVATION CASCADE%GOBP%GO:0072376
63	-1	-0.559	0.0055	PRODUCTION OF MOLECULAR MEDIATOR OF IMMUNE RESPONSE%GOBP%GO:0002440	0.491	IGLV1-36|IGLV1-50|HSPD1|TRAV14DV4|POLQ|BATF|SIRT1|C1ORF106|NOD2|SCIMP|IGLV8-61|IGLV3-9|IL4|IGKV1-37|PTPRC|IGKV1-27|IGKV2D-29|KIT|IGKV2D-26|IGKV2D-24|IGLV4-3|IGLV7-46|TCF3|IGKV2-40|IGKV2-24|IGKV1-12|AICDA|VPREB3|IGKV2D-28|IGKV4-1|MSH2|TRAV9-1|IGKV2D-30|TRAV9-2|SAMHD1|GAPT|IGLV9-49|IGKV3-11|TRAV38-1|IGKV2-28|IGKV3D-20|TRAV40|TRAV18|IGKV6D-41|IGKV6D-21|IGKV3OR2-268|IGKV5-2|IGLV5-37|IGLV5-52|IGLV5-48…	production of molecular mediator of immune response	113	ENR	PRODUCTION OF MOLECULAR MEDIATOR OF IMMUNE RESPONSE%GOBP%GO:0002440	-1.8608	0	PRODUCTION OF MOLECULAR MEDIATOR OF IMMUNE RESPONSE%GOBP%GO:0002440	FALSE	PRODUCTION OF MOLECULAR MEDIATOR OF IMMUNE RESPONSE%GOBP%GO:0002440
140	-1	-0.5352	0.0055	ADENYLATE CYCLASE-ACTIVATING G PROTEIN-COUPLED RECEPTOR SIGNALING PATHWAY%GOBP%GO:0007189	0.491	ADGRD1|PTH1R|ABCA1|GNA13|PTHLH|TSHR|GPER1|DRD5|GPR65|RAPGEF2|ADGRE2|ADGRB2|OR5T1|CXCL9|RXFP1|PTGER1|RXFP2|GNAS|VIP|PDE4D|AKAP13|ADGRG4|CALCA|ADGRG7|ADGRG5|ADGRD2|ADGRB1|ADRA1D|GHRHR|MC2R|MC1R|ADORA2A|ADGRG3|MC3R|FSHR|RAMP2|RAMP3|PTH|ADGRL4|ADGRE5|ADGRE3|GPHA2|GCGR|LGR5|GHRH|ADGRG2|ADGRL1|LGR4|MC5R|ADGRL3|RAMP1|GPHB5|OR56A5|ADRA1A|ADRA2A|OR56A4|DRD2|OR56A1|GNB1|PTGER4|PTGER2|OR13F1|CALCRL|ADGRL2|A…	adenylate cyclase-activating G protein-coupled receptor signaling pathway	113	ENR	ADENYLATE CYCLASE-ACTIVATING G PROTEIN-COUPLED RECEPTOR SIGNALING PATHWAY%GOBP%GO:0007189	-1.8608	0	ADENYLATE CYCLASE-ACTIVATING G PROTEIN-COUPLED RECEPTOR SIGNALING PATHWAY%GOBP%GO:0007189	FALSE	ADENYLATE CYCLASE-ACTIVATING G PROTEIN-COUPLED RECEPTOR SIGNALING PATHWAY%GOBP%GO:0007189
285	-0.9989	-0.5777	0.0054	B CELL RECEPTOR SIGNALING PATHWAY%WIKIPATHWAYS_20200310%WP23%HOMO SAPIENS	0.48	RAC1|CRK|PRKCD|CBL|CDC42|HRAS|SHC1|GAB1|MALT1|GAB2|PTPRC|PTPN6|E2F3|FYN|CRKL|NCK1|MAP2K2|PIK3CG|CARD11|VAV1|IKBKG|PIK3AP1|BLK|CD81|CR2|PRKCB|CD22|NFATC2|GTF2I|CD79B|PIK3R2|DAPP1|CD79A|PIK3R1|INPP5D|BCL6|PLCG2|BRAF|PIP5K1A|PIP5K1B|PLCG1|ILF2|PIP5K1C|GSK3A|FOXO1|IRF4|LAT2|KLF11|PDPK1|JUN|CAMK2A|GSK3B|MAP4K1|HCLS1|MEF2C|NFATC3|BCL10|MIR5196|BTK|RELA|MAX|MEF2D|MAPK1|RAC2|SOS1|SH3BP2|CREB1|MAPK4|RAF1|…	B Cell Receptor Signaling Pathway	98	ENR	B CELL RECEPTOR SIGNALING PATHWAY%WIKIPATHWAYS_20200310%WP23%HOMO SAPIENS	-1.8635	0.0011	B CELL RECEPTOR SIGNALING PATHWAY%WIKIPATHWAYS_20200310%WP23%HOMO SAPIENS	FALSE	B CELL RECEPTOR SIGNALING PATHWAY%WIKIPATHWAYS_20200310%WP23%HOMO SAPIENS
161	-1	-0.5594	0.0054	LYMPHOCYTE ACTIVATION INVOLVED IN IMMUNE RESPONSE%GOBP%GO:0002285	0.48	ITGAL|ATP7A|FOXP1|LFNG|SLC11A1|IFNA2|HSPD1|VAMP7|RORC|BATF|IFNA8|CCR6|MFNG|LY9|ZFPM1|CORO1A|IL6|TMEM98|LEF1|C17ORF99|ICAM1|FCER1G|PTK2B|STAT3|IFNA13|KLRF2|IFNA14|LIG4|IFNA16|IFNA17|MDK|CD1C|MSH2|CD180|RORA|SLAMF6|EOMES|EIF2AK4|IFNB1|GAPT|CD19|IFNA10|CD244|IL12B|IFNE|IFNK|SPN|RNF8|DOCK10|DOCK11|LILRB1|IFNA21|IRF4|IFNW1|NOTCH2|EXOSC6|FCGR2B|EXOSC3|TNFSF18|CD40LG|HMGB1|VAMP2|RNF168|F2RL1|DLL1|GPR183…	lymphocyte activation involved in immune response	74	ENR	LYMPHOCYTE ACTIVATION INVOLVED IN IMMUNE RESPONSE%GOBP%GO:0002285	-1.8637	0	LYMPHOCYTE ACTIVATION INVOLVED IN IMMUNE RESPONSE%GOBP%GO:0002285	FALSE	LYMPHOCYTE ACTIVATION INVOLVED IN IMMUNE RESPONSE%GOBP%GO:0002285
325	-1	-0.4929	0.0053	HUMORAL IMMUNE RESPONSE%GOBP%GO:0006959	0.468	RNASE3|MBL2|RNASE2|AZU1|HIST1H2BK|CFP|SEMG2|C8B|CD83|ITLN1|RPS19|PAX5|DEFA4|RPL39|HLA-E|CCL2|BPI|GPI|ST6GAL1|RPL30|CFH|IGHG4|IGHG2|IGKV1-12|ROMO1|IGKV2D-28|IGKV4-1|CD81|IGKV2D-30|BST1|IGKV3-11|IGKV2-28|RGCC|IGKV3D-20|SLPI|POU2F2|LEAP2|EBI3|TRAF3IP2|IGKV5-2|TFE3|CFD|C1S|C1R|C8A|C2|C4B|C4A|C3|C6|C7|YTHDF2|PPBP|LTF|DEFB118|KRT1|IFNA5|IFNA4|IFNA7|IFNA6|IFNA1|DEFB4A|DEFB4B|DEFB103A|CLU|SLC11A1|IFNA2|D…	humoral immune response	249	ENR	HUMORAL IMMUNE RESPONSE%GOBP%GO:0006959	-1.8656	0	HUMORAL IMMUNE RESPONSE%GOBP%GO:0006959	FALSE	HUMORAL IMMUNE RESPONSE%GOBP%GO:0006959
332	-1	-0.4603	0.0053	REGULATION OF LEUKOCYTE ACTIVATION%GOBP%GO:0002694	0.468	SDC4|TWSG1|PRKCZ|CDC42|GRN|SOCS1|RHOH|FOXP3|DOCK8|VCAM1|KAT2A|MAPK8IP1|PTPRC|PTPN6|LAMP1|ZNF335|SPINK5|ITGB2|PARP3|NCK1|BPI|CARD11|VAV1|CD3E|SYT11|CD2|MNDA|TFRC|PAK3|PRDM1|PYCARD|DUSP10|CD81|SAMSN1|PIK3CA|SCRIB|ZFP36L2|CD22|PRKAR1A|BST1|TBX21|LILRB2|PDCD1LG2|PIK3R1|BCL6|GPNMB|CD300A|IL33|ZBTB7B|CX3CL1|TARM1|SHPK|IRF4|THY1|ANXA1|FCGR2B|CD40LG|PLSCR1|STX4|LDLR|TCF7|ITGAM|AGER|FANCA|PNP|AIF1|PTPN22|…	regulation of leukocyte activation	428	ENR	REGULATION OF LEUKOCYTE ACTIVATION%GOBP%GO:0002694	-1.8657	0	REGULATION OF LEUKOCYTE ACTIVATION%GOBP%GO:0002694	FALSE	REGULATION OF LEUKOCYTE ACTIVATION%GOBP%GO:0002694
243	-1	-0.4728	0.0049	BLOOD CIRCULATION%GOBP%GO:0008015	0.432	MYH6|AZU1|GPD1L|CAV3|DOCK5|XCL2|F5|CXCL12|GUCY1B3|CES1|AVPR1A|ECE1|RENBP|NPPA|CORIN|HOXB2|ACE|ID2|C3AR1|CMA1|SCN1B|ACE2|REN|PIK3C2A|AGTR2|ANGPT1|SNTA1|CARTPT|GJA1|ANK2|PLCB3|DMD|PIK3CA|CYB5R3|NPR3|ADRA1D|ENPEP|SCN3B|ROCK2|PTGS1|ADORA2A|KLK1|ATP1B1|RAMP2|PDE3A|BDKRB2|EDN2|GUCY1A3|MYL2|ADRBK1|DRD2|DLL1|KCNJ3|KCNJ5|ATP6AP2|DLL4|PRCP|ERAP2|CTNNBIP1|TBC1D8|CACNA1G|PTPRO|GJC1|KCNN2|CTSZ|NPR2|GNB3|PKP2|…	blood circulation	256	ENR	BLOOD CIRCULATION%GOBP%GO:0008015	-1.8721	0	BLOOD CIRCULATION%GOBP%GO:0008015	FALSE	BLOOD CIRCULATION%GOBP%GO:0008015
156	-1	-0.5302	0.0049	REGULATION OF BLOOD PRESSURE%GOBP%GO:0008217	0.429	APLN|MYH6|AGTR1|EMP2|CES1|AVPR1A|ECE1|NPPA|RENBP|CORIN|ACE|ID2|CMA1|ACE2|REN|NPR1|AGTR2|OXTR|CARTPT|PDE4D|PLCB3|NPR3|ADRA1D|TPM1|ENPEP|PTGS1|ERAP1|GAS6|CYP11B1|KLK1|GSK3A|RAMP2|EDN2|OR51E2|GCGR|GCH1|SERPINF2|ADRA1A|ADIPOQ|DRD2|DLL1|ATP6AP2|PRCP|ERAP2|PTPRO|CTSZ|NPR2|CD34|GNB3|SGK1|RNLS|PCSK5|AGT|ATP2B1|BRS3|CTSG|P2RX4|ADRB3|TBXA2R|F2R|CYP4F12|DDAH1|CYP11B2|KLK3|KLK2|ACSM3|ADRA1B|ADM|SPX|ACVRL1|ED…	regulation of blood pressure	110	ENR	REGULATION OF BLOOD PRESSURE%GOBP%GO:0008217	-1.8726	0	REGULATION OF BLOOD PRESSURE%GOBP%GO:0008217	FALSE	REGULATION OF BLOOD PRESSURE%GOBP%GO:0008217
157	-1	-0.5145	0.0049	T CELL RECEPTOR SIGNALING PATHWAY%GOBP%GO:0050852	0.427	WNK1|LCP2|WAS|FYB|MALT1|PSMD6|PTPRC|PSMD7|PSMD2|PAK1|BCAR1|PSMD4|PSMD3|UBE2N|PSMD1|ITK|FYN|PIK3CD|NCK1|PSMD9|HLA-DQA1|PIK3CB|CARD11|CD3G|IKBKG|CD3E|CD3D|CD247|PRKCQ|PAK3|RFTN1|PSMB5|PSMC3|PSMC1|PSMC2|PSMD11|PDE4D|PSMD14|TRAT1|TXK|PIK3CA|PSMA7|PSMD8|HLA-A|PSMB6|PSMB7|PSMB4|PSMB10|PSMB2|PSMB3|PSMB1|RBCK1|PSMA5|FBXW11|PSMA6|PSMC6|PIK3R2|LAT|PSMA4|PIK3R1|PSMA1|PSMC4|ERMAP|PSMA2|INPP5D|PSMD12|PSMD13|P…	T cell receptor signaling pathway	157	ENR	T CELL RECEPTOR SIGNALING PATHWAY%GOBP%GO:0050852	-1.8731	0	T CELL RECEPTOR SIGNALING PATHWAY%GOBP%GO:0050852	FALSE	T CELL RECEPTOR SIGNALING PATHWAY%GOBP%GO:0050852
64	-1	-0.5662	0.0049	BINDING AND UPTAKE OF LIGANDS BY SCAVENGER RECEPTORS%REACTOME%R-HSA-2173782.1	0.419	HPX|HPR|SSC5D|APOB|HSP90AA1|HYOU1|SCARF1|SCARA5|HP|SCGB3A2|APOL1|ALB|APOE|IGHA1|IGKV1-12|HBB|HBA2|HBA1|IGKV2D-28|IGKV4-1|IGKV2D-30|STAB2|IGKV3-11|HSPH1|APOA1|CD163|JCHAIN|IGKV2-28|COLEC12|COLEC11|IGKV3D-20|FTL|LRP1|AMBP|HSP90B1|IGKV5-2|COL1A1|FTH1|COL3A1|CD36|COL1A2|SPARC|MSR1|SAA1|MARCO|STAB1|CALR|COL4A2|COL4A1|MASP1	Binding and Uptake of Ligands by Scavenger Receptors	50	ENR	BINDING AND UPTAKE OF LIGANDS BY SCAVENGER RECEPTORS%REACTOME%R-HSA-2173782.1	-1.8754	0	BINDING AND UPTAKE OF LIGANDS BY SCAVENGER RECEPTORS%REACTOME%R-HSA-2173782.1	FALSE	BINDING AND UPTAKE OF LIGANDS BY SCAVENGER RECEPTORS%REACTOME%R-HSA-2173782.1
143	-1	-0.5709	0.0044	IMMUNE RESPONSE-REGULATING CELL SURFACE RECEPTOR SIGNALING PATHWAY INVOLVED IN PHAGOCYTOSIS%GOBP%GO:0002433	0.388	RAC1|CRK|WAS|PRKCD|MYH2|PLA2G6|NCKAP1L|HSP90AA1|WASL|CDC42|PLD2|VAV3|WIPF2|WIPF3|LIMK1|NCKIPSD|SRC|PAK1|ABL1|FYN|YES1|NCK1|PIK3CB|MAPK1|ELMO1|CD3G|VAV1|PPAPDC1A|MAPK3|ACTR3|IGHG1|ACTR2|CD247|IGHG4|BRK1|IGHG2|IGKV1-12|PRKCE|WASF2|ARPC1B|IGKV2D-28|ARPC1A|IGKV4-1|ARPC4|ARPC5|PIK3CA|ARPC2|IGKV2D-30|ARPC3|FCGR1A|IGKV3-11|ELMO2|BAIAP2|PIK3R2|PIK3R1|WIPF1|IGKV2-28|FCGR3A|CYFIP2|NCKAP1|IGKV3D-20|PLCG2|AC…	immune response-regulating cell surface receptor signaling pathway involved in phagocytosis	82	ENR	IMMUNE RESPONSE-REGULATING CELL SURFACE RECEPTOR SIGNALING PATHWAY INVOLVED IN PHAGOCYTOSIS%GOBP%GO:0002433	-1.8822	0	IMMUNE RESPONSE-REGULATING CELL SURFACE RECEPTOR SIGNALING PATHWAY INVOLVED IN PHAGOCYTOSIS%GOBP%GO:0002433	FALSE	IMMUNE RESPONSE-REGULATING CELL SURFACE RECEPTOR SIGNALING PATHWAY INVOLVED IN PHAGOCYTOSIS%GOBP%GO:0002433
279	-1	-0.5709	0.0043	FC-GAMMA RECEPTOR SIGNALING PATHWAY INVOLVED IN PHAGOCYTOSIS%GOBP%GO:0038096	0.375	RAC1|CRK|WAS|PRKCD|MYH2|PLA2G6|NCKAP1L|HSP90AA1|WASL|CDC42|PLD2|VAV3|WIPF2|WIPF3|LIMK1|NCKIPSD|SRC|PAK1|ABL1|FYN|YES1|NCK1|PIK3CB|MAPK1|ELMO1|CD3G|VAV1|PPAPDC1A|MAPK3|ACTR3|IGHG1|ACTR2|CD247|IGHG4|BRK1|IGHG2|IGKV1-12|PRKCE|WASF2|ARPC1B|IGKV2D-28|ARPC1A|IGKV4-1|ARPC4|ARPC5|PIK3CA|ARPC2|IGKV2D-30|ARPC3|FCGR1A|IGKV3-11|ELMO2|BAIAP2|PIK3R2|PIK3R1|WIPF1|IGKV2-28|FCGR3A|CYFIP2|NCKAP1|IGKV3D-20|PLCG2|AC…	Fc-gamma receptor signaling pathway involved in phagocytosis	82	ENR	FC-GAMMA RECEPTOR SIGNALING PATHWAY INVOLVED IN PHAGOCYTOSIS%GOBP%GO:0038096	-1.886	0	FC-GAMMA RECEPTOR SIGNALING PATHWAY INVOLVED IN PHAGOCYTOSIS%GOBP%GO:0038096	FALSE	FC-GAMMA RECEPTOR SIGNALING PATHWAY INVOLVED IN PHAGOCYTOSIS%GOBP%GO:0038096
131	-1	-0.5414	0.0043	T CELL DIFFERENTIATION%GOBP%GO:0030217	0.369	ATP7A|FOXP1|LFNG|RAG2|ZFP36L1|GLI3|RORC|TNFSF8|BATF|FOXP3|RHOH|SHH|CCR6|PTPN22|AIRE|LY9|PTPRC|ZFPM1|KIT|IL6|TMEM98|ITK|LEF1|THEMIS|CD8A|FCER1G|FADD|PIK3CD|CD3G|CD3E|CD3D|STAT3|RIPK3|LIG4|CD28|CD4|NHEJ1|ZFP36L2|RORA|SLAMF6|EOMES|ADAM17|CD1D|IL12B|CHD7|RSAD2|SPN|RAG1|LEPR|ZBTB7B|LEP|ZAP70|IRF4|SOX4|SOX13|IL2|ANXA1|TOX|HMGB1|PTPN2|CD74|GPR183|LMBR1L|DLL4|JAG2|PTGER4|LCK	T cell differentiation	67	ENR	T CELL DIFFERENTIATION%GOBP%GO:0030217	-1.8871	0	T CELL DIFFERENTIATION%GOBP%GO:0030217	FALSE	T CELL DIFFERENTIATION%GOBP%GO:0030217
119	-1	-0.5937	0.0042	FC-EPSILON RECEPTOR SIGNALING PATHWAY%GOBP%GO:0038095	0.364	RAC1|LCP2|VAV3|SHC1|MALT1|GAB2|PSMD6|PSMD7|PSMD2|PAK1|PSMD4|PSMD3|PSMD1|ITK|PSMD9|PIK3CB|MAP3K1|CARD11|VAV1|IKBKG|IGHE|PRKCQ|PSMB5|IGKV1-12|PSMC3|PSMC1|PSMC2|PSMD11|PSMD14|IGKV2D-28|IGKV4-1|PIK3CA|PSMA7|PSMD8|IGKV2D-30|PSMB6|PSMB7|PPP3R1|PSMB4|PSMB10|PSMB2|NFATC2|PSMB3|PSMB1|IGKV3-11|FER|PSMA5|FBXW11|PSMA6|PSMC6|PIK3R2|LAT|PSMA4|PIK3R1|PSMA1|PSMC4|PSMA2|IGKV2-28|PSMD12|PSMD13|PLCG2|IGKV3D-20|PLCG…	Fc-epsilon receptor signaling pathway	119	ENR	FC-EPSILON RECEPTOR SIGNALING PATHWAY%GOBP%GO:0038095	-1.8889	0	FC-EPSILON RECEPTOR SIGNALING PATHWAY%GOBP%GO:0038095	FALSE	FC-EPSILON RECEPTOR SIGNALING PATHWAY%GOBP%GO:0038095
114	-1	-0.4985	0.0043	IMMUNOREGULATORY INTERACTIONS BETWEEN A LYMPHOID AND A NON-LYMPHOID CELL%REACTOME DATABASE ID RELEASE 72%198933	0.364	SIGLEC9|KIR3DL1|SIGLEC5|VCAM1|ITGB2|HLA-B|HLA-G|ICAM1|CD8A|HLA-E|KLRK1|SLAMF7|NCR1|CD8B|CD3G|CD3E|CD96|CD3D|CRTAM|IGKV1-12|CLEC2B|CLEC2D|IGKV2D-28|IGKV4-1|CD81|CD160|CD22|IGKV2D-30|HLA-A|B2M|AMICA1|FCGR1A|IGKV3-11|LILRA3|ICAM5|LAIR1|LILRB2|SH2D1A|IGKV2-28|COLEC12|IGKV3D-20|CD300A|OSCAR|KLRG1|IGKV5-2|FCGR2B|CD40LG|IFITM1|ICAM2|ICAM3|LILRA6|ICAM4|C3|LILRB3|CD99|CD33|ITGAL|SELL|TRAV19|CXADR|ITGB1|TR…	Immunoregulatory interactions between a Lymphoid and a non-Lymphoid cell	130	ENR	IMMUNOREGULATORY INTERACTIONS BETWEEN A LYMPHOID AND A NON-LYMPHOID CELL%REACTOME DATABASE ID RELEASE 72%198933	-1.889	0	IMMUNOREGULATORY INTERACTIONS BETWEEN A LYMPHOID AND A NON-LYMPHOID CELL%REACTOME DATABASE ID RELEASE 72%198933	FALSE	IMMUNOREGULATORY INTERACTIONS BETWEEN A LYMPHOID AND A NON-LYMPHOID CELL%REACTOME DATABASE ID RELEASE 72%198933
301	-1	-0.4648	0.0042	REGULATION OF CELL ACTIVATION%GOBP%GO:0050865	0.352	SDC4|TWSG1|PRKCZ|CDC42|GRN|SOCS1|RHOH|FOXP3|PDGFRA|DOCK8|VCAM1|KAT2A|MAPK8IP1|PTPRC|PTPN6|LAMP1|CAPN3|ZNF335|SPINK5|ITGB2|PARP3|NCK1|BPI|CARD11|VAV1|CD3E|SYT11|CD2|MNDA|TFRC|PAK3|PRKG1|PRDM1|THBD|PYCARD|DUSP10|CD81|SAMSN1|PIK3CA|SCRIB|ZFP36L2|CD22|PRKAR1A|BST1|TBX21|LILRB2|PDCD1LG2|PIK3R1|BCL6|GPNMB|CD300A|IL33|ZBTB7B|CX3CL1|TARM1|SHPK|IRF4|THY1|ANXA1|FCGR2B|CD40LG|PLSCR1|STX4|LDLR|SOX15|TCF7|ITG…	regulation of cell activation	459	ENR	REGULATION OF CELL ACTIVATION%GOBP%GO:0050865	-1.8921	0	REGULATION OF CELL ACTIVATION%GOBP%GO:0050865	FALSE	REGULATION OF CELL ACTIVATION%GOBP%GO:0050865
180	-1	-0.5233	0.004	REGULATION OF T CELL PROLIFERATION%GOBP%GO:0042129	0.341	SDC4|TWSG1|IHH|NCKAP1L|VSIG4|FOXP3|SHH|VCAM1|DLG5|XCL1|BMP4|IL4|PTPRC|MAPK8IP1|IL6|HLA-G|IDO1|HLA-E|PRNP|NCK1|HLA-DMB|CD3E|RIPK3|TFRC|CRTAM|GLMN|PYCARD|CD274|IRF1|CD81|SCRIB|HLA-A|LGALS3|PRKAR1A|SH3RF1|LILRB2|PDCD1LG2|IL12B|LGALS9|GPNMB|ZBTB7B|IL6ST|LEP|IL23A|TNFRSF13C|EBI3|CCR2|CD46|ANXA1|TNFSF18|CD40LG|HMGB1|IGF2|IGF1|TNFRSF1B|CD276|IGFBP2|CD209|ARG1|CD70|AGER|TNFRSF14|TNFSF8|PLA2G2F|PNP|PLA2G2…	regulation of T cell proliferation	118	ENR	REGULATION OF T CELL PROLIFERATION%GOBP%GO:0042129	-1.8957	0	REGULATION OF T CELL PROLIFERATION%GOBP%GO:0042129	FALSE	REGULATION OF T CELL PROLIFERATION%GOBP%GO:0042129
218	-1	-0.4847	0.004	MUSCLE CONTRACTION%GOBP%GO:0006936	0.341	CHRNB1|MYL9|CHRNG|MYH6|CHRNA1|CHRNE|MYH13|MYH14|GPD1L|CAV3|SCN1B|PIK3C2A|SNTA1|MYOM3|GJA1|ANK2|DMD|PIK3CA|UTRN|ARHGEF11|EMD|SCN3B|MYL7|ROCK2|ITGB5|ATP1B1|BDKRB2|EDN2|STAC|CCDC78|MYL2|ASPH|ADRBK1|DRD2|KCNJ3|KCNJ5|KCNIP2|DCANP1|TIFAB|CACNA1G|GJC1|STAC2|KCNN2|NEUROG1|ATP2B4|MYH2|MYOT|PKP2|KCNA5|MYL4|GLRA1|MYL1|MYL3|KCNE2|NEDD4L|DTNA|KCNMA1|SMTN|HTR1D|SLC6A8|FXYD1|ACTN3|HRC|SSPN|ACTN2|MYOM1|MYL6B|MYO…	muscle contraction	194	ENR	MUSCLE CONTRACTION%GOBP%GO:0006936	-1.8963	0	MUSCLE CONTRACTION%GOBP%GO:0006936	FALSE	MUSCLE CONTRACTION%GOBP%GO:0006936
295	-1	-0.5565	0.0041	REGULATION OF HUMORAL IMMUNE RESPONSE%GOBP%GO:0002920	0.341	C5|KLK5|CLU|C5AR1|VSIG4|CFP|C8B|C8G|C1QBP|CPN1|CR1|ZP3|ZP4|CXCL13|SUSD4|CD59|CR1L|CFI|C3AR1|IL1B|C4BPB|FOXJ1|C1QB|C1QA|IGHG1|CFH|IGHG4|IGHG2|IGKV1-12|CPN2|CD55|IGKV2D-28|F2|IGKV4-1|CD81|CR2|IGKV2D-30|CD19|IGKV3-11|PGC|IGKV2-28|C5AR2|IGKV3D-20|C1QC|C4B_2|CFHR1|CFHR4|C4BPA|CFHR5|CPB2|CFHR2|PHB|CCR7|A2M|CD46|FCGR2B|IGKV5-2|C1S|C1R|C8A|C2|C4B|C4A|C3|C6|C7|C9|PROS1|IRG1|KLK7|CFB|SERPING1|PHB2|VTN	regulation of humoral immune response	74	ENR	REGULATION OF HUMORAL IMMUNE RESPONSE%GOBP%GO:0002920	-1.8964	0	REGULATION OF HUMORAL IMMUNE RESPONSE%GOBP%GO:0002920	FALSE	REGULATION OF HUMORAL IMMUNE RESPONSE%GOBP%GO:0002920
244	-1	-0.51	0.004	REGULATION OF CALCIUM ION TRANSPORT%GOBP%GO:0051924	0.335	BIN1|CRACR2A|GSTO1|CAV3|XCL1|MYLK|DRD4|GPER1|SLC8A1|PRKACA|CXCL12|CAPN3|TMBIM6|CACNA2D1|NPPA|FYN|CACNB3|CACNB4|PRNP|P2RY6|CCL2|STIM1|ORAI1|EPPIN|GBAS|OR5T1|CXCL9|EPPIN-WFDC6|EFHB|SEPN1|GRAMD2|CTNNB1|ATP2A1|TRDN|CD84|PDE4D|SEMG1|UBASH3B|ANK2|TRPC3|ATP1A2|PDGFRB|DMD|LGALS3|GRM6|LILRB2|CLIC2|CASR|C4ORF3|INPP5K|PLCG1|ATP1B1|CX3CL1|NPSR1|DIAPH1|SARAF|RAMP3|THY1|RYR2|SLC30A1|PDPK1|STAC|HPCA|THADA|OR56A…	regulation of calcium ion transport	174	ENR	REGULATION OF CALCIUM ION TRANSPORT%GOBP%GO:0051924	-1.8975	0	REGULATION OF CALCIUM ION TRANSPORT%GOBP%GO:0051924	FALSE	REGULATION OF CALCIUM ION TRANSPORT%GOBP%GO:0051924
107	-1	-0.5701	0.004	COMPLEMENT CASCADE%REACTOME%R-HSA-166658.2	0.332	C5|MBL2|CLU|C5AR1|ELANE|C8B|C8G|CR1|CPN1|CD59|C3AR1|CFI|C4BPB|C1QB|C1QA|IGHG1|IGHG4|CFH|IGHG2|IGKV1-12|CPN2|CD55|IGKV2D-28|F2|IGKV4-1|CD81|CR2|IGKV2D-30|CD19|IGKV3-11|IGKV2-28|COLEC11|COLEC10|IGKV3D-20|C5AR2|C4B_2|C1QC|CFHR1|CFHR4|C4BPA|FCN1|CFHR3|FCN2|CFHR5|FCN3|CPB2|CFHR2|CD46|IGKV5-2|CFD|C1S|C1R|C8A|C2|C4B|C4A|C3|C6|C7|C9|PROS1|CFB|SERPING1|CRP|MASP1|GZMM|VTN	Complement cascade	67	ENR	COMPLEMENT CASCADE%REACTOME%R-HSA-166658.2	-1.8983	0	COMPLEMENT CASCADE%REACTOME%R-HSA-166658.2	FALSE	COMPLEMENT CASCADE%REACTOME%R-HSA-166658.2
278	-1	-0.4768	0.0039	CIRCULATORY SYSTEM PROCESS%GOBP%GO:0003013	0.321	MYH6|AZU1|GPD1L|CAV3|DOCK5|XCL2|F5|NOX4|CXCL12|GUCY1B3|CES1|AVPR1A|ECE1|RENBP|NPPA|CORIN|HOXB2|ACE|ID2|C3AR1|CMA1|SCN1B|ACE2|REN|PIK3C2A|AGTR2|ANGPT1|SNTA1|CARTPT|GJA1|AKAP13|ANK2|PLCB3|DMD|PIK3CA|CYB5R3|NPR3|ADRA1D|ENPEP|SCN3B|ROCK2|PTGS1|ADORA2A|KLK1|ATP1B1|RAMP2|RAMP3|PDE3A|BDKRB2|EDN2|GUCY1A3|MYL2|ADRBK1|DRD2|PPCS|DLL1|KCNJ3|KCNJ5|ATP6AP2|DLL4|PRCP|ERAP2|CTNNBIP1|TBC1D8|CACNA1G|PTPRO|GJC1|KCN…	circulatory system process	261	ENR	CIRCULATORY SYSTEM PROCESS%GOBP%GO:0003013	-1.9011	0	CIRCULATORY SYSTEM PROCESS%GOBP%GO:0003013	FALSE	CIRCULATORY SYSTEM PROCESS%GOBP%GO:0003013
329	-1	-0.4816	0.0039	REGULATION OF LYMPHOCYTE ACTIVATION%GOBP%GO:0051249	0.317	SDC4|TWSG1|IHH|PRKCZ|NCKAP1L|GLI3|GLI2|CDC42|SOCS1|RHOH|FOXP3|SHH|RARA|TNFRSF4|TNFRSF18|VCAM1|DOCK8|KAT2A|NOD2|XCL1|MALT1|HAVCR2|PTPRC|MAPK8IP1|LAMP1|PTPN6|CR1|IFNL1|ZNF335|SPINK5|HLA-E|PARP3|NCK1|HLA-DMB|CCL2|DPP4|SIT1|CARD11|VAV1|CD3E|CD2|MNDA|TFRC|PRKCQ|CRTAM|PAK3|IGHG4|GLMN|PRDM1|IGHG2|PYCARD|PIBF1|PRELID1|IRF1|DUSP10|CD38|CD81|SAMSN1|PIK3CA|SCRIB|ZFP36L2|CD22|CD160|LGALS3|SOCS5|PRKAR1A|BST1|…	regulation of lymphocyte activation	364	ENR	REGULATION OF LYMPHOCYTE ACTIVATION%GOBP%GO:0051249	-1.9027	0	REGULATION OF LYMPHOCYTE ACTIVATION%GOBP%GO:0051249	FALSE	REGULATION OF LYMPHOCYTE ACTIVATION%GOBP%GO:0051249
297	-1	-0.582	0.0036	POSITIVE REGULATION OF B CELL ACTIVATION%GOBP%GO:0050871	0.294	IGHV4-28|TNIP2|SH3KBP1|MIF|XBP1|NCKAP1L|PAXIP1|MEF2C|CLCF1|TNFRSF4|VAV3|TNFSF4|NOD2|IL4|PTPRC|IL6|BTK|IL21|IL7|BCL2|SUV420H1|PPP2R3C|IGHA1|IGHE|IGHG1|TFRC|IGHG4|IGHG2|CD38|CD81|FCRL3|SASH3|BST1|IGHV7-81|NFATC2|IGHV1OR21-1|CHRNB2|TIRAP|IGLL1|IGHV1-18|IGHV3OR15-7|IGHV3OR16-8|IGHV1OR15-1|IGHV1OR15-9|FAM35A|CD320|IGHV2OR16-5|SUV420H2|IGHV1-69-2|MMP14|IGHV3-20|IGHV3-21|TP53BP1|IGHV3-35|TNFRSF13C|IGHV3…	positive regulation of B cell activation	94	ENR	POSITIVE REGULATION OF B CELL ACTIVATION%GOBP%GO:0050871	-1.9103	0	POSITIVE REGULATION OF B CELL ACTIVATION%GOBP%GO:0050871	FALSE	POSITIVE REGULATION OF B CELL ACTIVATION%GOBP%GO:0050871
96	-1	-0.6406	0.0034	IL12 SIGNALING MEDIATED BY STAT4%PATHWAY INTERACTION DATABASE NCI-NATURE CURATED DATA%IL12 SIGNALING MEDIATED BY STAT4	0.28	TBX21|MAPK9|MAPK8|IFNG|PRF1|PIAS2|STAT4|ETV5|CD80|IL2|CD86|HLA-DRA|IL2RA|HLA-DRB1|JUN|IL13|IL18|FOS|IL18R1|CD3G|CD3E|CD3D|STAT3|TGFB1|CD247|CD28|CD4|IRF1|CREBBP|IL18RAP	IL12 signaling mediated by STAT4	30	ENR	IL12 SIGNALING MEDIATED BY STAT4%PATHWAY INTERACTION DATABASE NCI-NATURE CURATED DATA%IL12 SIGNALING MEDIATED BY STAT4	-1.9132	0	IL12 SIGNALING MEDIATED BY STAT4%PATHWAY INTERACTION DATABASE NCI-NATURE CURATED DATA%IL12 SIGNALING MEDIATED BY STAT4	FALSE	IL12 SIGNALING MEDIATED BY STAT4%PATHWAY INTERACTION DATABASE NCI-NATURE CURATED DATA%IL12 SIGNALING MEDIATED BY STAT4
70	-1	-0.6042	0.0035	NEGATIVE REGULATION OF LEUKOCYTE PROLIFERATION%GOBP%GO:0070664	0.28	SDC4|GSTP1|TWSG1|IHH|SOX11|TNFRSF14|VSIG4|FOXP3|PLA2G2F|PLA2G2D|PLA2G2E|DLG5|XCL1|BMP4|PLA2G2A|ENPP3|IL10|ATM|CD80|HLA-G|HLA-DRB1|SFTPD|PRNP|MNDA|RC3H1|CRTAM|GLMN|TNFRSF13B|KIAA0922|C10ORF54|CD274|VTCN1|BTN2A2|CEBPB|LST1|SCRIB|PRKAR1A|GREM1|LILRB2|PDCD1LG2|LGALS9|SPN|GPNMB|CD300A|LILRB1|ZBTB7B|TNFRSF21|FCGR2B|CD86|CTLA4|TNFAIP3|LGALS9C|LGALS9B|LYN|TYROBP|CRP|ARG1	negative regulation of leukocyte proliferation	57	ENR	NEGATIVE REGULATION OF LEUKOCYTE PROLIFERATION%GOBP%GO:0070664	-1.9135	0	NEGATIVE REGULATION OF LEUKOCYTE PROLIFERATION%GOBP%GO:0070664	FALSE	NEGATIVE REGULATION OF LEUKOCYTE PROLIFERATION%GOBP%GO:0070664
221	-1	-0.5997	0.0035	REGULATION OF OSTEOBLAST DIFFERENTIATION%GOBP%GO:0045667	0.278	FGFR2|DDR2|FGF23|CCRN4L|DDX5|LRP3|SOX11|LIMD1|CYR61|WISP1|MEF2C|BMPR1B|BMP7|BMP6|SUFU|BMP4|TWIST1|TRPM4|PRKACA|REST|IL6R|FBXO5|IL6|TMEM119|SUCO|SEMA4D|TMEM64|ZHX3|ACVR2B|ACVR2A|NELL1|TP63|SMAD6|WNT4|CDK6|HGF|TWIST2|GDF10|ATRAID|CITED1|GREM1|RANBP3L|C14ORF169|HDAC7|RUNX2|CHRD|SNAI2|LRP5|PRKD1|IL6ST|WNT7B|ATP6AP1|SMOC1|SKI|NOTCH1|BMP2|IFITM1|TNN|FFAR4|IGF1|BMPR2|HEMGN|MEN1|ACVR1|PTK2|NOG|LTF|NPNT|R…	regulation of osteoblast differentiation	74	ENR	REGULATION OF OSTEOBLAST DIFFERENTIATION%GOBP%GO:0045667	-1.914	0	REGULATION OF OSTEOBLAST DIFFERENTIATION%GOBP%GO:0045667	FALSE	REGULATION OF OSTEOBLAST DIFFERENTIATION%GOBP%GO:0045667
224	-1	-0.5755	0.0035	FC-GAMMA RECEPTOR SIGNALING PATHWAY%GOBP%GO:0038094	0.277	RAC1|CRK|WAS|PRKCD|MYH2|PLA2G6|NCKAP1L|HSP90AA1|WASL|CDC42|PLD2|VAV3|WIPF2|WIPF3|LIMK1|NCKIPSD|SRC|PAK1|ABL1|FYN|FCER1G|YES1|NCK1|PIK3CB|MAPK1|ELMO1|CD3G|VAV1|PPAPDC1A|MAPK3|ACTR3|IGHG1|ACTR2|CD247|IGHG4|BRK1|IGHG2|IGKV1-12|PRKCE|WASF2|ARPC1B|IGKV2D-28|ARPC1A|IGKV4-1|ARPC4|ARPC5|PIK3CA|ARPC2|IGKV2D-30|ARPC3|FCGR1A|IGKV3-11|ELMO2|BAIAP2|PIK3R2|PIK3R1|WIPF1|IGKV2-28|FCGR3A|CYFIP2|NCKAP1|IGKV3D-20|P…	Fc-gamma receptor signaling pathway	83	ENR	FC-GAMMA RECEPTOR SIGNALING PATHWAY%GOBP%GO:0038094	-1.9142	0	FC-GAMMA RECEPTOR SIGNALING PATHWAY%GOBP%GO:0038094	FALSE	FC-GAMMA RECEPTOR SIGNALING PATHWAY%GOBP%GO:0038094
202	-1	-0.6406	0.0034	PID_IL12_STAT4_ PATHWAY%MSIGDB_ C2%PID_IL12_STAT4_ PATHWAY	0.269	PPP3R1|TBX21|MAPK9|IFNG|MAPK8|PRF1|PIAS2|STAT4|ETV5|IL2|CD80|IL2RA|HLA-DRA|CD86|HLA-DRB1|PPP3CA|PPP3CB|IL13|JUN|IL18|FOS|IL18R1|CD3G|CD3E|CD3D|STAT3|TGFB1|CD247|CD28|CD4|IRF1|CREBBP|IL18RAP	PID_IL12_STAT4_PATHWAY	33	ENR	PID_IL12_STAT4_PATHWAY%MSIGDB_C2%PID_IL12_STAT4_PATHWAY	-1.9174	0	PID_IL12_STAT4_PATHWAY%MSIGDB_C2%PID_IL12_STAT4_PATHWAY	FALSE	PID_IL12_STAT4_PATHWAY%MSIGDB_C2%PID_IL12_STAT4_PATHWAY
125	-1	-0.4943	0.0033	REGULATION OF INFLAMMATORY RESPONSE%GOBP%GO:0050727	0.258	VPS35|OTULIN|ABCC1|GSTP1|MGST2|SERPINE1|AHSG|GRN|NR1H4|NR1H3|CFP|GGT1|PPARD|C8B|NOD2|XCL1|C8G|PTPRC|IL1R1|CR1|CPN1|MYD88|RPS19|HLA-E|CFI|C3AR1|SMPDL3B|CMA1|ACE2|CCL1|MAPK13|SYT11|PIK3AP1|CFH|IGHG4|IGHG2|IGKV1-12|PYCARD|KLKB1|IGKV2D-28|IGKV4-1|CD81|STAP1|CR2|IGKV2D-30|BST1|GHRL|IGKV3-11|PLA2G7|APOA1|CUEDC2|TNFSF11|IL12B|GPRC5B|IGKV2-28|BCL6|IGKV3D-20|IL33|CYLD|C4BPA|CX3CL1|CPB2|CREB3L3|LEP|IL23A|C…	regulation of inflammatory response	312	ENR	REGULATION OF INFLAMMATORY RESPONSE%GOBP%GO:0050727	-1.9204	0	REGULATION OF INFLAMMATORY RESPONSE%GOBP%GO:0050727	FALSE	REGULATION OF INFLAMMATORY RESPONSE%GOBP%GO:0050727
235	-1	-0.4945	0.0032	CLASS A 1 (RHODOPSIN-LIKE RECEPTORS)%REACTOME%R-HSA-373076.6	0.246	INSL5|CXCR4|S1PR5|P2RY2|S1PR4|CXCL16|XCL2|XCL1|DRD4|DRD5|CXCL12|ACKR3|GPR65|AVPR1A|ECE1|P2RY1|TSHB|OPRD1|PDYN|P2RY12|P2RY13|P2RY10|C3AR1|P2RY6|CCR5|CMKLR1|CCL2|CCL1|AGTR2|RXFP1|RXFP2|TAAR8|TAAR9|TAAR6|TAAR5|TAAR2|TAAR1|ADRA1D|MC2R|FSHB|MC1R|RLN2|GNRHR|SSTR1|RLN3|SSTR2|SSTR3|SSTR5|GPR39|ADORA2A|OPRL1|GPBAR1|MC3R|CX3CL1|FSHR|HTR6|NPSR1|OPRM1|BDKRB2|ADORA3|NPS|CCR4|ADORA1|CCR3|EDN2|GPHA2|CCR2|ANXA1|…	Class A 1 (Rhodopsin-like receptors)	323	ENR	CLASS A 1 (RHODOPSIN-LIKE RECEPTORS)%REACTOME%R-HSA-373076.6	-1.9238	0	CLASS A 1 (RHODOPSIN-LIKE RECEPTORS)%REACTOME%R-HSA-373076.6	FALSE	CLASS A 1 (RHODOPSIN-LIKE RECEPTORS)%REACTOME%R-HSA-373076.6
86	-1	-0.5207	0.0031	MUSCLE CELL DIFFERENTIATION%GOBP%GO:0042692	0.238	CHRNB1|SDC1|BIN1|MYH6|NRG1|WDR1|PDGFRA|CAV3|BMP4|CSRP1|SLC8A1|TBX1|CBY1|CAPN3|HES1|CD9|MYOG|MYOD1|NEBL|MESP1|MYF6|TTN|TMOD1|OBSCN|PTGFRN|MYF5|MYOM3|TMOD4|TMOD3|SEMA4C|MEGF10|TMOD2|NEB|GLMN|SEPN1|MYEF2|AKAP13|ANK2|KRT19|CD81|PDGFRB|DMD|TPM1|CAV2|SYNPO2L|MYOCD|RAMP2|MYPN|PGM5|NRAP|MYOZ2|KLHL41|KIAA1161|MYL2|WNT8A|IGF1|FBXO40|WT1|SIX4|MAML1|PDLIM5|HEY1|HEY2|JAM2|ERVFRD-1|PLD3|ADGRB3|TMEM8C|MEF2C|ERV…	muscle cell differentiation	134	ENR	MUSCLE CELL DIFFERENTIATION%GOBP%GO:0042692	-1.927	0	MUSCLE CELL DIFFERENTIATION%GOBP%GO:0042692	FALSE	MUSCLE CELL DIFFERENTIATION%GOBP%GO:0042692
103	-1	-0.5937	0.003	REGULATION OF COMPLEMENT CASCADE%REACTOME%R-HSA-977606.5	0.23	C5|CLU|C5AR1|ELANE|C8B|C8G|CR1|CPN1|CD59|C3AR1|CFI|C4BPB|C1QB|C1QA|IGHG1|IGHG4|CFH|IGHG2|IGKV1-12|CPN2|CD55|IGKV2D-28|F2|IGKV4-1|CD81|CR2|IGKV2D-30|CD19|IGKV3-11|IGKV2-28|IGKV3D-20|C5AR2|C4B_2|C1QC|CFHR1|CFHR4|C4BPA|CFHR3|CFHR5|CPB2|CFHR2|CD46|IGKV5-2|C1S|C1R|C8A|C2|C4B|C4A|C3|C6|C7|C9|PROS1|CFB|SERPING1|VTN	Regulation of Complement cascade	57	ENR	REGULATION OF COMPLEMENT CASCADE%REACTOME%R-HSA-977606.5	-1.9303	0	REGULATION OF COMPLEMENT CASCADE%REACTOME%R-HSA-977606.5	FALSE	REGULATION OF COMPLEMENT CASCADE%REACTOME%R-HSA-977606.5
94	-0.999	-0.5791	0.003	PID_IL12_ 2PATHWAY%MSIGDB_ C2%PID_IL12_ 2PATHWAY	0.228	SPHK2|SOCS1|STAT4|IL4|IL1R1|HLA-DRA|RELA|HLA-DRB1|PPP3CA|PPP3CB|CD8A|IL18|CCR5|MAP2K3|IL1B|CD8B|CD3G|TYK2|RAB7A|CD3E|CD3D|STAT3|FASLG|CD247|CD4|RIPK2|HLA-A|IL18RAP|B2M|EOMES|PPP3R1|HLX|TBX21|GZMB|GADD45B|GZMA|RELB|GADD45G|IFNG|IL12B|IL12A|CCL4|CCL3|ATF2|STAT1|MAPK14|NFKB1|IL2|IL2RA|JAK2|IL2RB|FOS|IL2RG|IL12RB1|IL18R1|NOS2|IL12RB2|MAP2K6|MTOR|NFKB2|STAT6|STAT5A|LCK	PID_IL12_2PATHWAY	63	ENR	PID_IL12_2PATHWAY%MSIGDB_C2%PID_IL12_2PATHWAY	-1.9307	0.001	PID_IL12_2PATHWAY%MSIGDB_C2%PID_IL12_2PATHWAY	FALSE	PID_IL12_2PATHWAY%MSIGDB_C2%PID_IL12_2PATHWAY
233	-1	-0.4911	0.0028	MUSCLE SYSTEM PROCESS%GOBP%GO:0003012	0.215	CHRNB1|MYL9|CHRNG|MYH6|CHRNA1|CHRNE|MYH13|MYH14|GPD1L|CAV3|MYOG|CAMTA2|SCN1B|PIK3C2A|SNTA1|MYOM3|GJA1|ANK2|DMD|PIK3CA|UTRN|ARHGEF11|EMD|SCN3B|MYL7|ROCK2|ITGB5|ATP1B1|BDKRB2|EDN2|STAC|MYOZ2|CCDC78|MYL2|IGF1|ASPH|ADRBK1|DRD2|KCNJ3|KCNJ5|KCNIP2|DCANP1|TIFAB|CACNA1G|GJC1|STAC2|KCNN2|NEUROG1|PDLIM5|ATP2B4|MYH2|MYOT|PKP2|KCNA5|MYL4|GLRA1|MYL1|MYL3|KCNE2|NEDD4L|DTNA|KCNMA1|IL1B|SMTN|HTR1D|SLC6A8|FXYD1|A…	muscle system process	218	ENR	MUSCLE SYSTEM PROCESS%GOBP%GO:0003012	-1.9349	0	MUSCLE SYSTEM PROCESS%GOBP%GO:0003012	FALSE	MUSCLE SYSTEM PROCESS%GOBP%GO:0003012
171	-0.9989	-0.6246	0.0024	NEGATIVE REGULATION OF LYMPHOCYTE PROLIFERATION%GOBP%GO:0050672	0.184	SDC4|TWSG1|IHH|SOX11|TNFRSF14|VSIG4|FOXP3|PLA2G2F|PLA2G2D|PLA2G2E|DLG5|XCL1|BMP4|PLA2G2A|IL10|ATM|CD80|HLA-G|HLA-DRB1|SFTPD|PRNP|MNDA|RC3H1|CRTAM|GLMN|TNFRSF13B|KIAA0922|C10ORF54|CD274|VTCN1|BTN2A2|CEBPB|LST1|SCRIB|PRKAR1A|LILRB2|PDCD1LG2|LGALS9|SPN|GPNMB|CD300A|LILRB1|ZBTB7B|TNFRSF21|FCGR2B|CD86|CTLA4|LGALS9C|LGALS9B|LYN|TYROBP|ARG1	negative regulation of lymphocyte proliferation	52	ENR	NEGATIVE REGULATION OF LYMPHOCYTE PROLIFERATION%GOBP%GO:0050672	-1.9447	0.0011	NEGATIVE REGULATION OF LYMPHOCYTE PROLIFERATION%GOBP%GO:0050672	FALSE	NEGATIVE REGULATION OF LYMPHOCYTE PROLIFERATION%GOBP%GO:0050672
79	-1	-0.6039	0.0024	PID_CD8_TCR_ PATHWAY%MSIGDB_ C2%PID_CD8_TCR_ PATHWAY	0.18	LCP2|RASGRP2|CBL|PRKCA|PRF1|HRAS|PAG1|SHC1|MALT1|PTPRC|BCL10|PTPN6|CD80|FYN|NRAS|CD8A|MAP3K14|KRAS|RASSF5|CD8B|STIM1|ORAI1|CD3G|CARD11|IKBKG|CD3E|TRPV6|VAV1|CD3D|CD247|PRKCQ|CD28|PRKCE|SOS1|PRKCB|HLA-A|B2M|CSK|MAP3K8|LAT|PLCG1|RAP1A|ZAP70|GRAP2|PDPK1|CD86|IKBKB|GRB2|TRAF6|CHUK|RASGRP1|LCK|AKT1	PID_CD8_TCR_PATHWAY	53	ENR	PID_CD8_TCR_PATHWAY%MSIGDB_C2%PID_CD8_TCR_PATHWAY	-1.9471	0	PID_CD8_TCR_PATHWAY%MSIGDB_C2%PID_CD8_TCR_PATHWAY	FALSE	PID_CD8_TCR_PATHWAY%MSIGDB_C2%PID_CD8_TCR_PATHWAY
208	-1	-0.5883	0.0024	COSTIMULATION BY THE CD28 FAMILY%REACTOME%R-HSA-388841.2	0.178	RAC1|TNFRSF14|CDC42|TRAV19|THEM4|PTPN6|PAK1|AKT2|CD80|HLA-DRA|FYN|HLA-DRB1|TRIB3|YES1|MAP3K14|PPP2R1A|HLA-DQA1|PPP2R5A|CD3G|VAV1|CD3E|PPP2CB|CD3D|PAK3|BTLA|CD28|CD4|CD274|AKT3|PIK3CA|MAPKAP1|MLST8|CSK|RICTOR|MAP3K8|PDCD1LG2|PDCD1|PIK3R3|PIK3R2|PAK2|PIK3R1|PPP2R1B|PPP2R5E|PPP2R5B|PPP2R5C|PRR5|ICOSLG|GRAP2|PDPK1|CD86|CTLA4|HLA-DQA2|HLA-DRB5|PPP2CA|HLA-DRB4|HLA-DPB1|HLA-DRB3|PTPN11|MTOR|PPP2R5D|HLA-…	Costimulation by the CD28 family	66	ENR	COSTIMULATION BY THE CD28 FAMILY%REACTOME%R-HSA-388841.2	-1.9476	0	COSTIMULATION BY THE CD28 FAMILY%REACTOME%R-HSA-388841.2	FALSE	COSTIMULATION BY THE CD28 FAMILY%REACTOME%R-HSA-388841.2
93	-1	-0.5615	0.0025	REGULATION OF ACUTE INFLAMMATORY RESPONSE%GOBP%GO:0002673	0.178	C5|CLU|F12|GSTP1|APCS|C5AR1|VSIG4|NLRP3|CFP|INS|C8B|C8G|C1QBP|DNASE1|C2CD4B|DNASE1L3|C2CD4A|CPN1|CR1|IL6|ZP3|SUSD4|CD59|CR1L|HLA-E|CFI|C3AR1|IL1B|C4BPB|C1QB|C1QA|IGHG1|CFH|IGHG4|IGHG2|KLKB1|IGKV1-12|CPN2|PTGER3|CD55|IGKV2D-28|F2|IGKV4-1|TNF|CD81|PARK7|CR2|ADAM8|IGKV2D-30|CD19|IGKV3-11|OSM|TNFSF11|IGKV2-28|FUT7|C5AR2|IGKV3D-20|C1QC|C4B_2|VIMP|CFHR1|TNFRSF11A|CFHR4|FFAR3|C4BPA|CFHR5|CPB2|IL6ST|CREB…	regulation of acute inflammatory response	94	ENR	REGULATION OF ACUTE INFLAMMATORY RESPONSE%GOBP%GO:0002673	-1.9477	0	REGULATION OF ACUTE INFLAMMATORY RESPONSE%GOBP%GO:0002673	FALSE	REGULATION OF ACUTE INFLAMMATORY RESPONSE%GOBP%GO:0002673
320	-1	-0.6039	0.0025	TCR SIGNALING IN NAIVE CD8+ T CELLS%PATHWAY INTERACTION DATABASE NCI-NATURE CURATED DATA%TCR SIGNALING IN NAIVE CD8+ T CELLS	0.178	LCP2|RASGRP2|CBL|PRKCA|PRF1|HRAS|PAG1|SHC1|MALT1|PTPRC|BCL10|PTPN6|CD80|FYN|NRAS|CD8A|KRAS|MAP3K14|RASSF5|CD8B|STIM1|ORAI1|CARD11|CD3G|VAV1|CD3E|IKBKG|TRPV6|CD3D|CD247|PRKCQ|CD28|PRKCE|SOS1|PRKCB|HLA-A|B2M|CSK|MAP3K8|LAT|PLCG1|RAP1A|ZAP70|GRAP2|PDPK1|CD86|IKBKB|TRAF6|GRB2|CHUK|RASGRP1|LCK|AKT1	TCR signaling in naive CD8+ T cells	53	ENR	TCR SIGNALING IN NAIVE CD8+ T CELLS%PATHWAY INTERACTION DATABASE NCI-NATURE CURATED DATA%TCR SIGNALING IN NAIVE CD8+ T CELLS	-1.95	0	TCR SIGNALING IN NAIVE CD8+ T CELLS%PATHWAY INTERACTION DATABASE NCI-NATURE CURATED DATA%TCR SIGNALING IN NAIVE CD8+ T CELLS	FALSE	TCR SIGNALING IN NAIVE CD8+ T CELLS%PATHWAY INTERACTION DATABASE NCI-NATURE CURATED DATA%TCR SIGNALING IN NAIVE CD8+ T CELLS
232	-1	-0.5791	0.0025	IL12-MEDIATED SIGNALING EVENTS%PATHWAY INTERACTION DATABASE NCI-NATURE CURATED DATA%IL12-MEDIATED SIGNALING EVENTS	0.175	SPHK2|SOCS1|STAT4|IL4|IL1R1|RELA|HLA-DRA|HLA-DRB1|CD8A|IL18|CCR5|CD8B|IL1B|MAP2K3|TYK2|CD3G|RAB7A|CD3E|CD3D|STAT3|FASLG|CD247|CD4|RIPK2|IL18RAP|HLA-A|B2M|EOMES|HLX|GZMB|TBX21|GADD45B|GZMA|RELB|GADD45G|IFNG|IL12B|IL12A|CCL4|CCL3|ATF2|STAT1|MAPK14|NFKB1|IL2|JAK2|IL2RA|IL2RB|IL2RG|FOS|IL12RB1|NOS2|IL18R1|IL12RB2|MAP2K6|MTOR|NFKB2|STAT6|STAT5A|LCK	IL12-mediated signaling events	60	ENR	IL12-MEDIATED SIGNALING EVENTS%PATHWAY INTERACTION DATABASE NCI-NATURE CURATED DATA%IL12-MEDIATED SIGNALING EVENTS	-1.9503	0	IL12-MEDIATED SIGNALING EVENTS%PATHWAY INTERACTION DATABASE NCI-NATURE CURATED DATA%IL12-MEDIATED SIGNALING EVENTS	FALSE	IL12-MEDIATED SIGNALING EVENTS%PATHWAY INTERACTION DATABASE NCI-NATURE CURATED DATA%IL12-MEDIATED SIGNALING EVENTS
117	-1	-0.6377	0.0022	REGULATION OF ATPASE ACTIVITY%GOBP%GO:0043462	0.155	DYNC1I2|HNRNPU|VCPKMT|MYH6|PFN2|SNRNP70|DNAJC9|TOR1AIP1|VMA21|DHX9|RGN|CHTOP|METTL21A|GABARAPL2|MYL4|ATP1B2|MYL3|DNAJB1|BRSK2|FGF10|DNAJC10|MYBPC3|TNNC1|ATP2A1|TNNT2|FAM173B|TNNT3|DNAJB2|SETMAR|ALDOB|ATPIF1|TPM1|PAM16|SLN|ATP1B3|TPM2|C4ORF3|UHRF1|ATP1B1|TMSB4X|DYNLL2|OXA1L|RYR2|WDR60|PLN|TOR1AIP2|DYNC1I1|DYNLL1|PLSCR1|THADA|TSC1|PXK|PFN1|PPIF|TNNI3|LTF|DNAL4|AHSA1|DNAJB11|TLR9	regulation of ATPase activity	60	ENR	REGULATION OF ATPASE ACTIVITY%GOBP%GO:0043462	-1.9598	0	REGULATION OF ATPASE ACTIVITY%GOBP%GO:0043462	FALSE	REGULATION OF ATPASE ACTIVITY%GOBP%GO:0043462
82	-0.9979	-0.6246	0.0022	NEGATIVE REGULATION OF MONONUCLEAR CELL PROLIFERATION%GOBP%GO:0032945	0.151	SDC4|TWSG1|IHH|SOX11|TNFRSF14|VSIG4|FOXP3|PLA2G2F|PLA2G2D|PLA2G2E|DLG5|XCL1|BMP4|PLA2G2A|IL10|ATM|CD80|HLA-G|HLA-DRB1|SFTPD|PRNP|MNDA|RC3H1|CRTAM|GLMN|TNFRSF13B|KIAA0922|C10ORF54|CD274|VTCN1|BTN2A2|CEBPB|LST1|SCRIB|PRKAR1A|LILRB2|PDCD1LG2|LGALS9|SPN|GPNMB|CD300A|LILRB1|ZBTB7B|TNFRSF21|FCGR2B|CD86|CTLA4|LGALS9C|LGALS9B|LYN|TYROBP|CRP|ARG1	negative regulation of mononuclear cell proliferation	53	ENR	NEGATIVE REGULATION OF MONONUCLEAR CELL PROLIFERATION%GOBP%GO:0032945	-1.9621	0.0021	NEGATIVE REGULATION OF MONONUCLEAR CELL PROLIFERATION%GOBP%GO:0032945	FALSE	NEGATIVE REGULATION OF MONONUCLEAR CELL PROLIFERATION%GOBP%GO:0032945
258	-1	-0.5666	0.0021	REGULATION OF CALCIUM ION TRANSMEMBRANE TRANSPORT%GOBP%GO:1903169	0.147	BIN1|CRACR2A|GSTO1|CAV3|XCL1|DRD4|GPER1|SLC8A1|PRKACA|CAPN3|CACNA2D1|NPPA|FYN|CACNB3|CACNB4|PRNP|P2RY6|STIM1|GBAS|OR5T1|CXCL9|SEPN1|ATP2A1|TRDN|PDE4D|UBASH3B|ANK2|ATP1A2|DMD|CLIC2|C4ORF3|PLCG1|ATP1B1|CX3CL1|NPSR1|DIAPH1|RAMP3|THY1|RYR2|PDPK1|STAC|HPCA|THADA|OR56A5|AHNAK|HTT|ADRA2A|OR56A4|DRD2|OR56A1|CACNB1|TLR9|NOS1AP|OR13F1|CACNB2|SNCA|UBQLN1|CACNA1C|STAC2|HAP1|PDE4B|C19ORF26|CEMIP|F2R|PSEN2|GNB…	regulation of calcium ion transmembrane transport	108	ENR	REGULATION OF CALCIUM ION TRANSMEMBRANE TRANSPORT%GOBP%GO:1903169	-1.9636	0	REGULATION OF CALCIUM ION TRANSMEMBRANE TRANSPORT%GOBP%GO:1903169	FALSE	REGULATION OF CALCIUM ION TRANSMEMBRANE TRANSPORT%GOBP%GO:1903169
303	-1	-0.5452	0.002	ALLOGRAFT REJECTION%WIKIPATHWAYS_20200310%WP2328%HOMO SAPIENS	0.135	C5|AGTR1|PRKCZ|GABPA|PRF1|FOXP3|PDGFRA|C8B|CXCR5|IL4|CXCL12|IL1A|IL10|IL5|CD80|IL21|HLA-B|HLA-G|HLA-DRA|HARS|GDNF|HLA-DRB1|CXCL13|HLA-E|IL13|HLA-DMB|HLA-DQA1|IL1B|GNLY|HLA-DOA|C1QB|HLA-DOB|CXCL9|C1QA|CXCL8|FASLG|HLA-DMA|CD28|LRRK2|CD55|TNF|HLA-A|PECR|GZMB|IFNG|IL12B|IL12A|VEGFA|ABCB1|HLA-C|CSNK2A2|FAS|C1QC|BHMT2|MICA|IL17A|STAT1|CASP9|COL5A1|IL2|CXCL11|CCL19|IL2RA|CD86|CTLA4|CCL21|CD40LG|C8A|HLA-…	Allograft Rejection	89	ENR	ALLOGRAFT REJECTION%WIKIPATHWAYS_20200310%WP2328%HOMO SAPIENS	-1.9666	0	ALLOGRAFT REJECTION%WIKIPATHWAYS_20200310%WP2328%HOMO SAPIENS	FALSE	ALLOGRAFT REJECTION%WIKIPATHWAYS_20200310%WP2328%HOMO SAPIENS
313	-1	-0.6004	0.0019	REGULATION OF PROTEIN ACTIVATION CASCADE%GOBP%GO:2000257	0.13	C5|CLU|C5AR1|VSIG4|CFP|C8B|C8G|C1QBP|CPN1|CR1|SUSD4|CD59|CR1L|CFI|C3AR1|IL1B|C4BPB|C1QB|C1QA|IGHG1|CFH|IGHG4|IGHG2|IGKV1-12|CPN2|CD55|IGKV2D-28|F2|IGKV4-1|CD81|CR2|IGKV2D-30|CD19|IGKV3-11|IGKV2-28|C5AR2|IGKV3D-20|C1QC|C4B_2|CFHR1|CFHR4|C4BPA|CFHR5|CPB2|CFHR2|PHB|A2M|CD46|IGKV5-2|C1S|C1R|C8A|C2|C4B|C4A|C3|C6|C7|C9|PROS1|CFB|SERPING1|PHB2|VTN	regulation of protein activation cascade	64	ENR	REGULATION OF PROTEIN ACTIVATION CASCADE%GOBP%GO:2000257	-1.969	0	REGULATION OF PROTEIN ACTIVATION CASCADE%GOBP%GO:2000257	FALSE	REGULATION OF PROTEIN ACTIVATION CASCADE%GOBP%GO:2000257
200	-1	-0.6259	0.0017	REGULATION OF ACTIN DYNAMICS FOR PHAGOCYTIC CUP FORMATION%REACTOME%R-HSA-2029482.2	0.11	WASF3|RAC1|CRK|WAS|MYH2|NF2|NCKAP1L|HSP90AA1|WASL|CDC42|VAV3|WIPF2|WIPF3|LIMK1|NCKIPSD|PAK1|ABL1|BTK|WASF1|NCK1|MAPK1|MYO9B|ELMO1|CD3G|VAV1|MAPK3|ACTR3|IGHG1|ACTR2|IGHG4|BRK1|IGHG2|IGKV1-12|WASF2|ARPC1B|ARPC1A|IGKV2D-28|ARPC4|IGKV4-1|ARPC5|ARPC2|ARPC3|IGKV2D-30|FCGR1A|IGKV3-11|ELMO2|BAIAP2|WIPF1|IGKV2-28|FCGR3A|CYFIP2|IGKV3D-20|NCKAP1|ACTB|MYO5A|MYO10|CFL1|IGKV5-2|HSP90AB1|MYH9|FCGR2A|DOCK1|ACTG1…	Regulation of actin dynamics for phagocytic cup formation	70	ENR	REGULATION OF ACTIN DYNAMICS FOR PHAGOCYTIC CUP FORMATION%REACTOME%R-HSA-2029482.2	-1.9754	0	REGULATION OF ACTIN DYNAMICS FOR PHAGOCYTIC CUP FORMATION%REACTOME%R-HSA-2029482.2	FALSE	REGULATION OF ACTIN DYNAMICS FOR PHAGOCYTIC CUP FORMATION%REACTOME%R-HSA-2029482.2
305	-1	-0.6004	0.0016	REGULATION OF COMPLEMENT ACTIVATION%GOBP%GO:0030449	0.104	C5|CLU|C5AR1|VSIG4|CFP|C8B|C8G|C1QBP|CPN1|CR1|SUSD4|CD59|CR1L|CFI|C3AR1|IL1B|C4BPB|C1QB|C1QA|IGHG1|CFH|IGHG4|IGHG2|IGKV1-12|CPN2|CD55|IGKV2D-28|F2|IGKV4-1|CD81|CR2|IGKV2D-30|CD19|IGKV3-11|IGKV2-28|C5AR2|IGKV3D-20|C1QC|C4B_2|CFHR1|CFHR4|C4BPA|CFHR5|CPB2|CFHR2|PHB|A2M|CD46|IGKV5-2|C1S|C1R|C8A|C2|C4B|C4A|C3|C6|C7|C9|PROS1|CFB|SERPING1|PHB2|VTN	regulation of complement activation	64	ENR	REGULATION OF COMPLEMENT ACTIVATION%GOBP%GO:0030449	-1.9788	0	REGULATION OF COMPLEMENT ACTIVATION%GOBP%GO:0030449	FALSE	REGULATION OF COMPLEMENT ACTIVATION%GOBP%GO:0030449
214	-1	-0.5458	0.0016	LYMPHOCYTE MEDIATED IMMUNITY%GOBP%GO:0002449	0.102	ULBP2|HSPD1|EMP2|APCS|VAMP7|TUBB4B|KIR3DL1|BATF|IL4|CORO1A|CEBPG|HLA-G|CD8A|KLRK1|SLAMF7|IGHA1|IGHE|CADM1|IGHG1|IGHG4|CRTAM|RFTN1|CLEC2A|IGHG2|IGKV1-12|IGKV2D-28|IGKV4-1|CD81|MSH2|IGKV2D-30|HLA-A|GAPT|IGHV7-81|IGHV1OR21-1|IGKV3-11|IGHV1-18|IGLL1|IGHV3OR15-7|IGHV3OR16-8|IGHV1OR15-1|TLR8|IGHV1OR15-9|IGKV2-28|IGHV2OR16-5|IGKV3D-20|IGHV1-69-2|IGHV3-20|IGHV3-21|IGHV3-35|IGHV3-38|SLA2|IGHV4-4|IGHV3-15|…	lymphocyte mediated immunity	123	ENR	LYMPHOCYTE MEDIATED IMMUNITY%GOBP%GO:0002449	-1.9808	0	LYMPHOCYTE MEDIATED IMMUNITY%GOBP%GO:0002449	FALSE	LYMPHOCYTE MEDIATED IMMUNITY%GOBP%GO:0002449
206	-1	-0.6592	0.0014	PHOSPHORYLATION OF CD3 AND TCR ZETA CHAINS%REACTOME DATABASE ID RELEASE 72%202427	0.092	HLA-DRA|CSK|HLA-DRB1|HLA-DQA2|PTPRJ|HLA-DRB5|HLA-DQA1|HLA-DRB4|HLA-DPB1|CD3G|CD3E|HLA-DRB3|CD3D|PAG1|HLA-DPA1|TRAV19|PTPN22|CD4|PTPRC|HLA-DQB2|HLA-DQB1|LCK	Phosphorylation of CD3 and TCR zeta chains	22	ENR	PHOSPHORYLATION OF CD3 AND TCR ZETA CHAINS%REACTOME DATABASE ID RELEASE 72%202427	-1.9868	0	PHOSPHORYLATION OF CD3 AND TCR ZETA CHAINS%REACTOME DATABASE ID RELEASE 72%202427	FALSE	PHOSPHORYLATION OF CD3 AND TCR ZETA CHAINS%REACTOME DATABASE ID RELEASE 72%202427
309	-1	-0.6743	0.0014	TRANSLOCATION OF ZAP-70 TO IMMUNOLOGICAL SYNAPSE%REACTOME DATABASE ID RELEASE 72%202430	0.087	HLA-DRA|HLA-DRB1|HLA-DQA2|HLA-DRB5|HLA-DQA1|HLA-DRB4|HLA-DPB1|CD3G|CD3E|HLA-DRB3|CD3D|HLA-DPA1|TRAV19|PTPN22|CD4|HLA-DQB2|HLA-DQB1|ZAP70|LCK	Translocation of ZAP-70 to Immunological synapse	19	ENR	TRANSLOCATION OF ZAP-70 TO IMMUNOLOGICAL SYNAPSE%REACTOME DATABASE ID RELEASE 72%202430	-1.99	0	TRANSLOCATION OF ZAP-70 TO IMMUNOLOGICAL SYNAPSE%REACTOME DATABASE ID RELEASE 72%202430	FALSE	TRANSLOCATION OF ZAP-70 TO IMMUNOLOGICAL SYNAPSE%REACTOME DATABASE ID RELEASE 72%202430
118	-1	-0.5124	0.0014	HALLMARK_ ALLOGRAFT_ REJECTION%MSIGDB_ C2%HALLMARK_ ALLOGRAFT_ REJECTION	0.087	LCP2|MBL2|WAS|FYB|PRF1|CCND2|SOCS1|STAT4|CFP|PTPRC|GPR65|PTPN6|UBE2N|ITK|ITGB2|RPL9|RPS19|RPL39|ICAM1|HLA-E|IGSF6|RPL3L|CCR5|NCR1|HLA-DMB|NCK1|CDKN2A|NCF4|CD8B|CCL2|LY75|SIT1|CD3G|HLA-DOA|CD3E|HLA-DOB|CD3D|CD96|RPS9|TAP2|CD2|CARTPT|CD247|CRTAM|GLMN|LY86|IFNAR2|DEGS1|IFNGR1|MRPL3|EIF5A|RPS3A|ELF4|TRAT1|IRF8|GALNT1|SPI1|PRKCG|TAP1|PRKCB|IL18RAP|SOCS5|GZMA|IL12B|CD79A|IL12A|LIF|EREG|IL4R|CSF1|IRF4|T…	HALLMARK_ALLOGRAFT_REJECTION	200	ENR	HALLMARK_ALLOGRAFT_REJECTION%MSIGDB_C2%HALLMARK_ALLOGRAFT_REJECTION	-1.9902	0	HALLMARK_ALLOGRAFT_REJECTION%MSIGDB_C2%HALLMARK_ALLOGRAFT_REJECTION	FALSE	HALLMARK_ALLOGRAFT_REJECTION%MSIGDB_C2%HALLMARK_ALLOGRAFT_REJECTION
188	-1	-0.6502	0.0012	INITIAL TRIGGERING OF COMPLEMENT%REACTOME%R-HSA-166663.2	0.077	MBL2|IGKV3-11|IGKV2-28|COLEC11|COLEC10|IGKV3D-20|C4B_2|C1QC|FCN1|FCN2|FCN3|IGKV5-2|CFD|C1S|C1R|C2|C4B|C4A|C3|C1QB|C1QA|IGHG1|IGHG4|IGHG2|CFB|IGKV1-12|CRP|MASP1|IGKV2D-28|GZMM|IGKV4-1|IGKV2D-30	Initial triggering of complement	32	ENR	INITIAL TRIGGERING OF COMPLEMENT%REACTOME%R-HSA-166663.2	-1.9992	0	INITIAL TRIGGERING OF COMPLEMENT%REACTOME%R-HSA-166663.2	FALSE	INITIAL TRIGGERING OF COMPLEMENT%REACTOME%R-HSA-166663.2
172	-1	-0.5934	0.0011	TCR SIGNALING%REACTOME DATABASE ID RELEASE 72%202403	0.07	LCP2|WAS|FYB|MALT1|PSMD6|PTPRC|PSMD7|PSMD2|PAK1|PSMD4|PSMD3|UBE2N|UBE2V1|PSMD1|ITK|CDC34|PTEN|PSMD9|NCK1|PIK3CB|HLA-DQA1|CD3G|CARD11|IKBKG|CD3E|CD3D|PAK3|PRKCQ|PSMB5|PSMC3|PSMC1|PSMD11|PSMC2|PSMD14|TRAT1|PSMA7|PIK3CA|PSMD8|PSMB6|PSMB7|PSMB4|PSMB10|PSMB2|PSMB3|PSMB1|PSMA5|FBXW11|PSMA6|PSMC6|PSMA4|PIK3R2|LAT|PSMA1|PIK3R1|PSMC4|PSMA2|UBB|INPP5D|PSMD12|PLCG2|PSMD13|PLCG1|PSMB8|GRAP2|TAB2|PDPK1|PSMB9|…	TCR signaling	119	ENR	TCR SIGNALING%REACTOME DATABASE ID RELEASE 72%202403	-2.0048	0	TCR SIGNALING%REACTOME DATABASE ID RELEASE 72%202403	FALSE	TCR SIGNALING%REACTOME DATABASE ID RELEASE 72%202403
283	-1	-0.5302	0.001	ANTIGEN RECEPTOR-MEDIATED SIGNALING PATHWAY%GOBP%GO:0050851	0.061	LCP2|WAS|NCKAP1L|FYB|MALT1|PTPRC|BCAR1|PSMD4|UBE2N|ITK|PIK3CD|NCK1|PIK3CB|CARD11|CD3G|CD3E|CD3D|MNDA|CD247|PRKCQ|PAK3|IGHG4|IGHG2|BLK|CD38|TRAT1|PRKCB|PIK3CA|NFATC2|RBCK1|CD79B|PIK3R2|CD79A|LAT|PIK3R1|INPP5D|PLCG2|PLCG1|PSMB8|SLA2|LAT2|THY1|GRAP2|PSMB9|LAX1|SKP1|MEF2C|TRAV19|PTPN22|SKAP1|CUL1|HLA-DRA|HLA-DRB1|BCL2|ZC3H12A|PTPRJ|CD28|CD4|HHLA2|VTCN1|CSK|EIF2B1|EIF2B5|PSME2|EIF2B4|EIF2B3|GATA3|STOM…	antigen receptor-mediated signaling pathway	223	ENR	ANTIGEN RECEPTOR-MEDIATED SIGNALING PATHWAY%GOBP%GO:0050851	-2.0092	0	ANTIGEN RECEPTOR-MEDIATED SIGNALING PATHWAY%GOBP%GO:0050851	FALSE	ANTIGEN RECEPTOR-MEDIATED SIGNALING PATHWAY%GOBP%GO:0050851
158	-1	-0.507	0.001	IMMUNE RESPONSE-REGULATING CELL SURFACE RECEPTOR SIGNALING PATHWAY%GOBP%GO:0002768	0.06	LCP2|CRK|WAS|NCKAP1L|FYB|MUC5AC|CDC42|WIPF2|WIPF3|NCKIPSD|MALT1|LIMK1|PRKACA|PTPRC|BCAR1|PSMD4|UBE2N|ITK|PIK3CD|C3AR1|NCK1|PIK3CB|CMKLR1|CARD11|CD3G|VAV1|CD3E|CD3D|MNDA|CD247|PRKCQ|PAK3|IGHG4|IGHG2|IGKV1-12|PRKCE|BLK|CD38|TRAT1|ARPC1B|IGKV2D-28|ARPC1A|IGKV4-1|ARPC4|PRKCB|ARPC5|PIK3CA|ARPC2|IGKV2D-30|ARPC3|PPP3R1|NFATC2|IGKV3-11|FER|RBCK1|LILRB2|CD79B|PIK3R2|CD79A|LAT|PIK3R1|WIPF1|IGKV2-28|GPR32|M…	immune response-regulating cell surface receptor signaling pathway	370	ENR	IMMUNE RESPONSE-REGULATING CELL SURFACE RECEPTOR SIGNALING PATHWAY%GOBP%GO:0002768	-2.0121	0	IMMUNE RESPONSE-REGULATING CELL SURFACE RECEPTOR SIGNALING PATHWAY%GOBP%GO:0002768	FALSE	IMMUNE RESPONSE-REGULATING CELL SURFACE RECEPTOR SIGNALING PATHWAY%GOBP%GO:0002768
182	-1	-0.51	0.001	IMMUNE RESPONSE-ACTIVATING CELL SURFACE RECEPTOR SIGNALING PATHWAY%GOBP%GO:0002429	0.058	LCP2|CRK|WAS|NCKAP1L|FYB|MUC5AC|CDC42|WIPF2|WIPF3|NCKIPSD|MALT1|LIMK1|PRKACA|PTPRC|BCAR1|PSMD4|UBE2N|ITK|PIK3CD|C3AR1|NCK1|PIK3CB|CMKLR1|CARD11|CD3G|VAV1|CD3E|CD3D|MNDA|CD247|PRKCQ|PAK3|IGHG4|IGHG2|IGKV1-12|PRKCE|BLK|CD38|TRAT1|ARPC1B|IGKV2D-28|ARPC1A|IGKV4-1|ARPC4|PRKCB|ARPC5|PIK3CA|ARPC2|IGKV2D-30|ARPC3|NFATC2|IGKV3-11|RBCK1|CD79B|PIK3R2|CD79A|LAT|PIK3R1|WIPF1|IGKV2-28|GPR32|MUCL1|INPP5D|PLCG2|…	immune response-activating cell surface receptor signaling pathway	342	ENR	IMMUNE RESPONSE-ACTIVATING CELL SURFACE RECEPTOR SIGNALING PATHWAY%GOBP%GO:0002429	-2.0143	0	IMMUNE RESPONSE-ACTIVATING CELL SURFACE RECEPTOR SIGNALING PATHWAY%GOBP%GO:0002429	FALSE	IMMUNE RESPONSE-ACTIVATING CELL SURFACE RECEPTOR SIGNALING PATHWAY%GOBP%GO:0002429
195	-1	-0.658	0.0009	STRIATED MUSCLE CONTRACTION%REACTOME%R-HSA-390522.1	0.052	TPM4|TPM1|TCAP|MYH6|TPM3|TPM2|MYL4|MYL1|MYL3|MYH3|TNNI1|MYH8|MYL2|TTN|TNNI2|TMOD1|MYBPC1|ACTN3|ACTN2|MYBPC2|TNNI3|TMOD4|TMOD3|TMOD2|NEB|VIM|MYBPC3|TNNC1|DES|TNNC2|TNNT1|TNNT2|TNNT3|DMD	Striated Muscle Contraction	34	ENR	STRIATED MUSCLE CONTRACTION%REACTOME%R-HSA-390522.1	-2.0204	0	STRIATED MUSCLE CONTRACTION%REACTOME%R-HSA-390522.1	FALSE	STRIATED MUSCLE CONTRACTION%REACTOME%R-HSA-390522.1
115	-1	-0.6788	0.0009	POSITIVE REGULATION OF DEPHOSPHORYLATION%GOBP%GO:0035306	0.052	CHP2|ANKLE2|PRKCD|CDCA2|PTBP1|LILRB2|GPLD1|PIN1|IFNG|MAGI2|PPP2R4|MEF2C|SYMPK|PLEK|CD300A|MTMR9|CDH5|SRC|PTPRC|SPPL3|NSMF|PPP1R7|BMP2|HSP90AB1|CNEP1R1|CAMTA1|PPP1R15B|AGTR2|PPP1R15A|PPP2R5A|DLC1|RIPK3|TGFB1|MTOR|SMPD1|DUSP26|PPP1R12A|PPP1R16B|GBA|FCRL3|CD33|PDGFRB|ITGA1|PPP1R14D	positive regulation of dephosphorylation	44	ENR	POSITIVE REGULATION OF DEPHOSPHORYLATION%GOBP%GO:0035306	-2.0215	0	POSITIVE REGULATION OF DEPHOSPHORYLATION%GOBP%GO:0035306	FALSE	POSITIVE REGULATION OF DEPHOSPHORYLATION%GOBP%GO:0035306
308	-1	-0.6225	0.0009	PHOSPHATIDYLINOSITOL METABOLIC PROCESS%GOBP%GO:0046488	0.051	PLEKHA1|PYURF|SOCS3|SOCS1|FAM126B|PLEK|EFR3A|TMEM150A|FAM126A|TTC7B|TTC7A|EFR3B|TMEM246|PI4K2B|MTMR14|RAB14|PTEN|INPPL1|PIK3CD|CWH43|PIK3C2G|PIK3CB|PIK3C2A|PIK3CG|PIK3C2B|PIP4K2A|PIP4K2B|PIP4K2C|SACM1L|OCRL|PDGFRB|PIK3CA|SOCS6|PIK3C3|PLEKHA3|PLCB1|PLEKHA4|SOCS4|PI4K2A|SOCS5|PLEKHA8|TMEM55A|TMEM55B|MTMR3|PIK3R4|SBF1|PIGQ|PIK3R3|PIK3R2|PIK3R1|PIK3R6|LPGAT1|PIK3R5|INPP5B|INPP5F|INPP5D|INPP5J|PLCG2|P…	phosphatidylinositol metabolic process	151	ENR	PHOSPHATIDYLINOSITOL METABOLIC PROCESS%GOBP%GO:0046488	-2.0224	0	PHOSPHATIDYLINOSITOL METABOLIC PROCESS%GOBP%GO:0046488	FALSE	PHOSPHATIDYLINOSITOL METABOLIC PROCESS%GOBP%GO:0046488
299	-1	-0.6007	0.0008	CXCR4-MEDIATED SIGNALING EVENTS%PATHWAY INTERACTION DATABASE NCI-NATURE CURATED DATA%CXCR4-MEDIATED SIGNALING EVENTS	0.045	RAC1|CRK|CXCR4|PRKCZ|GNAI1|RHOA|GNA13|CDC42|GRK6|PAG1|STAT5B|STAT2|LIMK1|SRC|CXCL12|ARR3|PTPRC|PTPN6|PAK1|BCAR1|GNG2|ARRB2|FYN|HLA-DRA|HLA-DRB1|YES1|BAD|PTK2B|PIK3CB|PIK3CG|CD3G|VAV1|CD3E|CD3D|STAT3|ITCH|CD247|CD4|BLK|PLCB3|PIK3CA|MAPKAP1|MMP9|MLST8|PLCB1|CSK|PLCB2|RICTOR|HGS|PIK3R1|PIK3R6|RHOC|RAP1B|STAT1|HCK|PXN|FOXO1|CFL1|GNAZ|GNAI3|PDPK1|JAK2|GNAI2|DNM1|GNAO1|RALB|ADRBK1|GNB2L1|PTPN11|PTK2|MT…	CXCR4-mediated signaling events	83	ENR	CXCR4-MEDIATED SIGNALING EVENTS%PATHWAY INTERACTION DATABASE NCI-NATURE CURATED DATA%CXCR4-MEDIATED SIGNALING EVENTS	-2.0259	0	CXCR4-MEDIATED SIGNALING EVENTS%PATHWAY INTERACTION DATABASE NCI-NATURE CURATED DATA%CXCR4-MEDIATED SIGNALING EVENTS	FALSE	CXCR4-MEDIATED SIGNALING EVENTS%PATHWAY INTERACTION DATABASE NCI-NATURE CURATED DATA%CXCR4-MEDIATED SIGNALING EVENTS
88	-1	-0.6842	0.0009	CREATION OF C4 AND C2 ACTIVATORS%REACTOME%R-HSA-166786.2	0.045	IGKV5-2|MBL2|C1S|C1R|IGKV3-11|C1QB|IGKV2-28|C1QA|COLEC11|COLEC10|IGHG1|IGKV3D-20|IGHG4|C1QC|IGHG2|IGKV1-12|FCN1|CRP|FCN2|FCN3|MASP1|IGKV2D-28|IGKV4-1|IGKV2D-30	Creation of C4 and C2 activators	24	ENR	CREATION OF C4 AND C2 ACTIVATORS%REACTOME%R-HSA-166786.2	-2.0266	0	CREATION OF C4 AND C2 ACTIVATORS%REACTOME%R-HSA-166786.2	FALSE	CREATION OF C4 AND C2 ACTIVATORS%REACTOME%R-HSA-166786.2
251	-1	-0.6424	0.0009	IMMUNOGLOBULIN PRODUCTION%GOBP%GO:0002377	0.044	IGLV1-36|IGLV1-50|HSPD1|TRAV14DV4|POLQ|BATF|IGLV8-61|IGLV3-9|IGKV1-37|PTPRC|IGKV1-27|IGKV2D-29|IGKV2D-26|IGKV2D-24|IGLV4-3|IGLV7-46|TCF3|IGKV2-40|IGKV2-24|IGKV1-12|AICDA|VPREB3|IGKV2D-28|IGKV4-1|MSH2|TRAV9-1|IGKV2D-30|TRAV9-2|SAMHD1|GAPT|IGLV9-49|IGKV3-11|TRAV38-1|IGKV2-28|IGKV3D-20|TRAV40|TRAV18|IGKV6D-41|IGKV6D-21|IGKV3OR2-268|IGKV5-2|IGLV5-37|IGLV5-52|IGLV5-48|CD40LG|IGLV5-45|VPREB1|RNF168|PMS…	immunoglobulin production	98	ENR	IMMUNOGLOBULIN PRODUCTION%GOBP%GO:0002377	-2.0292	0	IMMUNOGLOBULIN PRODUCTION%GOBP%GO:0002377	FALSE	IMMUNOGLOBULIN PRODUCTION%GOBP%GO:0002377
109	-1	-0.67	0.0009	REGULATION OF PROTEIN DEPHOSPHORYLATION%GOBP%GO:0035304	0.043	PRKCD|PPP1R8|PTBP1|NCKAP1L|MAGI2|ARPP19|CDH5|PTPRC|PPP1R2|CAMTA1|CNEP1R1|MASTL|AGTR2|PPP1R15A|PPP2R5A|DLC1|PPP1R12A|NUAK1|TNF|FCRL3|PDGFRB|ROCK1|LGALS3|FKBP1B|ANKLE2|CDCA2|PPP1R1B|LILRB2|PIN1|PPP4R4|ROCK2|PPP2R4|SYMPK|MGAT5|CD300A|STYXL1|BOD1|BOD1L2|SPPL3|ENSA|HSP90B1|PPP1R7|YWHAB|NSMF|CRY2|PPP6R1|PPP1R11|PPP6R3|HSP90AB1|TIPRL|TSC1|PPP1R15B|FKBP1A|HTT|MFHAS1|TGFB1|MTOR|SMPD1|IKBKB|DUSP26|PPP6R2|B…	regulation of protein dephosphorylation	69	ENR	REGULATION OF PROTEIN DEPHOSPHORYLATION%GOBP%GO:0035304	-2.0305	0	REGULATION OF PROTEIN DEPHOSPHORYLATION%GOBP%GO:0035304	FALSE	REGULATION OF PROTEIN DEPHOSPHORYLATION%GOBP%GO:0035304
242	-1	-0.6207	0.0009	COMPLEMENT ACTIVATION%GOBP%GO:0006956	0.043	IGHV4-28|MBL2|CLU|APCS|CFP|C8B|C1QB|C1QA|IGHA1|IGHE|IGHG1|CFH|IGHG4|IGHG2|IGKV1-12|IGKV2D-28|IGKV4-1|IGKV2D-30|IGHV7-81|IGHV1OR21-1|IGKV3-11|IGLL1|IGHV1-18|IGHV3OR15-7|IGHV3OR16-8|IGHV1OR15-1|IGKV2-28|IGHV1OR15-9|RGCC|COLEC11|IGHV2OR16-5|COLEC10|IGKV3D-20|C1QC|IGHV1-69-2|C4B_2|CFHR1|IGHV3-20|IGHV3-21|FCN1|CFHR5|FCN2|FCN3|IGHV3-35|IGHV3-38|IGHV4-4|IGHV3-15|IGHV3-16|IGKV5-2|CFD|C1S|C1R|C8A|IGHV1-45…	complement activation	85	ENR	COMPLEMENT ACTIVATION%GOBP%GO:0006956	-2.0309	0	COMPLEMENT ACTIVATION%GOBP%GO:0006956	FALSE	COMPLEMENT ACTIVATION%GOBP%GO:0006956
89	-1	-0.587	0.0008	PHOSPHOLIPASE C-ACTIVATING G PROTEIN-COUPLED RECEPTOR SIGNALING PATHWAY%GOBP%GO:0007200	0.037	AGTR1|C5AR1|PTH1R|HRH1|AGT|NMUR1|HOMER1|DRD5|CX3CR1|GPR65|GRM5|P2RY1|F2R|OPRD1|TRHR|P2RY12|LTB4R|P2RY10|GPR17|C3AR1|P2RY6|CXCR2|CMKLR1|GPR18|OR5T1|ACTN2|PLCE1|F2RL2|GRPR|LPAR1|VIP|GALR2|PTGER3|F2RL3|ADRA1B|P2RY4|GPR4|CALCA|ADRA1D|LPAR4|GPR33|ANO1|DRD3|GNA14|GPR20|GPR157|GPR32|C5AR2|OPRL1|NMBR|P2RY8|CCKAR|MC3R|HTR2B|OPRM1|HTR2C|OPRK1|HTR2A|LPAR6|P2RY11|CHRM1|GNA15|NMUR2|GNA11|FPR1|GRM1|DRD1|FPR3|F…	phospholipase C-activating G protein-coupled receptor signaling pathway	86	ENR	PHOSPHOLIPASE C-ACTIVATING G PROTEIN-COUPLED RECEPTOR SIGNALING PATHWAY%GOBP%GO:0007200	-2.0394	0	PHOSPHOLIPASE C-ACTIVATING G PROTEIN-COUPLED RECEPTOR SIGNALING PATHWAY%GOBP%GO:0007200	FALSE	PHOSPHOLIPASE C-ACTIVATING G PROTEIN-COUPLED RECEPTOR SIGNALING PATHWAY%GOBP%GO:0007200
159	-1	-0.6421	0.0007	GENERATION OF SECOND MESSENGER MOLECULES%REACTOME DATABASE ID RELEASE 72%202433	0.035	LCP2|WAS|ENAH|PAK2|LAT|FYB|PLCG2|CD101|TRAV19|PLCG1|PAK1|ZAP70|ITK|GRAP2|HLA-DRA|HLA-DRB1|HLA-DQA2|HLA-DRB5|NCK1|HLA-DQA1|HLA-DRB4|HLA-DPB1|CD3G|CD3E|HLA-DRB3|CD3D|PAK3|HLA-DPA1|EVL|CD4|HLA-DQB2|HLA-DQB1|VASP|LCK	Generation of second messenger molecules	34	ENR	GENERATION OF SECOND MESSENGER MOLECULES%REACTOME DATABASE ID RELEASE 72%202433	-2.0428	0	GENERATION OF SECOND MESSENGER MOLECULES%REACTOME DATABASE ID RELEASE 72%202433	FALSE	GENERATION OF SECOND MESSENGER MOLECULES%REACTOME DATABASE ID RELEASE 72%202433
257	-1	-0.6068	0.0007	REGULATION OF B CELL PROLIFERATION%GOBP%GO:0030888	0.034	SASH3|BST1|NFATC2|CHRNB2|TIRAP|MIF|NCKAP1L|MEF2C|CLCF1|CD320|TNFRSF4|VAV3|CD300A|IL4|TNFRSF21|PTPRC|TNFRSF13C|IL10|ATM|IL2|IKZF3|IL21|FCGR2B|CTLA4|IL7|BCL2|CD74|TNFSF13B|MNDA|RC3H1|TFRC|GPR183|LYN|TYROBP|TNFRSF13B|TLR9|CD38|IRS2|CD81|FCRL3|MZB1|AHR|CD22	regulation of B cell proliferation	43	ENR	REGULATION OF B CELL PROLIFERATION%GOBP%GO:0030888	-2.0439	0	REGULATION OF B CELL PROLIFERATION%GOBP%GO:0030888	FALSE	REGULATION OF B CELL PROLIFERATION%GOBP%GO:0030888
267	-1	-0.6499	0.0008	PID_CD8_TCR_ DOWNSTREAM_ PATHWAY%MSIGDB_ C2%PID_CD8_TCR_ DOWNSTREAM_ PATHWAY	0.034	IFNA2|PRKCA|PRF1|IFNA8|HRAS|FOSL1|TNFRSF4|STAT4|TNFRSF18|NFATC3|EGR4|NRAS|PPP3CA|PPP3CB|CD8A|KRAS|MAPK1|NFATC1|CD8B|MAP2K2|EGR1|CD3G|CD3E|CD3D|MAPK3|FASLG|CD247|IFNA14|PRKCQ|IFNAR1|IFNA16|IFNAR2|PRKCE|IFNA17|TNFRSF9|TNF|RAF1|PRKCB|HLA-A|B2M|EOMES|PPP3R1|NFATC2|GZMB|ELK1|MAPK9|PTPN7|IFNA10|IFNG|MAPK8|BRAF|IFNA21|IL2|IL2RA|IL2RB|JUN|FOS|IL2RG|MAP2K1|JUNB|IFNA5|IFNA4|IFNA7|IFNA6|IFNA1	PID_CD8_TCR_DOWNSTREAM_PATHWAY	65	ENR	PID_CD8_TCR_DOWNSTREAM_PATHWAY%MSIGDB_C2%PID_CD8_TCR_DOWNSTREAM_PATHWAY	-2.0449	0	PID_CD8_TCR_DOWNSTREAM_PATHWAY%MSIGDB_C2%PID_CD8_TCR_DOWNSTREAM_PATHWAY	FALSE	PID_CD8_TCR_DOWNSTREAM_PATHWAY%MSIGDB_C2%PID_CD8_TCR_DOWNSTREAM_PATHWAY
154	-1	-0.5669	0.0007	REGULATION OF B CELL ACTIVATION%GOBP%GO:0050864	0.03	SH3KBP1|XBP1|NCKAP1L|INHBA|TNFRSF4|VAV3|NOD2|IL4|PTPRC|IL6|IL7|PARP3|BANK1|IGHA1|IGHE|MNDA|TFRC|IGHG1|IGHG4|IGHG2|CD38|CD81|SAMSN1|AHR|ZFP36L2|CD22|BST1|IGHV7-81|NFATC2|IGHV1OR21-1|IGHV1-18|IGLL1|IGHV3OR15-7|IGHV3OR16-8|IGHV1OR15-1|IGHV1OR15-9|IGHV2OR16-5|CD300A|MMP14|IGHV1-69-2|IGHV3-20|IGHV3-21|IGHV3-35|IGHV3-38|TNFRSF13C|SLA2|IGHV4-4|IGHV3-15|IGHV3-16|FCGR2B|TNFAIP3|IGHV1-45|IGHV4OR15-8|TNFSF1…	regulation of B cell activation	124	ENR	REGULATION OF B CELL ACTIVATION%GOBP%GO:0050864	-2.0517	0	REGULATION OF B CELL ACTIVATION%GOBP%GO:0050864	FALSE	REGULATION OF B CELL ACTIVATION%GOBP%GO:0050864
168	-1	-0.5484	0.0006	REGULATION OF MONONUCLEAR CELL PROLIFERATION%GOBP%GO:0032944	0.026	SDC4|TWSG1|IHH|NCKAP1L|VSIG4|FOXP3|SHH|TNFRSF4|VAV3|VCAM1|DLG5|XCL1|BMP4|IL4|PTPRC|MAPK8IP1|IL6|ZNF335|HLA-G|IL7|IDO1|HLA-E|PRNP|NCK1|HLA-DMB|FGF10|CD3E|RIPK3|MNDA|TFRC|CRTAM|GLMN|PYCARD|CD274|IRF1|CD38|CD81|AHR|SCRIB|CD22|HLA-A|LGALS3|PRKAR1A|BST1|NFATC2|SH3RF1|LILRB2|PDCD1LG2|IL12B|IL12A|LGALS9|GPNMB|CD300A|ZBTB7B|IL6ST|LEP|IL23A|CSF1|TNFRSF13C|EBI3|CCR2|CD46|ANXA1|FCGR2B|TNFSF18|CD40LG|HMGB1|I…	regulation of mononuclear cell proliferation	157	ENR	REGULATION OF MONONUCLEAR CELL PROLIFERATION%GOBP%GO:0032944	-2.0609	0	REGULATION OF MONONUCLEAR CELL PROLIFERATION%GOBP%GO:0032944	FALSE	REGULATION OF MONONUCLEAR CELL PROLIFERATION%GOBP%GO:0032944
76	-1	-0.5413	0.0006	REGULATION OF LEUKOCYTE PROLIFERATION%GOBP%GO:0070663	0.025	SDC4|GSTP1|TWSG1|IHH|NCKAP1L|VSIG4|FOXP3|SHH|TNFRSF4|VAV3|VCAM1|DLG5|XCL1|BMP4|IL4|PTPRC|MAPK8IP1|IL6|ZNF335|HLA-G|IL7|IDO1|HLA-E|PRNP|NCK1|HLA-DMB|FGF10|CD3E|RIPK3|MNDA|TFRC|CRTAM|GLMN|PYCARD|CD274|IRF1|CD38|CD81|AHR|SCRIB|CD22|HLA-A|LGALS3|PRKAR1A|BST1|NFATC2|SH3RF1|GREM1|LILRB2|PDCD1LG2|IL12B|IL12A|LGALS9|GPNMB|HHEX|CD300A|ZBTB7B|IL6ST|LEP|IL23A|CSF1|TNFRSF13C|EBI3|CCR2|CD46|ANXA1|FCGR2B|TNFSF…	regulation of leukocyte proliferation	165	ENR	REGULATION OF LEUKOCYTE PROLIFERATION%GOBP%GO:0070663	-2.0621	0	REGULATION OF LEUKOCYTE PROLIFERATION%GOBP%GO:0070663	FALSE	REGULATION OF LEUKOCYTE PROLIFERATION%GOBP%GO:0070663
289	-1	-0.6379	0.0006	STRIATED MUSCLE CONTRACTION PATHWAY%WIKIPATHWAYS_20200310%WP383%HOMO SAPIENS	0.024	TPM4|MYL9|TCAP|TPM1|MYH6|TPM3|TPM2|ACTA1|MYL4|MYL1|MYL3|MYH3|TNNI1|MYH8|ACTA2|ACTN4|MYL2|TTN|TNNI2|TMOD1|MYBPC1|ACTN3|MYBPC2|ACTG1|ACTN2|MYOM1|TNNI3|ACTC1|NEB|VIM|MYBPC3|TNNC1|DES|TNNC2|TNNT1|TNNT2|TNNT3|DMD	Striated Muscle Contraction Pathway	38	ENR	STRIATED MUSCLE CONTRACTION PATHWAY%WIKIPATHWAYS_20200310%WP383%HOMO SAPIENS	-2.0639	0	STRIATED MUSCLE CONTRACTION PATHWAY%WIKIPATHWAYS_20200310%WP383%HOMO SAPIENS	FALSE	STRIATED MUSCLE CONTRACTION PATHWAY%WIKIPATHWAYS_20200310%WP383%HOMO SAPIENS
164	-1	-0.6499	0.0006	DOWNSTREAM SIGNALING IN NAIVE CD8+ T CELLS%PATHWAY INTERACTION DATABASE NCI-NATURE CURATED DATA%DOWNSTREAM SIGNALING IN NAIVE CD8+ T CELLS	0.024	CALM3|CALM1|CALM2|IFNA2|PRKCA|PRF1|IFNA8|FOSL1|HRAS|STAT4|TNFRSF4|TNFRSF18|NFATC3|EGR4|NRAS|CD8A|KRAS|CD8B|NFATC1|MAPK1|MAP2K2|EGR1|CD3G|CD3E|CD3D|MAPK3|IFNA13|FASLG|CD247|IFNA14|PRKCQ|IFNAR1|IFNAR2|IFNA16|PRKCE|IFNA17|TNFRSF9|TNF|PRKCB|RAF1|HLA-A|B2M|EOMES|GZMB|NFATC2|ELK1|PTPN7|MAPK9|IFNA10|IFNG|MAPK8|BRAF|IFNA21|IL2|IL2RA|IL2RB|JUN|IL2RG|FOS|MAP2K1|JUNB|IFNA5|IFNA4|IFNA7|IFNA6|IFNA1	Downstream signaling in naive CD8+ T cells	66	ENR	DOWNSTREAM SIGNALING IN NAIVE CD8+ T CELLS%PATHWAY INTERACTION DATABASE NCI-NATURE CURATED DATA%DOWNSTREAM SIGNALING IN NAIVE CD8+ T CELLS	-2.0652	0	DOWNSTREAM SIGNALING IN NAIVE CD8+ T CELLS%PATHWAY INTERACTION DATABASE NCI-NATURE CURATED DATA%DOWNSTREAM SIGNALING IN NAIVE CD8+ T CELLS	FALSE	DOWNSTREAM SIGNALING IN NAIVE CD8+ T CELLS%PATHWAY INTERACTION DATABASE NCI-NATURE CURATED DATA%DOWNSTREAM SIGNALING IN NAIVE CD8+ T CELLS
211	-1	-0.672	0.0006	DOWNSTREAM TCR SIGNALING%REACTOME%R-HSA-202424.3	0.023	MALT1|PSMD6|PSMD7|PSMD2|PSMD4|PSMD3|UBE2N|UBE2V1|PSMD1|CDC34|PTEN|PSMD9|PIK3CB|HLA-DQA1|CD3G|CARD11|IKBKG|CD3E|CD3D|PRKCQ|PSMB5|PSMC3|PSMC1|PSMD11|PSMC2|PSMD14|TRAT1|PSMA7|PIK3CA|PSMD8|PSMB6|PSMB7|PSMB4|PSMB10|PSMB2|PSMB3|PSMB1|PSMA5|FBXW11|PSMA6|PSMC6|PSMA4|PIK3R2|PSMA1|PIK3R1|PSMC4|PSMA2|UBB|INPP5D|PSMD12|PSMD13|PSMB8|TAB2|PDPK1|PSMB9|TRAF6|SKP1|TRAV19|BCL10|PSME3|CUL1|RELA|HLA-DRA|HLA-DRB1|CD4…	Downstream TCR signaling	97	ENR	DOWNSTREAM TCR SIGNALING%REACTOME%R-HSA-202424.3	-2.0669	0	DOWNSTREAM TCR SIGNALING%REACTOME%R-HSA-202424.3	FALSE	DOWNSTREAM TCR SIGNALING%REACTOME%R-HSA-202424.3
271	-1	-0.649	0.0006	T-CELL ANTIGEN RECEPTOR (TCR) PATHWAY DURING STAPHYLOCOCCUS AUREUS INFECTION%WIKIPATHWAYS_20200310%WP3863%HOMO SAPIENS	0.021	LCP2|CALM3|CALM1|CALM2|CBL|MALT1|MAP2K7|IL4|PTPRC|BCL10|PTPN6|PAK1|ITK|IL10|IL5|FYN|RRAS|CD8A|MAP3K14|NCK1|MAP2K2|CARD11|IKBKG|CD3D|MAPK3|PRKCQ|CD28|CD4|SOS1|CDK4|TNF|PIK3CA|RAF1|MAP3K8|NFATC2|MAPK9|IFNG|PDCD1|LAT|DLG1|PLCG1|NFKB1|ZAP70|GRAP2|IL2|CTLA4|ICOS|JUN|CD40LG|FOS|CHP1|IKBKB|GRB2|CSF2|MAP2K1|AHSA1|CHUK|GSK3B|MAP3K7|NFKBIA|LCK|PDK1|AKT1	T-Cell antigen Receptor (TCR) pathway during Staphylococcus aureus infection	63	ENR	T-CELL ANTIGEN RECEPTOR (TCR) PATHWAY DURING STAPHYLOCOCCUS AUREUS INFECTION%WIKIPATHWAYS_20200310%WP3863%HOMO SAPIENS	-2.0701	0	T-CELL ANTIGEN RECEPTOR (TCR) PATHWAY DURING STAPHYLOCOCCUS AUREUS INFECTION%WIKIPATHWAYS_20200310%WP3863%HOMO SAPIENS	FALSE	T-CELL ANTIGEN RECEPTOR (TCR) PATHWAY DURING STAPHYLOCOCCUS AUREUS INFECTION%WIKIPATHWAYS_20200310%WP3863%HOMO SAPIENS
110	-1	-0.5484	0.0004	REGULATION OF LYMPHOCYTE PROLIFERATION%GOBP%GO:0050670	0.016	SDC4|TWSG1|IHH|NCKAP1L|VSIG4|FOXP3|SHH|TNFRSF4|VAV3|VCAM1|DLG5|XCL1|BMP4|IL4|PTPRC|MAPK8IP1|IL6|ZNF335|HLA-G|IL7|IDO1|HLA-E|PRNP|NCK1|HLA-DMB|FGF10|CD3E|RIPK3|MNDA|TFRC|CRTAM|GLMN|PYCARD|CD274|IRF1|CD38|CD81|AHR|SCRIB|CD22|HLA-A|LGALS3|PRKAR1A|BST1|NFATC2|SH3RF1|LILRB2|PDCD1LG2|IL12B|IL12A|LGALS9|GPNMB|CD300A|ZBTB7B|IL6ST|LEP|IL23A|TNFRSF13C|EBI3|CCR2|CD46|ANXA1|FCGR2B|TNFSF18|CD40LG|HMGB1|IGF2|I…	regulation of lymphocyte proliferation	155	ENR	REGULATION OF LYMPHOCYTE PROLIFERATION%GOBP%GO:0050670	-2.0854	0	REGULATION OF LYMPHOCYTE PROLIFERATION%GOBP%GO:0050670	FALSE	REGULATION OF LYMPHOCYTE PROLIFERATION%GOBP%GO:0050670
112	-1	-0.6482	0.0004	LEISHMANIA PHAGOCYTOSIS%REACTOME DATABASE ID RELEASE 72%9664417	0.015	WASF3|RAC1|CRK|WAS|MYH2|NCKAP1L|WASL|CDC42|VAV3|WIPF2|WIPF3|NCKIPSD|ABL1|BTK|FYN|WASF1|YES1|NCK1|MAPK1|MYO9B|ELMO1|CD3G|VAV1|MAPK3|ACTR3|IGHG1|ACTR2|IGHG4|BRK1|IGHG2|IGKV1-12|WASF2|ARPC1B|ARPC1A|IGKV2D-28|ARPC4|IGKV4-1|ARPC5|ARPC2|ARPC3|IGKV2D-30|IGKV3-11|ELMO2|BAIAP2|WIPF1|IGKV2-28|FCGR3A|CYFIP2|IGKV3D-20|NCKAP1|ACTB|MYO5A|MYO10|HCK|IGKV5-2|MYH9|DOCK1|ACTG1|PTK2|MYO1C|LYN|SYK|ABI1|FGR|VAV2|ABI2|…	Leishmania phagocytosis	67	ENR	LEISHMANIA PHAGOCYTOSIS%REACTOME DATABASE ID RELEASE 72%9664417	-2.0859	0	LEISHMANIA PHAGOCYTOSIS%REACTOME DATABASE ID RELEASE 72%9664417	FALSE	LEISHMANIA PHAGOCYTOSIS%REACTOME DATABASE ID RELEASE 72%9664417
220	-1	-0.6482	0.0004	FCGR3A-MEDIATED PHAGOCYTOSIS%REACTOME%R-HSA-9664422.1	0.015	WASF3|RAC1|CRK|WAS|MYH2|NCKAP1L|WASL|CDC42|VAV3|WIPF2|WIPF3|NCKIPSD|ABL1|BTK|FYN|WASF1|YES1|NCK1|MAPK1|MYO9B|ELMO1|CD3G|VAV1|MAPK3|ACTR3|IGHG1|ACTR2|IGHG4|BRK1|IGHG2|IGKV1-12|WASF2|ARPC1B|ARPC1A|IGKV2D-28|ARPC4|IGKV4-1|ARPC5|ARPC2|ARPC3|IGKV2D-30|IGKV3-11|ELMO2|BAIAP2|WIPF1|IGKV2-28|FCGR3A|CYFIP2|IGKV3D-20|NCKAP1|ACTB|MYO5A|MYO10|HCK|IGKV5-2|MYH9|DOCK1|ACTG1|PTK2|MYO1C|LYN|SYK|ABI1|FGR|VAV2|ABI2|…	FCGR3A-mediated phagocytosis	67	ENR	FCGR3A-MEDIATED PHAGOCYTOSIS%REACTOME%R-HSA-9664422.1	-2.0861	0	FCGR3A-MEDIATED PHAGOCYTOSIS%REACTOME%R-HSA-9664422.1	FALSE	FCGR3A-MEDIATED PHAGOCYTOSIS%REACTOME%R-HSA-9664422.1
65	-1	-0.6769	0.0004	B CELL ACTIVATION%REACTOME%R-HSA-983705.1	0.015	SH3KBP1|HRAS|MALT1|PSMD6|PSMD7|PSMD2|PTPN6|NFKBIB|PSMD4|PSMD3|PSMD1|FYN|NRAS|ORAI2|PIK3CD|PSMD9|NCK1|STIM1|ORAI1|CARD11|VAV1|IKBKG|PIK3AP1|PSMB5|IGKV1-12|BLK|PSMC3|PSMC1|PSMD11|PSMC2|PSMD14|IGKV2D-28|IGKV4-1|PRKCB|PSMA7|PSMD8|CD22|IGKV2D-30|PSMB6|PSMB7|PPP3R1|PSMB4|PSMB10|PSMB2|NFATC2|PSMB3|IGKV3-11|PSMB1|PSMA5|FBXW11|PSMA6|PSMC6|CD79B|DAPP1|PSMA4|CD79A|PSMA1|PIK3R1|PSMC4|PSMA2|IGKV2-28|UBB|PSMD1…	B Cell Activation	115	ENR	B CELL ACTIVATION%REACTOME%R-HSA-983705.1	-2.0867	0	B CELL ACTIVATION%REACTOME%R-HSA-983705.1	FALSE	B CELL ACTIVATION%REACTOME%R-HSA-983705.1
307	-1	-0.6482	0.0004	PARASITE INFECTION%REACTOME%R-HSA-9664407.1	0.014	WASF3|RAC1|CRK|WAS|MYH2|NCKAP1L|WASL|CDC42|VAV3|WIPF2|WIPF3|NCKIPSD|ABL1|BTK|FYN|WASF1|YES1|NCK1|MAPK1|MYO9B|ELMO1|CD3G|VAV1|MAPK3|ACTR3|IGHG1|ACTR2|IGHG4|BRK1|IGHG2|IGKV1-12|WASF2|ARPC1B|ARPC1A|IGKV2D-28|ARPC4|IGKV4-1|ARPC5|ARPC2|ARPC3|IGKV2D-30|IGKV3-11|ELMO2|BAIAP2|WIPF1|IGKV2-28|FCGR3A|CYFIP2|IGKV3D-20|NCKAP1|ACTB|MYO5A|MYO10|HCK|IGKV5-2|MYH9|DOCK1|ACTG1|PTK2|MYO1C|LYN|SYK|ABI1|FGR|VAV2|ABI2|…	Parasite infection	67	ENR	PARASITE INFECTION%REACTOME%R-HSA-9664407.1	-2.0914	0	PARASITE INFECTION%REACTOME%R-HSA-9664407.1	FALSE	PARASITE INFECTION%REACTOME%R-HSA-9664407.1
146	-1	-0.6436	0.0004	REGULATION OF CALCIUM ION TRANSMEMBRANE TRANSPORTER ACTIVITY%GOBP%GO:1901019	0.013	HAP1|CRACR2A|GSTO1|CAV3|PDE4B|C19ORF26|DRD4|PRKACA|CACNA2D1|NPPA|GNB5|CACNB3|CACNB4|P2RY6|STIM1|GBAS|OR5T1|HRC|FMR1|SEPN1|AKAP6|ATP2A1|PDE4D|TRDN|ANK2|ATP1A2|DMD|SRI|STIM2|TMEM110|FKBP1B|JSRP1|SLN|CLIC2|DRD3|C4ORF3|ATP1B1|JPH1|JPH4|CAMK2D|JPH2|JPH3|RYR2|SLC9A1|PLN|CASQ2|STAC|HPCA|CASQ1|THADA|OR56A5|FKBP1A|AHNAK|HTT|ADRA2A|NOS1|OR56A4|DRD2|OR56A1|YWHAE|GPR35|CACNB1|TLR9|NOS1AP|OR13F1|CACNB2|PKD2|C…	regulation of calcium ion transmembrane transporter activity	72	ENR	REGULATION OF CALCIUM ION TRANSMEMBRANE TRANSPORTER ACTIVITY%GOBP%GO:1901019	-2.0986	0	REGULATION OF CALCIUM ION TRANSMEMBRANE TRANSPORTER ACTIVITY%GOBP%GO:1901019	FALSE	REGULATION OF CALCIUM ION TRANSMEMBRANE TRANSPORTER ACTIVITY%GOBP%GO:1901019
276	-1	-0.5768	0.0001	ADAPTIVE IMMUNE RESPONSE%GOBP%GO:0002250	0.004	HSPD1|EMP2|APCS|BATF|IL4|IL6|ITK|HLA-G|CD8A|HLA-E|PIK3CD|PIK3CG|IL18BP|STAT3|IGHA1|IGHE|CADM1|IGHG1|IGHG4|CRTAM|BACH2|RFTN1|IGHG2|IGKV1-12|IGKV2D-28|TXK|IGKV4-1|CD81|MSH2|IGKV2D-30|HLA-A|ADAM17|GAPT|IGHV7-81|IGHV1OR21-1|IGKV3-11|JCHAIN|IGHV1-18|IGLL1|IFNG|IGHV3OR15-7|IFNE|IL12B|IFNK|IGHV3OR16-8|IGHV1OR15-1|TLR8|IGHV1OR15-9|IGKV2-28|RAG1|IGHV2OR16-5|IGKV3D-20|IGHV1-69-2|TNFRSF11A|IGHV3-20|IGHV3-21…	adaptive immune response	159	ENR	ADAPTIVE IMMUNE RESPONSE%GOBP%GO:0002250	-2.1647	0	ADAPTIVE IMMUNE RESPONSE%GOBP%GO:0002250	FALSE	ADAPTIVE IMMUNE RESPONSE%GOBP%GO:0002250
68	-1	-0.6001	0.0001	ADAPTIVE IMMUNE RESPONSE BASED ON SOMATIC RECOMBINATION OF IMMUNE RECEPTORS BUILT FROM IMMUNOGLOBULIN SUPERFAMILY DOMAINS%GOBP%GO:0002460	0.004	HSPD1|EMP2|APCS|BATF|IL4|IL6|HLA-G|CD8A|IL18BP|STAT3|IGHA1|IGHE|CADM1|IGHG1|IGHG4|CRTAM|BACH2|RFTN1|IGHG2|IGKV1-12|IGKV2D-28|IGKV4-1|CD81|MSH2|IGKV2D-30|HLA-A|ADAM17|GAPT|IGHV7-81|IGHV1OR21-1|IGKV3-11|IGHV1-18|IGLL1|IGHV3OR15-7|IL12B|IGHV3OR16-8|IGHV1OR15-1|TLR8|IGHV1OR15-9|IGKV2-28|IGHV2OR16-5|IGKV3D-20|IGHV1-69-2|IGHV3-20|IGHV3-21|IGHV3-35|IGHV3-38|IRF4|SLA2|IGHV4-4|IGHV3-15|EBI3|IGHV3-16|CD46|…	adaptive immune response based on somatic recombination of immune receptors built from immunoglobulin superfamily domains	123	ENR	ADAPTIVE IMMUNE RESPONSE BASED ON SOMATIC RECOMBINATION OF IMMUNE RECEPTORS BUILT FROM IMMUNOGLOBULIN SUPERFAMILY DOMAINS%GOBP%GO:0002460	-2.1795	0	ADAPTIVE IMMUNE RESPONSE BASED ON SOMATIC RECOMBINATION OF IMMUNE RECEPTORS BUILT FROM IMMUNOGLOBULIN SUPERFAMILY DOMAINS%GOBP%GO:0002460	FALSE	ADAPTIVE IMMUNE RESPONSE BASED ON SOMATIC RECOMBINATION OF IMMUNE RECEPTORS BUILT FROM IMMUNOGLOBULIN SUPERFAMILY DOMAINS%GOBP%GO:0002460
72	-1	-0.7385	0	COMPLEMENT ACTIVATION, CLASSICAL PATHWAY%GOBP%GO:0006958	0.001	IGHV4-28|APCS|C1QB|C1QA|IGHA1|IGHE|IGHG1|IGHG4|IGHG2|IGKV1-12|IGKV2D-28|IGKV4-1|IGKV2D-30|IGHV7-81|IGHV1OR21-1|IGKV3-11|IGLL1|IGHV1-18|IGHV3OR15-7|IGHV3OR16-8|IGHV1OR15-1|IGKV2-28|IGHV1OR15-9|IGHV2OR16-5|IGKV3D-20|C1QC|IGHV1-69-2|IGHV3-20|IGHV3-21|IGHV3-35|IGHV3-38|IGHV4-4|IGHV3-15|IGHV3-16|IGKV5-2|C1S|C1R|IGHV1-45|IGHV4OR15-8|IGHV1-58|IGHV2-26|IGHV6-1|IGHV1-24|IGLL5|IGHV5-51|IGHV4-61|IGHV3OR16-1…	complement activation, classical pathway	59	ENR	COMPLEMENT ACTIVATION, CLASSICAL PATHWAY%GOBP%GO:0006958	-2.2173	0	COMPLEMENT ACTIVATION, CLASSICAL PATHWAY%GOBP%GO:0006958	FALSE	COMPLEMENT ACTIVATION, CLASSICAL PATHWAY%GOBP%GO:0006958
62	-1	-0.7086	0	MUSCLE FILAMENT SLIDING%GOBP%GO:0030049	0.001	TPM4|TCAP|TPM1|MYH6|MYH2|TPM3|TPM2|ACTA1|MYL4|MYL1|MYL3|MYH3|TNNI1|MYH8|MYH4|MYH7|MYL2|TNNI2|TTN|TMOD1|MYBPC1|ACTN3|MYBPC2|ACTN2|ACTC1|TNNI3|MYL6B|NEB|VIM|MYBPC3|MYL6|TNNC1|DES|TNNC2|TNNT1|TNNT2|TNNT3|DMD	muscle filament sliding	38	ENR	MUSCLE FILAMENT SLIDING%GOBP%GO:0030049	-2.2253	0	MUSCLE FILAMENT SLIDING%GOBP%GO:0030049	FALSE	MUSCLE FILAMENT SLIDING%GOBP%GO:0030049
248	-1	-0.7086	0	ACTIN-MYOSIN FILAMENT SLIDING%GOBP%GO:0033275	0.001	TPM4|TCAP|TPM1|MYH6|MYH2|TPM3|TPM2|ACTA1|MYL4|MYL1|MYL3|MYH3|TNNI1|MYH8|MYH4|MYH7|MYL2|TNNI2|TTN|TMOD1|MYBPC1|ACTN3|MYBPC2|ACTN2|ACTC1|TNNI3|MYL6B|NEB|VIM|MYBPC3|MYL6|TNNC1|DES|TNNC2|TNNT1|TNNT2|TNNT3|DMD	actin-myosin filament sliding	38	ENR	ACTIN-MYOSIN FILAMENT SLIDING%GOBP%GO:0033275	-2.2258	0	ACTIN-MYOSIN FILAMENT SLIDING%GOBP%GO:0033275	FALSE	ACTIN-MYOSIN FILAMENT SLIDING%GOBP%GO:0033275
225	-1	-0.681	0	B CELL RECEPTOR SIGNALING PATHWAY%GOBP%GO:0050853	0	IGHV4-28|PLEKHA1|NCKAP1L|MEF2C|VAV3|PTPRC|BCAR1|ITK|BTK|BCL2|PIK3CD|MS4A1|IGHA1|MNDA|IGHE|IGHG1|IGHG4|IGHG2|RFTN1|BLK|CD38|PRKCB|IGHV7-81|CD19|NFATC2|IGHV1OR21-1|IGLL1|CD79B|IGHV1-18|CD79A|IGHV3OR15-7|IGHV3OR16-8|IGHV1OR15-1|IGHV1OR15-9|IGHV2OR16-5|PLCG2|IGHV1-69-2|BAX|IGHV3-20|IGHV3-21|IGHV3-35|TEC|IGHV3-38|IGHV4-4|LAT2|LIME1|IGHV3-15|IGHV3-16|CTLA4|IGHV1-45|IGHV4OR15-8|IGHV1-58|IGHV2-26|IGHV6-1…	B cell receptor signaling pathway	72	ENR	B CELL RECEPTOR SIGNALING PATHWAY%GOBP%GO:0050853	-2.2624	0	B CELL RECEPTOR SIGNALING PATHWAY%GOBP%GO:0050853	FALSE	B CELL RECEPTOR SIGNALING PATHWAY%GOBP%GO:0050853
169	-1	-0.6699	0	B CELL MEDIATED IMMUNITY%GOBP%GO:0019724	0	CD70|IGHV4-28|HSPD1|APCS|BATF|CCR6|ZP3|HLA-G|HLA-DRB1|FCER1G|C1QB|C1QA|IGHA1|IGHE|IGHG1|IGHG4|LIG4|IGHG2|IGKV1-12|IGKV2D-28|IGKV4-1|CD81|MSH2|IGKV2D-30|GAPT|IGHV7-81|CD19|IGHV1OR21-1|IGKV3-11|IGLL1|IGHV1-18|IGHV3OR15-7|IGHV3OR16-8|TLR8|IGHV1OR15-1|IGKV2-28|IGHV1OR15-9|IGHV2OR16-5|IGKV3D-20|C1QC|IGHV1-69-2|RNF8|IGHV3-20|IGHV3-21|IGHV3-35|IGHV3-38|SLA2|IGHV4-4|IGHV3-15|EXOSC6|IGHV3-16|FCGR2B|EXOSC3…	B cell mediated immunity	84	ENR	B CELL MEDIATED IMMUNITY%GOBP%GO:0019724	-2.2685	0	B CELL MEDIATED IMMUNITY%GOBP%GO:0019724	FALSE	B CELL MEDIATED IMMUNITY%GOBP%GO:0019724
247	-1	-0.7594	0	HUMORAL IMMUNE RESPONSE MEDIATED BY CIRCULATING IMMUNOGLOBULIN%GOBP%GO:0002455	0	IGHV4-28|APCS|ZP3|HLA-DRB1|C1QB|C1QA|IGHA1|IGHE|IGHG1|IGHG4|IGHG2|IGKV1-12|IGKV2D-28|IGKV4-1|CD81|IGKV2D-30|IGHV7-81|IGHV1OR21-1|IGKV3-11|IGLL1|IGHV1-18|IGHV3OR15-7|IGHV3OR16-8|IGHV1OR15-1|IGKV2-28|IGHV1OR15-9|IGHV2OR16-5|IGKV3D-20|C1QC|IGHV1-69-2|IGHV3-20|IGHV3-21|IGHV3-35|IGHV3-38|IGHV4-4|IGHV3-15|IGHV3-16|IGKV5-2|C1S|C1R|IGHV1-45|IGHV4OR15-8|IGHV1-58|IGHV2-26|IGHV6-1|IGHV1-24|IGLL5|IGHV5-51|IG…	humoral immune response mediated by circulating immunoglobulin	63	ENR	HUMORAL IMMUNE RESPONSE MEDIATED BY CIRCULATING IMMUNOGLOBULIN%GOBP%GO:0002455	-2.3287	0	HUMORAL IMMUNE RESPONSE MEDIATED BY CIRCULATING IMMUNOGLOBULIN%GOBP%GO:0002455	FALSE	HUMORAL IMMUNE RESPONSE MEDIATED BY CIRCULATING IMMUNOGLOBULIN%GOBP%GO:0002455
138	-1	-0.6903	0	IMMUNOGLOBULIN MEDIATED IMMUNE RESPONSE%GOBP%GO:0016064	0	IGHV4-28|HSPD1|APCS|BATF|CCR6|ZP3|HLA-DRB1|FCER1G|C1QB|C1QA|IGHA1|IGHE|IGHG1|IGHG4|LIG4|IGHG2|IGKV1-12|IGKV2D-28|IGKV4-1|CD81|MSH2|IGKV2D-30|GAPT|IGHV7-81|CD19|IGHV1OR21-1|IGKV3-11|IGLL1|IGHV1-18|IGHV3OR15-7|IGHV3OR16-8|TLR8|IGHV1OR15-1|IGKV2-28|IGHV1OR15-9|IGHV2OR16-5|IGKV3D-20|C1QC|IGHV1-69-2|RNF8|IGHV3-20|IGHV3-21|IGHV3-35|IGHV3-38|IGHV4-4|IGHV3-15|EXOSC6|IGHV3-16|FCGR2B|EXOSC3|IGKV5-2|C1S|C1R…	immunoglobulin mediated immune response	81	ENR	IMMUNOGLOBULIN MEDIATED IMMUNE RESPONSE%GOBP%GO:0016064	-2.3524	0	IMMUNOGLOBULIN MEDIATED IMMUNE RESPONSE%GOBP%GO:0016064	FALSE	IMMUNOGLOBULIN MEDIATED IMMUNE RESPONSE%GOBP%GO:0016064
