# Supplementary material for: Epidermal Growth Factor Is Essential for the Maintenance of Novel Prostate Epithelial Cells Isolated From Patient-Derived Organoids
Source: Front Cell Dev Biol. 2020 Oct 29;8:571677. doi: 10.3389/fcell.2020.571677 (PMC7658326; doi:10.3389/fcell.2020.571677)
Supplement: Supplementary Table 12 — Gene set annotations of the enrichment map presented in Figure 6A corresponding to the tumor AUB-PrC cells vs. tissues identified using Cytoscape 3.7.2 software (EnrichmentMap tool). [file Table_12.XLSX]

## Sheet: Most_Enriched_Pathways_GSEA_Enr
SUID	EnrichmentMap::Colouring (GSEA Raw Data Tumor)	EnrichmentMap::ES (GSEA Raw Data Tumor)	EnrichmentMap::fdr_qvalue (GSEA Raw Data Tumor)	EnrichmentMap::Formatted_name	EnrichmentMap::fwer_qvalue (GSEA Raw Data Tumor)	EnrichmentMap::Genes	EnrichmentMap::GS_DESCR	EnrichmentMap::gs_size	EnrichmentMap::GS_Type	EnrichmentMap::Name	EnrichmentMap::NES (GSEA Raw Data Tumor)	EnrichmentMap::pvalue (GSEA Raw Data Tumor)	name	selected	shared name
310	1	0.5437	0	M PHASE%REACTOME%R-HSA-68886.3	0	TUBB3|TUBB1|TUBB4B|TUBB4A|IST1|PAFAH1B1|PRKCB|SDCCAG8|PSMB8|ENSA|HIST1H2BB|DYNLL1|MAPRE1|SET|DYNC1LI1|DYNC1LI2|DYNC1I2|NEK2|CENPF|HIST1H2BA|NEK7|APITD1|NIPBL|CDK1|PPP2R1A|PPP2CB|TUBB8P12|SPAST|LEMD2|CC2D1B|RPS27|PPP2R1B|PPP2R5E|PPP2R5B|PPP2R5C|PPP2R2D|PSME2|KIF2C|RAB2A|KIF20A|RAB1A|CDCA8|RAB1B|ACTR1A|NCAPG|SMC4|CENPA|NCAPH|AURKB|SMC2|PPP1CC|SGOL1|BUB1|KIF23|PPP2R5D|NDC80|NDEL1|CKAP5|PSMA3|BANF1|I…	M Phase	402	ENR	M PHASE%REACTOME%R-HSA-68886.3	5.814	0	M PHASE%REACTOME%R-HSA-68886.3	FALSE	M PHASE%REACTOME%R-HSA-68886.3
260	1	0.8495	0	KERATINIZATION% GOBP%GO:0031424	0	SPRR2E|SPRR2F|SPRR2G|KLK5|LCE3D|SPRR2A|SPRR2B|SPRR2D|KLK13|KLK14|KLK12|SPRR1A|SPRR1B|LCE1A|CASP14|LIPN|LIPM|LIPK|PRSS8|SPINK6|SPINK5|CERS3|IVL|KRT19|JUP|KRT14|PERP|KRT4|CAPN1|KRT1|CDH3|PCSK6|PKP2|PKP4|SPRR3|PKP3|PKP1|FURIN|CAPNS1|CSTA|DSG2|KRTAP27-1|KRTAP5-10|KRTAP5-11|KRTAP16-1|KRTAP25-1|KRTAP2-4|KRTAP2-3|KRTAP2-2|KRTAP2-1|KRTAP4-4|KRTAP4-3|KRTAP4-2|KRTAP4-1|KRTAP4-9|KRTAP4-8|KRTAP4-7|KRTAP4-6|K…	keratinization	200	ENR	KERATINIZATION%GOBP%GO:0031424	5.7014	0	KERATINIZATION%GOBP%GO:0031424	FALSE	KERATINIZATION%GOBP%GO:0031424
170	1	0.7738	0	KERATINOCYTE DIFFERENTIATION%GOBP%GO:0030216	0	SPRR2E|SPRR2F|SPRR2G|KLK5|LCE3D|SPRR2A|SPRR2B|SPRR2D|KLK13|KLK14|KLK12|SPRR1A|SPRR1B|LCE1A|CASP14|MED1|LIPN|LIPM|LIPK|PRSS8|SPINK6|SPINK5|CERS3|IVL|TXNIP|KRT19|JUP|PIP5K1A|EREG|KRT14|ANXA1|PERP|KRT4|CAPN1|KRT1|AKR1C3|JAG1|CDH3|ACER1|ASAH1|PCSK6|PKP2|ADAM9|PKP4|SPRR3|PKP3|PKP1|FURIN|CAPNS1|CSTA|DSG2|KRTAP27-1|KRTAP5-10|KRTAP5-11|KRTAP16-1|KRTAP25-1|KRTAP2-4|KRTAP2-3|KRTAP2-2|KRTAP2-1|KRTAP4-4|KRTA…	keratinocyte differentiation	221	ENR	KERATINOCYTE DIFFERENTIATION%GOBP%GO:0030216	5.5138	0	KERATINOCYTE DIFFERENTIATION%GOBP%GO:0030216	FALSE	KERATINOCYTE DIFFERENTIATION%GOBP%GO:0030216
220	1	0.7738	0	EPIDERMAL CELL DIFFERENTIATION%GOBP%GO:0009913	0	SPRR2E|SPRR2F|SPRR2G|KLK5|LCE3D|GLI1|SPRR2A|SPRR2B|SPRR2D|KLK13|KLK14|KLK12|SPRR1A|SPRR1B|LCE1A|CASP14|MED1|LIPN|LIPM|LIPK|PRSS8|SPINK6|SPINK5|CERS3|IVL|TXNIP|USH1C|KRT19|MYO6|JUP|PIP5K1A|EREG|KRT14|ANXA1|PERP|KRT4|PITX2|CAPN1|KRT1|AKR1C3|STRC|JAG2|JAG1|PDZD7|CDH3|ACER1|ASAH1|PCSK6|PKP2|ADAM9|PKP4|SPRR3|PKP3|PKP1|HDAC2|FURIN|CAPNS1|CSTA|DSG2|KRTAP27-1|KRTAP5-10|KRTAP5-11|KRTAP16-1|KRTAP25-1|KRTAP…	epidermal cell differentiation	244	ENR	EPIDERMAL CELL DIFFERENTIATION%GOBP%GO:0009913	5.4973	0	EPIDERMAL CELL DIFFERENTIATION%GOBP%GO:0009913	FALSE	EPIDERMAL CELL DIFFERENTIATION%GOBP%GO:0009913
277	1	0.6517	0	EPIDERMIS DEVELOPMENT%GOBP%GO:0008544	0	SPRR2E|SPRR2F|SPRR2G|KLK5|WAS|LCE3D|GLI1|SPRR2A|SPRR2B|SPRR2D|GLI2|KLK13|KLK14|PTHLH|KLK12|SPRR1A|SPRR1B|YBX1|LCE1A|CASP14|MED1|LIPN|LIPM|LIPK|PRSS8|SPINK6|ALDH3A2|SPINK5|FABP5|CERS3|IVL|TXNIP|USH1C|KRT19|EMP1|MYO6|FOXN1|JUP|PIP5K1A|EREG|KRT14|ANXA1|CALML5|PERP|KRT4|PITX2|DLL1|CAPN1|KLK7|KRT1|AKR1C3|STRC|JAG2|JAG1|PDZD7|CDH3|FGFR2|ACER1|ASAH1|PCSK6|PKP2|ADAM9|PKP4|SPRR3|PKP3|KDF1|PKP1|EDAR|HDAC2|…	epidermis development	300	ENR	EPIDERMIS DEVELOPMENT%GOBP%GO:0008544	5.31	0	EPIDERMIS DEVELOPMENT%GOBP%GO:0008544	FALSE	EPIDERMIS DEVELOPMENT%GOBP%GO:0008544
301	1	0.7366	0	HALLMARK_E2F_ TARGETS%MSIGDB_ C2%HALLMARK_E2F_ TARGETS	0	MYBL2|MCM3|RANBP1|RRM2|CDKN2C|CBX5|CDKN2A|PPM1D|TFRC|CSE1L|TK1|MSH2|TOP2A|HELLS|HMGA1|PCNA|DUT|PMS2|MTHFD2|HMGB2|MLH1|LIG1|BRCA2|CHEK1|USP1|NBN|RFC3|RFC2|RPA1|MRE11A|RPA2|CKS1B|HUS1|POLA2|RAD50|UBE2T|RAD1|PRPS1|CDK1|CCNB2|POLD3|POLD1|CTPS1|NUP153|NME1|CDK4|PAICS|RBBP7|CDKN1A|POLE4|CTCF|NUDT21|XPO1|RPA3|DIAPH3|EZH2|SMC3|SMC1A|KIF2C|CDCA8|SMC4|AURKB|AURKA|NOLC1|STMN1|TP53|DLGAP5|RACGAP1|SHMT1|TACC3…	HALLMARK_E2F_TARGETS	200	ENR	HALLMARK_E2F_TARGETS%MSIGDB_C2%HALLMARK_E2F_TARGETS	5.1623	0	HALLMARK_E2F_TARGETS%MSIGDB_C2%HALLMARK_E2F_TARGETS	FALSE	HALLMARK_E2F_TARGETS%MSIGDB_C2%HALLMARK_E2F_TARGETS
320	1	0.6488	0	CELL CYCLE CHECKPOINTS%REACTOME%R-HSA-69620.2	0	EXO1|HIST1H2BK|TOPBP1|CENPN|CCNB1|CCNA2|DNA2|CCNE2|MCM3|ORC1|PSMD4|UBE2N|RBBP8|PAFAH1B1|CDKN2A|CDC6|MDM4|RHNO1|PHF20|RMI2|PCBP4|DYNC1H1|NUDC|CLIP1|PSMB8|ZNF385A|RAD9B|PSMB9|HIST1H2BB|DYNLL1|PPP2CA|MAPRE1|DYNC1LI1|DYNC1LI2|RFWD2|BUB3|BLM|BRIP1|CHEK1|NBN|ATRIP|DYNC1I2|RFC5|RFC3|RFC4|RMI1|RFC2|TOP3A|RPA1|MRE11A|RPA2|ZWINT|HUS1|CENPF|HIST1H2BA|ZWILCH|PMF1|RAD50|SKA1|APITD1|SKA2|DSN1|RCC2|RAD17|KIF18A…	Cell Cycle Checkpoints	289	ENR	CELL CYCLE CHECKPOINTS%REACTOME%R-HSA-69620.2	5.0052	0	CELL CYCLE CHECKPOINTS%REACTOME%R-HSA-69620.2	FALSE	CELL CYCLE CHECKPOINTS%REACTOME%R-HSA-69620.2
195	1	0.5897	0	CELL CYCLE CHECKPOINT%GOBP%GO:0000075	0	FOXN3|C5ORF45|CNOT4|CNOT6|CNOT2|TOPBP1|ZW10|CCNB1|CHMP4C|TIPIN|HRAS|DNA2|FBXO6|CDC14B|IK|CDC20|ORC1|CLSPN|SFN|E2F7|RBL2|CRADD|CDC5L|BUB1B|CDC6|TRIM39|MDM4|RHNO1|WEE2|ZNF207|RB1|TNKS1BP1|CCND1|CNOT6L|PCBP4|EP300|PLK3|GADD45A|FANCD2|HINFP|RGCC|TOP2A|MUC1|BTG2|TRIAP1|PIDD1|CNOT10|ZNF830|CNOT7|CNOT11|SOX4|CNOT1|ZNF385A|CNOT3|CNOT8|BRCC3|RAD9B|TIMELESS|PCNA|CLOCK|PRPF19|BABAM1|NAE1|RPS27L|MAD2L2|CDC45…	cell cycle checkpoint	178	ENR	CELL CYCLE CHECKPOINT%GOBP%GO:0000075	4.973	0	CELL CYCLE CHECKPOINT%GOBP%GO:0000075	FALSE	CELL CYCLE CHECKPOINT%GOBP%GO:0000075
140	1	0.8489	0	CORNIFICATION%G OBP%GO:0070268	0	SPRR2E|SPRR2F|SPRR2G|KLK5|DSP|DSG1|LCE3D|DSG3|SPRR2A|SPRR2B|SPRR2D|KLK13|KLK14|KLK12|EVPL|SPRR1A|SPRR1B|LCE1A|CASP14|KRT3|LIPN|KRT2|LIPM|LIPK|PRSS8|KRT9|SPINK6|SPINK5|KRT33B|KRT33A|KRT24|KRT23|KRT20|CERS3|KRT28|KRT27|KRT26|KRT25|KRT18|IVL|KRT17|KRT35|KRT34|TCHH|KRT32|KRT39|KRT38|KRT37|KRT36|KRT19|KRT6A|CELA2A|KRT12|KRT10|KRT16|KRT6C|KRT6B|KRT71|KRT79|KRT78|KRT77|KRT76|KRT75|KRT74|KRT73|KRT72|JUP|…	cornification	111	ENR	CORNIFICATION%GOBP%GO:0070268	4.8218	0	CORNIFICATION%GOBP%GO:0070268	FALSE	CORNIFICATION%GOBP%GO:0070268
203	1	0.7485	0	RETINOBLASTOMA GENE IN CANCER%WIKIPATHWAYS_20200310%WP2446%HOMO SAPIENS	0	NPAT|CCDC6|RFC5|RFC3|RFC4|ZNF655|H2AFZ|SKP2|RPA1|CCNB1|RPA2|CCNA2|CCNE2|SAP30|MCM3|PRMT2|FANCG|HDAC1|ORC1|RBBP4|POLE2|MIR3917|ABL1|KIF4A|E2F2|RABIF|E2F3|PRKDC|CDK2|POLE|RRM1|DCK|CDK1|RRM2|CCNB2|PRIM1|SMARCA2|POLA1|POLD3|FAF1|MAPK13|SUV39H1|PLK4|DNMT1|HLTF|CDK6|RB1|CDK4|RAF1|CCND3|RBBP7|CCND1|CDKN1A|DHFR|RBP1|TYMS|RPA3|BARD1|TOP2A|CDC25A|WEE1|CDC25B|ANLN|CCNE1|SMC3|TFDP1|TFDP2|SMC1A|MCM7|CDKN1B|PC…	Retinoblastoma Gene in Cancer	88	ENR	RETINOBLASTOMA GENE IN CANCER%WIKIPATHWAYS_20200310%WP2446%HOMO SAPIENS	4.805	0	RETINOBLASTOMA GENE IN CANCER%WIKIPATHWAYS_20200310%WP2446%HOMO SAPIENS	FALSE	RETINOBLASTOMA GENE IN CANCER%WIKIPATHWAYS_20200310%WP2446%HOMO SAPIENS
99	1	0.8491	0	KERATINIZATION% REACTOME%R-HSA- 6805567.2	0	SPRR2E|SPRR2F|SPRR2G|KLK5|LCE2D|LCE3C|LCE3D|LCE3A|LCE3B|LELP1|SPRR2A|SPRR2B|SPRR2D|KLK13|KLK14|LCE3E|KLK12|LCE4A|SPRR1A|SPRR1B|LCE1A|CASP14|LCE1B|LCE5A|LIPJ|LIPN|LIPM|LIPK|PRSS8|SPINK6|SPINK5|KLK8|IVL|KRT19|JUP|KRT14|PERP|KRT4|CAPN1|KRT1|PCSK6|PKP2|PKP4|PKP3|SPRR3|PKP1|FURIN|CAPNS1|CSTA|DSG2|KRTAP27-1|KRTAP5-10|KRTAP5-11|KRTAP16-1|KRTAP25-1|KRTAP2-4|KRTAP2-3|KRTAP2-2|KRTAP2-1|KRTAP4-4|KRTAP4-3|KR…	Keratinization	217	ENR	KERATINIZATION%REACTOME%R-HSA-6805567.2	4.8024	0	KERATINIZATION%REACTOME%R-HSA-6805567.2	FALSE	KERATINIZATION%REACTOME%R-HSA-6805567.2
159	1	0.6542	0	MITOTIC ANAPHASE%REACTOME DATABASE ID RELEASE 72%68882	0	TUBB3|TUBB1|TUBB4B|TUBB4A|CENPN|CCNB1|IST1|PSMD4|PAFAH1B1|ANKLE2|EMD|VRK1|DYNC1H1|LEMD3|NUDC|CLIP1|PSMB8|PSMB9|DYNLL1|TUBA4B|PPP2CA|MAPRE1|DYNC1LI1|DYNC1LI2|TUBA8|BUB3|TUBAL3|TUBA3E|CHMP3|DYNC1I2|ZWINT|CENPF|ZWILCH|CDCA5|PDS5A|PMF1|SKA1|APITD1|SKA2|DSN1|RCC2|KIF18A|SGOL2|NUF2|WAPAL|SPDL1|KIF2B|NDE1|MIS12|NSL1|ANAPC10|CDK1|CENPC|CCNB2|CLASP2|CENPT|PPP2R1A|CENPH|CENPI|CENPK|CENPL|B9D2|PPP2CB|CENPO|…	Mitotic Anaphase	225	ENR	MITOTIC ANAPHASE%REACTOME DATABASE ID RELEASE 72%68882	4.7321	0	MITOTIC ANAPHASE%REACTOME DATABASE ID RELEASE 72%68882	FALSE	MITOTIC ANAPHASE%REACTOME DATABASE ID RELEASE 72%68882
114	1	0.6791	0	SISTER CHROMATID SEGREGATION%GOBP%GO:0000819	0	LATS1|NAA50|KPNB1|ZW10|CHMP2B|CCNB1|CHMP4C|CHMP4B|CHMP2A|MAP10|CHMP4A|CHMP6|CHMP7|CHMP5|PSRC1|TUBG1|CENPE|STAG2|NCAPD3|RRS1|MCMBP|BUB1B|TTN|MAU2|PIBF1|ZNF207|RAN|RB1|INO80|TOP2A|BOD1|MSTO1|DIS3L2|CHAMP1|PINX1|CHMP1B|TUBG2|CDT1|DDX11|PHF23|AKAP8L|VPS4B|CHMP3|STAG3|VPS4A|STAG1|NUP62|POGZ|KIF22|RAD51C|PRC1|PHF13|KIF4B|MAD1L1|MRE11A|FBXW7|DSCC1|ZWINT|KIF25|CDCA5|PDS5B|PDS5A|HDAC8|KNSTRN|DSN1|KIFC1|KI…	sister chromatid segregation	124	ENR	SISTER CHROMATID SEGREGATION%GOBP%GO:0000819	4.6767	0	SISTER CHROMATID SEGREGATION%GOBP%GO:0000819	FALSE	SISTER CHROMATID SEGREGATION%GOBP%GO:0000819
321	1	0.6542	0	MITOTIC METAPHASE AND ANAPHASE%REACTOME%R-HSA-2555396.2	0	TUBB3|TUBB1|TUBB4B|TUBB4A|CENPN|CCNB1|IST1|PSMD4|PAFAH1B1|ANKLE2|EMD|VRK1|DYNC1H1|LEMD3|NUDC|CLIP1|PSMB8|PSMB9|DYNLL1|TUBA4B|PPP2CA|MAPRE1|DYNC1LI1|DYNC1LI2|TUBA8|BUB3|TUBAL3|TUBA3E|CHMP3|DYNC1I2|ZWINT|CENPF|ZWILCH|CDCA5|PDS5A|PMF1|SKA1|APITD1|SKA2|DSN1|RCC2|KIF18A|SGOL2|NUF2|WAPAL|SPDL1|KIF2B|NDE1|MIS12|NSL1|ANAPC10|CDK1|CENPC|CCNB2|CLASP2|CENPT|PPP2R1A|CENPH|CENPI|CENPK|CENPL|B9D2|PPP2CB|CENPO|…	Mitotic Metaphase and Anaphase	226	ENR	MITOTIC METAPHASE AND ANAPHASE%REACTOME%R-HSA-2555396.2	4.6165	0	MITOTIC METAPHASE AND ANAPHASE%REACTOME%R-HSA-2555396.2	FALSE	MITOTIC METAPHASE AND ANAPHASE%REACTOME%R-HSA-2555396.2
91	1	0.7128	0	DNA REPLICATION%GOBP%GO:0006260	0	EXO1|RTFDC1|POLQ|IGHMBP2|GINS2|TOPBP1|TEFM|SMARCAL1|ETAA1|TIPIN|RNASEH2A|RNASEH1|DNA2|MCM3|SLFN11|FEN1|ORC1|CLSPN|RBBP8|CDC34|MCMBP|CDC6|OBFC1|POLA1|RHNO1|TNFAIP1|ING5|KAT5|SAMHD1|KCTD13|RMI2|KAT7|GRWD1|STRA13|REV1|ZNF830|RAD9B|HMGA1|TIMELESS|MCM7|PCNA|BAZ1A|PTMS|SET|DUT|CDK9|CDC45|PIF1|EME1|POLD2|EME2|WRN|GEN1|CDT1|DDX11|ORC5|ORC4|MSH3|ORC6|ORC3|MCM5|BLM|ORC2|MCM4|NAP1L1|MCM6|LIG1|BRCA1|MCM2|BRC…	DNA replication	166	ENR	DNA REPLICATION%GOBP%GO:0006260	4.5999	0	DNA REPLICATION%GOBP%GO:0006260	FALSE	DNA REPLICATION%GOBP%GO:0006260
223	1	0.6733	0	MITOTIC NUCLEAR DIVISION%GOBP%GO:0140014	0	NAA50|KPNB1|CLASP1|RHOA|ZW10|CHMP2B|CCNB1|CHMP4C|CHMP4B|CHMP2A|MAP10|CHMP4A|CHMP6|CHMP7|CHMP5|PSRC1|GOLGA2|TUBG1|ARHGEF10|CENPE|NCAPD3|KIF2A|RRS1|WRAP73|TTN|MISP|MAU2|EPS8|PIBF1|ZNF207|RAN|RB1|INO80|SPICE1|BOD1|MSTO1|DIS3L2|MAP9|CHAMP1|PINX1|CHMP1B|TUBG2|CDT1|PHF23|MZT1|AKAP8L|BCCIP|VPS4B|CHMP3|VPS4A|NUP62|POGZ|FAM175B|KIF22|PRC1|AAAS|PHF13|KIF4B|MAD1L1|CHEK2|DSCC1|ZWINT|SIRT7|KIF25|CDCA5|PDS5B|P…	mitotic nuclear division	133	ENR	MITOTIC NUCLEAR DIVISION%GOBP%GO:0140014	4.5342	0	MITOTIC NUCLEAR DIVISION%GOBP%GO:0140014	FALSE	MITOTIC NUCLEAR DIVISION%GOBP%GO:0140014
303	1	0.6203	0	MITOTIC PROMETAPHASE%REACTOME DATABASE ID RELEASE 72%68877	0	CLASP1|TUBB4B|TUBB4A|ZW10|CENPN|CEP164|CCNB1|PRKACA|CDC20|NINL|PAFAH1B1|CENPU|ODF2|TUBG1|CENPE|EML4|STAG2|KIF2A|SPC24|ERCC6L|BUB1B|PPP2R5A|PRKAR2B|PLK4|DYNC1H1|NUDC|CLIP1|SDCCAG8|AHCTF1|ITGB3BP|DYNLL1|PPP2CA|YWHAG|MAPRE1|DYNC1LI1|DYNC1LI2|TUBGCP4|TUBG2|MZT2B|MZT2A|BUB3|MZT1|NEK9|NEK6|STAG1|SEC13|NUP133|TUBB|DYNC1I2|NUP160|HSP90AA1|NUP43|CENPM|MAD1L1|SPC25|NUP37|ZWINT|NEK2|CENPF|RANGAP1|ZWILCH|CDC…	Mitotic Prometaphase	183	ENR	MITOTIC PROMETAPHASE%REACTOME DATABASE ID RELEASE 72%68877	4.4185	0	MITOTIC PROMETAPHASE%REACTOME DATABASE ID RELEASE 72%68877	FALSE	MITOTIC PROMETAPHASE%REACTOME DATABASE ID RELEASE 72%68877
259	1	0.549	0	SKIN DEVELOPMENT%GOBP%GO:0043588	0	SPRR2E|SPRR2F|SPRR2G|KLK5|LCE3D|SPRR2A|SPRR2B|SPRR2D|GLI2|KLK13|KLK14|KLK12|SPRR1A|SPRR1B|LCE1A|CASP14|MED1|LIPN|LIPM|LIPK|PRSS8|SPINK6|SPINK5|CERS3|IVL|TXNIP|TP63|KRT19|JUP|PIP5K1A|EREG|KRT14|ANXA1|COL1A1|PERP|KRT4|DLL1|CAPN1|KRT1|AKR1C3|JAG1|CDH3|FGFR2|ACER1|ASAH1|PCSK6|PKP2|ADAM9|PKP4|SPRR3|PKP3|ALOX12|TMEM79|KDF1|PKP1|HDAC2|FURIN|CAPNS1|ALOXE3|CSTA|TGFB2|DACT2|ITGA3|DSG2|ERRFI1|KRTAP27-1|KRTA…	skin development	269	ENR	SKIN DEVELOPMENT%GOBP%GO:0043588	4.3984	0	SKIN DEVELOPMENT%GOBP%GO:0043588	FALSE	SKIN DEVELOPMENT%GOBP%GO:0043588
167	1	0.6395	0	SEPARATION OF SISTER CHROMATIDS%REACTOME DATABASE ID RELEASE 72%2467813	0	ANAPC4|ANAPC5|ANAPC1|CLASP1|ANAPC2|ZW10|CENPN|PSMD6|PSMD7|PSMD2|CDC20|PSMD4|PSMD3|PAFAH1B1|PSMD1|CENPU|CENPE|STAG2|KIF2A|SPC24|PSMD9|ERCC6L|BUB1B|PPP2R5A|PSMB5|PSMC3|PSMC1|PSMD11|PSMC2|PSMD14|PSMA7|PSMD8|PSMB6|PSMB7|PSMB4|PSMB10|PSMB2|PSMB3|PSMB1|PSMA5|DYNC1H1|NUDC|PSMA6|PSMC6|CLIP1|PSMA4|PSMA1|PSMC4|PSMA2|UBB|AHCTF1|ITGB3BP|PSMD12|PSMD13|UBE2E1|PSMB8|PSMB9|DYNLL1|PPP2CA|MAPRE1|DYNC1LI1|DYNC1LI2|…	Separation of Sister Chromatids	168	ENR	SEPARATION OF SISTER CHROMATIDS%REACTOME DATABASE ID RELEASE 72%2467813	4.3861	0	SEPARATION OF SISTER CHROMATIDS%REACTOME DATABASE ID RELEASE 72%2467813	FALSE	SEPARATION OF SISTER CHROMATIDS%REACTOME DATABASE ID RELEASE 72%2467813
86	1	0.6522	0	EML4 AND NUDC IN MITOTIC SPINDLE FORMATION%REACTOME DATABASE ID RELEASE 72%9648025	0	SEC13|NUP133|DYNC1I2|CLASP1|NUP160|NUP43|ZW10|CENPN|CENPM|MAD1L1|SPC25|NUP37|ZWINT|CENPF|RANGAP1|ZWILCH|NEK7|PMF1|SKA1|APITD1|CDC20|SKA2|DSN1|RCC2|RANBP2|PAFAH1B1|KIF18A|CENPU|SGOL2|NUF2|SPDL1|EML4|CENPE|NDE1|KIF2B|MIS12|KIF2A|NSL1|CENPC|CLASP2|SPC24|PPP2R1A|CENPT|CENPH|ERCC6L|CENPI|BUB1B|CENPK|PPP2R5A|CENPL|PPP2CB|B9D2|CENPO|NUP107|CENPP|CENPQ|TAOK1|DYNC1H1|NUDC|RPS27|CLIP1|XPO1|PPP2R1B|PPP2R5E|…	EML4 and NUDC in mitotic spindle formation	96	ENR	EML4 AND NUDC IN MITOTIC SPINDLE FORMATION%REACTOME DATABASE ID RELEASE 72%9648025	4.2154	0	EML4 AND NUDC IN MITOTIC SPINDLE FORMATION%REACTOME DATABASE ID RELEASE 72%9648025	FALSE	EML4 AND NUDC IN MITOTIC SPINDLE FORMATION%REACTOME DATABASE ID RELEASE 72%9648025
187	1	0.5762	0	CELL CYCLE%WIKIPATHWAYS_20200310%WP179%HOMO SAPIENS	0	YWHAH|ANAPC4|ANAPC5|ANAPC1|YWHAZ|ANAPC2|CCND2|CCNB1|CCNA2|CCNE2|CDKN1C|MCM3|CDC14B|CDC20|ORC1|ABL1|E2F2|E2F3|SFN|SMAD2|RBL2|STAG2|RBL1|SMAD3|CDKN2C|ZBTB17|CDKN2A|CDC6|PTTG2|WEE2|RB1|CCNH|ANAPC13|CCND3|CCND1|GADD45B|EP300|GADD45G|GADD45A|CDC14A|CDC25A|CDC25B|CCNE1|MCM7|PCNA|YWHAG|MAD2L2|CDK7|CDC45|MDM2|ORC5|ORC4|GSK3B|BUB3|ORC6|ORC3|ORC2|MCM5|ANAPC11|MCM4|MCM6|MCM2|CHEK1|STAG1|CCNA1|SKP2|SKP1|CHEK…	Cell Cycle	122	ENR	CELL CYCLE%WIKIPATHWAYS_20200310%WP179%HOMO SAPIENS	4.2089	0	CELL CYCLE%WIKIPATHWAYS_20200310%WP179%HOMO SAPIENS	FALSE	CELL CYCLE%WIKIPATHWAYS_20200310%WP179%HOMO SAPIENS
258	1	0.6638	0	MITOTIC SISTER CHROMATID SEGREGATION%GOBP%GO:0000070	0	NAA50|KPNB1|ZW10|CHMP2B|CCNB1|CHMP4C|CHMP4B|CHMP2A|MAP10|CHMP4A|CHMP6|CHMP7|CHMP5|PSRC1|TUBG1|CENPE|NCAPD3|RRS1|TTN|MAU2|PIBF1|ZNF207|RAN|RB1|INO80|BOD1|MSTO1|DIS3L2|CHAMP1|PINX1|CHMP1B|TUBG2|CDT1|PHF23|AKAP8L|VPS4B|CHMP3|VPS4A|NUP62|POGZ|KIF22|PRC1|PHF13|KIF4B|MAD1L1|DSCC1|ZWINT|KIF25|CDCA5|PDS5B|PDS5A|KNSTRN|DSN1|KIFC1|KIF18B|NIPBL|KIF18A|KIF4A|ANKRD53|NUF2|RAB11A|SPDL1|MIS12|NSL1|CENPC|ESPL1|P…	mitotic sister chromatid segregation	100	ENR	MITOTIC SISTER CHROMATID SEGREGATION%GOBP%GO:0000070	4.197	0	MITOTIC SISTER CHROMATID SEGREGATION%GOBP%GO:0000070	FALSE	MITOTIC SISTER CHROMATID SEGREGATION%GOBP%GO:0000070
87	1	0.8367	0	PLK1 SIGNALING EVENTS%PATHWAY INTERACTION DATABASE NCI-NATURE CURATED DATA%PLK1 SIGNALING EVENTS	0	PRC1|NUDC|FBXW11|RHOA|ROCK2|CCNB1|WEE1|CDC25B|CDC14B|GOLGA2|PPP1CB|CDC20|PAK1|FBXO5|CLSPN|KIF20A|RAB1A|NINL|FZR1|CENPU|BORA|ODF2|TUBG1|CENPE|STAG2|CDK1|KIF2A|GORASP1|KIZ|SPC24|AURKA|PPP2CA|PPP2R1A|TPT1|ERCC6L|CDC25C|BUB1B|SGOL1|BUB1|PPP1R12A|NDC80|PLK1|BTRC|TPX2|INCENP|ECT2	PLK1 signaling events	46	ENR	PLK1 SIGNALING EVENTS%PATHWAY INTERACTION DATABASE NCI-NATURE CURATED DATA%PLK1 SIGNALING EVENTS	4.1964	0	PLK1 SIGNALING EVENTS%PATHWAY INTERACTION DATABASE NCI-NATURE CURATED DATA%PLK1 SIGNALING EVENTS	FALSE	PLK1 SIGNALING EVENTS%PATHWAY INTERACTION DATABASE NCI-NATURE CURATED DATA%PLK1 SIGNALING EVENTS
228	1	0.6698	0	RESOLUTION OF SISTER CHROMATID COHESION%REACTOME%R-HSA-2500257.1	0	CLASP1|ZW10|CENPN|CCNB1|CDC20|PAFAH1B1|CENPU|CENPE|STAG2|KIF2A|SPC24|ERCC6L|BUB1B|PPP2R5A|DYNC1H1|NUDC|CLIP1|AHCTF1|ITGB3BP|DYNLL1|PPP2CA|MAPRE1|DYNC1LI1|DYNC1LI2|BUB3|STAG1|SEC13|NUP133|DYNC1I2|NUP160|NUP43|CENPM|MAD1L1|SPC25|NUP37|ZWINT|CENPF|RANGAP1|ZWILCH|CDCA5|PDS5B|PDS5A|PMF1|SKA1|APITD1|SKA2|DSN1|RCC2|RANBP2|KIF18A|SGOL2|NUF2|WAPAL|SPDL1|KIF2B|NDE1|MIS12|NSL1|CDK1|CENPC|CCNB2|CLASP2|PPP2R1…	Resolution of Sister Chromatid Cohesion	104	ENR	RESOLUTION OF SISTER CHROMATID COHESION%REACTOME%R-HSA-2500257.1	4.1676	0	RESOLUTION OF SISTER CHROMATID COHESION%REACTOME%R-HSA-2500257.1	FALSE	RESOLUTION OF SISTER CHROMATID COHESION%REACTOME%R-HSA-2500257.1
269	1	0.7461	0	HALLMARK_MYC_ TARGETS_ V1%MSIGDB_ C2%HALLMARK_MYC_ TARGETS_V1	0	TRIM28|CCNA2|RANBP1|RRM1|ODC1|RPS6|HNRNPR|PGK1|RPLP0|PCNA|DUT|SET|HPRT1|APEX1|RPS2|BUB3|UBE2L3|USP1|TUFM|RFC4|PRPS2|HDAC2|IFRD1|IMPDH2|PPIA|CUL1|CDK2|GOT2|ACP1|CTPS1|NME1|COPS5|CDK4|HNRNPA1|XPO1|GLO1|TFDP1|SNRPD2|EIF1AX|EIF2S2|CAD|RPS10|NOLC1|NPM1|YWHAE|PHB2|EIF4A1|PABPC1|YWHAQ|EIF4G2|AP3S1|DDX18|HSPD1|KPNB1|RPL6|PSMD7|EPRS|CDC20|PSMD3|PSMD1|SMARCC1|EIF4E|RUVBL2|KARS|IARS|CCT4|RAN|PSMD14|FBL|PSMA…	HALLMARK_MYC_TARGETS_V1	200	ENR	HALLMARK_MYC_TARGETS_V1%MSIGDB_C2%HALLMARK_MYC_TARGETS_V1	4.1561	0	HALLMARK_MYC_TARGETS_V1%MSIGDB_C2%HALLMARK_MYC_TARGETS_V1	FALSE	HALLMARK_MYC_TARGETS_V1%MSIGDB_C2%HALLMARK_MYC_TARGETS_V1
304	1	0.5485	0	DNA INTEGRITY CHECKPOINT%GOBP%GO:0031570	0	FOXN3|C5ORF45|CNOT4|CNOT6|CNOT2|TOPBP1|CCNB1|TIPIN|DNA2|FBXO6|CDC14B|ORC1|CLSPN|SFN|E2F7|RBL2|CRADD|CDC5L|CDC6|TRIM39|MDM4|RHNO1|TNKS1BP1|CCND1|CNOT6L|PCBP4|EP300|PLK3|GADD45A|FANCD2|HINFP|RGCC|TOP2A|MUC1|BTG2|TRIAP1|PIDD1|CNOT10|ZNF830|CNOT7|CNOT11|SOX4|CNOT1|ZNF385A|CNOT3|CNOT8|BRCC3|RAD9B|TIMELESS|PCNA|CLOCK|PRPF19|BABAM1|NAE1|RPS27L|CDC45|STK33|ARID3A|EME1|NEK11|MDM2|EME2|CDT1|GLTSCR2|CARM1|B…	DNA integrity checkpoint	135	ENR	DNA INTEGRITY CHECKPOINT%GOBP%GO:0031570	4.1057	0	DNA INTEGRITY CHECKPOINT%GOBP%GO:0031570	FALSE	DNA INTEGRITY CHECKPOINT%GOBP%GO:0031570
103	1	0.6322	0	G2 M CHECKPOINTS%REACTOME DATABASE ID RELEASE 72%69481	0	YWHAH|EXO1|YWHAZ|HIST1H2BK|TOPBP1|CCNB1|DNA2|MCM3|PSMD6|PSMD7|PSMD2|PSMD4|PSMD3|ORC1|UBE2N|CLSPN|RBBP8|PSMD1|SFN|PSMD9|CDC6|RHNO1|UBE2V2|PSMB5|PSMC3|PSMC1|PSMD11|PSMC2|PSMD14|HIST1H4K|HIST1H4L|HIST1H4A|HIST1H4B|PSMA7|HIST4H4|PSMD8|HIST1H4H|PSMB6|HIST1H4I|PSMB7|HIST1H4J|KAT5|RMI2|PSMB4|HIST1H4D|PSMB10|PSMB2|HIST1H4E|PSMB3|HIST1H4F|PSMB1|HIST1H4C|HIST2H4A|HIST2H4B|PSMA5|PSMA6|PIAS4|PSMC6|PSMA4|PSMA…	G2 M Checkpoints	168	ENR	G2 M CHECKPOINTS%REACTOME DATABASE ID RELEASE 72%69481	4.097	0	G2 M CHECKPOINTS%REACTOME DATABASE ID RELEASE 72%69481	FALSE	G2 M CHECKPOINTS%REACTOME DATABASE ID RELEASE 72%69481
279	1	0.6629	0	MICROTUBULE CYTOSKELETON ORGANIZATION INVOLVED IN MITOSIS%GOBP%GO:1902850	0	FAM175B|PRC1|ACTR10|KPNB1|CLASP1|AAAS|RHOA|STIL|ZW10|KIF4B|CCNB1|CHEK2|SPC25|MAP10|GOLGA2|UBXN2B|VCP|KIFC1|PAFAH1B1|KIF4A|NUF2|RAB11A|TUBG1|SPDL1|ARHGEF10|CENPE|NDE1|WDR62|KIF2A|SBDS|FLNA|ESPL1|CLASP2|WRAP73|ITGB1|PLK2|CENPH|NUMA1|NSFL1C|MISP|DCTN2|CEP126|PIBF1|GJA1|ZNF207|TNKS|RAN|MAP4|ASUN|SPICE1|SAPCD2|GPSM2|SPAST|DYNC1H1|DYNLT1|CDK5RAP2|PPP2R4|CEP192|FAM175A|MSTO1|EFHC1|SETD2|MECP2|ACTR1A|EML…	microtubule cytoskeleton organization involved in mitosis	96	ENR	MICROTUBULE CYTOSKELETON ORGANIZATION INVOLVED IN MITOSIS%GOBP%GO:1902850	4.0475	0	MICROTUBULE CYTOSKELETON ORGANIZATION INVOLVED IN MITOSIS%GOBP%GO:1902850	FALSE	MICROTUBULE CYTOSKELETON ORGANIZATION INVOLVED IN MITOSIS%GOBP%GO:1902850
191	1	0.6522	0	AMPLIFICATION OF SIGNAL FROM UNATTACHED KINETOCHORES VIA A MAD2 INHIBITORY SIGNAL%REACTOME DATABASE ID RELEASE 72%141444	0	SEC13|NUP133|DYNC1I2|CLASP1|NUP160|NUP43|ZW10|CENPN|CENPM|MAD1L1|SPC25|NUP37|ZWINT|CENPF|RANGAP1|ZWILCH|PMF1|SKA1|APITD1|CDC20|SKA2|DSN1|RCC2|RANBP2|KIF18A|PAFAH1B1|SGOL2|CENPU|NUF2|SPDL1|NDE1|KIF2B|CENPE|MIS12|KIF2A|NSL1|CENPC|CLASP2|PPP2R1A|CENPT|SPC24|CENPH|ERCC6L|CENPI|BUB1B|CENPK|PPP2R5A|CENPL|PPP2CB|B9D2|CENPO|NUP107|CENPP|CENPQ|TAOK1|DYNC1H1|NUDC|RPS27|CLIP1|XPO1|PPP2R1B|PPP2R5E|AHCTF1|PPP…	Amplification of signal from unattached kinetochores via a MAD2 inhibitory signal	92	ENR	AMPLIFICATION OF SIGNAL FROM UNATTACHED KINETOCHORES VIA A MAD2 INHIBITORY SIGNAL%REACTOME DATABASE ID RELEASE 72%141444	4.0178	0	AMPLIFICATION OF SIGNAL FROM UNATTACHED KINETOCHORES VIA A MAD2 INHIBITORY SIGNAL%REACTOME DATABASE ID RELEASE 72%141444	FALSE	AMPLIFICATION OF SIGNAL FROM UNATTACHED KINETOCHORES VIA A MAD2 INHIBITORY SIGNAL%REACTOME DATABASE ID RELEASE 72%141444
182	1	0.6231	0	CELL CYCLE G1/S PHASE TRANSITION%GOBP%GO:0044843	0	BCAT1|LATS1|TRIM71|CUL4A|INHBA|CCNA2|CCNE2|MCM3|MNAT1|FBXO5|ORC1|EIF4EBP1|E2F3|EIF4E|CDC34|E2F7|RRM2|BACH1|ID2|CDKN2C|CDKN2A|CDC6|POLA1|RB1|MAP3K11|CCNH|CCND1|PLK3|DHFR|TYMS|PIM2|HINFP|CDC25A|CCNE1|KLF11|MCM7|PCNA|PPP6C|CDK3|ZNF324|CAMK2A|CDC45|CDK7|GPR132|CDT1|ESRRB|ORC5|ORC4|ORC6|ORC3|MCM5|ORC2|MCM4|MCM6|MCM2|POLE3|NPAT|GFI1|ZPR1|PRIM2|USP29|CCNA1|RPA1|GSPT1|RPA2|CRLF3|KHDRBS1|LATS2|POLA2|ACVR1…	cell cycle G1/S phase transition	109	ENR	CELL CYCLE G1/S PHASE TRANSITION%GOBP%GO:0044843	3.9541	0	CELL CYCLE G1/S PHASE TRANSITION%GOBP%GO:0044843	FALSE	CELL CYCLE G1/S PHASE TRANSITION%GOBP%GO:0044843
237	1	0.7718	0	PID_PLK1_ PATHWAY%MSIGDB_ C2%PID_PLK1_ PATHWAY	0	PRC1|FBXW11|NUDC|RHOA|ROCK2|CCNB1|WEE1|CDC25B|CDC14B|GOLGA2|PPP1CB|CDC20|PAK1|FBXO5|SSPO|CLSPN|RAB1A|KIF20A|NINL|CENPU|FZR1|BORA|RAB1B|ODF2|TUBG1|CENPE|STAG2|CDK1|KIF2A|GORASP1|KIZ|PPP2R1A|PPP2CA|SPC24|AURKA|TPT1|CDC25C|ERCC6L|SGOL1|BUB1B|BUB1|PPP1R12A|NDC80|PLK1|TPX2|INCENP|ECT2	PID_PLK1_PATHWAY	47	ENR	PID_PLK1_PATHWAY%MSIGDB_C2%PID_PLK1_PATHWAY	3.9382	0	PID_PLK1_PATHWAY%MSIGDB_C2%PID_PLK1_PATHWAY	FALSE	PID_PLK1_PATHWAY%MSIGDB_C2%PID_PLK1_PATHWAY
77	1	0.6522	0	MITOTIC SPINDLE CHECKPOINT%REACTOME%R-HSA-69618.2	0	ANAPC4|ANAPC5|ANAPC1|CLASP1|ANAPC2|ZW10|CENPN|CDC20|PAFAH1B1|CENPU|CENPE|KIF2A|SPC24|ERCC6L|BUB1B|PPP2R5A|DYNC1H1|NUDC|CLIP1|AHCTF1|ITGB3BP|UBE2E1|DYNLL1|PPP2CA|MAPRE1|DYNC1LI1|DYNC1LI2|BUB3|ANAPC15|ANAPC16|ANAPC11|CDC26|SEC13|NUP133|DYNC1I2|NUP160|NUP43|CENPM|MAD1L1|SPC25|NUP37|ZWINT|CENPF|RANGAP1|ZWILCH|CDC27|PMF1|SKA1|APITD1|SKA2|DSN1|RCC2|RANBP2|KIF18A|SGOL2|NUF2|SPDL1|KIF2B|NDE1|MIS12|NSL1|A…	Mitotic Spindle Checkpoint	108	ENR	MITOTIC SPINDLE CHECKPOINT%REACTOME%R-HSA-69618.2	3.8888	0	MITOTIC SPINDLE CHECKPOINT%REACTOME%R-HSA-69618.2	FALSE	MITOTIC SPINDLE CHECKPOINT%REACTOME%R-HSA-69618.2
249	1	0.7631	0	DNA IR-DAMAGE AND CELLULAR RESPONSE VIA ATR%WIKIPATHWAYS_20200310%WP4016%HOMO SAPIENS	0	NBN|ATRIP|EXO1|FANCI|RMI1|TRIM28|PARP1|TOPBP1|TOP3A|FANCA|SMARCAL1|FOXM1|RPA1|CHEK2|CEP164|MRE11A|RPA2|HUS1|H2AFX|POLN|PALB2|EEF1E1|FEN1|POLB|RAD50|CLSPN|RAD17|RAD1|RBBP8|ATM|ATR|RAD9A|SMARCC2|PRKDC|CDK2|CDK1|MCPH1|PPM1D|IKBKG|MIR4741|MSH2|RAD51|RAD52|FANCD2|BARD1|BCL6|FAM175A|HERC2|MDC1|UIMC1|RECQL|RECQL5|TP53BP1|CLK2|SMC1A|RFWD3|XPA|BRCC3|TDP1|SHFM1|UBE2D3|PCNA|XRCC5|PML|E2F1|CDC25C|TP53|UPF1|D…	DNA IR-damage and cellular response via ATR	81	ENR	DNA IR-DAMAGE AND CELLULAR RESPONSE VIA ATR%WIKIPATHWAYS_20200310%WP4016%HOMO SAPIENS	3.8733	0	DNA IR-DAMAGE AND CELLULAR RESPONSE VIA ATR%WIKIPATHWAYS_20200310%WP4016%HOMO SAPIENS	FALSE	DNA IR-DAMAGE AND CELLULAR RESPONSE VIA ATR%WIKIPATHWAYS_20200310%WP4016%HOMO SAPIENS
252	1	0.4762	0	HALLMARK_MITOTIC_ SPINDLE%MSIGDB_ C2%HALLMARK_ MITOTIC_SPINDLE	0	ARFIP2|CDC42|ARHGEF2|BCAR1|PAFAH1B1|WASF1|FARP1|ARHGEF12|NCK1|ARAP3|MYO9B|NET1|ARHGEF3|MYO1E|TRIO|RHOT2|ARHGAP4|ABR|AKAP13|MAP3K11|OPHN1|ECT2|SHROOM2|ARHGEF11|KATNA1|DYNC1H1|CLIP1|TOP2A|ARHGAP5|KIF5B|SYNPO|MAPRE1|FLNB|ABI1|NIN|BRCA2|PDLIM5|SAC3D1|NEK2|CENPF|CDK1|CCNB2|MARK4|DOCK2|SPTBN1|NCK2|CD2AP|SOS1|TUBA4A|FSCN1|PPP4R2|KIFAP3|CDK5RAP2|CDC42BPA|MAP1S|DLG1|LLGL1|STK38L|ARHGDIA|CEP72|CEP192|CCDC8…	HALLMARK_MITOTIC_SPINDLE	200	ENR	HALLMARK_MITOTIC_SPINDLE%MSIGDB_C2%HALLMARK_MITOTIC_SPINDLE	3.7804	0	HALLMARK_MITOTIC_SPINDLE%MSIGDB_C2%HALLMARK_MITOTIC_SPINDLE	FALSE	HALLMARK_MITOTIC_SPINDLE%MSIGDB_C2%HALLMARK_MITOTIC_SPINDLE
319	1	0.8497	0	FORMATION OF THE CORNIFIED ENVELOPE%REACTOME%R-HSA-6809371.3	0	SPRR2E|SPRR2F|SPRR2G|KLK5|DSP|LCE2D|LCE3C|DSG1|LCE3D|DSG3|LCE3A|LCE3B|LELP1|SPRR2A|PCSK6|PKP2|SPRR2B|SPRR2D|PKP4|KLK13|PKP3|SPRR3|KLK14|ST14|LCE3E|KLK12|EVPL|LCE4A|SPRR1A|SPRR1B|LCE1A|CASP14|LCE1B|LCE5A|LIPJ|LIPN|LIPM|PKP1|LIPK|PRSS8|SPINK6|SPINK5|DSC2|FURIN|CAPNS1|KLK8|RPTN|CSTA|IVL|TCHH|DSG2|PPL|CELA2A|JUP|CDSN|PI3|TGM1|TGM5|DSC1|KAZN|DSC3|PERP|CAPN1|LCE1E|LCE1F|LOR|LCE1C|LCE1D|FLG|LCE2B|LCE2C|…	Formation of the cornified envelope	75	ENR	FORMATION OF THE CORNIFIED ENVELOPE%REACTOME%R-HSA-6809371.3	3.7646	0	FORMATION OF THE CORNIFIED ENVELOPE%REACTOME%R-HSA-6809371.3	FALSE	FORMATION OF THE CORNIFIED ENVELOPE%REACTOME%R-HSA-6809371.3
131	1	0.593	0	MITOTIC G1 PHASE AND G1 S TRANSITION%REACTOME DATABASE ID RELEASE 72%453279	0	MYBL2|CCND2|CCNB1|CCNA2|CDKN1C|CCNE2|CABLES1|MCM3|PSMD6|PSMD7|MNAT1|PSMD2|AKT2|PSMD4|PSMD3|FBXO5|ORC1|RBBP4|PSMD1|E2F2|ABL1|E2F3|E2F6|RBL2|RBL1|RRM2|CDKN2C|PSMD9|CDKN2A|CDC6|POLA1|PPP2R3B|PSMB5|TK1|PSMC3|PSMC1|PSMD11|PSMC2|PSMD14|RB1|CCNH|PSMA7|PSMD8|PSMB6|CCND3|PSMB7|PSMB4|CCND1|PSMB10|PSMB2|PSMB3|PSMB1|PSMA5|PSMA6|PSMC6|DHFR|PSMA4|PSMA1|TYMS|PSMC4|PSMA2|UBB|TOP2A|CDC25A|PSMD12|PSMD13|CCNE1|PSMB…	Mitotic G1 phase and G1 S transition	148	ENR	MITOTIC G1 PHASE AND G1 S TRANSITION%REACTOME DATABASE ID RELEASE 72%453279	3.764	0	MITOTIC G1 PHASE AND G1 S TRANSITION%REACTOME DATABASE ID RELEASE 72%453279	FALSE	MITOTIC G1 PHASE AND G1 S TRANSITION%REACTOME DATABASE ID RELEASE 72%453279
94	1	0.6811	0	DNA-DEPENDENT DNA REPLICATION%GOBP%GO:0006261	0	RTFDC1|POLQ|GINS2|TOPBP1|TEFM|SMARCAL1|ETAA1|TIPIN|RNASEH2A|RNASEH1|DNA2|MCM3|SLFN11|FEN1|ORC1|CDC34|MCMBP|POLA1|SAMHD1|STRA13|ZNF830|HMGA1|TIMELESS|MCM7|PCNA|BAZ1A|CDK9|CDC45|EME1|POLD2|EME2|WRN|GEN1|CDT1|DDX11|ORC5|ORC4|MSH3|ORC6|ORC3|MCM5|BLM|ORC2|MCM4|MCM6|LIG1|MCM2|BRCA2|POLE3|SSBP1|CDK2AP1|THOC1|RFC5|ZPR1|PRIM2|RFC3|RFC4|FANCM|GINS1|GINS3|TONSL|GINS4|RFC2|RPA1|MRE11A|RPA2|POLA2|POLN|POLB|AP…	DNA-dependent DNA replication	112	ENR	DNA-DEPENDENT DNA REPLICATION%GOBP%GO:0006261	3.7289	0	DNA-DEPENDENT DNA REPLICATION%GOBP%GO:0006261	FALSE	DNA-DEPENDENT DNA REPLICATION%GOBP%GO:0006261
100	1	0.5007	0	TRANSCRIPTIONAL REGULATION BY TP53%REACTOME DATABASE ID RELEASE 72%3700989	0	EXO1|PRKAG1|TOPBP1|CCNB1|PRMT5|CCNA2|DNA2|CCNE2|RBBP4|CDK5R1|RBBP8|MAPKAPK5|DYRK2|SETD8|E2F7|TCEB3C|RBL2|TP53AIP1|TCEB3B|RBL1|PTEN|TMEM219|RNF34|TAF15|TNRC6C|CDKN2A|TAF5|GPI|TAF9B|SMYD2|TAF3|TNRC6A|TTC5|TP53RK|MDM4|EHMT1|TAF11|SCO1|GTF2H4|CCNK|SCO2|TNFRSF10D|MT-CO3|STEAP3|PIP4K2A|RHNO1|TAF7|PIP4K2B|L3MBTL1|TAF4|PIP4K2C|MEAF6|PRDM1|TAF2|NUAK1|BANP|PRELID1|MAPK11|TP63|COX7A2L|AGO3|AGO1|BNIP3L|CDK12…	Transcriptional Regulation by TP53	363	ENR	TRANSCRIPTIONAL REGULATION BY TP53%REACTOME DATABASE ID RELEASE 72%3700989	3.7201	0	TRANSCRIPTIONAL REGULATION BY TP53%REACTOME DATABASE ID RELEASE 72%3700989	FALSE	TRANSCRIPTIONAL REGULATION BY TP53%REACTOME DATABASE ID RELEASE 72%3700989
142	1	0.5686	0	SPINDLE ORGANIZATION%GOBP%GO:0007051	0	KPNB1|CLASP1|RHOA|STIL|CCNB1|MAP10|GOLGA2|STARD9|VCP|AUNIP|TUBG1|ARHGEF10|CENPE|WDR62|KIF2A|ASPM|KIZ|WRAP73|TRIM36|MISP|CEP126|PIBF1|ZNF207|GOLGA8S|RAN|GOLGA8R|GOLGA8T|INO80|GOLGA8K|SPICE1|GOLGA8J|GOLGA8M|GOLGA8O|GOLGA8N|GOLGA8B|GPSM2|GOLGA8G|GOLGA8F|GOLGA8H|GOLGA8A|DYNC1H1|GOLGA6A|GOLGA6C|GOLGA6B|GOLGA6D|RGS14|NTMT1|CCDC69|MSTO1|MECP2|EML1|MAP9|MAPRE1|TBCE|TUBGCP4|TUBG2|MZT1|BCCIP|NEK6|TPPP|FAM1…	spindle organization	136	ENR	SPINDLE ORGANIZATION%GOBP%GO:0007051	3.7192	0	SPINDLE ORGANIZATION%GOBP%GO:0007051	FALSE	SPINDLE ORGANIZATION%GOBP%GO:0007051
314	1	0.6511	0	MITOTIC SPINDLE ORGANIZATION%GOBP%GO:0007052	0	FAM175B|PRC1|KPNB1|CLASP1|AAAS|RHOA|KIF4B|STIL|CCNB1|CHEK2|SPC25|MAP10|GOLGA2|VCP|KIFC1|KIF4A|NUF2|RAB11A|TUBG1|ARHGEF10|CENPE|WDR62|SBDS|KIF2A|FLNA|CLASP2|PLK2|WRAP73|CENPH|MISP|DCTN2|CEP126|PIBF1|TNKS|ZNF207|RAN|MAP4|ASUN|SPICE1|GPSM2|SPAST|DYNC1H1|PPP2R4|CEP192|FAM175A|MSTO1|EFHC1|MECP2|EML1|AURKC|AURKB|AURKA|KIF11|TTK|MAP9|STMN1|OFD1|TBCE|KIF3B|KIF23|TUBG2|NDC80|RACGAP1|CKAP5|TPX2|BIRC5|MZT1|…	mitotic spindle organization	71	ENR	MITOTIC SPINDLE ORGANIZATION%GOBP%GO:0007052	3.7146	0	MITOTIC SPINDLE ORGANIZATION%GOBP%GO:0007052	FALSE	MITOTIC SPINDLE ORGANIZATION%GOBP%GO:0007052
166	1	0.6522	0	AMPLIFICATION OF SIGNAL FROM THE KINETOCHORES%REACTOME%R-HSA-141424.2	0	SEC13|NUP133|DYNC1I2|CLASP1|NUP160|NUP43|ZW10|CENPN|CENPM|MAD1L1|SPC25|NUP37|ZWINT|CENPF|RANGAP1|ZWILCH|PMF1|SKA1|APITD1|CDC20|SKA2|DSN1|RCC2|RANBP2|KIF18A|PAFAH1B1|SGOL2|CENPU|NUF2|SPDL1|NDE1|KIF2B|CENPE|MIS12|KIF2A|NSL1|CENPC|CLASP2|PPP2R1A|CENPT|SPC24|CENPH|ERCC6L|CENPI|BUB1B|CENPK|PPP2R5A|CENPL|PPP2CB|B9D2|CENPO|NUP107|CENPP|CENPQ|TAOK1|DYNC1H1|NUDC|RPS27|CLIP1|XPO1|PPP2R1B|PPP2R5E|AHCTF1|PPP…	Amplification of signal from the kinetochores	92	ENR	AMPLIFICATION OF SIGNAL FROM THE KINETOCHORES%REACTOME%R-HSA-141424.2	3.7054	0	AMPLIFICATION OF SIGNAL FROM THE KINETOCHORES%REACTOME%R-HSA-141424.2	FALSE	AMPLIFICATION OF SIGNAL FROM THE KINETOCHORES%REACTOME%R-HSA-141424.2
95	1	0.6199	0	S PHASE%REACTOME DATABASE ID RELEASE 72%69242	0	ANAPC4|ANAPC5|ANAPC1|ANAPC2|GINS2|CCNA2|DNA2|CCNE2|CABLES1|MCM3|PSMD6|FEN1|PSMD7|MNAT1|PSMD2|AKT2|PSMD4|PSMD3|ORC1|RBBP4|PSMD1|RBL2|STAG2|PSMD9|CDC6|POLA1|PSMB5|PSMC3|PSMC1|PSMD11|PSMC2|PSMD14|RB1|CCNH|PSMA7|PSMD8|PSMB6|PSMB7|PSMB4|CCND1|PSMB10|PSMB2|PSMB3|PSMB1|PSMA5|PSMA6|PSMC6|PSMA4|PSMA1|PSMC4|PSMA2|UBB|CDC25A|PSMD12|CDC25B|PSMD13|CCNE1|UBE2E1|PSMB8|PSMB9|MCM7|PCNA|CDK7|CDC45|POLD2|CDT1|ORC5|…	S Phase	161	ENR	S PHASE%REACTOME DATABASE ID RELEASE 72%69242	3.6298	0	S PHASE%REACTOME DATABASE ID RELEASE 72%69242	FALSE	S PHASE%REACTOME DATABASE ID RELEASE 72%69242
111	1	0.5769	0	RHO GTPASES ACTIVATE FORMINS%REACTOME%R-HSA-5663220.1	0	RAC1|CLASP1|RHOA|ZW10|CENPN|CDC42|CDC20|PAFAH1B1|CENPU|CENPE|KIF2A|SPC24|ERCC6L|BUB1B|PPP2R5A|DYNC1H1|NUDC|CLIP1|RHOC|AHCTF1|ITGB3BP|DIAPH1|DYNLL1|PPP2CA|MAPRE1|DYNC1LI1|DYNC1LI2|EVL|BUB3|RHOB|SEC13|NUP133|DYNC1I2|PFN2|NUP160|NUP43|CENPM|MAD1L1|SPC25|NUP37|ZWINT|CENPF|RANGAP1|ZWILCH|PMF1|SKA1|APITD1|SKA2|DSN1|RCC2|RANBP2|KIF18A|SGOL2|NUF2|SPDL1|KIF2B|NDE1|MIS12|NSL1|CENPC|CLASP2|PPP2R1A|CENPT|CEN…	RHO GTPases Activate Formins	116	ENR	RHO GTPASES ACTIVATE FORMINS%REACTOME%R-HSA-5663220.1	3.6287	0	RHO GTPASES ACTIVATE FORMINS%REACTOME%R-HSA-5663220.1	FALSE	RHO GTPASES ACTIVATE FORMINS%REACTOME%R-HSA-5663220.1
197	1	0.6185	0	G1 S TRANSITION%REACTOME DATABASE ID RELEASE 72%69206	0	CCNB1|CCNA2|CCNE2|CABLES1|MCM3|PSMD6|PSMD7|MNAT1|PSMD2|AKT2|PSMD4|PSMD3|FBXO5|ORC1|RBBP4|PSMD1|E2F6|RBL2|RBL1|RRM2|PSMD9|CDC6|POLA1|PPP2R3B|PSMB5|TK1|PSMC3|PSMC1|PSMD11|PSMC2|PSMD14|RB1|CCNH|PSMA7|PSMD8|PSMB6|PSMB7|PSMB4|CCND1|PSMB10|PSMB2|PSMB3|PSMB1|PSMA5|PSMA6|PSMC6|DHFR|PSMA4|PSMA1|TYMS|PSMC4|PSMA2|UBB|CDC25A|PSMD12|PSMD13|CCNE1|PSMB8|PSMB9|MCM7|PCNA|PPP2CA|CDK7|CDC45|CDT1|ORC5|ORC4|ORC6|ORC3…	G1 S Transition	131	ENR	G1 S TRANSITION%REACTOME DATABASE ID RELEASE 72%69206	3.6221	0	G1 S TRANSITION%REACTOME DATABASE ID RELEASE 72%69206	FALSE	G1 S TRANSITION%REACTOME DATABASE ID RELEASE 72%69206
161	1	0.4591	0	REGULATION OF MITOTIC NUCLEAR DIVISION%GOBP%GO:0007088	0	ANAPC4|ANAPC5|ANAPC1|ZW10|CHMP2B|CCNB1|PRMT5|CHMP4C|BMP7|CHMP4B|CHMP2A|INS|CHMP5|PCID2|BMP4|CDC14B|IK|IL1A|CDC20|FBXO5|UBXN2B|BORA|CENPE|RANBP1|STAG2|BUB1B|CDC6|NSFL1C|L3MBTL1|PTTG2|NPM2|ZNF207|CCSAP|RB1|HECW2|PDGFRB|TGFA|DAPK3|CDC14A|RGCC|RIOK2|CEP85|CAV2|EREG|CEP97|DUSP1|CCDC8|IGF2|MAP9|IGF1|MAD2L2|NSMCE2|DYNC1LI1|CUL7|CHMP1B|GEN1|FBXO43|CDT1|LCMT1|BUB3|ANAPC15|ANAPC11|VPS4B|EGF|CHMP3|NEK6|CHEK…	regulation of mitotic nuclear division	148	ENR	REGULATION OF MITOTIC NUCLEAR DIVISION%GOBP%GO:0007088	3.6131	0	REGULATION OF MITOTIC NUCLEAR DIVISION%GOBP%GO:0007088	FALSE	REGULATION OF MITOTIC NUCLEAR DIVISION%GOBP%GO:0007088
189	1	0.4286	0	REGULATION OF NUCLEAR DIVISION%GOBP%GO:0051783	0	ANAPC4|ANAPC5|ANAPC1|ZW10|CHMP2B|CCNB1|PRMT5|CHMP4C|BMP7|CHMP4B|CHMP2A|INS|CHMP5|PCID2|BMP4|CDC14B|IK|IL1A|CDC20|FBXO5|UBXN2B|BORA|CENPE|RANBP1|STAG2|BUB1B|CDC6|NSFL1C|PRDM7|L3MBTL1|PTTG2|WEE2|NPM2|ZNF207|CCSAP|RB1|HECW2|PDGFRB|TGFA|PLCB1|DAPK3|CDC14A|RGCC|RIOK2|CEP85|CAV2|EREG|CEP97|DUSP1|CCDC8|IGF2|MAP9|IGF1|MAD2L2|NSMCE2|DYNC1LI1|CUL7|CHMP1B|GEN1|FBXO43|CDT1|LCMT1|BUB3|ANAPC15|ANAPC11|VPS4B|EG…	regulation of nuclear division	157	ENR	REGULATION OF NUCLEAR DIVISION%GOBP%GO:0051783	3.6024	0	REGULATION OF NUCLEAR DIVISION%GOBP%GO:0051783	FALSE	REGULATION OF NUCLEAR DIVISION%GOBP%GO:0051783
139	1	0.5111	0	NUCLEAR CHROMOSOME SEGREGATION%GOBP%GO:0098813	0	LATS1|NAA50|KPNB1|ZW10|CHMP2B|CCNB1|CHMP4C|FMN2|CHMP4B|ANKRD31|CHMP2A|MAP10|CHMP4A|CHMP6|CHMP7|CHMP5|PSRC1|CCNB1IP1|TUBG1|CENPE|STAG2|NCAPD3|RRS1|MCMBP|BUB1B|TTN|MAU2|PTTG2|PIBF1|ZNF207|RAN|RB1|INO80|SPICE1|C11ORF85|CCDC79|C15ORF43|GEM|FANCD2|TRAPPC12|TOP2A|STRA13|BOD1|MSTO1|DIS3L2|FAM83D|CHAMP1|PINX1|SLX4|CHMP1B|EME1|EME2|TUBG2|CDT1|DDX11|BUB3|PHF23|AKAP8L|M1AP|VPS4B|CHMP3|STAG3|VPS4A|STAG1|NUP6…	nuclear chromosome segregation	178	ENR	NUCLEAR CHROMOSOME SEGREGATION%GOBP%GO:0098813	3.5848	0	NUCLEAR CHROMOSOME SEGREGATION%GOBP%GO:0098813	FALSE	NUCLEAR CHROMOSOME SEGREGATION%GOBP%GO:0098813
138	1	0.6183	0	G1/S TRANSITION OF MITOTIC CELL CYCLE%GOBP%GO:0000082	0	BCAT1|LATS1|TRIM71|CUL4A|INHBA|CCNE2|MCM3|MNAT1|FBXO5|ORC1|EIF4EBP1|E2F3|EIF4E|CDC34|E2F7|RRM2|BACH1|ID2|CDKN2C|CDKN2A|CDC6|POLA1|RB1|CCNH|CCND1|PLK3|DHFR|TYMS|PIM2|HINFP|CDC25A|CCNE1|KLF11|MCM7|PCNA|PPP6C|CDK3|ZNF324|CAMK2A|CDC45|CDK7|GPR132|CDT1|ESRRB|ORC5|ORC4|ORC6|ORC3|MCM5|ORC2|MCM4|MCM6|MCM2|POLE3|NPAT|GFI1|ZPR1|PRIM2|USP29|CCNA1|RPA1|GSPT1|RPA2|CRLF3|KHDRBS1|LATS2|POLA2|ACVR1B|POLE2|CUL4B|…	G1/S transition of mitotic cell cycle	107	ENR	G1/S TRANSITION OF MITOTIC CELL CYCLE%GOBP%GO:0000082	3.5844	0	G1/S TRANSITION OF MITOTIC CELL CYCLE%GOBP%GO:0000082	FALSE	G1/S TRANSITION OF MITOTIC CELL CYCLE%GOBP%GO:0000082
238	1	0.7269	0	DNA REPLICATION%REACTOME%R-HSA-69306.4	0	ANAPC4|ANAPC5|ANAPC1|ANAPC2|GINS2|CCNA2|DNA2|CCNE2|MCM3|PSMD6|FEN1|PSMD7|PSMD2|PSMD4|PSMD3|ORC1|PSMD1|E2F2|E2F3|PSMD9|CDC6|POLA1|PSMB5|PSMC3|PSMC1|PSMD11|PSMC2|PSMD14|PSMA7|PSMD8|PSMB6|PSMB7|PSMB4|PSMB10|PSMB2|PSMB3|PSMB1|PSMA5|PSMA6|PSMC6|PSMA4|PSMA1|PSMC4|PSMA2|UBB|PSMD12|PSMD13|CCNE1|UBE2E1|PSMB8|PSMB9|MCM7|PCNA|CDC45|POLD2|CDT1|ORC5|ORC4|ANAPC15|ORC6|ANAPC16|ORC3|ANAPC11|ORC2|MCM5|CDC26|MCM4|…	DNA Replication	127	ENR	DNA REPLICATION%REACTOME%R-HSA-69306.4	3.5521	0	DNA REPLICATION%REACTOME%R-HSA-69306.4	FALSE	DNA REPLICATION%REACTOME%R-HSA-69306.4
317	1	0.7089	0	REGULATION OF CHOLESTEROL BIOSYNTHETIC PROCESS%GOBP%GO:0045540	0	TM7SF2|CYP51A1|ACACB|KPNB1|LSS|IDI1|MVK|HMGCS1|PMVK|MVD|HMGCR|ELOVL6|SEC14L2|SREBF1|SQLE|ABCA2|SOD1|FGF1|SC5D|MBTPS1|DHCR7|FDFT1|MBTPS2|FASN|NFYA|NFYB|NFYC|APOE|GGPS1|SREBF2|SCAP|FDPS|SP1|SCD|ABCG1|ERLIN1|RAN|ERLIN2|GPAM|PRKAA1|ACACA	regulation of cholesterol biosynthetic process	41	ENR	REGULATION OF CHOLESTEROL BIOSYNTHETIC PROCESS%GOBP%GO:0045540	3.5495	0	REGULATION OF CHOLESTEROL BIOSYNTHETIC PROCESS%GOBP%GO:0045540	FALSE	REGULATION OF CHOLESTEROL BIOSYNTHETIC PROCESS%GOBP%GO:0045540
133	1	0.7089	0	REGULATION OF STEROL BIOSYNTHETIC PROCESS%GOBP%GO:0106118	0	TM7SF2|CYP51A1|ACACB|KPNB1|LSS|IDI1|MVK|HMGCS1|PMVK|MVD|HMGCR|ELOVL6|SEC14L2|SREBF1|SQLE|ABCA2|SOD1|FGF1|SC5D|MBTPS1|DHCR7|FDFT1|MBTPS2|FASN|NFYA|NFYB|NFYC|APOE|GGPS1|SREBF2|SCAP|FDPS|SP1|SCD|ABCG1|ERLIN1|RAN|ERLIN2|GPAM|PRKAA1|ACACA	regulation of sterol biosynthetic process	41	ENR	REGULATION OF STEROL BIOSYNTHETIC PROCESS%GOBP%GO:0106118	3.5461	0	REGULATION OF STEROL BIOSYNTHETIC PROCESS%GOBP%GO:0106118	FALSE	REGULATION OF STEROL BIOSYNTHETIC PROCESS%GOBP%GO:0106118
311	1	0.5198	0	REGULATION OF CELL CYCLE G2/M PHASE TRANSITION%GOBP%GO:1902749	0	FOXN3|TUBB4B|TUBB4A|TOPBP1|CCNB1|PRKACA|PSMD4|ORC1|PAFAH1B1|CDC6|DYNC1H1|SDCCAG8|ATF5|PSMB8|MECP2|PSMB9|DYNLL1|DCTN1|NAE1|MAPRE1|GLTSCR2|BLM|CHEK1|NBN|FHL1|DYNC1I2|SKP1|MRE11A|NEK2|HUS1|RBX1|CENPF|ATAD5|CETN2|RAD17|RCC2|HAUS7|CEP70|CEP76|CUL1|CEP78|RAB11A|CDK2|CEP152|BRSK1|NDE1|NEDD1|CDK1|FGFR1OP|CEP41|CEP290|CEP135|PPP2R1A|HAUS4|HAUS3|HAUS6|KCNH5|HAUS5|HAUS2|HAUS1|CEP63|KIF14|SFI1|DCTN2|SSNA1|DC…	regulation of cell cycle G2/M phase transition	195	ENR	REGULATION OF CELL CYCLE G2/M PHASE TRANSITION%GOBP%GO:1902749	3.536	0	REGULATION OF CELL CYCLE G2/M PHASE TRANSITION%GOBP%GO:1902749	FALSE	REGULATION OF CELL CYCLE G2/M PHASE TRANSITION%GOBP%GO:1902749
153	1	0.6925	0	RECOMBINATIONAL REPAIR%GOBP%GO:0000725	0	NBN|AP5Z1|AP5S1|MORF4L1|RAD51C|YY1|SWI5|MUS81|FANCM|POLQ|RMI1|TONSL|GINS4|SMC5|PARP1|XRCC3|GINS2|SPIDR|RPA1|MRE11A|RPA2|HUS1|FANCB|POLN|MCM3|PALB2|FEN1|RAD50|RAD51AP1|UBE2N|NIPBL|RBBP8|AUNIP|FAN1|REV3L|RAD54B|MMS22L|KDM4D|XRCC1|OBFC1|RHNO1|HUS1B|POLL|NABP2|PSMD14|INO80|SFR1|SAMHD1|RAD51D|RAD51|RAD52|MEIOB|ERCC4|RPA3|RNF138|NUCKS1|RECQL|RECQL5|RFWD3|NABP1|MCM8|XRCC2|SHFM1|MCM7|RPA4|DMC1|RAD51B|CDC…	recombinational repair	93	ENR	RECOMBINATIONAL REPAIR%GOBP%GO:0000725	3.5193	0	RECOMBINATIONAL REPAIR%GOBP%GO:0000725	FALSE	RECOMBINATIONAL REPAIR%GOBP%GO:0000725
177	1	0.6386	0	SIGNAL TRANSDUCTION INVOLVED IN DNA INTEGRITY CHECKPOINT%GOBP%GO:0072401	0	CNOT4|CNOT6|CNOT2|PRMT1|CCNB1|DTL|CHEK2|GML|CDC14B|BRE|ATM|SFN|PRKDC|CDK2|E2F7|PLAGL1|RBL2|CDK1|CRADD|PLK2|E2F8|CDC5L|MDM4|RQCD1|CASP2|TNKS1BP1|CNOT6L|PCBP4|CDKN1A|EP300|PLK3|GADD45A|RGCC|FAM175A|MUC1|BAX|BTG2|TRIAP1|TFDP1|UIMC1|TFDP2|PIDD1|CNOT10|CNOT7|CNOT11|SOX4|ZNF385A|CNOT1|CNOT3|FZR1|BRCC3|CNOT8|E2F4|CDKN1B|PCNA|PRPF19|BABAM1|AURKA|PML|E2F1|CDC25C|TP53|ARID3A|MDM2|PLK1|CARM1|GTSE1|RPL26|BRC…	signal transduction involved in DNA integrity checkpoint	70	ENR	SIGNAL TRANSDUCTION INVOLVED IN DNA INTEGRITY CHECKPOINT%GOBP%GO:0072401	3.4843	0	SIGNAL TRANSDUCTION INVOLVED IN DNA INTEGRITY CHECKPOINT%GOBP%GO:0072401	FALSE	SIGNAL TRANSDUCTION INVOLVED IN DNA INTEGRITY CHECKPOINT%GOBP%GO:0072401
207	1	0.7039	0	REGULATION OF MITOTIC SISTER CHROMATID SEPARATION%GOBP%GO:0010965	0	ANAPC4|ANAPC5|ANAPC1|TPR|XRCC3|ZW10|MAD1L1|TRIP13|CCNB1|PTTG1|CENPF|PCID2|CDC27|IK|CDC20|FBXO5|ATM|CENPE|ESPL1|BUB1B|CDC6|TEX14|PTTG2|ZNF207|RB1|HECW2|CDC16|CDK5RAP2|RIOK2|APC|CUL3|DUSP1|TTK|BUB1|MAD2L2|NSMCE2|DYNC1LI1|CDC23|DLGAP5|USP44|MAD2L1|GEN1|NDC80|CDT1|PLK1|LCMT1|BUB3|ANAPC15|KLHL22|TACC3|ANAPC11|NEK6|ANAPC7|UBE2C	regulation of mitotic sister chromatid separation	54	ENR	REGULATION OF MITOTIC SISTER CHROMATID SEPARATION%GOBP%GO:0010965	3.4832	0	REGULATION OF MITOTIC SISTER CHROMATID SEPARATION%GOBP%GO:0010965	FALSE	REGULATION OF MITOTIC SISTER CHROMATID SEPARATION%GOBP%GO:0010965
246	1	0.5545	0	REGULATION OF CHROMOSOME SEGREGATION%GOBP%GO:0051983	0	ANAPC4|ANAPC5|ANAPC1|ZW10|CDC42|PUM1|CCNB1|PCID2|FEN1|IK|CDC20|FBXO5|CENPE|BUB1B|CDC6|PTTG2|CTNNB1|ZNF207|RB1|HECW2|ECT2|RMI2|DYNC1H1|RIOK2|DUSP1|RAD18|MAD2L2|NSMCE2|DYNC1LI1|GEN1|CDT1|DDX11|LCMT1|BUB3|ANAPC15|ANAPC11|NEK6|HNRNPU|FAM178A|ANKRD32|TPR|SMC5|XRCC3|MAD1L1|TRIP13|NEK2|PTTG1|CENPF|SIRT2|CDC27|CDCA5|CSNK2A1|HDAC8|KNSTRN|RCC2|NIPBL|ATM|WAPAL|KIF2B|ATRX|ESPL1|SPAG5|NUMA1|TEX14|SMC6|MKI67|T…	regulation of chromosome segregation	98	ENR	REGULATION OF CHROMOSOME SEGREGATION%GOBP%GO:0051983	3.4814	0	REGULATION OF CHROMOSOME SEGREGATION%GOBP%GO:0051983	FALSE	REGULATION OF CHROMOSOME SEGREGATION%GOBP%GO:0051983
221	1	0.6245	0	HOMOLOGY DIRECTED REPAIR%REACTOME%R-HSA-5693538.2	0	EXO1|HIST1H2BK|POLQ|TOPBP1|TIPIN|CCNA2|DNA2|FEN1|UBE2N|CLSPN|RBBP8|ABL1|XRCC1|RHNO1|UBE2V2|HIST1H4K|HIST1H4L|HIST1H4A|HIST1H4B|HIST4H4|HIST1H4H|HIST1H4I|HIST1H4J|KAT5|RMI2|HIST1H4D|HIST1H4E|RAD51D|HIST1H4F|HIST1H4C|HIST2H4A|HIST2H4B|PIAS4|UBB|HERC2|PPP4C|BRCC3|XRCC2|RAD9B|TIMELESS|HIST1H2BB|PCNA|UBE2I|BABAM1|RAD51B|RNF168|SLX4|PARP2|EME1|WRN|POLD2|EME2|GEN1|SLX1B|SLX1A|BLM|BRCA1|BRCA2|POLE3|BRIP1…	Homology Directed Repair	138	ENR	HOMOLOGY DIRECTED REPAIR%REACTOME%R-HSA-5693538.2	3.4408	0	HOMOLOGY DIRECTED REPAIR%REACTOME%R-HSA-5693538.2	FALSE	HOMOLOGY DIRECTED REPAIR%REACTOME%R-HSA-5693538.2
233	1	0.6763	0	REGULATION OF CHOLESTEROL BIOSYNTHESIS BY SREBP (SREBF)%REACTOME DATABASE ID RELEASE 72%1655829	0	TM7SF2|CYP51A1|MTF1|LSS|KPNB1|IDI1|MVK|NCOA1|HMGCS1|NCOA2|PMVK|MVD|SEC23A|NCOA6|ELOVL6|SMARCD3|INSIG1|SEC24B|SEC24A|INSIG2|RXRA|MED1|SEC24C|SEC24D|GGPS1|SREBF2|SCAP|RAN|GPAM|ACACA|ACACB|SAR1B|PPARA|CHD9|HELZ2|SQLE|SC5D|MBTPS1|DHCR7|FDFT1|MBTPS2|FASN|NFYA|NFYB|NFYC|TGS1|FDPS|SP1|SCD|CARM1|TBL1XR1|TBL1X|CREBBP	Regulation of cholesterol biosynthesis by SREBP (SREBF)	53	ENR	REGULATION OF CHOLESTEROL BIOSYNTHESIS BY SREBP (SREBF)%REACTOME DATABASE ID RELEASE 72%1655829	3.4326	0	REGULATION OF CHOLESTEROL BIOSYNTHESIS BY SREBP (SREBF)%REACTOME DATABASE ID RELEASE 72%1655829	FALSE	REGULATION OF CHOLESTEROL BIOSYNTHESIS BY SREBP (SREBF)%REACTOME DATABASE ID RELEASE 72%1655829
143	1	0.6386	0	SIGNAL TRANSDUCTION INVOLVED IN DNA DAMAGE CHECKPOINT%GOBP%GO:0072422	0	CNOT4|CNOT6|CNOT2|PRMT1|CCNB1|DTL|CHEK2|GML|CDC14B|BRE|ATM|SFN|PRKDC|CDK2|E2F7|PLAGL1|RBL2|CDK1|CRADD|PLK2|E2F8|CDC5L|MDM4|RQCD1|CASP2|TNKS1BP1|CNOT6L|PCBP4|CDKN1A|EP300|PLK3|GADD45A|RGCC|FAM175A|MUC1|BAX|BTG2|TRIAP1|TFDP1|UIMC1|TFDP2|PIDD1|CNOT10|CNOT7|CNOT11|SOX4|ZNF385A|CNOT1|CNOT3|FZR1|BRCC3|CNOT8|E2F4|CDKN1B|PCNA|PRPF19|BABAM1|AURKA|PML|E2F1|CDC25C|TP53|ARID3A|MDM2|PLK1|CARM1|GTSE1|RPL26|BRC…	signal transduction involved in DNA damage checkpoint	70	ENR	SIGNAL TRANSDUCTION INVOLVED IN DNA DAMAGE CHECKPOINT%GOBP%GO:0072422	3.4008	0	SIGNAL TRANSDUCTION INVOLVED IN DNA DAMAGE CHECKPOINT%GOBP%GO:0072422	FALSE	SIGNAL TRANSDUCTION INVOLVED IN DNA DAMAGE CHECKPOINT%GOBP%GO:0072422
234	1	0.5697	0	MITOTIC CELL CYCLE CHECKPOINT%GOBP%GO:0007093	0	FOXN3|C5ORF45|CNOT4|CNOT6|CNOT2|TOPBP1|ZW10|CCNB1|CHMP4C|TIPIN|HRAS|IK|CDC20|ORC1|CLSPN|SFN|E2F7|RBL2|CRADD|BUB1B|CDC6|TRIM39|MDM4|WEE2|ZNF207|RB1|TNKS1BP1|CCND1|CNOT6L|PCBP4|EP300|PLK3|GADD45A|FANCD2|RGCC|TOP2A|MUC1|BTG2|TRIAP1|PIDD1|CNOT10|ZNF830|CNOT7|CNOT11|SOX4|CNOT1|ZNF385A|CNOT3|CNOT8|RAD9B|PCNA|NAE1|RPS27L|MAD2L2|STK33|ARID3A|EME1|NEK11|MDM2|EME2|GLTSCR2|BUB3|CARM1|BLM|RPL26|VPS4A|NBN|MUS…	mitotic cell cycle checkpoint	142	ENR	MITOTIC CELL CYCLE CHECKPOINT%GOBP%GO:0007093	3.3964	0	MITOTIC CELL CYCLE CHECKPOINT%GOBP%GO:0007093	FALSE	MITOTIC CELL CYCLE CHECKPOINT%GOBP%GO:0007093
308	1	0.7198	0	SYNTHESIS OF DNA%REACTOME DATABASE ID RELEASE 72%69239	0	ANAPC4|ANAPC5|ANAPC1|ANAPC2|GINS2|CCNA2|DNA2|CCNE2|MCM3|PSMD6|FEN1|PSMD7|PSMD2|PSMD4|PSMD3|ORC1|PSMD1|PSMD9|CDC6|POLA1|PSMB5|PSMC3|PSMC1|PSMD11|PSMC2|PSMD14|PSMA7|PSMD8|PSMB6|PSMB7|PSMB4|PSMB10|PSMB2|PSMB3|PSMB1|PSMA5|PSMA6|PSMC6|PSMA4|PSMA1|PSMC4|PSMA2|UBB|PSMD12|PSMD13|CCNE1|UBE2E1|PSMB8|PSMB9|MCM7|PCNA|CDC45|POLD2|CDT1|ORC5|ORC4|ANAPC15|ORC6|ANAPC16|ORC3|ANAPC11|ORC2|MCM5|CDC26|MCM4|LIG1|MCM6|…	Synthesis of DNA	119	ENR	SYNTHESIS OF DNA%REACTOME DATABASE ID RELEASE 72%69239	3.3885	0	SYNTHESIS OF DNA%REACTOME DATABASE ID RELEASE 72%69239	FALSE	SYNTHESIS OF DNA%REACTOME DATABASE ID RELEASE 72%69239
265	1	0.6819	0	REGULATION OF TP53 ACTIVITY THROUGH PHOSPHORYLATION%REACTOME%R-HSA-6804756.1	0	NBN|ATRIP|EXO1|RFC5|RFC3|RFC4|RMI1|RFC2|CCNA1|PRKAG1|TOPBP1|TOP3A|NOC2L|RPA1|CHEK2|MRE11A|RPA2|HUS1|CCNA2|DNA2|TAF4B|SSRP1|RAD50|CSNK2A1|CDK5R1|RAD17|RBBP8|CSNK2B|RAD1|ATM|CDK5|ATR|MAPKAPK5|RAD9A|DYRK2|CDK2|TAF15|TAF9B|TAF12|TAF5|TAF10|TAF3|TP53RK|MDM4|TAF11|TAF1|RHNO1|TAF9|TAF7|TBP|TAF4|TAF2|NUAK1|TAF1L|MAPK11|PRKAB2|PRKAA1|PRKAG2|PRKAG3|PRKAB1|TAF7L|TAF13|RMI2|PRKAA2|KAT5|AK6|HIPK1|PLK3|PIN1|RP…	Regulation of TP53 Activity through Phosphorylation	93	ENR	REGULATION OF TP53 ACTIVITY THROUGH PHOSPHORYLATION%REACTOME%R-HSA-6804756.1	3.3868	0	REGULATION OF TP53 ACTIVITY THROUGH PHOSPHORYLATION%REACTOME%R-HSA-6804756.1	FALSE	REGULATION OF TP53 ACTIVITY THROUGH PHOSPHORYLATION%REACTOME%R-HSA-6804756.1
274	1	0.6599	0	REGULATION OF CHROMOSOME SEPARATION%GOBP%GO:1905818	0	ANAPC4|ANAPC5|ANAPC1|TPR|XRCC3|ZW10|MAD1L1|TRIP13|CCNB1|PTTG1|CENPF|PCID2|CDC27|IK|CSNK2A1|CDC20|FBXO5|ATM|CENPE|ESPL1|BUB1B|CDC6|NUMA1|TEX14|PTTG2|ZNF207|RB1|HECW2|CDC16|CDK5RAP2|RIOK2|CSNK2A2|APC|CUL3|DUSP1|TTK|BUB1|MAD2L2|NSMCE2|DYNC1LI1|CDC23|DLGAP5|USP44|MAD2L1|MOS|GEN1|NDC80|CDT1|PLK1|LCMT1|BUB3|ANAPC15|KLHL22|TACC3|ANAPC11|NEK6|ANAPC7|UBE2C	regulation of chromosome separation	58	ENR	REGULATION OF CHROMOSOME SEPARATION%GOBP%GO:1905818	3.3753	0	REGULATION OF CHROMOSOME SEPARATION%GOBP%GO:1905818	FALSE	REGULATION OF CHROMOSOME SEPARATION%GOBP%GO:1905818
128	1	0.767	0	REGULATION OF CYTOKINESIS%GOBP%GO:0032465	0	CENPV|OR1A2|PRC1|OPN1MW2|RHOA|TAS2R13|CDC42|PKP4|RAB11FIP4|CHMP4C|PRPF40A|SH3GLB1|GIT1|MAP10|CXCR5|CETN2|CDC14B|ANKRD53|OPN1LW|DCDC1|RAB11A|FSD1|E2F7|OR2A4|PLK2|E2F8|CDC6|SVIL|BCL2L1|KIF14|TAS1R2|CCP110|PLK4|PRKCE|RXFP3|OPN1MW|ECT2|GIPC1|CSPP1|BIRC6|PIK3C3|SPAST|PIK3R4|PLK3|PIN1|CIT|DRD3|SSTR5|CDC14A|AHCTF1|CDC25B|MYO19|FLCN|ZFYVE19|KIF20A|SETD2|CUL3|KLHL13|AURKC|BBS4|AURKB|AURKA|KIF20B|MAP9|RAB1…	regulation of cytokinesis	81	ENR	REGULATION OF CYTOKINESIS%GOBP%GO:0032465	3.3701	0	REGULATION OF CYTOKINESIS%GOBP%GO:0032465	FALSE	REGULATION OF CYTOKINESIS%GOBP%GO:0032465
72	1	0.6925	0	DOUBLE-STRAND BREAK REPAIR VIA HOMOLOGOUS RECOMBINATION%GOBP%GO:0000724	0	NBN|AP5Z1|AP5S1|MORF4L1|RAD51C|YY1|SWI5|MUS81|FANCM|POLQ|RMI1|TONSL|GINS4|SMC5|PARP1|XRCC3|GINS2|SPIDR|RPA1|MRE11A|RPA2|HUS1|FANCB|POLN|MCM3|PALB2|FEN1|RAD50|RAD51AP1|UBE2N|NIPBL|RBBP8|AUNIP|FAN1|REV3L|RAD54B|MMS22L|KDM4D|XRCC1|OBFC1|HUS1B|POLL|NABP2|PSMD14|INO80|SFR1|SAMHD1|RAD51D|RAD51|RAD52|MEIOB|ERCC4|RPA3|RNF138|NUCKS1|RECQL|RECQL5|RFWD3|NABP1|MCM8|XRCC2|SHFM1|MCM7|RPA4|DMC1|RAD51B|CDC7|SFPQ…	double-strand break repair via homologous recombination	92	ENR	DOUBLE-STRAND BREAK REPAIR VIA HOMOLOGOUS RECOMBINATION%GOBP%GO:0000724	3.3566	0	DOUBLE-STRAND BREAK REPAIR VIA HOMOLOGOUS RECOMBINATION%GOBP%GO:0000724	FALSE	DOUBLE-STRAND BREAK REPAIR VIA HOMOLOGOUS RECOMBINATION%GOBP%GO:0000724
289	1	0.6867	0	REGULATION OF MITOTIC SISTER CHROMATID SEGREGATION%GOBP%GO:0033047	0	HNRNPU|ANAPC4|ANAPC5|FAM178A|ANAPC1|ANKRD32|TPR|SMC5|XRCC3|ZW10|MAD1L1|TRIP13|CCNB1|PTTG1|CENPF|PCID2|CDC27|IK|CDC20|FBXO5|NIPBL|ATM|CENPE|ATRX|ESPL1|BUB1B|CDC6|NUMA1|TEX14|PTTG2|TNKS|ZNF207|RB1|HECW2|CDC16|CDK5RAP2|RIOK2|APC|CUL3|DUSP1|AURKB|TTK|NAA10|BUB1|MAD2L2|NSMCE2|DYNC1LI1|CDC23|DLGAP5|USP44|MAD2L1|GEN1|NDC80|CDT1|PLK1|LCMT1|BUB3|ANAPC15|KLHL22|TACC3|H2AFY|ANAPC11|BECN1|NEK6|ANAPC7|UBE2C	regulation of mitotic sister chromatid segregation	66	ENR	REGULATION OF MITOTIC SISTER CHROMATID SEGREGATION%GOBP%GO:0033047	3.3508	0	REGULATION OF MITOTIC SISTER CHROMATID SEGREGATION%GOBP%GO:0033047	FALSE	REGULATION OF MITOTIC SISTER CHROMATID SEGREGATION%GOBP%GO:0033047
218	1	0.5108	0	DNA CONFORMATION CHANGE%GOBP%GO:0071103	0	H1F0|PADI4|HIST1H2BK|CUL4A|CENPN|DNA2|RBBP4|HIST1H1E|CDKN2A|GTF2H4|TOP2A|KAT6A|HELLS|ANXA1|HMGA1|DDB2|HIST1H2BB|HMGB2|DDX11|ANP32B|PHF23|AKAP8L|BLM|CHD5|M1AP|CHAF1B|SART3|SPTY2D1|BAHD1|CENPV|NBN|NAP1L4|H1FNT|H1FOO|SMCHD1|BANF2|ERN2|NAA60|XPC|H2BFM|H1FX|HAT1|CDAN1|PHF13|TOP3A|GTF2H2|RPA1|MRE11A|RBX1|HIST1H2BA|CDCA5|CETN2|RAD50|APITD1|NIPBL|ATRX|CENPC|DDB1|PAPD7|CENPT|CENPH|CABIN1|CENPI|CENPK|CENPL…	DNA conformation change	236	ENR	DNA CONFORMATION CHANGE%GOBP%GO:0071103	3.3221	0	DNA CONFORMATION CHANGE%GOBP%GO:0071103	FALSE	DNA CONFORMATION CHANGE%GOBP%GO:0071103
80	1	0.6101	0	HDR THROUGH HOMOLOGOUS RECOMBINATION (HRR) OR SINGLE STRAND ANNEALING (SSA)%REACTOME DATABASE ID RELEASE 72%5693567	0	EXO1|HIST1H2BK|TOPBP1|TIPIN|CCNA2|DNA2|UBE2N|CLSPN|RBBP8|ABL1|RHNO1|UBE2V2|HIST1H4K|HIST1H4L|HIST1H4A|HIST1H4B|HIST4H4|HIST1H4H|HIST1H4I|HIST1H4J|KAT5|RMI2|HIST1H4D|HIST1H4E|RAD51D|HIST1H4F|HIST1H4C|HIST2H4A|HIST2H4B|PIAS4|UBB|HERC2|PPP4C|BRCC3|XRCC2|RAD9B|TIMELESS|HIST1H2BB|PCNA|UBE2I|BABAM1|RAD51B|RNF168|SLX4|EME1|WRN|POLD2|EME2|GEN1|SLX1B|SLX1A|BLM|BRCA1|BRCA2|POLE3|BRIP1|CHEK1|NBN|HIST3H3|ATR…	HDR through Homologous Recombination (HRR) or Single Strand Annealing (SSA)	132	ENR	HDR THROUGH HOMOLOGOUS RECOMBINATION (HRR) OR SINGLE STRAND ANNEALING (SSA)%REACTOME DATABASE ID RELEASE 72%5693567	3.3083	0	HDR THROUGH HOMOLOGOUS RECOMBINATION (HRR) OR SINGLE STRAND ANNEALING (SSA)%REACTOME DATABASE ID RELEASE 72%5693567	FALSE	HDR THROUGH HOMOLOGOUS RECOMBINATION (HRR) OR SINGLE STRAND ANNEALING (SSA)%REACTOME DATABASE ID RELEASE 72%5693567
181	1	0.5222	0	DNA DAMAGE CHECKPOINT%GOBP%GO:0000077	0	FOXN3|C5ORF45|CNOT4|CNOT6|CNOT2|TOPBP1|CCNB1|TIPIN|FBXO6|CDC14B|CLSPN|SFN|E2F7|RBL2|CRADD|CDC5L|TRIM39|MDM4|RHNO1|TNKS1BP1|CCND1|CNOT6L|PCBP4|EP300|PLK3|GADD45A|FANCD2|HINFP|RGCC|MUC1|BTG2|TRIAP1|PIDD1|CNOT10|ZNF830|CNOT7|CNOT11|SOX4|CNOT1|ZNF385A|CNOT3|CNOT8|BRCC3|RAD9B|PCNA|CLOCK|PRPF19|BABAM1|RPS27L|STK33|ARID3A|EME1|NEK11|MDM2|EME2|GLTSCR2|CARM1|BLM|RPL26|BRCA1|BRIP1|CHEK1|NBN|ATRIP|MUS81|PRM…	DNA damage checkpoint	124	ENR	DNA DAMAGE CHECKPOINT%GOBP%GO:0000077	3.3063	0	DNA DAMAGE CHECKPOINT%GOBP%GO:0000077	FALSE	DNA DAMAGE CHECKPOINT%GOBP%GO:0000077
300	1	0.6936	0	REGULATION OF MITOTIC METAPHASE/ANAPHASE TRANSITION%GOBP%GO:0030071	0	ANAPC4|ANAPC5|TPR|XRCC3|ZW10|MAD1L1|TRIP13|CCNB1|CENPF|PCID2|CDC27|IK|CDC20|FBXO5|ATM|CENPE|ESPL1|BUB1B|CDC6|TEX14|ZNF207|RB1|HECW2|CDC16|CDK5RAP2|RIOK2|APC|CUL3|DUSP1|TTK|BUB1|MAD2L2|NSMCE2|DYNC1LI1|CDC23|DLGAP5|USP44|MAD2L1|GEN1|NDC80|CDT1|PLK1|LCMT1|BUB3|ANAPC15|KLHL22|ANAPC11|NEK6|ANAPC7|UBE2C	regulation of mitotic metaphase/anaphase transition	50	ENR	REGULATION OF MITOTIC METAPHASE/ANAPHASE TRANSITION%GOBP%GO:0030071	3.3043	0	REGULATION OF MITOTIC METAPHASE/ANAPHASE TRANSITION%GOBP%GO:0030071	FALSE	REGULATION OF MITOTIC METAPHASE/ANAPHASE TRANSITION%GOBP%GO:0030071
270	1	0.7201	0	TP53 REGULATES TRANSCRIPTION OF CELL CYCLE GENES%REACTOME DATABASE ID RELEASE 72%6791312	0	CNOT4|CNOT6|CCNA1|CNOT2|PRMT1|CCNB1|CCNA2|CCNE2|SFN|CDK2|E2F7|RBL2|PLAGL1|RBL1|CDK1|E2F8|PLK2|RQCD1|TNKS1BP1|CNOT6L|PCBP4|CDKN1A|EP300|PLK3|GADD45A|RGCC|BAX|CCNE1|BTG2|TFDP1|TFDP2|CNOT10|CNOT7|CNOT11|ZNF385A|CNOT1|CNOT3|CNOT8|E2F4|CDKN1B|PCNA|CENPJ|AURKA|E2F1|CDC25C|TP53|NPM1|ARID3A|CARM1	TP53 Regulates Transcription of Cell Cycle Genes	49	ENR	TP53 REGULATES TRANSCRIPTION OF CELL CYCLE GENES%REACTOME DATABASE ID RELEASE 72%6791312	3.3039	0	TP53 REGULATES TRANSCRIPTION OF CELL CYCLE GENES%REACTOME DATABASE ID RELEASE 72%6791312	FALSE	TP53 REGULATES TRANSCRIPTION OF CELL CYCLE GENES%REACTOME DATABASE ID RELEASE 72%6791312
168	1	0.5886	0	PROTEIN-DNA COMPLEX ASSEMBLY%GOBP%GO:0065004	0	SWI5|PADI4|HIST1H2BK|CUL4A|CENPN|MCM3|MNAT1|RBBP4|CENPU|CENPE|RUVBL1|TAF12|BRF1|TAF11|TAF1|GTF2H4|GTF2H1|BRD2|TBP|TAF7|TAF1B|TBPL2|HIST1H4K|SMARCA5|HIST1H4L|CCNH|HIST1H4A|IPO4|HIST1H4B|HIST4H4|TAF7L|CHD1L|HIST1H4H|HIST1H4I|HIST1H4J|HIST1H4D|HIST1H4E|HIST1H4F|HIST1H4C|HIST2H4A|HIST2H4B|GRWD1|DAXX|UBB|ITGB3BP|STRA13|HELLS|XPA|DDB2|ERCC2|MCM7|HIST1H2BB|RAD23B|GTF2B|HMGB2|ERCC3|CDC45|CDK7|TCF4|CDT1|A…	protein-DNA complex assembly	175	ENR	PROTEIN-DNA COMPLEX ASSEMBLY%GOBP%GO:0065004	3.3003	0	PROTEIN-DNA COMPLEX ASSEMBLY%GOBP%GO:0065004	FALSE	PROTEIN-DNA COMPLEX ASSEMBLY%GOBP%GO:0065004
247	1	0.6386	0	SIGNAL TRANSDUCTION INVOLVED IN CELL CYCLE CHECKPOINT%GOBP%GO:0072395	0	CNOT4|CNOT6|CNOT2|SOX11|PRMT1|CCNB1|DTL|CHEK2|GML|CDC14B|BRE|ATM|SFN|PRKDC|CDK2|E2F7|PLAGL1|RBL2|CDK1|CRADD|PLK2|E2F8|CDC5L|MDM4|RQCD1|CASP2|TNKS1BP1|CNOT6L|PCBP4|CDKN1A|EP300|PLK3|GADD45A|RGCC|FAM175A|MUC1|BAX|BTG2|TRIAP1|TFDP1|UIMC1|TFDP2|PIDD1|CNOT10|CNOT7|CNOT11|SOX4|ZNF385A|CNOT1|CNOT3|FZR1|BRCC3|CNOT8|E2F4|CDKN1B|PCNA|PRPF19|BABAM1|AURKA|PML|E2F1|CDC25C|TP53|ARID3A|MDM2|PLK1|CARM1|GTSE1|RPL…	signal transduction involved in cell cycle checkpoint	71	ENR	SIGNAL TRANSDUCTION INVOLVED IN CELL CYCLE CHECKPOINT%GOBP%GO:0072395	3.2825	0	SIGNAL TRANSDUCTION INVOLVED IN CELL CYCLE CHECKPOINT%GOBP%GO:0072395	FALSE	SIGNAL TRANSDUCTION INVOLVED IN CELL CYCLE CHECKPOINT%GOBP%GO:0072395
172	1	0.5388	0	CHROMOSOME SEGREGATION%GOBP%GO:0007059	0	NAA50|CCNB1|MAP10|RRS1|SMARCAD1|MAU2|PIBF1|ZNF207|NEK8|SPICE1|C11ORF85|CCDC79|C15ORF43|RGS14|TOP2A|NTMT1|BOD1|MSTO1|DIS3L2|CHMP1B|NEK11|DDX11|BUB3|PHF23|AKAP8L|M1AP|CHMP3|STAG3|POGZ|MMS19|FAM175B|RNF212|BANF2|NAA60|FANCM|RMI1|P3H4|PHF13|TOP3A|MRE11A|FBXW7|ZWINT|NEK2|CENPF|CDCA5|PDS5A|PMF1|APITD1|SKA1|SKA2|KNSTRN|DSN1|KIF18A|NIPBL|ANKRD53|NUF2|WAPAL|RAB11A|SPDL1|KIF2B|NDE1|MIS12|NSL1|CENPC|PAPD7|C…	chromosome segregation	222	ENR	CHROMOSOME SEGREGATION%GOBP%GO:0007059	3.2752	0	CHROMOSOME SEGREGATION%GOBP%GO:0007059	FALSE	CHROMOSOME SEGREGATION%GOBP%GO:0007059
96	1	0.5048	0	DNA PACKAGING%GOBP%GO:0006323	0	HIST1H1D|H1F0|HIST1H1A|HIST1H1B|PADI4|ACIN1|HIST1H2BK|CENPN|NOC2L|GPER1|RBBP4|CENPU|NCAPD3|HIST1H1E|HIST1H1C|RUVBL1|CDKN2A|TTN|BRD2|HIST1H4K|SMARCA5|HIST1H4L|SMARCA1|HIST1H4A|IPO4|HIST1H4B|HIST4H4|HIST1H4H|HIST1H4I|HIST1H4J|HIST1H4D|HIST1H4E|HIST1H4F|HIST1H4C|HIST2H4A|HIST2H4B|GRWD1|DAXX|TOP2A|ITGB3BP|KAT6A|STRA13|HELLS|HMGA1|HIST1H2BB|HMGB2|ANP32B|PHF23|AKAP8L|CHD5|M1AP|CHAF1B|SART3|POLE3|SPTY2D…	DNA packaging	173	ENR	DNA PACKAGING%GOBP%GO:0006323	3.2508	0	DNA PACKAGING%GOBP%GO:0006323	FALSE	DNA PACKAGING%GOBP%GO:0006323
83	1	0.6323	0	G1 DNA DAMAGE CHECKPOINT%GOBP%GO:0044783	0	CNOT4|CNOT6|CNOT2|PRMT1|CCNB1|CHEK2|GML|RPA2|ATM|SFN|PRKDC|CDK2|E2F7|PLAGL1|RBL2|CDK1|CRADD|PLK2|E2F8|MDM4|RQCD1|CASP2|TNKS1BP1|CNOT6L|CCND1|PCBP4|CDKN1A|EP300|PLK3|GADD45A|RGCC|MUC1|BAX|BTG2|TRIAP1|TFDP1|TFDP2|WAC|PIDD1|RFWD3|CNOT10|CNOT7|CNOT11|SOX4|ZNF385A|CNOT1|CNOT3|CNOT8|E2F4|CDKN1B|PCNA|AURKA|PML|E2F1|CDC25C|RPS27L|TP53|ARID3A|MDM2|CARM1|GTSE1|RPL26|FBXO31	G1 DNA damage checkpoint	63	ENR	G1 DNA DAMAGE CHECKPOINT%GOBP%GO:0044783	3.2398	0	G1 DNA DAMAGE CHECKPOINT%GOBP%GO:0044783	FALSE	G1 DNA DAMAGE CHECKPOINT%GOBP%GO:0044783
184	1	0.6055	0	PID_DELTA_NP63_ PATHWAY%MSIGDB_ C2%PID_DELTA_NP63_ PATHWAY	0	NRG1|CEBPD|TOP2A|MRE11A|STXBP4|RRAD|FBXW7|DLX5|RUNX1|DLX6|SEC14L2|T|GPX2|HELLS|TCF7L1|ADRM1|POU2F2|IL1A|BDKRB2|FOSL2|KRT14|YAP1|HES1|RAB38|ATM|COL5A1|NOTCH1|ADA|SFN|FASN|CCNB2|KRT5|CDKN2A|PERP|PPP2R5A|WWP1|HBP1|ITCH|GNB2L1|AXL|MDM2|VDR|ITGA3|GSK3B|TP63|IGFBP3|BRCA2	PID_DELTA_NP63_PATHWAY	47	ENR	PID_DELTA_NP63_PATHWAY%MSIGDB_C2%PID_DELTA_NP63_PATHWAY	3.2371	0	PID_DELTA_NP63_PATHWAY%MSIGDB_C2%PID_DELTA_NP63_PATHWAY	FALSE	PID_DELTA_NP63_PATHWAY%MSIGDB_C2%PID_DELTA_NP63_PATHWAY
148	1	0.6762	0	ACTIVATION OF GENE EXPRESSION BY SREBF (SREBP)%REACTOME%R-HSA-2426168.2	0	TM7SF2|CYP51A1|ACACB|MTF1|LSS|IDI1|MVK|NCOA1|NCOA2|HMGCS1|PMVK|MVD|PPARA|NCOA6|ELOVL6|SMARCD3|CHD9|HELZ2|RXRA|MED1|SQLE|SC5D|DHCR7|FDFT1|NFYA|FASN|NFYB|NFYC|GGPS1|TGS1|SREBF2|FDPS|SP1|SCD|CARM1|TBL1XR1|GPAM|TBL1X|CREBBP|ACACA	Activation of gene expression by SREBF (SREBP)	40	ENR	ACTIVATION OF GENE EXPRESSION BY SREBF (SREBP)%REACTOME%R-HSA-2426168.2	3.2258	0	ACTIVATION OF GENE EXPRESSION BY SREBF (SREBP)%REACTOME%R-HSA-2426168.2	FALSE	ACTIVATION OF GENE EXPRESSION BY SREBF (SREBP)%REACTOME%R-HSA-2426168.2
126	1	0.5751	0	G2 M TRANSITION%REACTOME DATABASE ID RELEASE 72%69275	0	CLASP1|TUBB4B|TUBB4A|MYBL2|CEP164|CCNB1|CCNA2|PRKACA|PSMD6|PSMD7|MNAT1|PPP1CB|PSMD2|PSMD4|PSMD3|RBBP4|NINL|PAFAH1B1|PSMD1|PHLDA1|BORA|ODF2|TUBG1|PSMD9|PPP2R3B|PRKAR2B|OPTN|PSMB5|PLK4|PSMC3|PSMC1|PSMD11|PSMC2|PSMD14|CCNH|PSMA7|PSMD8|PSMB6|PSMB7|PSMB4|PSMB10|PSMB2|PSMB3|PSMB1|EP300|PSMA5|DYNC1H1|FBXW11|PSMA6|PSMC6|PSMA4|PSMA1|PSMC4|PSMA2|SDCCAG8|UBB|CDC25A|PSMD12|CDC25B|PSMD13|PSMB8|HSP90AB1|PSMB9|…	G2 M Transition	179	ENR	G2 M TRANSITION%REACTOME DATABASE ID RELEASE 72%69275	3.2202	0	G2 M TRANSITION%REACTOME DATABASE ID RELEASE 72%69275	FALSE	G2 M TRANSITION%REACTOME DATABASE ID RELEASE 72%69275
121	1	0.5081	0	REGULATION OF G2/M TRANSITION OF MITOTIC CELL CYCLE%GOBP%GO:0010389	0	FOXN3|C5ORF45|CLASP1|TUBB4B|TUBB4A|RFPL1|TOPBP1|CEP164|CCNB1|CHMP4C|PRKACA|PSMD6|PSMD7|PSMD2|PSMD4|PSMD3|FBXO5|ORC1|CLSPN|PSMD1|PAFAH1B1|NINL|ODF2|TUBG1|PSMD9|CDC6|TRIM39|PRKAR2B|PSMB5|PLK4|PSMC3|PSMC1|PSMC2|PSMD11|PSMD14|PSMA7|PSMD8|PSMB6|PSMB7|PSMB4|CCND1|PSMB10|PSMB2|PSMB3|PSMB1|DYNC1H1|PSMA5|PSMA6|PSMC6|PSMA4|PSMA1|PSMC4|PSMA2|SDCCAG8|CDC25A|PSMD12|PSMD13|CDC25B|PSMB8|ZNF830|MECP2|PSMB9|DYNLL…	regulation of G2/M transition of mitotic cell cycle	178	ENR	REGULATION OF G2/M TRANSITION OF MITOTIC CELL CYCLE%GOBP%GO:0010389	3.1975	0	REGULATION OF G2/M TRANSITION OF MITOTIC CELL CYCLE%GOBP%GO:0010389	FALSE	REGULATION OF G2/M TRANSITION OF MITOTIC CELL CYCLE%GOBP%GO:0010389
160	1	0.6055	0	VALIDATED TRANSCRIPTIONAL TARGETS OF DELTANP63 ISOFORMS%PATHWAY INTERACTION DATABASE NCI-NATURE CURATED DATA%VALIDATED TRANSCRIPTIONAL TARGETS OF DELTANP63 ISOFORMS	0	NRG1|CEBPD|TOP2A|MRE11A|STXBP4|RRAD|FBXW7|DLX5|RUNX1|DLX6|SEC14L2|T|GPX2|HELLS|TCF7L1|ADRM1|POU2F2|FOSL2|BDKRB2|IL1A|KRT14|YAP1|RAB38|HES1|ATM|COL5A1|NOTCH1|ADA|SFN|CCNB2|FASN|KRT5|CDKN2A|PERP|PPP2R5A|WWP1|GNB2L1|HBP1|ITCH|AXL|MDM2|VDR|ITGA3|GSK3B|TP63|IGFBP3|BRCA2	Validated transcriptional targets of deltaNp63 isoforms	47	ENR	VALIDATED TRANSCRIPTIONAL TARGETS OF DELTANP63 ISOFORMS%PATHWAY INTERACTION DATABASE NCI-NATURE CURATED DATA%VALIDATED TRANSCRIPTIONAL TARGETS OF DELTANP63 ISOFORMS	3.1973	0	VALIDATED TRANSCRIPTIONAL TARGETS OF DELTANP63 ISOFORMS%PATHWAY INTERACTION DATABASE NCI-NATURE CURATED DATA%VALIDATED TRANSCRIPTIONAL TARGETS OF DELTANP63 ISOFORMS	FALSE	VALIDATED TRANSCRIPTIONAL TARGETS OF DELTANP63 ISOFORMS%PATHWAY INTERACTION DATABASE NCI-NATURE CURATED DATA%VALIDATED TRANSCRIPTIONAL TARGETS OF DELTANP63 ISOFORMS
222	1	0.6107	0	REGULATION OF SISTER CHROMATID SEGREGATION%GOBP%GO:0033045	0	HNRNPU|ANAPC4|ANAPC5|FAM178A|ANAPC1|ANKRD32|TPR|SMC5|XRCC3|ZW10|MAD1L1|TRIP13|CCNB1|PTTG1|CENPF|PCID2|FEN1|CDC27|CDCA5|IK|CDC20|HDAC8|FBXO5|NIPBL|ATM|WAPAL|CENPE|ATRX|ESPL1|BUB1B|CDC6|NUMA1|TEX14|PTTG2|CTNNB1|TNKS|ZNF207|RB1|HECW2|RAD21|CDC16|RMI2|CTCF|CDK5RAP2|AXIN2|RIOK2|APC|CUL3|DUSP1|AURKB|TTK|NAA10|BUB1|MAD2L2|NSMCE2|DYNC1LI1|CDC23|DLGAP5|USP44|MAD2L1|MOS|GEN1|NDC80|DDX11|CDT1|PLK1|LCMT1|BUB…	regulation of sister chromatid segregation	77	ENR	REGULATION OF SISTER CHROMATID SEGREGATION%GOBP%GO:0033045	3.189	0	REGULATION OF SISTER CHROMATID SEGREGATION%GOBP%GO:0033045	FALSE	REGULATION OF SISTER CHROMATID SEGREGATION%GOBP%GO:0033045
295	1	0.4465	0	ORGANELLE FISSION%GOBP%GO:0048285	0	NAA50|CCNB1|MAP10|ARHGEF10|RRS1|MISP|MAU2|EPS8|PIBF1|ZNF207|SPICE1|MTFP1|C11ORF85|RAD51D|CCDC79|C15ORF43|TOP2A|MYBL1|BOD1|EREG|KIAA0430|MSTO1|DIS3L2|MUL1|MAP9|OPA1|CHMP1B|TEX19|PHF23|SPIRE1|AKAP8L|BCCIP|M1AP|CHMP3|STAG3|BRIP1|POGZ|FAM175B|RNF212|FANCM|AAAS|RMI1|P3H4|PHF13|MRE11A|ZWINT|BTBD18|C17ORF104|BRDT|CDCA5|PDS5A|RAD50|DNM3|APITD1|KNSTRN|DSN1|MSH5|KIF18A|NIPBL|ANKRD53|NUF2|RAD54B|WAPAL|RAB11…	organelle fission	258	ENR	ORGANELLE FISSION%GOBP%GO:0048285	3.1815	0	ORGANELLE FISSION%GOBP%GO:0048285	FALSE	ORGANELLE FISSION%GOBP%GO:0048285
219	1	0.6323	0	MITOTIC G1/S TRANSITION CHECKPOINT%GOBP%GO:0044819	0	CNOT4|CNOT6|CNOT2|PRMT1|CCNB1|CHEK2|GML|RPA2|ATM|SFN|PRKDC|CDK2|E2F7|PLAGL1|RBL2|CDK1|CRADD|PLK2|E2F8|MDM4|RQCD1|CASP2|TNKS1BP1|CNOT6L|CCND1|PCBP4|CDKN1A|EP300|PLK3|GADD45A|RGCC|MUC1|BAX|BTG2|TRIAP1|TFDP1|TFDP2|PIDD1|RFWD3|CNOT10|CNOT7|CNOT11|SOX4|ZNF385A|CNOT1|CNOT3|CNOT8|E2F4|CDKN1B|PCNA|AURKA|PML|E2F1|CDC25C|RPS27L|TP53|ARID3A|MDM2|CARM1|GTSE1|RPL26|FBXO31	mitotic G1/S transition checkpoint	62	ENR	MITOTIC G1/S TRANSITION CHECKPOINT%GOBP%GO:0044819	3.1768	0	MITOTIC G1/S TRANSITION CHECKPOINT%GOBP%GO:0044819	FALSE	MITOTIC G1/S TRANSITION CHECKPOINT%GOBP%GO:0044819
254	1	0.6278	0	SIGNAL TRANSDUCTION INVOLVED IN MITOTIC G1 DNA DAMAGE CHECKPOINT%GOBP%GO:0072431	0	CNOT4|CNOT6|CNOT2|PRMT1|CCNB1|CHEK2|GML|ATM|SFN|PRKDC|CDK2|E2F7|PLAGL1|RBL2|CDK1|CRADD|PLK2|E2F8|MDM4|RQCD1|CASP2|TNKS1BP1|CNOT6L|PCBP4|CDKN1A|EP300|PLK3|GADD45A|RGCC|MUC1|BAX|BTG2|TRIAP1|TFDP1|TFDP2|PIDD1|CNOT10|CNOT7|CNOT11|SOX4|ZNF385A|CNOT1|CNOT3|CNOT8|E2F4|CDKN1B|PCNA|AURKA|PML|E2F1|CDC25C|TP53|ARID3A|MDM2|CARM1|GTSE1|RPL26	signal transduction involved in mitotic G1 DNA damage checkpoint	57	ENR	SIGNAL TRANSDUCTION INVOLVED IN MITOTIC G1 DNA DAMAGE CHECKPOINT%GOBP%GO:0072431	3.1665	0	SIGNAL TRANSDUCTION INVOLVED IN MITOTIC G1 DNA DAMAGE CHECKPOINT%GOBP%GO:0072431	FALSE	SIGNAL TRANSDUCTION INVOLVED IN MITOTIC G1 DNA DAMAGE CHECKPOINT%GOBP%GO:0072431
286	1	0.6323	0	MITOTIC G1 DNA DAMAGE CHECKPOINT%GOBP%GO:0031571	0	CNOT4|CNOT6|CNOT2|PRMT1|CCNB1|CHEK2|GML|RPA2|ATM|SFN|PRKDC|CDK2|E2F7|PLAGL1|RBL2|CDK1|CRADD|PLK2|E2F8|MDM4|RQCD1|CASP2|TNKS1BP1|CNOT6L|CCND1|PCBP4|CDKN1A|EP300|PLK3|GADD45A|RGCC|MUC1|BAX|BTG2|TRIAP1|TFDP1|TFDP2|PIDD1|RFWD3|CNOT10|CNOT7|CNOT11|SOX4|ZNF385A|CNOT1|CNOT3|CNOT8|E2F4|CDKN1B|PCNA|AURKA|PML|E2F1|CDC25C|RPS27L|TP53|ARID3A|MDM2|CARM1|GTSE1|RPL26|FBXO31	mitotic G1 DNA damage checkpoint	62	ENR	MITOTIC G1 DNA DAMAGE CHECKPOINT%GOBP%GO:0031571	3.1624	0	MITOTIC G1 DNA DAMAGE CHECKPOINT%GOBP%GO:0031571	FALSE	MITOTIC G1 DNA DAMAGE CHECKPOINT%GOBP%GO:0031571
135	1	0.4888	0	NUCLEAR DIVISION%GOBP%GO:0000280	0	NAA50|CCNB1|MAP10|ARHGEF10|RRS1|MISP|MAU2|EPS8|PIBF1|ZNF207|SPICE1|C11ORF85|RAD51D|CCDC79|C15ORF43|TOP2A|MYBL1|BOD1|EREG|KIAA0430|MSTO1|DIS3L2|MAP9|CHMP1B|TEX19|PHF23|SPIRE1|AKAP8L|BCCIP|M1AP|CHMP3|STAG3|BRIP1|POGZ|FAM175B|RNF212|FANCM|AAAS|RMI1|P3H4|PHF13|MRE11A|ZWINT|BTBD18|C17ORF104|BRDT|CDCA5|PDS5A|RAD50|APITD1|KNSTRN|DSN1|MSH5|KIF18A|NIPBL|ANKRD53|NUF2|RAD54B|WAPAL|RAB11A|SPDL1|NDE1|MIS12|NS…	nuclear division	234	ENR	NUCLEAR DIVISION%GOBP%GO:0000280	3.1588	0	NUCLEAR DIVISION%GOBP%GO:0000280	FALSE	NUCLEAR DIVISION%GOBP%GO:0000280
150	1	0.6936	0	REGULATION OF METAPHASE/ANAPHASE TRANSITION OF CELL CYCLE%GOBP%GO:1902099	0	ANAPC4|ANAPC5|TPR|XRCC3|ZW10|MAD1L1|TRIP13|CCNB1|CENPF|PCID2|CDC27|IK|CDC20|FBXO5|ATM|CENPE|ESPL1|BUB1B|CDC6|TEX14|ZNF207|RB1|HECW2|CDC16|CDK5RAP2|RIOK2|APC|CUL3|DUSP1|TTK|BUB1|MAD2L2|NSMCE2|DYNC1LI1|CDC23|DLGAP5|USP44|MAD2L1|MOS|GEN1|NDC80|CDT1|PLK1|LCMT1|BUB3|ANAPC15|KLHL22|ANAPC11|NEK6|ANAPC7|UBE2C	regulation of metaphase/anaphase transition of cell cycle	51	ENR	REGULATION OF METAPHASE/ANAPHASE TRANSITION OF CELL CYCLE%GOBP%GO:1902099	3.1588	0	REGULATION OF METAPHASE/ANAPHASE TRANSITION OF CELL CYCLE%GOBP%GO:1902099	FALSE	REGULATION OF METAPHASE/ANAPHASE TRANSITION OF CELL CYCLE%GOBP%GO:1902099
290	1	0.5997	0	PID_ P73PATHWAY%MSIGDB_ C2%PID_ P73PATHWAY	0	BIN1|HEY2|SERPINE1|GATA1|AEN|BCL2L11|CCNB1|SIRT1|CCNA2|CCNE2|IL1RAP|BAK1|UBE4B|CLCA2|ABL1|SERPINA1|RCHY1|RELA|SFN|CDK2|ADA|NEDD4L|TP53AIP1|WWOX|CDK1|PPAP2A|ITCH|NTRK1|PRKACB|MAPK11|CASP2|TP63|S100A2|RB1|CDK6|TUBA1A|KAT5|FOXO3|CDKN1A|RAD51|EP300|PLK3|PIN1|DEDD|HAGH|TP53I3|FAS|BAX|JAK1|IL4R|BBC3|MAPK14|YAP1|FLOT2|FASN|PML|AFP|BUB1|GNB2L1|PEA15|RNF43|GDF15|NDUFS2|SP1|MYC|PFDN5|MDM2|FBXO45|GRAMD4|TP7…	PID_P73PATHWAY	78	ENR	PID_P73PATHWAY%MSIGDB_C2%PID_P73PATHWAY	3.1575	0	PID_P73PATHWAY%MSIGDB_C2%PID_P73PATHWAY	FALSE	PID_P73PATHWAY%MSIGDB_C2%PID_P73PATHWAY
216	1	0.6278	0	SIGNAL TRANSDUCTION INVOLVED IN MITOTIC DNA DAMAGE CHECKPOINT%GOBP%GO:1902402	0	CNOT4|CNOT6|CNOT2|PRMT1|CCNB1|CHEK2|GML|ATM|SFN|PRKDC|CDK2|E2F7|PLAGL1|RBL2|CDK1|CRADD|PLK2|E2F8|MDM4|RQCD1|CASP2|TNKS1BP1|CNOT6L|PCBP4|CDKN1A|EP300|PLK3|GADD45A|RGCC|MUC1|BAX|BTG2|TRIAP1|TFDP1|TFDP2|PIDD1|CNOT10|CNOT7|CNOT11|SOX4|ZNF385A|CNOT1|CNOT3|CNOT8|E2F4|CDKN1B|PCNA|AURKA|PML|E2F1|CDC25C|TP53|ARID3A|MDM2|CARM1|GTSE1|RPL26	signal transduction involved in mitotic DNA damage checkpoint	57	ENR	SIGNAL TRANSDUCTION INVOLVED IN MITOTIC DNA DAMAGE CHECKPOINT%GOBP%GO:1902402	3.1174	0	SIGNAL TRANSDUCTION INVOLVED IN MITOTIC DNA DAMAGE CHECKPOINT%GOBP%GO:1902402	FALSE	SIGNAL TRANSDUCTION INVOLVED IN MITOTIC DNA DAMAGE CHECKPOINT%GOBP%GO:1902402
151	1	0.6912	0	MITOTIC CYTOKINESIS%GOBP%GO:0000281	0	USP8|SNX9|RHOA|KIF4B|CHMP2B|CHMP4C|CHMP4B|CHMP2A|CHMP4A|CHMP6|CHMP7|CHMP5|SNX18|KIF4A|ESPL1|SPTBN1|TRIM36|RAB35|PDCD6IP|KLHDC8B|SON|CEP55|ANK3|ECT2|TTC19|UNC119|ROCK1|MITD1|SPAST|JTB|CIT|ROCK2|RHOC|ANLN|KIF20A|EFHC1|APC|CENPA|BBS4|STMN1|SNX33|CHMP1A|MYH10|ARL3|CKAP2|CUL7|CHMP1B|KIF23|RACGAP1|PLK1|RTKN|INCENP|NUSAP1|CNTROB|RHOB|VPS4B|CHMP3|VPS4A|STAMBP|SEPT6|RASA1	mitotic cytokinesis	61	ENR	MITOTIC CYTOKINESIS%GOBP%GO:0000281	3.0938	0	MITOTIC CYTOKINESIS%GOBP%GO:0000281	FALSE	MITOTIC CYTOKINESIS%GOBP%GO:0000281
106	1	0.6278	0	SIGNAL TRANSDUCTION INVOLVED IN MITOTIC DNA INTEGRITY CHECKPOINT%GOBP%GO:1902403	0	CNOT4|CNOT6|CNOT2|PRMT1|CCNB1|CHEK2|GML|ATM|SFN|PRKDC|CDK2|E2F7|PLAGL1|RBL2|CDK1|CRADD|PLK2|E2F8|MDM4|RQCD1|CASP2|TNKS1BP1|CNOT6L|PCBP4|CDKN1A|EP300|PLK3|GADD45A|RGCC|MUC1|BAX|BTG2|TRIAP1|TFDP1|TFDP2|PIDD1|CNOT10|CNOT7|CNOT11|SOX4|ZNF385A|CNOT1|CNOT3|CNOT8|E2F4|CDKN1B|PCNA|AURKA|PML|E2F1|CDC25C|TP53|ARID3A|MDM2|CARM1|GTSE1|RPL26	signal transduction involved in mitotic DNA integrity checkpoint	57	ENR	SIGNAL TRANSDUCTION INVOLVED IN MITOTIC DNA INTEGRITY CHECKPOINT%GOBP%GO:1902403	3.0913	0	SIGNAL TRANSDUCTION INVOLVED IN MITOTIC DNA INTEGRITY CHECKPOINT%GOBP%GO:1902403	FALSE	SIGNAL TRANSDUCTION INVOLVED IN MITOTIC DNA INTEGRITY CHECKPOINT%GOBP%GO:1902403
74	1	0.3489	0	REGULATION OF MITOTIC CELL CYCLE PHASE TRANSITION%GOBP%GO:1901990	0	FOXN3|ZNF655|KMT2E|TUBB4B|TUBB4A|TOPBP1|CCND2|CCNB1|PRKACA|IK|PTPN6|PSMD4|ORC1|PAFAH1B1|DACT1|E2F7|RBL2|RBL1|PTEN|ID2|CDKN2C|CCL2|CDKN2A|CDC6|MDM4|ZNF207|ZFP36L2|TNKS1BP1|PLCB1|CNOT6L|HYAL1|PCBP4|DYNC1H1|BRD7|PLK3|GADD45A|CDC14A|SDCCAG8|SEPT7|RGCC|GPNMB|BTG2|NACC2|TRIAP1|PSMB8|PIDD1|CNOT10|CNOT7|CNOT11|CNOT1|ZNF385A|APPL2|CNOT3|CNOT8|MECP2|ANXA1|DUSP1|PSMB9|PCNA|DYNLL1|DCTN1|NAE1|RPS27L|MAPRE1|DY…	regulation of mitotic cell cycle phase transition	362	ENR	REGULATION OF MITOTIC CELL CYCLE PHASE TRANSITION%GOBP%GO:1901990	3.0703	0	REGULATION OF MITOTIC CELL CYCLE PHASE TRANSITION%GOBP%GO:1901990	FALSE	REGULATION OF MITOTIC CELL CYCLE PHASE TRANSITION%GOBP%GO:1901990
202	1	0.6278	0	SIGNAL TRANSDUCTION INVOLVED IN MITOTIC CELL CYCLE CHECKPOINT%GOBP%GO:0072413	0	CNOT4|CNOT6|CNOT2|PRMT1|CCNB1|CHEK2|GML|ATM|SFN|PRKDC|CDK2|E2F7|PLAGL1|RBL2|CDK1|CRADD|PLK2|E2F8|MDM4|RQCD1|CASP2|TNKS1BP1|CNOT6L|PCBP4|CDKN1A|EP300|PLK3|GADD45A|RGCC|MUC1|BAX|BTG2|TRIAP1|TFDP1|TFDP2|PIDD1|CNOT10|CNOT7|CNOT11|SOX4|ZNF385A|CNOT1|CNOT3|CNOT8|E2F4|CDKN1B|PCNA|AURKA|PML|E2F1|CDC25C|TP53|ARID3A|MDM2|CARM1|GTSE1|RPL26	signal transduction involved in mitotic cell cycle checkpoint	57	ENR	SIGNAL TRANSDUCTION INVOLVED IN MITOTIC CELL CYCLE CHECKPOINT%GOBP%GO:0072413	3.0699	0	SIGNAL TRANSDUCTION INVOLVED IN MITOTIC CELL CYCLE CHECKPOINT%GOBP%GO:0072413	FALSE	SIGNAL TRANSDUCTION INVOLVED IN MITOTIC CELL CYCLE CHECKPOINT%GOBP%GO:0072413
154	1	0.5797	0	MITOTIC G2-G2 M PHASES%REACTOME DATABASE ID RELEASE 72%453274	0	CLASP1|TUBB4B|TUBB4A|MYBL2|CEP164|CCNB1|CCNA2|PRKACA|PSMD6|PSMD7|MNAT1|PPP1CB|PSMD2|PSMD4|PSMD3|RBBP4|NINL|PAFAH1B1|PSMD1|PHLDA1|E2F3|BORA|ODF2|TUBG1|PSMD9|PPP2R3B|PRKAR2B|OPTN|PSMB5|PLK4|PSMC3|PSMC1|PSMD11|PSMC2|PSMD14|CCNH|PSMA7|PSMD8|PSMB6|PSMB7|PSMB4|PSMB10|PSMB2|PSMB3|PSMB1|EP300|PSMA5|DYNC1H1|FBXW11|PSMA6|PSMC6|PSMA4|PSMA1|PSMC4|PSMA2|SDCCAG8|UBB|CDC25A|PSMD12|CDC25B|PSMD13|PSMB8|HSP90AB1|P…	Mitotic G2-G2 M phases	181	ENR	MITOTIC G2-G2 M PHASES%REACTOME DATABASE ID RELEASE 72%453274	3.0491	0	MITOTIC G2-G2 M PHASES%REACTOME DATABASE ID RELEASE 72%453274	FALSE	MITOTIC G2-G2 M PHASES%REACTOME DATABASE ID RELEASE 72%453274
244	1	0.506	0	MITOTIC DNA INTEGRITY CHECKPOINT%GOBP%GO:0044774	0	FOXN3|C5ORF45|CNOT4|CNOT6|CNOT2|TOPBP1|CCNB1|TIPIN|ORC1|CLSPN|SFN|E2F7|RBL2|CRADD|CDC6|TRIM39|MDM4|TNKS1BP1|CCND1|CNOT6L|PCBP4|EP300|PLK3|GADD45A|FANCD2|RGCC|TOP2A|MUC1|BTG2|TRIAP1|PIDD1|CNOT10|ZNF830|CNOT7|CNOT11|SOX4|CNOT1|ZNF385A|CNOT3|CNOT8|RAD9B|PCNA|NAE1|RPS27L|STK33|ARID3A|EME1|NEK11|MDM2|EME2|GLTSCR2|CARM1|BLM|RPL26|NBN|MUS81|PRMT1|CHEK2|MRE11A|GML|RPA2|HUS1|RAD17|ATM|RAD9A|CDK2|PRKDC|BRS…	mitotic DNA integrity checkpoint	100	ENR	MITOTIC DNA INTEGRITY CHECKPOINT%GOBP%GO:0044774	2.976	0	MITOTIC DNA INTEGRITY CHECKPOINT%GOBP%GO:0044774	FALSE	MITOTIC DNA INTEGRITY CHECKPOINT%GOBP%GO:0044774
213	1	0.4026	0	CELL CYCLE PHASE TRANSITION%GOBP%GO:0044770	0	TUBB4B|TUBB4A|CUL4A|CCND2|CCNB1|CCNA2|CCNE2|MCM3|PRKACA|PTPRC|ORC1|PAFAH1B1|PHLDA1|E2F3|E2F7|RRM2|ID2|CDKN2C|CDKN2A|CDC6|POLA1|CDK14|TAF2|EPS8|USH1C|MAP3K11|PLCB1|DYNC1H1|PLK3|PIM2|SDCCAG8|HINFP|ENSA|PCNA|DYNLL1|DCTN1|CDK3|MAPRE1|ZNF324|FBXL3|CCNG1|UBE2L3|AKAP8L|NES|CCNO|DYNC1I2|GFI1|USP29|SKP2|SKP1|RPA1|FOXM1|RPA2|NEK2|KHDRBS1|LATS2|POLA2|KDM8|CETN2|HAUS7|CEP70|CEP76|CUL1|CEP78|CDK2|CEP152|BRSK1…	cell cycle phase transition	260	ENR	CELL CYCLE PHASE TRANSITION%GOBP%GO:0044770	2.971	0	CELL CYCLE PHASE TRANSITION%GOBP%GO:0044770	FALSE	CELL CYCLE PHASE TRANSITION%GOBP%GO:0044770
261	1	0.5997	0	P73 TRANSCRIPTION FACTOR NETWORK%PATHWAY INTERACTION DATABASE NCI-NATURE CURATED DATA%P73 TRANSCRIPTION FACTOR NETWORK	0	BIN1|HEY2|SERPINE1|GATA1|AEN|BCL2L11|CCNB1|SIRT1|CCNA2|CCNE2|IL1RAP|BAK1|UBE4B|CLCA2|SERPINA1|RCHY1|ABL1|RELA|ADA|SFN|CDK2|WWOX|NEDD4L|TP53AIP1|CDK1|PPAP2A|ITCH|NTRK1|PRKACB|MAPK11|TP63|CASP2|S100A2|RB1|CDK6|KAT5|TUBA1A|FOXO3|CDKN1A|RAD51|EP300|PIN1|PLK3|DEDD|HAGH|TP53I3|FAS|BAX|JAK1|BBC3|IL4R|MAPK14|YAP1|FLOT2|FASN|PML|AFP|BUB1|GNB2L1|PEA15|RNF43|GDF15|MYC|SP1|NDUFS2|MDM2|PFDN5|FBXO45|TP73|GRAMD…	p73 transcription factor network	78	ENR	P73 TRANSCRIPTION FACTOR NETWORK%PATHWAY INTERACTION DATABASE NCI-NATURE CURATED DATA%P73 TRANSCRIPTION FACTOR NETWORK	2.9653	0	P73 TRANSCRIPTION FACTOR NETWORK%PATHWAY INTERACTION DATABASE NCI-NATURE CURATED DATA%P73 TRANSCRIPTION FACTOR NETWORK	FALSE	P73 TRANSCRIPTION FACTOR NETWORK%PATHWAY INTERACTION DATABASE NCI-NATURE CURATED DATA%P73 TRANSCRIPTION FACTOR NETWORK
241	1	0.5416	0	MIRNA REGULATION OF DNA DAMAGE RESPONSE%WIKIPATHWAYS_20200310%WP1530%HOMO SAPIENS	0	NBN|ATRIP|MIR20A|MIR19B1|CCND2|MIR92A1|CHEK2|CCNB1|MRE11A|RPA2|APAF1|H2AFX|CCNE2|RAD50|MIR145|TNFRSF10B|RAD17|RAD1|CYCS|ABL1|ATM|CDK5|ATR|RAD9A|SFN|MIR106B|PRKDC|CDK2|MIR203A|TP53AIP1|CDK1|CCNB2|MIR16-1|HUS1B|TLK2|SESN1|CDC20B|CCNB3|CDK6|RFC1|CREB1|RB1|CDK4|CCND3|CCND1|GADD45B|RAD51|CDKN1A|PMAIP1|MIR181A1|GADD45G|RAD52|BID|GADD45A|FANCD2|CDC25A|FAS|BAX|CCNE1|MIR210|MIR373|BBC3|PIDD1|SMC1A|CASP9|M…	miRNA Regulation of DNA Damage Response	90	ENR	MIRNA REGULATION OF DNA DAMAGE RESPONSE%WIKIPATHWAYS_20200310%WP1530%HOMO SAPIENS	2.96	0	MIRNA REGULATION OF DNA DAMAGE RESPONSE%WIKIPATHWAYS_20200310%WP1530%HOMO SAPIENS	FALSE	MIRNA REGULATION OF DNA DAMAGE RESPONSE%WIKIPATHWAYS_20200310%WP1530%HOMO SAPIENS
262	1	0.5105	0	DNA RECOMBINATION%GOBP%GO:0006310	0	AP5Z1|AP5S1|EXO1|MORF4L1|SWI5|HSPD1|THAP9|POLQ|IGHMBP2|GINS2|KLHDC3|BATF|VPRBP|ANKRD31|MCM3|FEN1|UBE2N|RBBP8|CCNB1IP1|AUNIP|KDM4D|XRCC1|OBFC1|TCF3|RHNO1|PGBD5|PSMD14|INO80|MSH2|HMGB4|SFR1|SAMHD1|RAD51D|SUPV3L1|FANCD2|THAP10|C11ORF80|RNF138|TOP2A|RAG1|STRA13|XRCC2|MCM7|CD40LG|HMGB1|RAD51B|RNF168|SFPQ|SLX4|UBR2|HMGB2|NSMCE2|CDC45|NSMCE1|EME1|EME2|WRN|GEN1|SLX1B|TEX19|MSH6|MSH3|MCM5|BLM|SLX1A|MCM4|M…	DNA recombination	162	ENR	DNA RECOMBINATION%GOBP%GO:0006310	2.958	0	DNA RECOMBINATION%GOBP%GO:0006310	FALSE	DNA RECOMBINATION%GOBP%GO:0006310
212	1	0.4741	0	METABOLISM OF RNA%REACTOME%R-HSA-8953854.4	0	PRMT5|ADAT2|DCPS|RPS6|GAR1|RPL30|GTF2H4|NOP10|HNRNPR|WDR33|RPLP0|PSMB8|RPS27L|SET|TGS1|ANP32A|RPS2|RPS4Y2|RPS4Y1|RPS15A|RPL10L|RPL10A|NT5C3B|PPP2R1A|EIF4G1|RPS15|RPS17|ZRSR2|RPS16|SNRNP40|RPL18A|RPL36AL|RPS18|EXOSC1|RPS4X|HNRNPA1|RPS26|RPL39L|RPS25|RPS28|RPS27|HNRNPF|RPS29|RPS20|RPS21|RPS24|RPS23|ELAVL1|PSME2|SNRPD2|RPS10|ADAR|POP4|NSUN2|EIF4A3|EDC4|RPS14|KHSRP|PSMA3|IMP3|EIF4A1|PSMA8|GEMIN4|PRPF…	Metabolism of RNA	660	ENR	METABOLISM OF RNA%REACTOME%R-HSA-8953854.4	2.9526	0	METABOLISM OF RNA%REACTOME%R-HSA-8953854.4	FALSE	METABOLISM OF RNA%REACTOME%R-HSA-8953854.4
110	1	0.6209	0	DNA DAMAGE RESPONSE, SIGNAL TRANSDUCTION BY P53 CLASS MEDIATOR RESULTING IN CELL CYCLE ARREST%GOBP%GO:0006977	0	CNOT4|CNOT6|CNOT2|PRMT1|CCNB1|CHEK2|GML|ATM|SFN|CDK2|E2F7|PLAGL1|RBL2|CDK1|CRADD|PLK2|E2F8|MDM4|RQCD1|CASP2|TNKS1BP1|CNOT6L|PCBP4|CDKN1A|EP300|PLK3|GADD45A|RGCC|MUC1|BAX|BTG2|TRIAP1|TFDP1|TFDP2|PIDD1|CNOT10|CNOT7|CNOT11|SOX4|ZNF385A|CNOT1|CNOT3|CNOT8|E2F4|CDKN1B|PCNA|AURKA|PML|E2F1|CDC25C|TP53|ARID3A|MDM2|CARM1|GTSE1|RPL26	DNA damage response, signal transduction by p53 class mediator resulting in cell cycle arrest	56	ENR	DNA DAMAGE RESPONSE, SIGNAL TRANSDUCTION BY P53 CLASS MEDIATOR RESULTING IN CELL CYCLE ARREST%GOBP%GO:0006977	2.9402	0	DNA DAMAGE RESPONSE, SIGNAL TRANSDUCTION BY P53 CLASS MEDIATOR RESULTING IN CELL CYCLE ARREST%GOBP%GO:0006977	FALSE	DNA DAMAGE RESPONSE, SIGNAL TRANSDUCTION BY P53 CLASS MEDIATOR RESULTING IN CELL CYCLE ARREST%GOBP%GO:0006977
192	1	0.516	0	PROTEIN-DNA COMPLEX SUBUNIT ORGANIZATION%GOBP%GO:0071824	0	H1F0|PADI4|HIST1H2BK|CUL4A|CENPN|DMAP1|MCM3|RBBP4|VPS72|RPL23|HIST1H1E|BRF1|TAF11|GTF2H4|TAF7|TAF1B|TBPL2|TAF7L|SUPT16H|HELLS|HMGA1|DDB2|HIST1H2BB|SET|HMGB2|ANP32B|CHD5|CHAF1B|SART3|SPTY2D1|POGZ|CENPV|NAP1L4|H1FNT|H1FOO|NAA60|XPC|H2BFM|H1FX|HAT1|GTF2H2|RPA1|RPA2|RBX1|CENPF|HIST1H2BA|BRDT|CETN2|APITD1|ACTR6|ATRX|MIS12|CENPC|DDB1|CENPT|GTF2A2|CENPH|CABIN1|CENPI|CENPK|CENPL|H2AFB2|CENPO|CENPP|CENPQ|…	protein-DNA complex subunit organization	228	ENR	PROTEIN-DNA COMPLEX SUBUNIT ORGANIZATION%GOBP%GO:0071824	2.9392	0	PROTEIN-DNA COMPLEX SUBUNIT ORGANIZATION%GOBP%GO:0071824	FALSE	PROTEIN-DNA COMPLEX SUBUNIT ORGANIZATION%GOBP%GO:0071824
278	1	0.6278	0	INTRACELLULAR SIGNAL TRANSDUCTION INVOLVED IN G1 DNA DAMAGE CHECKPOINT%GOBP%GO:1902400	0	CNOT4|CNOT6|CNOT2|PRMT1|CCNB1|CHEK2|GML|ATM|SFN|PRKDC|CDK2|E2F7|PLAGL1|RBL2|CDK1|CRADD|PLK2|E2F8|MDM4|RQCD1|CASP2|TNKS1BP1|CNOT6L|PCBP4|CDKN1A|EP300|PLK3|GADD45A|RGCC|MUC1|BAX|BTG2|TRIAP1|TFDP1|TFDP2|PIDD1|CNOT10|CNOT7|CNOT11|SOX4|ZNF385A|CNOT1|CNOT3|CNOT8|E2F4|CDKN1B|PCNA|AURKA|PML|E2F1|CDC25C|TP53|ARID3A|MDM2|CARM1|GTSE1|RPL26	intracellular signal transduction involved in G1 DNA damage checkpoint	57	ENR	INTRACELLULAR SIGNAL TRANSDUCTION INVOLVED IN G1 DNA DAMAGE CHECKPOINT%GOBP%GO:1902400	2.9354	0	INTRACELLULAR SIGNAL TRANSDUCTION INVOLVED IN G1 DNA DAMAGE CHECKPOINT%GOBP%GO:1902400	FALSE	INTRACELLULAR SIGNAL TRANSDUCTION INVOLVED IN G1 DNA DAMAGE CHECKPOINT%GOBP%GO:1902400
292	1	0.6193	0	VALIDATED TRANSCRIPTIONAL TARGETS OF TAP63 ISOFORMS%PATHWAY INTERACTION DATABASE NCI-NATURE CURATED DATA%VALIDATED TRANSCRIPTIONAL TARGETS OF TAP63 ISOFORMS	0	DST|PRKCD|OGG1|NOC2L|AEN|DICER1|SPATA18|SHH|SMARCD3|EVPL|NQO1|TFAP2C|CABLES1|GPX2|SSRP1|DHRS3|CLCA2|ABL1|ADA|CDKN2A|WWP1|HBP1|ITCH|VDR|ITGA3|FDXR|TP63|S100A2|IGFBP3|CDKN1A|PMAIP1|EP300|GADD45A|MFGE8|TP53I3|FAS|BAX|BBC3|FLOT2|EGR2|SERPINB5|PML|PERP|TRAF4|IKBKB|GDF15|SP1|MDM2|PLK1|CHUK|BTRC|ITGB4|JAG1|YWHAQ	Validated transcriptional targets of TAp63 isoforms	54	ENR	VALIDATED TRANSCRIPTIONAL TARGETS OF TAP63 ISOFORMS%PATHWAY INTERACTION DATABASE NCI-NATURE CURATED DATA%VALIDATED TRANSCRIPTIONAL TARGETS OF TAP63 ISOFORMS	2.9152	0	VALIDATED TRANSCRIPTIONAL TARGETS OF TAP63 ISOFORMS%PATHWAY INTERACTION DATABASE NCI-NATURE CURATED DATA%VALIDATED TRANSCRIPTIONAL TARGETS OF TAP63 ISOFORMS	FALSE	VALIDATED TRANSCRIPTIONAL TARGETS OF TAP63 ISOFORMS%PATHWAY INTERACTION DATABASE NCI-NATURE CURATED DATA%VALIDATED TRANSCRIPTIONAL TARGETS OF TAP63 ISOFORMS
175	1	0.5025	0	SIGNAL TRANSDUCTION IN RESPONSE TO DNA DAMAGE%GOBP%GO:0042770	0	CNOT4|CNOT6|CNOT2|BATF|CCNB1|CDC14B|ABL1|SFN|E2F7|RBL2|CRADD|CDC5L|MDM4|TNKS1BP1|KAT5|NDRG1|CNOT6L|PCBP4|EP300|PLK3|GADD45A|MYO6|RGCC|SESN2|MUC1|BTG2|TRIAP1|PIDD1|CNOT10|CNOT7|CNOT11|SOX4|CASP9|CNOT1|ZNF385A|CNOT3|CNOT8|BRCC3|PCNA|PRPF19|BABAM1|RPS27L|MAD2L2|STK33|ARID3A|MDM2|HIPK2|CARM1|RPL26|BRCA1|CHEK1|NBN|ACER2|PAXIP1|PRMT1|DTL|CHEK2|FOXM1|USP10|GML|RPS6KA6|BRE|ATM|CDK2|PRKDC|ATRX|PLAGL1|CDK1…	signal transduction in response to DNA damage	97	ENR	SIGNAL TRANSDUCTION IN RESPONSE TO DNA DAMAGE%GOBP%GO:0042770	2.9055	0	SIGNAL TRANSDUCTION IN RESPONSE TO DNA DAMAGE%GOBP%GO:0042770	FALSE	SIGNAL TRANSDUCTION IN RESPONSE TO DNA DAMAGE%GOBP%GO:0042770
214	1	0.4983	0	REGULATION OF TP53 ACTIVITY%REACTOME%R-HSA-5633007.3	0	EXO1|PRKAG1|TOPBP1|NOC2L|PRMT5|CCNA2|DNA2|TAF4B|SSRP1|AKT2|RBBP4|CDK5R1|RBBP8|RFFL|MAPKAPK5|DYRK2|SETD8|RNF34|TAF15|CDKN2A|TAF12|TAF5|TAF9B|SMYD2|TAF10|TAF3|TTC5|TP53RK|MDM4|EHMT1|TAF11|TAF1|PIP4K2A|RHNO1|TAF9|PIP4K2B|TAF7|L3MBTL1|TBP|PIP4K2C|TAF4|MEAF6|PRDM1|TAF2|NUAK1|BANP|TAF1L|MAPK11|TP63|SETD9|PHF20|PRKAB1|TAF7L|ING5|BRD1|KAT5|RMI2|AK6|TP53BP2|TMEM55B|EP300|BRD7|HIPK1|PLK3|USP2|DAXX|UBB|SUPT…	Regulation of TP53 Activity	161	ENR	REGULATION OF TP53 ACTIVITY%REACTOME%R-HSA-5633007.3	2.9032	0	REGULATION OF TP53 ACTIVITY%REACTOME%R-HSA-5633007.3	FALSE	REGULATION OF TP53 ACTIVITY%REACTOME%R-HSA-5633007.3
287	1	0.5867	0	G1 TO S CELL CYCLE CONTROL%WIKIPATHWAYS_20200310%WP45%HOMO SAPIENS	0	PRIM2|CCNA1|CCND2|RPA1|CCNB1|RPA2|POLA2|CCNE2|CDKN1C|ATF6B|MCM3|MNAT1|CDKN2B|ORC1|POLE2|ATM|E2F2|E2F3|CDK2|POLE|CDK1|CDKN2C|CDKN2A|PRIM1|CDK6|CREB1|RB1|CCNH|CDK4|CCNG2|CCND3|CCND1|CDKN1A|GADD45A|RPA3|CDC25A|WEE1|CCNE1|TFDP1|TFDP2|CREB3L3|CREB3L4|CREB3|CREB3L1|MCM7|CDKN1B|PCNA|E2F1|TP53|CDK7|CDC45|MYC|MDM2|CDKN2D|ORC5|MYT1|ORC4|ORC6|ORC3|ORC2|MCM5|MCM4|MCM6|MCM2	G1 to S cell cycle control	64	ENR	G1 TO S CELL CYCLE CONTROL%WIKIPATHWAYS_20200310%WP45%HOMO SAPIENS	2.8547	0	G1 TO S CELL CYCLE CONTROL%WIKIPATHWAYS_20200310%WP45%HOMO SAPIENS	FALSE	G1 TO S CELL CYCLE CONTROL%WIKIPATHWAYS_20200310%WP45%HOMO SAPIENS
147	1	0.4854	0	DOUBLE-STRAND BREAK REPAIR%GOBP%GO:0006302	0	AP5Z1|AP5S1|MORF4L1|SWI5|C9ORF142|POLQ|MTA1|DTX3L|GINS2|SMARCAL1|DNA2|MCM3|FEN1|C7ORF49|VCP|UBE2N|RBBP8|AUNIP|PARP3|KDM4D|XRCC1|OBFC1|POLA1|SMARCAD1|UBE2V2|ZBTB7A|SETX|PSMD14|HIST1H4K|INO80|HIST1H4L|HIST1H4A|HIST1H4B|HIST4H4|HIST1H4H|TNKS1BP1|HIST1H4I|SFR1|HIST1H4J|HIST1H4D|KAT5|SAMHD1|HIST1H4E|HIST1H4F|RAD51D|HIST1H4C|HIST2H4A|HIST2H4B|PIAS4|FANCD2|RNF138|HERC2|TDP2|BRCC3|XRCC2|TDP1|MCM7|XRCC6|P…	double-strand break repair	187	ENR	DOUBLE-STRAND BREAK REPAIR%GOBP%GO:0006302	2.8252	0	DOUBLE-STRAND BREAK REPAIR%GOBP%GO:0006302	FALSE	DOUBLE-STRAND BREAK REPAIR%GOBP%GO:0006302
136	1	0.486	0	DNA REPAIR%REACTOME DATABASE ID RELEASE 72%73894	0	EXO1|H2AFV|HIST1H2BK|POLQ|KDM4B|CUL4A|TOPBP1|CCNA2|DNA2|UBE2N|VCP|RBBP8|HMGN1|XRCC1|GTF2H4|RHNO1|MSH2|RMI2|RAD51D|PPP4C|TDP2|RAD9B|DDB2|HIST1H2BB|PCNA|PMS2|APEX1|MLH1|TERF2IP|BLM|WDR48|FAAP24|LIG1|BRCA2|BRIP1|CHEK1|USP1|NBN|ATRIP|FAAP100|YY1|FANCI|RFC5|MGMT|RFC3|RFC4|XPC|FANCM|FANCL|RMI1|RFC2|XRCC3|GTF2H2|TOP3A|FANCA|RPA1|MRE11A|RPA2|HUS1|FANCC|FANCB|RBX1|HIST1H2BA|FANCE|PALB2|ELL|CETN2|FANCG|FAN…	DNA Repair	329	ENR	DNA REPAIR%REACTOME DATABASE ID RELEASE 72%73894	2.8004	0	DNA REPAIR%REACTOME DATABASE ID RELEASE 72%73894	FALSE	DNA REPAIR%REACTOME DATABASE ID RELEASE 72%73894
75	1	0.4762	0	ALPHA6BETA4INTE GRIN%IOB%ALPHA6 BETA4INTEGRIN	0	RAC1|EPHB2|YWHAH|DSP|DST|PRKCD|RPSA|PRKCA|YWHAZ|RHOA|ERBB2IP|AR|ITGA6|MET|PLEC|COL17A1|LAMA5|CD151|LAMA2|SHC1|LAMA1|SRC|LAMA3|MST1R|NTN1|EGFR|PAK1|ERBB2|EIF4EBP1|CLCA2|ABL1|CLCA1|FYN|SFN|EIF4E|SMAD2|YES1|SMAD3|PIK3CD|LAMB3|BAD|PIK3CB|LAMB2|PIK3CG|PIK3CA|PIK3R3|PIK3R2|PIK3R1|YWHAB|LAMB1|PTPN11|PTK2|MTOR|EIF6|GRB2|VIM|TP73|YWHAE|RTKN|IRS1|ITGB4|LAMC2|IRS2|LAMC1|MYLK3|YWHAQ|CASP3|AKT1	Alpha6Beta4Integrin	68	ENR	ALPHA6BETA4INTEGRIN%IOB%ALPHA6BETA4INTEGRIN	2.7797	0	ALPHA6BETA4INTEGRIN%IOB%ALPHA6BETA4INTEGRIN	FALSE	ALPHA6BETA4INTEGRIN%IOB%ALPHA6BETA4INTEGRIN
130	1	0.4244	0	REGULATION OF CELL DIVISION%GOBP%GO:0051302	0	OR1A2|PRDM15|OPN1MW2|RHOA|TAS2R13|RFPL1|CDC42|RAB11FIP4|CHMP4C|SHH|GIT1|MAP10|CDC14B|OPN1LW|SFN|OR2A4|E2F7|CDC6|NKX3-1|SVIL|TXNIP|PLK4|PRKCE|TP63|ECT2|CSPP1|BIRC6|PIK3C3|PIK3R4|PLK3|SSTR5|CDC14A|TAL1|AHCTF1|POU5F1|CDC25B|HTR2B|BBS4|MAP9|MRGPRX2|DRD2|GNB2L1|DLL1|KIF13A|ESRRB|PKN2|ORC6|BLM|SDCCAG3|VPS4A|NUP62|CENPV|FGFR2|PRC1|EVI2B|PKP4|PRPF40A|NCOA3|MLLT3|SH3GLB1|CXCR5|SIRT2|CETN2|KDF1|KIF18B|ANKR…	regulation of cell division	111	ENR	REGULATION OF CELL DIVISION%GOBP%GO:0051302	2.7729	0	REGULATION OF CELL DIVISION%GOBP%GO:0051302	FALSE	REGULATION OF CELL DIVISION%GOBP%GO:0051302
88	1	0.4719	0	DNA DOUBLE-STRAND BREAK REPAIR%REACTOME%R-HSA-5693532.3	0	EXO1|APBB1|HIST1H2BK|POLQ|KDM4B|TOPBP1|TIPIN|CCNA2|DNA2|FEN1|UBE2N|CLSPN|RBBP8|ABL1|XRCC1|RHNO1|UBE2V2|HIST1H4K|SMARCA5|HIST1H4L|HIST1H4A|HIST1H4B|HIST4H4|HIST1H4H|HIST1H4I|HIST1H4J|KAT5|RMI2|HIST1H4D|HIST1H4E|RAD51D|KPNA2|HIST1H4F|HIST1H4C|HIST2H4A|HIST2H4B|PIAS4|UBB|HERC2|PPP4C|TDP2|BRCC3|XRCC2|RAD9B|TDP1|TIMELESS|HIST1H2BB|BAP1|XRCC6|PCNA|UBE2I|BABAM1|RAD51B|XRCC5|RNF168|SLX4|PARP2|RIF1|EME1|W…	DNA Double-Strand Break Repair	166	ENR	DNA DOUBLE-STRAND BREAK REPAIR%REACTOME%R-HSA-5693532.3	2.7564	0	DNA DOUBLE-STRAND BREAK REPAIR%REACTOME%R-HSA-5693532.3	FALSE	DNA DOUBLE-STRAND BREAK REPAIR%REACTOME%R-HSA-5693532.3
217	1	0.4542	0	SIGNAL TRANSDUCTION BY P53 CLASS MEDIATOR%GOBP%GO:0072331	0	FHIT|CNOT4|RRP8|CNOT6|DDX5|CNOT2|AEN|BATF|CCNB1|SIRT1|HINT1|IFI16|PHLDA3|DYRK2|SFN|E2F7|RBL2|CRADD|MDM4|PYCARD|MSH2|TNKS1BP1|DDIT4|KAT5|NDRG1|CNOT6L|PCBP4|TP53BP2|PMAIP1|EP300|HIPK1|GREM1|PLK3|GADD45A|MYO6|RGCC|SESN2|JMY|MUC1|BTG2|PPP1R13B|TRIAP1|PIDD1|CNOT10|CNOT7|CNOT11|SOX4|CNOT1|ZNF385A|CNOT3|CNOT8|PCNA|RPS27L|ARID3A|MDM2|POU4F1|POU4F2|HIPK2|CARM1|RPL26|BRCA1|STK11|SNW1|NBN|ACER2|TMEM109|ZNF3…	signal transduction by p53 class mediator	108	ENR	SIGNAL TRANSDUCTION BY P53 CLASS MEDIATOR%GOBP%GO:0072331	2.7537	0	SIGNAL TRANSDUCTION BY P53 CLASS MEDIATOR%GOBP%GO:0072331	FALSE	SIGNAL TRANSDUCTION BY P53 CLASS MEDIATOR%GOBP%GO:0072331
256	1	0.5416	0	DNA DAMAGE RESPONSE%WIKIPATHWAYS_20200310%WP707%HOMO SAPIENS	0	NBN|ATRIP|CCND2|CHEK2|CCNB1|MRE11A|RPA2|APAF1|H2AFX|CCNE2|RAD50|TNFRSF10B|RAD17|RAD1|CYCS|ABL1|ATM|CDK5|ATR|RAD9A|SFN|PRKDC|CDK2|TP53AIP1|CDK1|CCNB2|HUS1B|TLK2|SESN1|CCNB3|CDK6|RFC1|CREB1|RB1|CDK4|CCND3|CCND1|GADD45B|RAD51|CDKN1A|PMAIP1|GADD45G|RAD52|BID|GADD45A|FANCD2|CDC25A|FAS|BAX|CCNE1|BBC3|PIDD1|SMC1A|CASP9|DDB2|CDKN1B|RRM2B|PML|E2F1|CDC25C|TP53|MIR3191|MIR3190|MYC|MDM2|BRCA1|TLK1|CASP3|CASP…	DNA Damage Response	70	ENR	DNA DAMAGE RESPONSE%WIKIPATHWAYS_20200310%WP707%HOMO SAPIENS	2.7482	0	DNA DAMAGE RESPONSE%WIKIPATHWAYS_20200310%WP707%HOMO SAPIENS	FALSE	DNA DAMAGE RESPONSE%WIKIPATHWAYS_20200310%WP707%HOMO SAPIENS
309	1	0.5908	0	ANDROGENRECEPTO R%IOB%ANDROGENR ECEPTOR	0	AR|SRC|EGFR|DDC|PTEN|SMAD3|PAK6|SRY|SPDEF|SVIL|GSN|STAT3|RANBP9|GTF2H1|CDK11B|PNRC1|HIPK3|PPP1CA|CTNNB1|STUB1|VIP|RAN|FOXA1|RB1|CCNH|PARK7|AHR|NR3C1|UXT|CCND3|KAT5|CCND1|ZMIZ1|ZMIZ2|EP300|KAT7|PIAS4|PIAS3|DAXX|DAPK3|PIK3R1|GTF2F1|GTF2F2|PIAS2|RUNX2|CDC25A|PIAS1|CDC25B|RUNX1|CCNE1|CDC37|PRKD1|RAD54L2|IL6ST|SF1|PXN|FOXO1|HSP90B1|BRINP1|PRDX1|BAG1|LPXN|MAGEA11|PATZ1|HSPA8|JUN|XRCC6|POU2F1|UBE2I|HSPA…	AndrogenReceptor	136	ENR	ANDROGENRECEPTOR%IOB%ANDROGENRECEPTOR	2.7453	0	ANDROGENRECEPTOR%IOB%ANDROGENRECEPTOR	FALSE	ANDROGENRECEPTOR%IOB%ANDROGENRECEPTOR
188	1	0.5263	0	POSITIVE REGULATION OF CELL CYCLE PHASE TRANSITION%GOBP%GO:1901989	0	RAD51C|ANAPC4|ANAPC5|KMT2E|GLI1|DBF4B|CCND2|CCNB1|DTL|AIF1|PAF1|ATAD5|CDC27|CDCA5|EGFR|UBE2E2|FBXO5|RCC2|PAGR1|RAB11A|CDK1|ESPL1|RPTOR|EIF4G1|CDC6|FGF10|ZNF16|RB1|CDK4|KLHL18|CDC16|PLCB1|CCND3|ADAM17|CCND1|HYAL1|LSM10|LSM11|DDRGK1|EZH2|RGCC|CDC25A|STXBP4|CDC25B|TFDP1|DYRK3|DDX3X|FAM83D|ANKRD17|BRD4|CUL3|MECP2|ANXA1|CDC73|RAD51B|CDC7|CDC25C|PHOX2B|STOX1|RDX|NPM1|NSMCE2|CDC45|CDC23|DLGAP5|CRNN|CDT1…	positive regulation of cell cycle phase transition	75	ENR	POSITIVE REGULATION OF CELL CYCLE PHASE TRANSITION%GOBP%GO:1901989	2.7224	0	POSITIVE REGULATION OF CELL CYCLE PHASE TRANSITION%GOBP%GO:1901989	FALSE	POSITIVE REGULATION OF CELL CYCLE PHASE TRANSITION%GOBP%GO:1901989
235	1	0.5652	0	PID_TAP63_ PATHWAY%MSIGDB_ C2%PID_TAP63_ PATHWAY	0	DST|PRKCD|OGG1|NOC2L|AEN|DICER1|SPATA18|SHH|SMARCD3|EVPL|NQO1|TFAP2C|CABLES1|SSRP1|GPX2|DHRS3|SSPO|CLCA2|ABL1|ADA|CDKN2A|WWP1|ITCH|HBP1|VDR|ITGA3|FDXR|TP63|S100A2|IGFBP3|CDKN1A|EP300|PMAIP1|GADD45A|MFGE8|TP53I3|FAS|BAX|BBC3|FLOT2|EGR2|SERPINB5|PML|PERP|TRAF4|IKBKB|GDF15|SP1|MDM2|PLK1|CHUK|ITGB4|JAG1|YWHAQ	PID_TAP63_PATHWAY	54	ENR	PID_TAP63_PATHWAY%MSIGDB_C2%PID_TAP63_PATHWAY	2.7198	0	PID_TAP63_PATHWAY%MSIGDB_C2%PID_TAP63_PATHWAY	FALSE	PID_TAP63_PATHWAY%MSIGDB_C2%PID_TAP63_PATHWAY
124	1	0.5357	0.0001	DNA DAMAGE RESPONSE, SIGNAL TRANSDUCTION BY P53 CLASS MEDIATOR%GOBP%GO:0030330	0.001	NBN|ACER2|CNOT4|CNOT6|CNOT2|PAXIP1|PRMT1|BATF|FOXM1|CCNB1|CHEK2|GML|USP10|RPS6KA6|ATM|SFN|CDK2|E2F7|PLAGL1|ATRX|RBL2|CDK1|CRADD|PLK2|E2F8|MDM4|RQCD1|CASP2|TFAP4|TNKS1BP1|KAT5|CNOT6L|NDRG1|PCBP4|CDKN1A|EP300|PLK3|GADD45A|MYO6|RGCC|SESN2|MUC1|BAX|BTG2|TRIAP1|TFDP1|TFDP2|PIDD1|CNOT10|CNOT7|CNOT11|SOX4|ZNF385A|CNOT1|CNOT3|CNOT8|E2F4|CDKN1B|PCNA|ING4|AURKA|PML|E2F1|CDC25C|RPS27L|TP53|ARID3A|BCL3|MDM2|…	DNA damage response, signal transduction by p53 class mediator	75	ENR	DNA DAMAGE RESPONSE, SIGNAL TRANSDUCTION BY P53 CLASS MEDIATOR%GOBP%GO:0030330	2.6892	0	DNA DAMAGE RESPONSE, SIGNAL TRANSDUCTION BY P53 CLASS MEDIATOR%GOBP%GO:0030330	FALSE	DNA DAMAGE RESPONSE, SIGNAL TRANSDUCTION BY P53 CLASS MEDIATOR%GOBP%GO:0030330
105	1	0.5788	0.0001	G2 M DNA DAMAGE CHECKPOINT%REACTOME DATABASE ID RELEASE 72%69473	0.001	NBN|HIST3H3|ATRIP|YWHAH|EXO1|WHSC1|RFC5|RFC3|RFC4|YWHAZ|HIST2H2BE|HIST1H2BK|RMI1|RFC2|TOPBP1|TOP3A|RPA1|CCNB1|CHEK2|MRE11A|RPA2|HUS1|H2AFX|DNA2|HIST1H2BA|RAD50|BRE|UBE2N|RAD17|RBBP8|RAD1|ATM|ATR|RAD9A|SFN|CDK1|HIST3H2BB|HIST1H2BF|HIST1H2BE|HIST1H2BH|HIST1H2BG|HIST1H2BD|RHNO1|UBE2V2|HIST1H2BC|HIST1H4K|HIST1H4L|HIST1H4A|HIST1H4B|HIST4H4|HIST1H4H|HIST1H4I|HIST1H4J|RMI2|KAT5|H2BFS|HIST1H4D|HIST1H4E|H…	G2 M DNA damage checkpoint	95	ENR	G2 M DNA DAMAGE CHECKPOINT%REACTOME DATABASE ID RELEASE 72%69473	2.6861	0	G2 M DNA DAMAGE CHECKPOINT%REACTOME DATABASE ID RELEASE 72%69473	FALSE	G2 M DNA DAMAGE CHECKPOINT%REACTOME DATABASE ID RELEASE 72%69473
123	1	0.5439	0.0001	PID_FOXM1_ PATHWAY%MSIGDB_ C2%PID_FOXM1_ PATHWAY	0.001	TGFA|CCND1|LAMA4|GAS1|EP300|SKP2|ONECUT1|CHEK2|CCNB1|FOXM1|CENPB|CKS1B|CDC25B|NEK2|ETV5|CCNA2|NFATC3|CCNE1|CENPF|HIST1H2BA|GSK3A|MMP2|CDK2|CDK1|FOS|CENPA|CCNB2|AURKB|CDKN2A|XRCC1|ESR1|SP1|MYC|MAP2K1|PLK1|BIRC5|RB1|CREBBP|BRCA2|CDK4	PID_FOXM1_PATHWAY	40	ENR	PID_FOXM1_PATHWAY%MSIGDB_C2%PID_FOXM1_PATHWAY	2.6722	0	PID_FOXM1_PATHWAY%MSIGDB_C2%PID_FOXM1_PATHWAY	FALSE	PID_FOXM1_PATHWAY%MSIGDB_C2%PID_FOXM1_PATHWAY
306	1	0.519	0.0001	POSITIVE REGULATION OF MITOTIC CELL CYCLE PHASE TRANSITION%GOBP%GO:1901992	0.001	RAD51C|ANAPC4|ANAPC5|KMT2E|DBF4B|CCND2|CCNB1|DTL|AIF1|CDC27|CDCA5|EGFR|UBE2E2|FBXO5|RCC2|RAB11A|CDK1|ESPL1|RPTOR|EIF4G1|CDC6|FGF10|RB1|CDK4|KLHL18|CDC16|PLCB1|CCND3|ADAM17|CCND1|HYAL1|LSM10|LSM11|RGCC|CDC25A|CDC25B|TFDP1|DDX3X|ANKRD17|BRD4|CUL3|MECP2|ANXA1|RAD51B|CDC7|CDC25C|PHOX2B|STOX1|RDX|NSMCE2|CDC45|CDC23|DLGAP5|CDT1|CDK10|ADAMTS1|PHB2|ANAPC11|VPS4B|ANAPC7|AKT1|UBE2C	positive regulation of mitotic cell cycle phase transition	62	ENR	POSITIVE REGULATION OF MITOTIC CELL CYCLE PHASE TRANSITION%GOBP%GO:1901992	2.6599	0	POSITIVE REGULATION OF MITOTIC CELL CYCLE PHASE TRANSITION%GOBP%GO:1901992	FALSE	POSITIVE REGULATION OF MITOTIC CELL CYCLE PHASE TRANSITION%GOBP%GO:1901992
82	1	0.5681	0.0001	SPINDLE ASSEMBLY%GOBP%GO:0051225	0.001	FAM175B|KPNB1|CLASP1|AAAS|RHOA|SAC3D1|KIF4B|CHEK2|NEK2|MAP10|NCOR1|NEK7|GOLGA2|STARD9|KIFC1|HAUS7|KIF4A|RAB11A|RPS3|ARHGEF10|KIF2A|FLNA|CSNK1D|HAUS4|WRAP73|HAUS3|HAUS6|HAUS5|HAUS2|NUMA1|HAUS1|CEP63|MISP|HAUS8|PIBF1|TNKS|ZNF207|GOLGA8S|GOLGA8R|GOLGA8T|INO80|GOLGA8K|SPICE1|MAPRE3|GOLGA8J|GOLGA8M|GOLGA8O|GOLGA8N|GOLGA8B|GOLGA8G|GOLGA8F|GOLGA8H|GOLGA8A|GOLGA6A|GOLGA6C|GOLGA6B|GOLGA6D|CEP192|FAM175A|C…	spindle assembly	86	ENR	SPINDLE ASSEMBLY%GOBP%GO:0051225	2.6489	0	SPINDLE ASSEMBLY%GOBP%GO:0051225	FALSE	SPINDLE ASSEMBLY%GOBP%GO:0051225
236	1	0.557	0.0001	CHROMATIN ASSEMBLY%GOBP%GO:0031497	0.001	HIST1H1D|H1F0|HIST1H1A|HIST1H1B|PADI4|HIST1H2BK|CENPN|NOC2L|RBBP4|CENPU|HIST1H1E|HIST1H1C|RUVBL1|CDKN2A|BRD2|HIST1H4K|SMARCA5|HIST1H4L|SMARCA1|HIST1H4A|IPO4|HIST1H4B|HIST4H4|HIST1H4H|HIST1H4I|HIST1H4J|HIST1H4D|HIST1H4E|HIST1H4F|HIST1H4C|HIST2H4A|HIST2H4B|GRWD1|DAXX|ITGB3BP|STRA13|HELLS|HMGA1|HIST1H2BB|HMGB2|ANP32B|M1AP|CHAF1B|SART3|POLE3|SPTY2D1|BAHD1|CENPV|NAP1L4|HIST3H3|H1FNT|H1FOO|SMCHD1|NAA60…	chromatin assembly	134	ENR	CHROMATIN ASSEMBLY%GOBP%GO:0031497	2.6464	0	CHROMATIN ASSEMBLY%GOBP%GO:0031497	FALSE	CHROMATIN ASSEMBLY%GOBP%GO:0031497
215	1	0.4935	0.0001	MITOTIC DNA DAMAGE CHECKPOINT%GOBP%GO:0044773	0.001	NBN|FOXN3|MUS81|C5ORF45|CNOT4|CNOT6|CNOT2|TOPBP1|PRMT1|CCNB1|CHEK2|GML|MRE11A|TIPIN|RPA2|HUS1|CLSPN|ATM|RAD9A|SFN|PRKDC|CDK2|BRSK1|E2F7|PLAGL1|RBL2|CDK1|CRADD|PLK2|E2F8|TRIM39|DONSON|MDM4|RQCD1|HUS1B|CDK5RAP3|CASP2|TAOK3|TAOK1|TNKS1BP1|TAOK2|CNOT6L|CCND1|PCBP4|CDKN1A|EP300|PLK3|GADD45A|FANCD2|RGCC|MDC1|MUC1|BAX|BTG2|HMGA2|TRIAP1|ATF2|TFDP1|TFDP2|PIDD1|RFWD3|CNOT10|ZNF830|CNOT7|CNOT11|SOX4|ZNF385A…	mitotic DNA damage checkpoint	92	ENR	MITOTIC DNA DAMAGE CHECKPOINT%GOBP%GO:0044773	2.6215	0	MITOTIC DNA DAMAGE CHECKPOINT%GOBP%GO:0044773	FALSE	MITOTIC DNA DAMAGE CHECKPOINT%GOBP%GO:0044773
201	1	0.5147	0.0001	FOXM1 TRANSCRIPTION FACTOR NETWORK%PATHWAY INTERACTION DATABASE NCI-NATURE CURATED DATA%FOXM1 TRANSCRIPTION FACTOR NETWORK	0.002	TGFA|CCND1|LAMA4|GAS1|EP300|SKP2|ONECUT1|CHEK2|CCNB1|FOXM1|CENPB|CKS1B|ETV5|NEK2|CDC25B|NFATC3|CCNA2|CCNE1|CENPF|HIST1H2BA|GSK3A|MMP2|CDK2|CDK1|CENPA|FOS|CCNB2|AURKB|CDKN2A|XRCC1|ESR1|MYC|SP1|MAP2K1|PLK1|HSPA1B|BIRC5|HSPA1A|RB1|CREBBP|BRCA2|CDK4	FOXM1 transcription factor network	42	ENR	FOXM1 TRANSCRIPTION FACTOR NETWORK%PATHWAY INTERACTION DATABASE NCI-NATURE CURATED DATA%FOXM1 TRANSCRIPTION FACTOR NETWORK	2.6134	0	FOXM1 TRANSCRIPTION FACTOR NETWORK%PATHWAY INTERACTION DATABASE NCI-NATURE CURATED DATA%FOXM1 TRANSCRIPTION FACTOR NETWORK	FALSE	FOXM1 TRANSCRIPTION FACTOR NETWORK%PATHWAY INTERACTION DATABASE NCI-NATURE CURATED DATA%FOXM1 TRANSCRIPTION FACTOR NETWORK
243	1	0.2792	0.0001	NEGATIVE REGULATION OF MITOTIC CELL CYCLE%GOBP%GO:0045930	0.002	FOXN3|GAS1|ZNF655|TOPBP1|CCNB1|IK|PSMD4|ORC1|DACT1|E2F7|RBL2|RBL1|PTEN|CDKN2C|CCL2|CDKN2A|CDC6|E4F1|MDM4|ZNF207|SCRIB|ZFP36L2|TNKS1BP1|CNOT6L|PCBP4|BRD7|PLK3|GADD45A|CDC14A|SEPT7|RGCC|BCL6|TOP2A|GPNMB|BTG2|NACC2|TRIAP1|PSMB8|PIDD1|CNOT10|CNOT7|CNOT11|CNOT1|ZNF385A|CNOT3|CNOT8|RAD9B|DUSP1|PSMB9|PCNA|NAE1|RPS27L|STK33|ARID3A|NEK11|GLTSCR2|BUB3|CARM1|BLM|KLF4|CHEK1|NBN|FHL1|TOM1L1|TOM1L2|YTHDC2|ZFP3…	negative regulation of mitotic cell cycle	273	ENR	NEGATIVE REGULATION OF MITOTIC CELL CYCLE%GOBP%GO:0045930	2.5909	0	NEGATIVE REGULATION OF MITOTIC CELL CYCLE%GOBP%GO:0045930	FALSE	NEGATIVE REGULATION OF MITOTIC CELL CYCLE%GOBP%GO:0045930
307	1	0.4801	0.0001	REGULATION OF CHOLESTEROL METABOLIC PROCESS%GOBP%GO:0090181	0.002	TM7SF2|CYP51A1|KPNB1|IDI1|LSS|MVK|HMGCS1|GNB3|PMVK|MVD|NR1H4|HMGCR|ELOVL6|SREBF1|ABCA2|FGF1|APOE|GGPS1|SREBF2|TTC39B|SCAP|ACADL|ABCG1|ERLIN1|RAN|ARV1|ERLIN2|GPAM|PRKAA1|ACACA|DGKQ|ACACB|ACADVL|EPHX2|SEC14L2|LDLRAP1|SQLE|SOD1|SC5D|MBTPS1|DHCR7|FDFT1|MBTPS2|NFYA|FASN|NFYB|NFYC|FDPS|SP1|SCD|FMO5	regulation of cholesterol metabolic process	51	ENR	REGULATION OF CHOLESTEROL METABOLIC PROCESS%GOBP%GO:0090181	2.5885	0	REGULATION OF CHOLESTEROL METABOLIC PROCESS%GOBP%GO:0090181	FALSE	REGULATION OF CHOLESTEROL METABOLIC PROCESS%GOBP%GO:0090181
299	1	0.4528	0.0001	E2F TRANSCRIPTION FACTOR NETWORK%PATHWAY INTERACTION DATABASE NCI-NATURE CURATED DATA%E2F TRANSCRIPTION FACTOR NETWORK	0.002	YY1|TRRAP|SERPINE1|TRIM28|PLAU|MYBL2|TOPBP1|SULT2A1|PRMT5|SIRT1|CES4A|APAF1|HIC1|CCNA2|KAT2A|CCNE2|KAT2B|MCM3|CES3|CES2|CES1|CEBPA|HDAC1|CES5A|MCL1|ORC1|RBBP4|RBBP8|E2F2|ATM|E2F3|WASF1|E2F6|CDK2|E2F7|RBL2|RANBP1|CDK1|RBL1|RRM1|RRM2|CDKN2C|CBX5|CDKN2A|XRCC1|CDC6|SMARCA2|POLA1|RYBP|HBP1|TK1|RB1|UXT|CCND3|CDKN1A|EP300|DHFR|TYMS|CDC25A|CCNE1|TFDP1|TFDP2|TFE3|E2F4|CDKN1B|E2F5|E2F1|MYC|SP1|TP73|BRCA1|C…	E2F transcription factor network	73	ENR	E2F TRANSCRIPTION FACTOR NETWORK%PATHWAY INTERACTION DATABASE NCI-NATURE CURATED DATA%E2F TRANSCRIPTION FACTOR NETWORK	2.5854	0	E2F TRANSCRIPTION FACTOR NETWORK%PATHWAY INTERACTION DATABASE NCI-NATURE CURATED DATA%E2F TRANSCRIPTION FACTOR NETWORK	FALSE	E2F TRANSCRIPTION FACTOR NETWORK%PATHWAY INTERACTION DATABASE NCI-NATURE CURATED DATA%E2F TRANSCRIPTION FACTOR NETWORK
273	1	0.5272	0.0001	CHROMATIN ASSEMBLY OR DISASSEMBLY%GOBP%GO:0006333	0.002	HIST1H1D|H1F0|HIST1H1A|HIST1H1B|PADI4|HIST1H2BK|CENPN|NOC2L|SMARCD3|SMARCB1|HIST3H2A|RBBP4|CENPU|SMARCC1|SMARCC2|HIST1H1E|HIST1H1C|RUVBL1|CDKN2A|SMARCA4|BRD2|HIST1H4K|SMARCA5|HIST1H4L|SMARCA1|HIST1H4A|IPO4|HIST1H4B|HIST4H4|NFE2|HIST1H4H|HIST1H4I|HIST1H4J|HIST1H4D|ARID1A|HIST1H4E|SMARCD2|HIST1H4F|HIST1H4C|HIST2H4A|HIST2H4B|GRWD1|DAXX|ITGB3BP|SUPT16H|STRA13|HELLS|HMGA1|HIST1H2BB|SET|HMGB2|ANP32B|MT…	chromatin assembly or disassembly	154	ENR	CHROMATIN ASSEMBLY OR DISASSEMBLY%GOBP%GO:0006333	2.5604	0	CHROMATIN ASSEMBLY OR DISASSEMBLY%GOBP%GO:0006333	FALSE	CHROMATIN ASSEMBLY OR DISASSEMBLY%GOBP%GO:0006333
224	1	0.5486	0.0001	METAPHASE PLATE CONGRESSION%GOBP%GO:0051310	0.003	KIF22|KPNB1|ZW10|CHMP2B|MAD1L1|CCNB1|CHMP4C|CHMP4B|CHMP2A|CHMP4A|CHMP6|CENPF|CHMP7|CHMP5|PSRC1|CDCA5|KIFC1|KIF18A|ANKRD53|NUF2|RAB11A|SPDL1|CENPE|KIF2B|MIS12|RRS1|CENPC|SEH1L|KIF14|CENPQ|DCTN2|PDCD6IP|PIBF1|CEP55|SPICE1|GEM|TRAPPC12|BOD1|FAM83D|KIF2C|CUL3|CDCA8|CHAMP1|PINX1|CHMP1A|CHMP1B|CDC23|NDC80|CDT1|INCENP|BECN1|VPS4B|CHMP3|VPS4A|NUP62	metaphase plate congression	55	ENR	METAPHASE PLATE CONGRESSION%GOBP%GO:0051310	2.4756	0	METAPHASE PLATE CONGRESSION%GOBP%GO:0051310	FALSE	METAPHASE PLATE CONGRESSION%GOBP%GO:0051310
179	1	0.5216	0.0002	CHOLESTEROL BIOSYNTHETIC PROCESS%GOBP%GO:0006695	0.004	TM7SF2|NSDHL|CYP51A1|APOA1|LSS|IDI1|MVK|NPC1L1|HMGCS1|IDI2|ACLY|PMVK|MVD|HMGCR|CES1|ACAA2|DHCR24|SQLE|APOA5|EBP|SC5D|DHCR7|FDFT1|PPAPDC2|GGPS1|APOA4|FDPS|G6PD|CNBP|ARV1|MSMO1|HSD17B7|LBR|ACAT2	cholesterol biosynthetic process	34	ENR	CHOLESTEROL BIOSYNTHETIC PROCESS%GOBP%GO:0006695	2.4471	0	CHOLESTEROL BIOSYNTHETIC PROCESS%GOBP%GO:0006695	FALSE	CHOLESTEROL BIOSYNTHETIC PROCESS%GOBP%GO:0006695
115	1	0.5431	0.0002	REGULATION OF PLK1 ACTIVITY AT G2 M TRANSITION%REACTOME DATABASE ID RELEASE 72%2565942	0.004	TUBB|DYNC1I2|CLASP1|TUBB4B|HSP90AA1|TUBB4A|SKP1|CCNB1|CEP164|NEK2|PRKACA|CETN2|PPP1CB|CSNK1E|HAUS7|NINL|PAFAH1B1|CEP70|CEP76|BORA|CUL1|CEP78|ODF2|CEP152|TUBG1|NDE1|NEDD1|FGFR1OP|CDK1|CEP41|CCNB2|CEP290|PPP2R1A|CEP135|CSNK1D|HAUS4|HAUS3|HAUS6|HAUS5|HAUS2|HAUS1|CEP63|PRKAR2B|SFI1|OPTN|CCP110|DCTN2|SSNA1|PPP1R12A|DCTN3|HAUS8|PLK4|TUBA4A|TUBA1A|DYNC1H1|FBXW11|CDK5RAP2|UBB|SDCCAG8|CEP72|CEP192|UBC|CEP…	Regulation of PLK1 Activity at G2 M Transition	84	ENR	REGULATION OF PLK1 ACTIVITY AT G2 M TRANSITION%REACTOME DATABASE ID RELEASE 72%2565942	2.4453	0	REGULATION OF PLK1 ACTIVITY AT G2 M TRANSITION%REACTOME DATABASE ID RELEASE 72%2565942	FALSE	REGULATION OF PLK1 ACTIVITY AT G2 M TRANSITION%REACTOME DATABASE ID RELEASE 72%2565942
155	1	0.5525	0.0002	CHROMOSOME MAINTENANCE%REACTOME%R-HSA-73886.2	0.004	H2AFV|HIST1H2BK|CENPN|DNA2|FEN1|RBBP4|CENPU|H2AFJ|RUVBL2|RUVBL1|CHTF18|OBFC1|CHTF8|POLA1|GAR1|CTC1|TEN1|NOP10|HIST1H4K|SMARCA5|HIST1H4L|HIST1H4A|HIST1H4B|HIST4H4|HIST1H4H|HIST1H4I|HIST1H4J|HIST1H4D|HIST1H4E|HIST1H4F|HIST1H4C|HIST2H4A|HIST2H4B|ITGB3BP|STRA13|NHP2|HIST1H2BB|PCNA|TINF2|DKC1|POT1|PIF1|WRN|POLD2|WRAP53|TERF2IP|ACD|BLM|LIG1|HIST3H3|RFC5|RFC3|PRIM2|RFC4|H2AFZ|HIST2H2BE|RFC2|CENPM|RPA1|R…	Chromosome Maintenance	117	ENR	CHROMOSOME MAINTENANCE%REACTOME%R-HSA-73886.2	2.4348	0	CHROMOSOME MAINTENANCE%REACTOME%R-HSA-73886.2	FALSE	CHROMOSOME MAINTENANCE%REACTOME%R-HSA-73886.2
271	1	0.3805	0.0002	HALLMARK_ CHOLESTEROL_ HOMEOSTASIS%MSIGDB_ C2%HALLMARK_ CHOLESTEROL_ HOMEOSTASIS	0.005	TM7SF2|NSDHL|CYP51A1|CLU|PLAUR|LSS|IDI1|MVK|HMGCS1|GNAI1|PMVK|MVD|HMGCR|CHKA|GLDC|TMEM97|CXCL16|GPX8|ATXN2|ALCAM|PDK3|FBXO6|GUSB|STARD4|ECH1|AVPR1A|ETHE1|ALDOC|CD9|FAM129A|PCYT2|NFIL3|MAL2|STX5|SEMA3B|ABCA2|FABP5|CPEB2|TRIB3|LGMN|SREBF2|ATF3|PNRC1|CTNNB1|TNFRSF12A|LGALS3|CBS|ANXA5|ERRFI1|S100A11|ATF5|PPARG|ACSS2|ANTXR2|SQLE|EBP|SC5D|DHCR7|FDFT1|FASN|PLSCR1|LPL|TP53INP1|ANXA13|ACTG1|FDPS|LDLR|FADS…	HALLMARK_CHOLESTEROL_HOMEOSTASIS	74	ENR	HALLMARK_CHOLESTEROL_HOMEOSTASIS%MSIGDB_C2%HALLMARK_CHOLESTEROL_HOMEOSTASIS	2.4211	0	HALLMARK_CHOLESTEROL_HOMEOSTASIS%MSIGDB_C2%HALLMARK_CHOLESTEROL_HOMEOSTASIS	FALSE	HALLMARK_CHOLESTEROL_HOMEOSTASIS%MSIGDB_C2%HALLMARK_CHOLESTEROL_HOMEOSTASIS
297	1	0.4781	0.0003	CYTOKINESIS%GOB P%GO:0000910	0.007	USP8|SNX9|RHOA|C9ORF69|KIF4B|CHMP2B|CHMP4C|FMN2|CHMP4B|CHMP2A|CHMP4A|CHMP6|SPIRE2|CHMP7|CHMP5|SEPT5|IST1|SNX18|KIF4A|ESPL1|SPTBN1|NOX5|TRIM36|RAB35|PDCD6IP|DCTN3|ROPN1B|ALKBH4|KLHDC8B|SON|SEPT8|CEP55|ANK3|SEPT3|ECT2|SHCBP1L|SEPT10|TTC19|UNC119|SEPT14|ROCK1|MITD1|SPAST|JTB|SEPT2|CIT|ROCK2|RHOC|SEPT7|ANLN|SEPT12|SEPT11|BIN3|KIF20A|EFHC1|APC|SEPT4|CENPA|CECR2|BBS4|AURKB|MYH9|STMN1|SNX33|CHMP1A|MYH10…	cytokinesis	87	ENR	CYTOKINESIS%GOBP%GO:0000910	2.389	0	CYTOKINESIS%GOBP%GO:0000910	FALSE	CYTOKINESIS%GOBP%GO:0000910
66	1	0.3063	0.0003	PEPTIDYL-SERINE PHOSPHORYLATION%GOBP%GO:0018105	0.007	STK32A|WNK1|LATS1|STK32B|STK32C|PRKCD|CSNK1G2|PRKCA|PRKCZ|PDK3|PRKACA|TBK1|AKT2|CDK5R1|CLSPN|PRKX|MAPKAPK3|DYRK2|MAPKAPK5|MKNK1|RPS6KA3|MASTL|MAP2K2|MAPK12|IKBKE|MAPK13|TAF1|PRKCQ|HIPK3|PRKCE|MAP3K12|MORC3|STK38|PRKCG|TTBK1|PRKCI|CSNK1A1L|PRKCB|VRK1|HIPK1|MKNK2|ROCK2|GAS6|RIPK1|PRKD1|DYRK4|DYRK3|MAPKAPK2|MARK2|SGK3|SGK2|LMTK2|TTBK2|ULK1|PDPK1|PINK1|MARK3|ADRBK1|CAMK2A|PKD1|HIPK2|GSK3B|TDGF1|PKN2|…	peptidyl-serine phosphorylation	145	ENR	PEPTIDYL-SERINE PHOSPHORYLATION%GOBP%GO:0018105	2.3859	0	PEPTIDYL-SERINE PHOSPHORYLATION%GOBP%GO:0018105	FALSE	PEPTIDYL-SERINE PHOSPHORYLATION%GOBP%GO:0018105
102	1	0.455	0.0004	AURORA B SIGNALING%PATHWAY INTERACTION DATABASE NCI-NATURE CURATED DATA%AURORA B SIGNALING	0.008	RHOA|MYLK|KIF2C|TACC1|KIF20A|CUL3|CDCA8|NCAPG|KLHL13|AURKC|SMC4|CENPA|NCAPH|AURKB|AURKA|CBX5|SMC2|PPP1CC|SGOL1|STMN1|BUB1|EVI5|NCL|NPM1|NSUN2|KIF23|PPP2R5D|VIM|NDC80|KLHL9|RACGAP1|PSMA3|DES|INCENP|PEBP1|BIRC5|NCAPD2|RASA1	Aurora B signaling	38	ENR	AURORA B SIGNALING%PATHWAY INTERACTION DATABASE NCI-NATURE CURATED DATA%AURORA B SIGNALING	2.3841	0	AURORA B SIGNALING%PATHWAY INTERACTION DATABASE NCI-NATURE CURATED DATA%AURORA B SIGNALING	FALSE	AURORA B SIGNALING%PATHWAY INTERACTION DATABASE NCI-NATURE CURATED DATA%AURORA B SIGNALING
275	1	0.2479	0.0005	MICROTUBULE CYTOSKELETON ORGANIZATION%GOBP%GO:0000226	0.011	TUBB3|TUBB1|ULK4|DOCK7|TUBB4B|TUBB4A|STIL|MAP1A|MAP1B|MAPT|UBXN2B|CDK5R1|PAFAH1B1|DRC1|ASPM|CAMSAP1|CAMSAP2|NSFL1C|MAP7|GJA1|MAP7D1|MAP7D2|GPSM2|PARD3|PLK3|DCLK2|CDC14A|SDCCAG8|RGS14|NTMT1|CHORDC1|LRRC49|GAS2L1|MECP2|TTLL3|BCAS3|CCDC8|BBS4|DCTN1|CCDC120|HTT|CALML3|MAPRE1|DYNC1LI1|DYNC1LI2|BBS2|KATNAL1|GAS2L3|TPPP3|NIN|DNAI2|BRCA2|SAXO2|FAM175B|DNAH7|DNAH8|DNAH5|PEX14|FAM179B|CAPN6|PHLDB2|NEK2|NEK…	microtubule cytoskeleton organization	422	ENR	MICROTUBULE CYTOSKELETON ORGANIZATION%GOBP%GO:0000226	2.3586	0	MICROTUBULE CYTOSKELETON ORGANIZATION%GOBP%GO:0000226	FALSE	MICROTUBULE CYTOSKELETON ORGANIZATION%GOBP%GO:0000226
73	1	0.455	0.0005	PID_AURORA_B_ PATHWAY%MSIGDB_ C2%PID_AURORA_B_ PATHWAY	0.012	RHOA|MYLK|KIF2C|TACC1|KIF20A|CUL3|CDCA8|NCAPG|KLHL13|AURKC|SMC4|CENPA|NCAPH|AURKB|AURKA|CBX5|SMC2|PPP1CC|SGOL1|STMN1|BUB1|EVI5|NCL|NPM1|NSUN2|SEPT1|KIF23|PPP2R5D|VIM|NDC80|KLHL9|RACGAP1|PSMA3|DES|INCENP|PEBP1|BIRC5|NCAPD2|RASA1	PID_AURORA_B_PATHWAY	39	ENR	PID_AURORA_B_PATHWAY%MSIGDB_C2%PID_AURORA_B_PATHWAY	2.3558	0	PID_AURORA_B_PATHWAY%MSIGDB_C2%PID_AURORA_B_PATHWAY	FALSE	PID_AURORA_B_PATHWAY%MSIGDB_C2%PID_AURORA_B_PATHWAY
266	1	0.429	0.0007	A6B1 AND A6B4 INTEGRIN SIGNALING%PATHWAY INTERACTION DATABASE NCI-NATURE CURATED DATA%A6B1 AND A6B4 INTEGRIN SIGNALING	0.015	RAC1|YWHAH|LAMA4|PRKCA|YWHAZ|PIK3R1|ITGA6|MET|COL17A1|HRAS|LAMA5|LAMA2|SHC1|LAMA1|LAMA3|RXRB|MST1R|RXRA|RXRG|EGFR|IL1A|PMP22|ERBB2|CD9|YWHAB|SFN|LAMB3|ITGB1|LAMB2|YWHAG|LAMB1|CDH1|GRB2|YWHAE|ERBB3|ITGB4|LAMC2|LAMC1|RPS6KB1|EGF|CASP7|YWHAQ|PIK3CA|AKT1	a6b1 and a6b4 Integrin signaling	44	ENR	A6B1 AND A6B4 INTEGRIN SIGNALING%PATHWAY INTERACTION DATABASE NCI-NATURE CURATED DATA%A6B1 AND A6B4 INTEGRIN SIGNALING	2.3206	0	A6B1 AND A6B4 INTEGRIN SIGNALING%PATHWAY INTERACTION DATABASE NCI-NATURE CURATED DATA%A6B1 AND A6B4 INTEGRIN SIGNALING	FALSE	A6B1 AND A6B4 INTEGRIN SIGNALING%PATHWAY INTERACTION DATABASE NCI-NATURE CURATED DATA%A6B1 AND A6B4 INTEGRIN SIGNALING
227	1	0.4138	0.0007	REGULATION OF STEROID BIOSYNTHETIC PROCESS%GOBP%GO:0050810	0.017	TM7SF2|CYP51A1|GFI1|ASAH1|KPNB1|IDI1|LSS|MVK|HMGCS1|PMVK|MVD|NR1H4|HMGCR|ELOVL6|SIRT1|BMP6|NR5A1|BMP5|SNAI1|REST|STARD4|SREBF1|CLCN2|DKKL1|PROX1|ABCA2|FGF1|FGF19|DKK3|APOE|IL1B|EGR1|CGA|GGPS1|SREBF2|SCAP|VDR|ABCG1|ERLIN1|WNT4|CYP27B1|RAN|H6PD|ERLIN2|GPAM|PRKAA1|STAR|ACACA|TNF|ADM|DGKQ|ACACB|FSHB|IFNG|SNAI2|SEC14L2|NFKB1|SQLE|CYP7A1|BMP2|SOD1|SC5D|MBTPS1|DHCR7|FDFT1|MBTPS2|NFYA|FASN|NR1D1|NFYB|NFY…	regulation of steroid biosynthetic process	76	ENR	REGULATION OF STEROID BIOSYNTHETIC PROCESS%GOBP%GO:0050810	2.3083	0	REGULATION OF STEROID BIOSYNTHETIC PROCESS%GOBP%GO:0050810	FALSE	REGULATION OF STEROID BIOSYNTHETIC PROCESS%GOBP%GO:0050810
67	1	0.4528	0.0007	PID_E2F_ PATHWAY%MSIGDB_ C2%PID_E2F_ PATHWAY	0.017	YY1|TRRAP|SERPINE1|TRIM28|PLAU|MYBL2|TOPBP1|SULT2A1|PRMT5|SIRT1|CES4A|APAF1|HIC1|CCNA2|KAT2A|CCNE2|KAT2B|MCM3|CES3|CES2|CES1|CEBPA|CES1P1|HDAC1|CES5A|MCL1|ORC1|RBBP4|RBBP8|E2F2|ATM|E2F3|WASF1|E2F6|CDK2|E2F7|RBL2|RANBP1|RBL1|RRM1|CDK1|RRM2|CDKN2C|CBX5|CDKN2A|XRCC1|CDC6|SMARCA2|POLA1|RYBP|HBP1|TK1|RB1|UXT|CCND3|CDKN1A|EP300|DHFR|TYMS|CDC25A|CCNE1|TFDP1|TFDP2|TFE3|E2F4|CDKN1B|E2F5|E2F1|SP1|MYC|TP73|…	PID_E2F_PATHWAY	74	ENR	PID_E2F_PATHWAY%MSIGDB_C2%PID_E2F_PATHWAY	2.2948	0	PID_E2F_PATHWAY%MSIGDB_C2%PID_E2F_PATHWAY	FALSE	PID_E2F_PATHWAY%MSIGDB_C2%PID_E2F_PATHWAY
240	1	0.3388	0.0007	HALLMARK_MTORC1_ SIGNALING%MSIGDB_ C2%HALLMARK_ MTORC1_SIGNALING	0.017	ADD3|CXCR4|PITPNB|ELOVL6|ARPC5L|ACSL3|SYTL2|PPA1|CFP|TMEM97|PNO1|VLDLR|CCT6A|MLLT11|CACYBP|EEF1E1|TOMM40|STARD4|GGA2|FKBP2|CORO1A|NFKBIB|SDF2L1|NUFIP1|FAM129A|ABCF2|NFIL3|DDIT3|ITGB2|UFM1|POLR3G|LGMN|RRM2|MAP2K3|GPI|TFRC|FDXR|DDIT4|ENO1|PIK3R3|ME1|PGK1|BTG2|ERO1L|ATP6V1D|SKAP2|HSPA9|ATP5G1|HPRT1|MTHFD2|NAMPT|MTHFD2L|LDLR|SRD5A1|PFKL|CCNG1|SORD|QDPR|TES|IDI1|HMGCS1|HMGCR|RPA1|PNP|PSPH|SLC6A6|GSR|P…	HALLMARK_MTORC1_SIGNALING	201	ENR	HALLMARK_MTORC1_SIGNALING%MSIGDB_C2%HALLMARK_MTORC1_SIGNALING	2.2908	0	HALLMARK_MTORC1_SIGNALING%MSIGDB_C2%HALLMARK_MTORC1_SIGNALING	FALSE	HALLMARK_MTORC1_SIGNALING%MSIGDB_C2%HALLMARK_MTORC1_SIGNALING
264	1	0.4339	0.0007	NEGATIVE REGULATION OF CHROMOSOME ORGANIZATION%GOBP%GO:2001251	0.017	HIST1H1D|H1F0|HIST1H1A|HIST1H1B|ZW10|CXORF67|NOC2L|FOXP3|GNL3L|SIRT1|SMARCB1|DCP2|SRC|MNAT1|EXOSC10|KDM5A|IK|CDC20|FBXO5|HIST1H1E|HIST1H1C|BUB1B|ATAD2B|OBFC1|CTC1|TEN1|TNKS2|TAF7|PTTG2|DNMT1|AICDA|ZNF207|SPI1|UBR5|CTBP1|PIH1D1|TOP2A|SDR16C5|TRIP12|PAPD5|HMGA1|WDR5|XRCC5|SET|PINX1|SLX4|SMG6|MAD2L2|TINF2|POT1|PIF1|TERF2IP|ACD|SLX1B|BUB3|HNRNPC|SLX1A|SNCA|BRCA1|SIN3A|NBN|H1FNT|HNRNPU|H1FOO|SPHK2|OTU…	negative regulation of chromosome organization	115	ENR	NEGATIVE REGULATION OF CHROMOSOME ORGANIZATION%GOBP%GO:2001251	2.2903	0	NEGATIVE REGULATION OF CHROMOSOME ORGANIZATION%GOBP%GO:2001251	FALSE	NEGATIVE REGULATION OF CHROMOSOME ORGANIZATION%GOBP%GO:2001251
284	1	0.4032	0.0007	CHOLESTEROL METABOLISM (INCLUDES BOTH BLOCH AND KANDUTSCH-RUSSELL PATHWAYS)%WIKIPATHWAYS_20200310%WP4718%HOMO SAPIENS	0.017	TM7SF2|NSDHL|CYP46A1|CYP51A1|ELOVL5|LSS|IDI1|ELOVL2|MVK|HMGCS1|CYP27A1|CH25H|ABCA1|PMVK|ACSL1|SOAT2|NR1H2|MVD|MIR1908|HMGCR|ACSL4|HMGCS2|NR1H3|ACSL3|ACOT2|SREBF1|DHCR24|ELOVL3|SQLE|EBP|SC5D|DHCR7|FDFT1|FASN|GGPS1|ELOVL4|SREBF2|FDPS|MYLIP|FADS2|SOAT1|SCD|ABCG1|FADS1|MSMO1|HSD17B7|LBR	Cholesterol metabolism (includes both Bloch and Kandutsch-Russell pathways)	47	ENR	CHOLESTEROL METABOLISM (INCLUDES BOTH BLOCH AND KANDUTSCH-RUSSELL PATHWAYS)%WIKIPATHWAYS_20200310%WP4718%HOMO SAPIENS	2.2879	0	CHOLESTEROL METABOLISM (INCLUDES BOTH BLOCH AND KANDUTSCH-RUSSELL PATHWAYS)%WIKIPATHWAYS_20200310%WP4718%HOMO SAPIENS	FALSE	CHOLESTEROL METABOLISM (INCLUDES BOTH BLOCH AND KANDUTSCH-RUSSELL PATHWAYS)%WIKIPATHWAYS_20200310%WP4718%HOMO SAPIENS
158	1	0.4781	0.0007	CYTOSKELETON-DEPENDENT CYTOKINESIS%GOBP%GO:0061640	0.017	USP8|SNX9|RHOA|C9ORF69|KIF4B|CHMP2B|CHMP4C|FMN2|CHMP4B|CHMP2A|CHMP4A|CHMP6|SPIRE2|CHMP7|CHMP5|SEPT5|IST1|SNX18|KIF4A|ESPL1|SPTBN1|NOX5|TRIM36|RAB35|PDCD6IP|DCTN3|ROPN1B|ALKBH4|KLHDC8B|SON|SEPT8|CEP55|ANK3|SEPT3|ECT2|SHCBP1L|SEPT10|TTC19|UNC119|SEPT14|ROCK1|MITD1|SPAST|JTB|SEPT2|CIT|ROCK2|RHOC|SEPT7|ANLN|SEPT12|SEPT11|BIN3|KIF20A|EFHC1|APC|SEPT4|CENPA|CECR2|BBS4|AURKB|STMN1|SNX33|CHMP1A|MYH10|ARL3…	cytoskeleton-dependent cytokinesis	85	ENR	CYTOSKELETON-DEPENDENT CYTOKINESIS%GOBP%GO:0061640	2.2711	0	CYTOSKELETON-DEPENDENT CYTOKINESIS%GOBP%GO:0061640	FALSE	CYTOSKELETON-DEPENDENT CYTOKINESIS%GOBP%GO:0061640
253	1	0.5216	0.0008	SECONDARY ALCOHOL BIOSYNTHETIC PROCESS%GOBP%GO:1902653	0.018	TM7SF2|NSDHL|CYP51A1|APOA1|LSS|IDI1|MVK|NPC1L1|HMGCS1|IDI2|ACLY|CYP26A1|PMVK|MVD|HMGCR|CYP26C1|CES1|ACAA2|DHCR24|SQLE|APOA5|EBP|SC5D|DHCR7|FDFT1|PPAPDC2|GGPS1|APOA4|FDPS|G6PD|CNBP|ARV1|MSMO1|CYP26B1|HSD17B7|LBR|ACAT2	secondary alcohol biosynthetic process	37	ENR	SECONDARY ALCOHOL BIOSYNTHETIC PROCESS%GOBP%GO:1902653	2.2606	0	SECONDARY ALCOHOL BIOSYNTHETIC PROCESS%GOBP%GO:1902653	FALSE	SECONDARY ALCOHOL BIOSYNTHETIC PROCESS%GOBP%GO:1902653
276	1	0.4741	0.0011	ESTABLISHMENT OF CHROMOSOME LOCALIZATION%GOBP%GO:0051303	0.027	KIF22|KPNB1|ZW10|CHMP2B|MAD1L1|CCNB1|CHMP4C|FMN2|CHMP4B|CHMP2A|CHMP4A|CHMP6|CENPF|CHMP7|CHMP5|PSRC1|CDCA5|KIFC1|KIF18A|ANKRD53|NUF2|RAB11A|SPDL1|NDE1|CENPE|KIF2B|MIS12|RRS1|CENPC|SEH1L|KIF14|CENPQ|DCTN2|PDCD6IP|PIBF1|CEP55|SPICE1|C11ORF85|CCDC79|C15ORF43|GEM|TRAPPC12|BOD1|FAM83D|KIF2C|CUL3|CDCA8|CHAMP1|PINX1|CHMP1A|CHMP1B|CDC23|DLGAP5|NDEL1|NDC80|CDT1|INCENP|BECN1|VPS4B|CHMP3|VPS4A|NUP62	establishment of chromosome localization	62	ENR	ESTABLISHMENT OF CHROMOSOME LOCALIZATION%GOBP%GO:0051303	2.1871	0	ESTABLISHMENT OF CHROMOSOME LOCALIZATION%GOBP%GO:0051303	FALSE	ESTABLISHMENT OF CHROMOSOME LOCALIZATION%GOBP%GO:0051303
127	1	0.3746	0.0013	GOLGI-TO-ER RETROGRADE TRANSPORT%REACTOME DATABASE ID RELEASE 72%8856688	0.03	KIF27|ARF5|ZW10|SEC22B|NAPA|KLC1|TMED10|COPB1|NAPG|PAFAH1B1|ARCN1|CENPE|KIF2A|COPE|RAB3GAP2|GALNT1|PAFAH1B3|PAFAH1B2|DYNC1H1|COPB2|ARF4|DYNLL1|DCTN1|KIF5B|DYNC1LI1|DYNC1LI2|NBAS|STX18|BNIP1|GALNT2|CAPZA3|KIF26A|KIF26B|COPA|KLC4|CAPZA1|KDELR1|KLC3|CAPZA2|GBF1|KLC2|RAB18|DYNC1I2|KIF22|COPG2|ARFGAP3|COPG1|ARFGAP1|ACTR10|KIF21A|KDELR2|KIF21B|COPZ2|KDELR3|RINT1|PLA2G6|KIF16B|RAB6B|SURF4|KIF4B|USE1|BIC…	Golgi-to-ER retrograde transport	114	ENR	GOLGI-TO-ER RETROGRADE TRANSPORT%REACTOME DATABASE ID RELEASE 72%8856688	2.172	0	GOLGI-TO-ER RETROGRADE TRANSPORT%REACTOME DATABASE ID RELEASE 72%8856688	FALSE	GOLGI-TO-ER RETROGRADE TRANSPORT%REACTOME DATABASE ID RELEASE 72%8856688
209	1	0.4741	0.0014	CHROMOSOME LOCALIZATION%GOBP%GO:0050000	0.034	KIF22|KPNB1|ZW10|CHMP2B|MAD1L1|CCNB1|CHMP4C|FMN2|CHMP4B|CHMP2A|CHMP4A|CHMP6|CENPF|CHMP7|CHMP5|PSRC1|CDCA5|KIFC1|KIF18A|ANKRD53|NUF2|RAB11A|SPDL1|NDE1|CENPE|KIF2B|MIS12|RRS1|CENPC|SEH1L|KIF14|CENPQ|DCTN2|PDCD6IP|PIBF1|CEP55|SPICE1|C11ORF85|CCDC79|C15ORF43|GEM|TRAPPC12|BOD1|FAM83D|KIF2C|CUL3|CDCA8|NUP98|CHAMP1|PINX1|CHMP1A|CHMP1B|CDC23|DLGAP5|NDEL1|NDC80|CDT1|INCENP|BECN1|VPS4B|CHMP3|VPS4A|NUP62	chromosome localization	63	ENR	CHROMOSOME LOCALIZATION%GOBP%GO:0050000	2.1416	0	CHROMOSOME LOCALIZATION%GOBP%GO:0050000	FALSE	CHROMOSOME LOCALIZATION%GOBP%GO:0050000
230	1	0.5042	0.0014	KINESINS%REACTOME DATABASE ID RELEASE 72%983189	0.034	KLC3|KIF27|KLC2|KIF22|KIF21A|KIF21B|KIF16B|KIFAP3|KIF4B|KIF19|KLC1|KIF15|KIF1C|KIF1A|KIF25|KIF6|KIF5A|KIF9|KIFC2|KIF2C|KIF18B|KIFC1|KIF20A|KIF18A|KIF3A|KIF4A|CENPE|KIF2B|KIF2A|KIF20B|KIF5B|KIF11|KIF3B|KIF3C|KIF23|RACGAP1|KIF13B|KIF26A|KIF1B|KIF26B|KLC4	Kinesins	41	ENR	KINESINS%REACTOME DATABASE ID RELEASE 72%983189	2.1389	0	KINESINS%REACTOME DATABASE ID RELEASE 72%983189	FALSE	KINESINS%REACTOME DATABASE ID RELEASE 72%983189
90	1	0.4439	0.0014	NEGATIVE REGULATION OF CELL CYCLE G2/M PHASE TRANSITION%GOBP%GO:1902750	0.035	FOXN3|C5ORF45|RFPL1|TOPBP1|CHMP4C|PSMD6|PSMD7|CDC14B|PSMD2|PSMD4|PSMD3|ORC1|CLSPN|PSMD1|PSMD9|CDC6|TRIM39|PSMB5|PSMC3|PSMC1|PSMC2|PSMD11|PSMD14|PSMA7|PSMD8|PSMB6|PSMB7|PSMB4|PSMB10|PSMB2|PSMB3|PSMB1|PSMA5|PSMA6|PSMC6|PSMA4|PSMA1|PSMC4|PSMA2|PSMD12|ATF5|PSMD13|PSMB8|ZNF830|BRCC3|PSMB9|BABAM1|NAE1|PINX1|GPR132|FBXL7|GLTSCR2|BLM|BRCA1|VPS4A|CHEK1|NBN|FHL1|SKP1|DTL|MRE11A|HUS1|RBX1|RAD17|PSME3|BRE|AT…	negative regulation of cell cycle G2/M phase transition	97	ENR	NEGATIVE REGULATION OF CELL CYCLE G2/M PHASE TRANSITION%GOBP%GO:1902750	2.1355	0	NEGATIVE REGULATION OF CELL CYCLE G2/M PHASE TRANSITION%GOBP%GO:1902750	FALSE	NEGATIVE REGULATION OF CELL CYCLE G2/M PHASE TRANSITION%GOBP%GO:1902750
232	1	0.3542	0.0015	MEIOTIC CELL CYCLE%GOBP%GO:0051321	0.038	ZW10|KLHDC3|FMN2|ANKRD31|SPIRE2|GOLGA2|CCNB1IP1|TUBG1|NCAPD3|BUB1B|FIGNL1|PTTG2|WEE2|TAF1L|C11ORF85|RAD51D|CCDC79|C15ORF43|FANCD2|C11ORF80|TOP2A|STRA13|MYBL1|EREG|KIAA0430|XRCC2|BOLL|RAD51B|SLX4|UBR2|TUBGCP4|EME1|EME2|TUBG2|TEX19|MSH6|MSH3|SPIRE1|M1AP|STAG3|BRIP1|RAD51C|RNF212|PLD6|MUS81|FANCM|RMI1|CCNA1|P3H4|TOP3A|RPA1|TRIP13|BCL2L11|MRE11A|ZFP42|BTBD18|HUS1|SIRT7|PTTG1|C17ORF104|BRDT|RAD50|RNF2…	meiotic cell cycle	142	ENR	MEIOTIC CELL CYCLE%GOBP%GO:0051321	2.1164	0	MEIOTIC CELL CYCLE%GOBP%GO:0051321	FALSE	MEIOTIC CELL CYCLE%GOBP%GO:0051321
79	1	0.3555	0.0016	PID_A6B1_A6B4_ INTEGRIN_ PATHWAY%MSIGDB_ C2%PID_A6B1_A6B4_ INTEGRIN_PATHWAY	0.039	RAC1|YWHAH|LAMC3|LAMA4|PRKCA|YWHAZ|PIK3R1|ITGA6|MET|HRAS|COL17A1|LAMA5|LAMA2|SHC1|LAMA1|LAMA3|MST1R|RXRB|RXRA|RXRG|EGFR|IL1A|ERBB2|PMP22|CD9|YWHAB|SFN|LAMB3|LAMB2|ITGB1|YWHAG|LAMB1|CDH1|GRB2|YWHAE|ERBB3|ITGB4|LAMC2|LAMC1|RPS6KB1|EGF|MST1|YWHAQ|PIK3CA|CASP7|AKT1	PID_A6B1_A6B4_INTEGRIN_PATHWAY	46	ENR	PID_A6B1_A6B4_INTEGRIN_PATHWAY%MSIGDB_C2%PID_A6B1_A6B4_INTEGRIN_PATHWAY	2.1135	0	PID_A6B1_A6B4_INTEGRIN_PATHWAY%MSIGDB_C2%PID_A6B1_A6B4_INTEGRIN_PATHWAY	FALSE	PID_A6B1_A6B4_INTEGRIN_PATHWAY%MSIGDB_C2%PID_A6B1_A6B4_INTEGRIN_PATHWAY
281	1	0.3835	0.0023	MEIOTIC CELL CYCLE PROCESS%GOBP%GO:1903046	0.057	KLHDC3|FMN2|ANKRD31|SPIRE2|GOLGA2|CCNB1IP1|TUBG1|NCAPD3|BUB1B|FIGNL1|PTTG2|WEE2|TAF1L|C11ORF85|RAD51D|CCDC79|C15ORF43|FANCD2|C11ORF80|TOP2A|STRA13|MYBL1|EREG|KIAA0430|RAD51B|SLX4|UBR2|EME1|EME2|TUBG2|TEX19|MSH6|MSH3|SPIRE1|M1AP|STAG3|BRIP1|RAD51C|RNF212|MUS81|FANCM|RMI1|CCNA1|P3H4|TRIP13|BCL2L11|MRE11A|BTBD18|HUS1|SIRT7|PTTG1|C17ORF104|BRDT|RAD50|RNF212B|APITD1|RAD1|MSH5|ATM|RAD54B|NUF2|C14ORF39|…	meiotic cell cycle process	120	ENR	MEIOTIC CELL CYCLE PROCESS%GOBP%GO:1903046	2.067	0	MEIOTIC CELL CYCLE PROCESS%GOBP%GO:1903046	FALSE	MEIOTIC CELL CYCLE PROCESS%GOBP%GO:1903046
257	1	0.4181	0.0028	STEROL BIOSYNTHETIC PROCESS%GOBP%GO:0016126	0.07	TM7SF2|NSDHL|CYP51A1|APOA1|LSS|IDI1|MVK|NPC1L1|HMGCS1|CH25H|IDI2|ACLY|CYP26A1|PMVK|MVD|HMGCR|CYP26C1|CES1|ACAA2|DHCR24|SQLE|APOA5|EBP|SC5D|DHCR7|FDFT1|PPAPDC2|GGPS1|APOA4|FDPS|FAXDC2|G6PD|CNBP|ARV1|PRKAG2|MSMO1|CYP26B1|HSD17B7|LBR|ACAT2	sterol biosynthetic process	40	ENR	STEROL BIOSYNTHETIC PROCESS%GOBP%GO:0016126	2.0412	0	STEROL BIOSYNTHETIC PROCESS%GOBP%GO:0016126	FALSE	STEROL BIOSYNTHETIC PROCESS%GOBP%GO:0016126
76	1	0.3859	0.0031	NUCLEOTIDE METABOLISM%REACTOME DATABASE ID RELEASE 72%15869	0.077	DGUOK|AK5|AK8|LHPP|PNP|DHODH|ITPA|AMPD3|GPX1|APRT|NUDT16|ADK|NUDT13|NT5C1B|NT5E|GDA|IMPDH1|TXN|GUK1|NUDT15|IMPDH2|AK7|NT5C1A|AK9|NT5C2|XDH|ENTPD1|ADA|ADSSL1|ENTPD2|ENTPD3|GMPS|AK4|DCK|RRM1|ADSS|RRM2|ENTPD4|ENTPD6|ENTPD8|GMPR2|DTYMK|NT5C|NME2|TAF9|CTPS2|NUDT5|CDA|NME3|CTPS1|TK2|TK1|NME4|TYMP|NME1|CMPK1|UPP2|UPP1|ADSL|UCKL1|ATIC|UCK2|PAICS|UCK1|SAMHD1|AK6|ENTPD5|GLRX|AMPD1|AMPD2|HDHD1|DCTPP1|TYMS|A…	Nucleotide metabolism	94	ENR	NUCLEOTIDE METABOLISM%REACTOME DATABASE ID RELEASE 72%15869	2.027	0	NUCLEOTIDE METABOLISM%REACTOME DATABASE ID RELEASE 72%15869	FALSE	NUCLEOTIDE METABOLISM%REACTOME DATABASE ID RELEASE 72%15869
169	1	0.299	0.0031	INTRA-GOLGI AND RETROGRADE GOLGI-TO-ER TRAFFIC%REACTOME DATABASE ID RELEASE 72%6811442	0.077	GOSR1|CYTH1|KIF27|GOLIM4|TGOLN2|ARF5|COG2|ARFIP2|GOSR2|ZW10|VAMP3|VAMP4|SEC22B|NAPA|KLC1|TMED10|STX16|COPB1|NAPG|YKT6|PAFAH1B1|M6PR|IGF2R|STX5|ARCN1|CENPE|KIF2A|VPS45|COPE|USP6NL|RAB3GAP2|GALNT1|RABEPK|PAFAH1B3|PAFAH1B2|DYNC1H1|RAB9B|COPB2|SNAP29|ARF4|MAN1A1|DYNLL1|DCTN1|KIF5B|STX6|STX10|DYNC1LI1|DYNC1LI2|ARL1|NBAS|STX18|BNIP1|GALNT2|CAPZA3|KIF26A|KIF26B|COPA|KLC4|CAPZA1|KDELR1|KLC3|CAPZA2|GBF1|K…	Intra-Golgi and retrograde Golgi-to-ER traffic	183	ENR	INTRA-GOLGI AND RETROGRADE GOLGI-TO-ER TRAFFIC%REACTOME DATABASE ID RELEASE 72%6811442	2.0269	0	INTRA-GOLGI AND RETROGRADE GOLGI-TO-ER TRAFFIC%REACTOME DATABASE ID RELEASE 72%6811442	FALSE	INTRA-GOLGI AND RETROGRADE GOLGI-TO-ER TRAFFIC%REACTOME DATABASE ID RELEASE 72%6811442
248	1	0.4254	0.0034	NUCLEOSOME ORGANIZATION%GOBP%GO:0034728	0.085	HIST1H1D|H1F0|HIST1H1A|HIST1H1B|PADI4|HIST1H2BK|CENPN|DMAP1|SMARCD3|SMARCB1|HIST3H2A|RBBP4|VPS72|CENPU|SMARCC1|SMARCC2|ANP32E|HIST1H1E|HIST1H1C|RUVBL1|SMARCA4|BRD2|SRCAP|HIST1H4K|SMARCA5|INO80|HIST1H4L|SMARCA1|HIST1H4A|IPO4|HIST1H4B|HIST4H4|NFE2|HIST1H4H|HIST1H4I|HIST1H4J|HIST1H4D|ARID1A|HIST1H4E|SMARCD2|HIST1H4F|HIST1H4C|HIST2H4A|HIST2H4B|GRWD1|DAXX|ITGB3BP|SUPT16H|STRA13|HMGA1|HIST1H2BB|SET|HMG…	nucleosome organization	158	ENR	NUCLEOSOME ORGANIZATION%GOBP%GO:0034728	2.0171	0	NUCLEOSOME ORGANIZATION%GOBP%GO:0034728	FALSE	NUCLEOSOME ORGANIZATION%GOBP%GO:0034728
255	0.9811	0.4491	0.0036	COPI-DEPENDENT GOLGI-TO-ER RETROGRADE TRAFFIC%REACTOME%R-HSA-6811434.1	0.092	KDELR1|KLC3|KIF27|GBF1|KLC2|KIF22|COPG2|ARFGAP3|ARF5|COPG1|ARFGAP1|KIF21A|KDELR2|KIF21B|COPZ2|KDELR3|RINT1|KIF16B|SURF4|ZW10|KIF4B|USE1|SEC22B|KIF19|NAPA|KLC1|TMED3|KIF1C|KIF1A|TMED10|TMED7|TMED9|COPB1|KIF25|KIF6|KIF5A|NAPG|COPZ1|ARFGAP2|ARF3|KIF9|ARF1|KIFC2|KIF18B|KIFC1|KIF18A|KIF3A|KIF4A|ARCN1|KIF2B|CENPE|KIF2A|COPE|NSF|KIFAP3|COPB2|KIF15|ARF4|KIF2C|KIF20A|RAB1A|RAB1B|KIF20B|KIF5B|KIF11|KIF3B|K…	COPI-dependent Golgi-to-ER retrograde traffic	80	ENR	COPI-DEPENDENT GOLGI-TO-ER RETROGRADE TRAFFIC%REACTOME%R-HSA-6811434.1	2.0009	0.0189	COPI-DEPENDENT GOLGI-TO-ER RETROGRADE TRAFFIC%REACTOME%R-HSA-6811434.1	FALSE	COPI-DEPENDENT GOLGI-TO-ER RETROGRADE TRAFFIC%REACTOME%R-HSA-6811434.1
315	1	0.3096	0.0036	G2/M TRANSITION OF MITOTIC CELL CYCLE%GOBP%GO:0000086	0.092	LATS1|CCNY|CLASP1|TUBB4B|TUBB4A|CEP164|CCNB1|CCNA2|PRKACA|MNAT1|FBXL22|PPP1CB|PAFAH1B1|NINL|PHLDA1|BORA|ODF2|TUBG1|BACH1|FBXL15|MASTL|FBXL12|OPTN|CDK14|PRKAR2B|TAF2|PLK4|USH1C|CCNH|PLCB1|FBXL8|DYNC1H1|FBXW11|PLK3|SDCCAG8|CDC25A|CDC25B|ENSA|DYNLL1|DCTN1|YWHAG|MAPRE1|FBXL3|PPME1|CDK7|FBXL7|ESRRB|LCMT1|FBXL18|NES|TUBB|DYNC1I2|SKP2|HSP90AA1|SKP1|ARPP19|CHEK2|FOXM1|KHDRBS1|NEK2|KDM8|MELK|CETN2|CDKN2B|…	G2/M transition of mitotic cell cycle	128	ENR	G2/M TRANSITION OF MITOTIC CELL CYCLE%GOBP%GO:0000086	1.9976	0	G2/M TRANSITION OF MITOTIC CELL CYCLE%GOBP%GO:0000086	FALSE	G2/M TRANSITION OF MITOTIC CELL CYCLE%GOBP%GO:0000086
316	1	0.3978	0.0039	STEROL REGULATORY ELEMENT-BINDING PROTEINS (SREBP) SIGNALLING%WIKIPATHWAYS_20200310%WP1982%HOMO SAPIENS	0.099	SEC13|SEC31B|CYP51A1|CDK8|MIR33A|YY1|MIR6886|DBI|IDI1|KPNB1|FGF21|LSS|HMGCS1|PRKAG1|NR1H2|SEC23A|AMFR|MVD|HMGCR|RNF139|SIRT1|INS|INSIG1|SEC24B|SEC24A|PRKACA|INSIG2|SEC24C|SEC31A|SREBF1|CAMP|SEC24D|RBP4|SREBF2|SCAP|PRKAB2|GPAM|PRKAG2|CREB1|PRKAA1|PRKAG3|ACACA|ATF6|PIK3CA|PRKAB1|PRKAA2|MDH1|MED15|SAR1B|ACLY|MIR33B|PPARG|ACSS1|GSK3A|PPARGC1B|SCARB1|SQLE|MBTPS1|FDFT1|MBTPS2|NFYA|FASN|LPL|FDPS|MTOR|SP…	Sterol Regulatory Element-Binding Proteins (SREBP) signalling	72	ENR	STEROL REGULATORY ELEMENT-BINDING PROTEINS (SREBP) SIGNALLING%WIKIPATHWAYS_20200310%WP1982%HOMO SAPIENS	1.9844	0	STEROL REGULATORY ELEMENT-BINDING PROTEINS (SREBP) SIGNALLING%WIKIPATHWAYS_20200310%WP1982%HOMO SAPIENS	FALSE	STEROL REGULATORY ELEMENT-BINDING PROTEINS (SREBP) SIGNALLING%WIKIPATHWAYS_20200310%WP1982%HOMO SAPIENS
176	1	0.2539	0.0039	REGULATION OF CHROMOSOME ORGANIZATION%GOBP%GO:0033044	0.1	H1F0|PADI2|KMT2E|NAA40|KMT2A|TRIM28|WDR70|CCNB1|GNL3L|FOXP3|SIRT1|CCT6A|OGT|KDM5A|YLPM1|IK|MAPT|UBE2N|ZNF335|MAPKAPK5|FBXO4|HIST1H1E|ATF7IP|CDC6|OBFC1|ATAD2B|METTL4|CTC1|TEN1|PRKCQ|TNKS2|TAF7|ZNF207|AICDA|SPI1|UBR5|RMI2|BRD7|CTBP1|LIF|TADA2B|TOP2A|SDR16C5|ZBTB7B|PAPD5|HMGA1|MORC2|DUSP1|IGF2|SET|DYNC1LI1|NSMCE2|TERF2IP|DDX11|BUB3|MTHFR|AKAP8L|CCT8|SART3|SNW1|CHEK1|SPTY2D1|CENPV|NBN|H1FNT|H1FOO|MAP…	regulation of chromosome organization	308	ENR	REGULATION OF CHROMOSOME ORGANIZATION%GOBP%GO:0033044	1.982	0	REGULATION OF CHROMOSOME ORGANIZATION%GOBP%GO:0033044	FALSE	REGULATION OF CHROMOSOME ORGANIZATION%GOBP%GO:0033044
251	1	0.3724	0.0041	CHROMATIN REMODELING%GOBP%GO:0006338	0.106	PADI2|ZBTB1|PADI4|KDM4B|KMT2B|CENPN|FOXP3|DMAP1|SMARCD3|SMARCB1|KAT2A|KDM5A|KDM5B|KDM5C|PAK1|KDM5D|RBBP4|VPS72|CENPU|SMARCC1|KDM6A|SMARCC2|GATAD1|ARID1B|ANP32E|RUVBL2|RUVBL1|CDKN2A|KDM4D|SMARCA4|SMARCA2|ACTL6A|SMARCAD1|NUDT5|SRCAP|ZBTB7A|NPM2|FOXA1|HIST1H4K|SMARCA5|RB1|INO80|HIST1H4L|SMARCA1|HIST1H4A|HIST1H4B|HIST4H4|CHD1L|HIST1H4H|HMGB4|HIST1H4I|HIST1H4J|HIST1H4D|ARID1A|HIST1H4E|SMARCD2|HIST1H4F…	chromatin remodeling	168	ENR	CHROMATIN REMODELING%GOBP%GO:0006338	1.9714	0	CHROMATIN REMODELING%GOBP%GO:0006338	FALSE	CHROMATIN REMODELING%GOBP%GO:0006338
149	1	0.4234	0.0053	SPHINGOLIPID METABOLISM%REACTOME%R-HSA-428157.4	0.135	ACER2|ACER1|FA2H|ASAH1|ASAH2|SPHK2|SPHK1|CSNK1G2|SGPL1|SGPP2|SGPP1|VAPA|PPM1L|PRKD3|PRKD2|CERS1|SPTLC2|SPTLC3|DEGS2|KDSR|SPTLC1|PSAP|ARSA|GALC|GM2A|CERS3|ARSJ|CERS4|GLA|ARSK|PPAP2C|CERS5|ARSH|PPAP2B|CERS6|ARSI|PPAP2A|ARSF|CERS2|ARSG|VAPB|ARSD|GLTP|ARSE|GBA2|ESYT1|DEGS1|ACER3|NEU2|NEU3|NEU1|B4GALNT1|ARSB|HEXA|GLB1L|ESYT3|ESYT2|ORMDL2|ORMDL3|ORMDL1|PRKD1|STS|UGT8|CERK|SPTSSB|SPTSSA|B3GALNT1|CPTP|CT…	Sphingolipid metabolism	85	ENR	SPHINGOLIPID METABOLISM%REACTOME%R-HSA-428157.4	1.9286	0	SPHINGOLIPID METABOLISM%REACTOME%R-HSA-428157.4	FALSE	SPHINGOLIPID METABOLISM%REACTOME%R-HSA-428157.4
144	1	0.3102	0.0069	CELL DIVISION%GOBP%GO:0051301	0.173	DOCK7|CLASP1|USP8|SNX9|RHOA|GNAI1|CHMP2B|CHMP4C|FMN2|CHMP4B|CHMP2A|TEAD3|CHMP4A|CHMP6|SPIRE2|CHMP7|CHMP5|SEPT5|GOLGA2|BCAR1|ARHGEF2|IST1|FGF13|RAB10|TRIM36|ANK3|ECT2|ZFP36L2|PARD3|ROCK2|RHOC|SEPT7|RGS14|SEPT11|BIN3|BBS4|MYH9|SNX33|MYH10|CKAP2|CUL7|CHMP1B|CDT1|ESRRB|SPIRE1|RHOB|VPS4B|CHMP3|VPS4A|STAMBP|TUBB|FGFR2|AKNA|C9ORF69|KIF4B|CDC27|NUMB|SKA1|SKA2|NUMBL|SNX18|GNL3|KIF4A|LEF1|ESPL1|SPTBN1|NOX5…	cell division	130	ENR	CELL DIVISION%GOBP%GO:0051301	1.8846	0	CELL DIVISION%GOBP%GO:0051301	FALSE	CELL DIVISION%GOBP%GO:0051301
305	1	0.2903	0.0072	NEGATIVE REGULATION OF CELL CYCLE PROCESS%GOBP%GO:0010948	0.181	FOXN3|RBM14|ZNF655|TOPBP1|CCNB1|KAT2A|IK|PSMD4|ORC1|RBBP4|RBBP8|DACT1|E2F6|E2F7|RBL2|RBL1|PTEN|RRM2|RPL23|CDKN2C|CBX5|CCL2|CDKN2A|CDC6|MDM4|EHMT1|RYBP|ZNF207|ZFP36L2|TNKS1BP1|CNOT6L|PCBP4|BRD7|PLK3|GADD45A|SEPT7|RGCC|BCL6|GPNMB|ATF5|BTG2|NACC2|TRIAP1|PSMB8|PIDD1|CNOT10|CNOT7|CNOT11|CNOT1|ZNF385A|CNOT3|CNOT8|PSMB9|PCNA|NAE1|RPS27L|ARID3A|FBXO43|GLTSCR2|BUB3|CARM1|BLM|KLF4|CHEK1|NBN|FHL1|TOM1L1|TOM…	negative regulation of cell cycle process	294	ENR	NEGATIVE REGULATION OF CELL CYCLE PROCESS%GOBP%GO:0010948	1.8768	0	NEGATIVE REGULATION OF CELL CYCLE PROCESS%GOBP%GO:0010948	FALSE	NEGATIVE REGULATION OF CELL CYCLE PROCESS%GOBP%GO:0010948
183	0.9697	0.3388	0.0086	POSITIVE REGULATION OF CELL CYCLE ARREST%GOBP%GO:0071158	0.213	CNOT4|RRP8|CNOT6|CNOT2|MED25|FOXO4|PRMT1|CCNB1|CHEK2|GML|CRLF3|PRKACA|MYOG|ATM|SFN|CDK2|E2F7|PLAGL1|RBL2|CDK1|ID2|RPL23|CRADD|PLK2|E2F8|ZBTB17|MDM4|RQCD1|CASP2|FAP|TNKS1BP1|UHRF2|CNOT6L|PCBP4|CDKN1A|EP300|PLK3|GADD45A|RGCC|MUC1|BAX|BTG2|HMGA2|TRIAP1|TFDP1|TFDP2|PIDD1|CNOT10|MYBBP1A|CNOT7|CNOT11|SOX4|ZNF385A|CNOT1|CNOT3|CNOT8|E2F4|GATA6|CDKN1B|PCNA|AURKA|PML|E2F1|CDC25C|TP53|ARID3A|MDM2|POU4F1|TP7…	positive regulation of cell cycle arrest	76	ENR	POSITIVE REGULATION OF CELL CYCLE ARREST%GOBP%GO:0071158	1.8566	0.0303	POSITIVE REGULATION OF CELL CYCLE ARREST%GOBP%GO:0071158	FALSE	POSITIVE REGULATION OF CELL CYCLE ARREST%GOBP%GO:0071158
285	-0.999	-0.5424	0.0096	REGULATION OF HUMORAL IMMUNE RESPONSE%GOBP%GO:0002920	0.744	C5|KLK5|CLU|C5AR1|VSIG4|CFP|C8B|C8G|C1QBP|CPN1|CR1|ZP3|ZP4|CXCL13|SUSD4|CD59|CR1L|CFI|C3AR1|IL1B|C4BPB|FOXJ1|C1QB|C1QA|IGHG1|CFH|IGHG4|IGHG2|IGKV1-12|CPN2|CD55|IGKV2D-28|F2|IGKV4-1|CD81|CR2|IGKV2D-30|CD19|IGKV3-11|PGC|IGKV2-28|C5AR2|IGKV3D-20|C1QC|C4B_2|CFHR1|CFHR4|C4BPA|CFHR5|CPB2|CFHR2|PHB|CCR7|A2M|CD46|FCGR2B|IGKV5-2|C1S|C1R|C8A|C2|C4B|C4A|C3|C6|C7|C9|PROS1|IRG1|KLK7|CFB|SERPING1|PHB2|VTN	regulation of humoral immune response	74	ENR	REGULATION OF HUMORAL IMMUNE RESPONSE%GOBP%GO:0002920	-1.7736	0.001	REGULATION OF HUMORAL IMMUNE RESPONSE%GOBP%GO:0002920	FALSE	REGULATION OF HUMORAL IMMUNE RESPONSE%GOBP%GO:0002920
64	-0.999	-0.6061	0.0096	B CELL ACTIVATION%REACTOME%R-HSA-983705.1	0.742	SH3KBP1|HRAS|MALT1|PSMD6|PSMD7|PSMD2|PTPN6|NFKBIB|PSMD4|PSMD3|PSMD1|FYN|NRAS|ORAI2|PIK3CD|PSMD9|NCK1|STIM1|ORAI1|CARD11|VAV1|IKBKG|PIK3AP1|PSMB5|IGKV1-12|BLK|PSMC3|PSMC1|PSMD11|PSMC2|PSMD14|IGKV2D-28|IGKV4-1|PRKCB|PSMA7|PSMD8|CD22|IGKV2D-30|PSMB6|PSMB7|PPP3R1|PSMB4|PSMB10|PSMB2|NFATC2|PSMB3|IGKV3-11|PSMB1|PSMA5|FBXW11|PSMA6|PSMC6|CD79B|DAPP1|PSMA4|CD79A|PSMA1|PIK3R1|PSMC4|PSMA2|IGKV2-28|UBB|PSMD1…	B Cell Activation	115	ENR	B CELL ACTIVATION%REACTOME%R-HSA-983705.1	-1.7744	0.001	B CELL ACTIVATION%REACTOME%R-HSA-983705.1	FALSE	B CELL ACTIVATION%REACTOME%R-HSA-983705.1
267	-1	-0.4945	0.0095	CIRCULATORY SYSTEM PROCESS%GOBP%GO:0003013	0.738	MYH6|AZU1|GPD1L|CAV3|DOCK5|XCL2|F5|NOX4|CXCL12|GUCY1B3|CES1|AVPR1A|ECE1|RENBP|NPPA|CORIN|HOXB2|ACE|ID2|C3AR1|CMA1|SCN1B|ACE2|REN|PIK3C2A|AGTR2|ANGPT1|SNTA1|CARTPT|GJA1|AKAP13|ANK2|PLCB3|DMD|PIK3CA|CYB5R3|NPR3|ADRA1D|ENPEP|SCN3B|ROCK2|PTGS1|ADORA2A|KLK1|ATP1B1|RAMP2|RAMP3|PDE3A|BDKRB2|EDN2|GUCY1A3|MYL2|ADRBK1|DRD2|PPCS|DLL1|KCNJ3|KCNJ5|ATP6AP2|DLL4|PRCP|ERAP2|CTNNBIP1|TBC1D8|CACNA1G|PTPRO|GJC1|KCN…	circulatory system process	261	ENR	CIRCULATORY SYSTEM PROCESS%GOBP%GO:0003013	-1.7748	0	CIRCULATORY SYSTEM PROCESS%GOBP%GO:0003013	FALSE	CIRCULATORY SYSTEM PROCESS%GOBP%GO:0003013
186	-1	-0.4902	0.0093	LEUKOCYTE MIGRATION%GOBP%GO:0050900	0.72	SDC4|CXCR4|SDC2|AZU1|MERTK|NCKAP1L|VCAM1|XCL2|CXCL16|XCL1|SLC3A2|PTPN6|IRAK4|ITGB2|RPS19|ICAM1|P2RY12|CCR5|PIK3CD|CCL2|PIK3CB|CCL1|ANGPT4|PIK3CG|ANGPT2|ANGPT1|TNFRSF10D|CD2|GYPC|CRTAM|THBD|IGKV1-12|EPS8|IGKV2D-28|IGKV4-1|PIK3CA|CALCA|IGKV2D-30|LGALS3|CEACAM3|CEACAM6|AMICA1|TBX21|CEACAM8|IGKV3-11|TNFRSF10A|FER|TNFSF11|PIK3R2|PIK3R1|IGKV2-28|INPP5D|IGKV3D-20|PLCG1|ITGAV|ATP1B1|CX3CL1|FCAMR|PIP5K1C|…	leukocyte migration	273	ENR	LEUKOCYTE MIGRATION%GOBP%GO:0050900	-1.7771	0	LEUKOCYTE MIGRATION%GOBP%GO:0050900	FALSE	LEUKOCYTE MIGRATION%GOBP%GO:0050900
245	-1	-0.5341	0.0093	CELLULAR COMPONENT ASSEMBLY INVOLVED IN MORPHOGENESIS%GOBP%GO:0010927	0.717	SIX4|SPINK2|MYH6|ZPBP2|CCDC136|DICER1|WDR1|PDGFRA|CSRP1|RFX2|CAPN3|PMP22|CD9|PAFAH1B1|PROX1|ABCA2|NEBL|TTN|TMOD1|OBSCN|ACRBP|MYOM3|ACTN2|MYOM1|TMOD4|TMOD3|LMOD1|MYOM2|TMOD2|NEB|CSRP3|ZPBP|EPB41L3|TNNT1|TNNT2|TNNT3|KRT19|GPC1|PDGFRB|ANKRD1|TCAP|TPM1|OBSL1|SPACA1|CFLAR|SYNPO2L|MYH11|ACTA1|MYPN|PGM5|NRAP|MYH3|CNTNAP1|CASQ1|MYOZ2|KLHL41|MYL2|BMP10|ACTC1|TENM4|NCMAP|CASC5|MYOZ1|LMOD3|MYLK3|LMOD2|MEF2A…	cellular component assembly involved in morphogenesis	68	ENR	CELLULAR COMPONENT ASSEMBLY INVOLVED IN MORPHOGENESIS%GOBP%GO:0010927	-1.7774	0	CELLULAR COMPONENT ASSEMBLY INVOLVED IN MORPHOGENESIS%GOBP%GO:0010927	FALSE	CELLULAR COMPONENT ASSEMBLY INVOLVED IN MORPHOGENESIS%GOBP%GO:0010927
78	-1	-0.5183	0.0091	REGULATION OF LEUKOCYTE PROLIFERATION%GOBP%GO:0070663	0.703	SDC4|GSTP1|TWSG1|IHH|NCKAP1L|VSIG4|FOXP3|SHH|TNFRSF4|VAV3|VCAM1|DLG5|XCL1|BMP4|IL4|PTPRC|MAPK8IP1|IL6|ZNF335|HLA-G|IL7|IDO1|HLA-E|PRNP|NCK1|HLA-DMB|FGF10|CD3E|RIPK3|MNDA|TFRC|CRTAM|GLMN|PYCARD|CD274|IRF1|CD38|CD81|AHR|SCRIB|CD22|HLA-A|LGALS3|PRKAR1A|BST1|NFATC2|SH3RF1|GREM1|LILRB2|PDCD1LG2|IL12B|IL12A|LGALS9|GPNMB|HHEX|CD300A|ZBTB7B|IL6ST|LEP|IL23A|CSF1|TNFRSF13C|EBI3|CCR2|CD46|ANXA1|FCGR2B|TNFSF…	regulation of leukocyte proliferation	165	ENR	REGULATION OF LEUKOCYTE PROLIFERATION%GOBP%GO:0070663	-1.7796	0	REGULATION OF LEUKOCYTE PROLIFERATION%GOBP%GO:0070663	FALSE	REGULATION OF LEUKOCYTE PROLIFERATION%GOBP%GO:0070663
125	-0.999	-0.5658	0.0092	INTERFERON-GAMMA-MEDIATED SIGNALING PATHWAY%GOBP%GO:0060333	0.703	TRIM68|PRKCD|VCAM1|IRF5|IRF7|HLA-B|HLA-DRA|HLA-G|HLA-DRB1|ICAM1|MT2A|HLA-E|IRF3|IRF6|HLA-DQA1|NCAM1|IFNGR1|IRF1|IRF2|IRF8|CIITA|OAS2|HLA-A|OAS3|B2M|FCGR1A|IFI30|IFNG|TRIM25|TRIM26|TRIM21|HLA-C|JAK1|STAT1|HCK|CD44|CAMK2B|IRF4|CAMK2D|IFNGR2|JAK2|OASL|TRIM5|IRF9|CAMK2G|FCGR1B|GBP1|HLA-DQA2|OAS1|HLA-DRB5|HLA-DRB4|PML|HLA-DPB1|GBP2|TRIM38|MID1|TRIM31|HLA-DRB3|TRIM34|TRIM8|CAMK2A|TRIM22|HLA-DPA1|TRIM62…	interferon-gamma-mediated signaling pathway	69	ENR	INTERFERON-GAMMA-MEDIATED SIGNALING PATHWAY%GOBP%GO:0060333	-1.7798	0.001	INTERFERON-GAMMA-MEDIATED SIGNALING PATHWAY%GOBP%GO:0060333	FALSE	INTERFERON-GAMMA-MEDIATED SIGNALING PATHWAY%GOBP%GO:0060333
118	-0.9969	-0.5956	0.0092	LEISHMANIA PHAGOCYTOSIS%REACTOME DATABASE ID RELEASE 72%9664417	0.702	WASF3|RAC1|CRK|WAS|MYH2|NCKAP1L|WASL|CDC42|VAV3|WIPF2|WIPF3|NCKIPSD|ABL1|BTK|FYN|WASF1|YES1|NCK1|MAPK1|MYO9B|ELMO1|CD3G|VAV1|MAPK3|ACTR3|IGHG1|ACTR2|IGHG4|BRK1|IGHG2|IGKV1-12|WASF2|ARPC1B|ARPC1A|IGKV2D-28|ARPC4|IGKV4-1|ARPC5|ARPC2|ARPC3|IGKV2D-30|IGKV3-11|ELMO2|BAIAP2|WIPF1|IGKV2-28|FCGR3A|CYFIP2|IGKV3D-20|NCKAP1|ACTB|MYO5A|MYO10|HCK|IGKV5-2|MYH9|DOCK1|ACTG1|PTK2|MYO1C|LYN|SYK|ABI1|FGR|VAV2|ABI2|…	Leishmania phagocytosis	67	ENR	LEISHMANIA PHAGOCYTOSIS%REACTOME DATABASE ID RELEASE 72%9664417	-1.7804	0.0031	LEISHMANIA PHAGOCYTOSIS%REACTOME DATABASE ID RELEASE 72%9664417	FALSE	LEISHMANIA PHAGOCYTOSIS%REACTOME DATABASE ID RELEASE 72%9664417
194	-0.999	-0.5497	0.0092	POSITIVE REGULATION OF CALCIUM ION TRANSPORT%GOBP%GO:0051928	0.696	HAP1|PLA2G1B|CRACR2A|SPHK2|GSTO1|ATP2B1|XCL1|MYLK|GPER1|CXCL12|P2RX7|P2RX4|CAPN3|CEMIP|CACNA2D1|F2R|WNK3|CACNB3|P2RY6|CCL2|STIM1|P2RX5|ORAI1|P2RX3|P2RX2|GBAS|CXCL9|AKAP6|ATP2A1|GRIN1|TRDN|ANK2|F2RL3|TRPC3|F2|PDGFRB|STIM2|TMEM110|LGALS3|CD19|FFAR1|TRPC1|GRM6|APLNR|LILRA2|CCL5|LILRA5|CCL4|PDGFB|CCL3|STC1|CCR1|PLCG1|ATP1B1|CX3CL1|NPSR1|RAMP3|LACRT|TRPC6|JPH2|THY1|CXCL10|RYR2|SLC9A1|CXCL11|PDPK1|STAC…	positive regulation of calcium ion transport	81	ENR	POSITIVE REGULATION OF CALCIUM ION TRANSPORT%GOBP%GO:0051928	-1.7814	0.001	POSITIVE REGULATION OF CALCIUM ION TRANSPORT%GOBP%GO:0051928	FALSE	POSITIVE REGULATION OF CALCIUM ION TRANSPORT%GOBP%GO:0051928
239	-1	-0.6108	0.0089	UROKINASE-TYPE PLASMINOGEN ACTIVATOR (UPA) AND UPAR-MEDIATED SIGNALING%PATHWAY INTERACTION DATABASE NCI-NATURE CURATED DATA%UROKINASE-TYPE PLASMINOGEN ACTIVATOR (UPA) AND UPAR-MEDIATED SIGNALING	0.681	RAC1|ITGA5|CRK|MMP3|PLAUR|PDGFD|SERPINE1|GPLD1|PLAU|ELANE|MMP12|ITGB5|VLDLR|MMP13|LRP1|ITGAV|FGB|SRC|FGA|CTSG|FGG|EGFR|BCAR1|ITGB3|ITGB2|FPR1|KLK4|FPR3|FPR2|CTRC|ITGB1|DOCK1|NCL|TGFB1|ITGA3|PLG|HGF|FN1|PDGFRB|ITGAM|MMP9|VTN	Urokinase-type plasminogen activator (uPA) and uPAR-mediated signaling	42	ENR	UROKINASE-TYPE PLASMINOGEN ACTIVATOR (UPA) AND UPAR-MEDIATED SIGNALING%PATHWAY INTERACTION DATABASE NCI-NATURE CURATED DATA%UROKINASE-TYPE PLASMINOGEN ACTIVATOR (UPA) AND UPAR-MEDIATED SIGNALING	-1.7836	0	UROKINASE-TYPE PLASMINOGEN ACTIVATOR (UPA) AND UPAR-MEDIATED SIGNALING%PATHWAY INTERACTION DATABASE NCI-NATURE CURATED DATA%UROKINASE-TYPE PLASMINOGEN ACTIVATOR (UPA) AND UPAR-MEDIATED SIGNALING	FALSE	UROKINASE-TYPE PLASMINOGEN ACTIVATOR (UPA) AND UPAR-MEDIATED SIGNALING%PATHWAY INTERACTION DATABASE NCI-NATURE CURATED DATA%UROKINASE-TYPE PLASMINOGEN ACTIVATOR (UPA) AND UPAR-MEDIATED SIGNALING
293	-1	-0.5216	0.009	PHAGOCYTOSIS%GO BP%GO:0006909	0.678	MBL2|CRK|GULP1|WAS|MERTK|NCKAP1L|CDC42|NR1H3|RARA|WIPF2|WIPF3|NCKIPSD|LIMK1|TICAM2|CORO1A|MYD88|ITGB2|P2RY6|NCK1|PIK3CB|CD3G|VAV1|CD247|IGHG4|IGHG2|IGKV1-12|PRKCE|SFTPA1|ARPC1B|IGKV2D-28|ARPC1A|IGKV4-1|ARPC4|ARPC5|PIK3CA|ARPC2|IGKV2D-30|ARPC3|IGKV3-11|PIK3R2|PIK3R1|WIPF1|IGKV2-28|CD93|PLCG2|IGKV3D-20|ADORA2A|PIP5K1A|PLCG1|ITGAV|PIP5K1C|MYO10|ITGB3|ALOX15|ADORA1|ANXA1|FCGR2B|IGKV5-2|CD36|C4B|FCGR2…	phagocytosis	212	ENR	PHAGOCYTOSIS%GOBP%GO:0006909	-1.7842	0	PHAGOCYTOSIS%GOBP%GO:0006909	FALSE	PHAGOCYTOSIS%GOBP%GO:0006909
174	-0.999	-0.5694	0.0088	PEPTIDE GPCRS%WIKIPATHWAYS_20200310%WP24%HOMO SAPIENS	0.667	HCRTR2|HCRTR1|AGTR1|CCR8|CXCR4|C5AR1|CCR10|CCR6|BRS3|CXCR5|BDKRB1|TSHR|CX3CR1|TACR3|AVPR1A|CXCR1|ACKR1|OPRD1|TRHR|CCR5|C3AR1|CXCR2|AGTR2|TAC4|OXTR|GRPR|GALR3|SSTR4|GALR2|GALR1|CXCR3|MC2R|MC1R|GNRHR|TACR2|SSTR1|SSTR2|SSTR3|SSTR5|NTSR1|NTSR2|OPRL1|NMBR|CCKAR|CCR1|MC3R|FSHR|AVPR1B|EDNRA|OPRM1|BDKRB2|OPRK1|NPY2R|NPY4R|CCR4|GHSR|CCR3|NPY5R|CCR7|CCR2|FPR1|MC5R|FPR3|FPR2|NPY1R|MC4R|CCR9|CCKBR|ATP8A1|TAC…	Peptide GPCRs	75	ENR	PEPTIDE GPCRS%WIKIPATHWAYS_20200310%WP24%HOMO SAPIENS	-1.7865	0.001	PEPTIDE GPCRS%WIKIPATHWAYS_20200310%WP24%HOMO SAPIENS	FALSE	PEPTIDE GPCRS%WIKIPATHWAYS_20200310%WP24%HOMO SAPIENS
204	-1	-0.5956	0.0086	FCGR3A-MEDIATED PHAGOCYTOSIS%REACTOME%R-HSA-9664422.1	0.66	WASF3|RAC1|CRK|WAS|MYH2|NCKAP1L|WASL|CDC42|VAV3|WIPF2|WIPF3|NCKIPSD|ABL1|BTK|FYN|WASF1|YES1|NCK1|MAPK1|MYO9B|ELMO1|CD3G|VAV1|MAPK3|ACTR3|IGHG1|ACTR2|IGHG4|BRK1|IGHG2|IGKV1-12|WASF2|ARPC1B|ARPC1A|IGKV2D-28|ARPC4|IGKV4-1|ARPC5|ARPC2|ARPC3|IGKV2D-30|IGKV3-11|ELMO2|BAIAP2|WIPF1|IGKV2-28|FCGR3A|CYFIP2|IGKV3D-20|NCKAP1|ACTB|MYO5A|MYO10|HCK|IGKV5-2|MYH9|DOCK1|ACTG1|PTK2|MYO1C|LYN|SYK|ABI1|FGR|VAV2|ABI2|…	FCGR3A-mediated phagocytosis	67	ENR	FCGR3A-MEDIATED PHAGOCYTOSIS%REACTOME%R-HSA-9664422.1	-1.7896	0	FCGR3A-MEDIATED PHAGOCYTOSIS%REACTOME%R-HSA-9664422.1	FALSE	FCGR3A-MEDIATED PHAGOCYTOSIS%REACTOME%R-HSA-9664422.1
208	-0.999	-0.5422	0.0084	HEART PROCESS%GOBP%GO:0003015	0.646	KCNN2|MYH6|PKP2|GPD1L|CAV3|NOX4|SRC|SLC8A1|GPX1|KCNJ2|SCN1A|KCNA5|CACNA2D1|MYL4|FYN|MYL3|KCNE2|SGCZ|NEDD4L|KCNQ1|ACE|FGF12|KCNE1|KCNE3|SCN1B|KCNE4|KCNE5|TTN|SNTA1|SCN2B|CSRP3|SCN5A|MYBPC3|TNNC1|GJA1|PDE4D|TNNT1|TRDN|TNNT2|SCN4B|TNNT3|ANK2|AKAP13|ATP1A2|DMD|PIK3CA|MYLK2|TCAP|TPM1|SCN3B|KCNH2|KCNJ8|ATP1B1|RAMP3|SGCD|SGCG|CAMK2D|RYR2|SOD1|CASQ2|TNNI1|TAZ|MYH7|GAA|MYL2|CAV1|TNNI2|ADRBK1|CHGA|TNNI3|PP…	heart process	80	ENR	HEART PROCESS%GOBP%GO:0003015	-1.7913	0.001	HEART PROCESS%GOBP%GO:0003015	FALSE	HEART PROCESS%GOBP%GO:0003015
117	-0.999	-0.5927	0.0084	NEUTROPHIL MIGRATION%GOBP%GO:1990266	0.646	GBF1|CCL20|PLA2G1B|NCKAP1L|S100A12|PRTN3|PDE4B|XCL2|XCL1|CCL3L1|CD177|PF4|IRAK4|CXCR1|ITGB2|CXCL13|FCER1G|PIK3CD|CXCR2|CCL2|CXADR|CCL1|PIK3CG|CXCL6|CXCL9|CXCL8|TGFB2|CKLF|CXCL1|CXCL3|CXCL2|CXCL5|PF4V1|LGALS3|AMICA1|S100A9|EDN1|UMOD|S100A8|CCL14|CCL3L3|CCL8|CCL7|CCL5|CCL4|CCL3|CCL16|CCL15|CCL23|PIP5K1C|CX3CL1|CCL4L2|EDN3|CCL26|EDN2|CXCL10|CCL19|CXCL11|CCL21|CCL13|CCL11|CCL25|PPBP|SAA1|SYK|CCL18|CC…	neutrophil migration	69	ENR	NEUTROPHIL MIGRATION%GOBP%GO:1990266	-1.7915	0.001	NEUTROPHIL MIGRATION%GOBP%GO:1990266	FALSE	NEUTROPHIL MIGRATION%GOBP%GO:1990266
132	-1	-0.5495	0.0084	PEPTIDYL-TYROSINE PHOSPHORYLATION%GOBP%GO:0018108	0.64	FGFR3|EPHB2|FGFR2|DDR1|DDR2|DYRK1A|TEK|PDGFRA|IGF1R|SRC|ABL2|EPHA3|RELN|IL4|EGFR|KIT|PTPN6|TNK2|ERBB2|ITK|ABL1|BTK|IL21|IL15|FYN|YES1|PRLR|PTK2B|MAPK3|NTRK1|PIBF1|BLK|TXK|TTBK1|SRMS|PDGFRB|FGFR1|FER|FLT1|PDGFB|KDR|SLA|ERBB4|FLT3|LEP|HCK|TEC|ZAP70|GHR|JAK2|EFEMP1|EPHA4|CSF1R|JAK3|EPHA1|FLT4|PTK2|FES|ABI3|LYN|ABI1|FGR|FRK|INSR|PKDCC|LCK|PTK6|TNK1|ABI2|FGFR4	peptidyl-tyrosine phosphorylation	70	ENR	PEPTIDYL-TYROSINE PHOSPHORYLATION%GOBP%GO:0018108	-1.7924	0	PEPTIDYL-TYROSINE PHOSPHORYLATION%GOBP%GO:0018108	FALSE	PEPTIDYL-TYROSINE PHOSPHORYLATION%GOBP%GO:0018108
226	-1	-0.4969	0.0084	BLOOD CIRCULATION%GOBP%GO:0008015	0.636	MYH6|AZU1|GPD1L|CAV3|DOCK5|XCL2|F5|CXCL12|GUCY1B3|CES1|AVPR1A|ECE1|RENBP|NPPA|CORIN|HOXB2|ACE|ID2|C3AR1|CMA1|SCN1B|ACE2|REN|PIK3C2A|AGTR2|ANGPT1|SNTA1|CARTPT|GJA1|ANK2|PLCB3|DMD|PIK3CA|CYB5R3|NPR3|ADRA1D|ENPEP|SCN3B|ROCK2|PTGS1|ADORA2A|KLK1|ATP1B1|RAMP2|PDE3A|BDKRB2|EDN2|GUCY1A3|MYL2|ADRBK1|DRD2|DLL1|KCNJ3|KCNJ5|ATP6AP2|DLL4|PRCP|ERAP2|CTNNBIP1|TBC1D8|CACNA1G|PTPRO|GJC1|KCNN2|CTSZ|NPR2|GNB3|PKP2|…	blood circulation	256	ENR	BLOOD CIRCULATION%GOBP%GO:0008015	-1.7933	0	BLOOD CIRCULATION%GOBP%GO:0008015	FALSE	BLOOD CIRCULATION%GOBP%GO:0008015
298	-0.999	-0.5956	0.0083	PARASITE INFECTION%REACTOME%R-HSA-9664407.1	0.63	WASF3|RAC1|CRK|WAS|MYH2|NCKAP1L|WASL|CDC42|VAV3|WIPF2|WIPF3|NCKIPSD|ABL1|BTK|FYN|WASF1|YES1|NCK1|MAPK1|MYO9B|ELMO1|CD3G|VAV1|MAPK3|ACTR3|IGHG1|ACTR2|IGHG4|BRK1|IGHG2|IGKV1-12|WASF2|ARPC1B|ARPC1A|IGKV2D-28|ARPC4|IGKV4-1|ARPC5|ARPC2|ARPC3|IGKV2D-30|IGKV3-11|ELMO2|BAIAP2|WIPF1|IGKV2-28|FCGR3A|CYFIP2|IGKV3D-20|NCKAP1|ACTB|MYO5A|MYO10|HCK|IGKV5-2|MYH9|DOCK1|ACTG1|PTK2|MYO1C|LYN|SYK|ABI1|FGR|VAV2|ABI2|…	Parasite infection	67	ENR	PARASITE INFECTION%REACTOME%R-HSA-9664407.1	-1.7943	0.001	PARASITE INFECTION%REACTOME%R-HSA-9664407.1	FALSE	PARASITE INFECTION%REACTOME%R-HSA-9664407.1
280	-1	-0.5344	0.0083	DEFENSE RESPONSE TO BACTERIUM%GOBP%GO:0042742	0.624	RNASE3|MBL2|RNASE2|GSDMD|LCE3C|AZU1|LCE3A|SERPINE1|HIST1H2BK|LCE3B|CFP|SEMG2|NOD2|EPX|MYD88|RPS19|DEFA4|RPL39|HLA-E|BPI|GBP4|RPL30|IGHG4|IGHG2|PYCARD|ROMO1|IL12B|IL12A|S100A14|SLPI|IL23A|PPP1R11|NLRC4|DROSHA|HMGB2|DEFB107B|DEFB104B|LTF|DEFB106B|DEFB104A|DEFB118|DEFB114|TLR9|TLR4|TLR2|DEFB132|DEFB106A|DEFB4A|DEFB4B|DEFB103A|LYST|SLC11A1|DEFB103B|DEFB128|DEFB127|LCN2|DEFB126|DEFB1|DEFB107A|CTSG|MPE…	defense response to bacterium	216	ENR	DEFENSE RESPONSE TO BACTERIUM%GOBP%GO:0042742	-1.7948	0	DEFENSE RESPONSE TO BACTERIUM%GOBP%GO:0042742	FALSE	DEFENSE RESPONSE TO BACTERIUM%GOBP%GO:0042742
89	-1	-0.5209	0.0073	MUSCLE CELL DIFFERENTIATION%GOBP%GO:0042692	0.574	CHRNB1|SDC1|BIN1|MYH6|NRG1|WDR1|PDGFRA|CAV3|BMP4|CSRP1|SLC8A1|TBX1|CBY1|CAPN3|HES1|CD9|MYOG|MYOD1|NEBL|MESP1|MYF6|TTN|TMOD1|OBSCN|PTGFRN|MYF5|MYOM3|TMOD4|TMOD3|SEMA4C|MEGF10|TMOD2|NEB|GLMN|SEPN1|MYEF2|AKAP13|ANK2|KRT19|CD81|PDGFRB|DMD|TPM1|CAV2|SYNPO2L|MYOCD|RAMP2|MYPN|PGM5|NRAP|MYOZ2|KLHL41|KIAA1161|MYL2|WNT8A|IGF1|FBXO40|WT1|SIX4|MAML1|PDLIM5|HEY1|HEY2|JAM2|ERVFRD-1|PLD3|ADGRB3|TMEM8C|MEF2C|ERV…	muscle cell differentiation	134	ENR	MUSCLE CELL DIFFERENTIATION%GOBP%GO:0042692	-1.804	0	MUSCLE CELL DIFFERENTIATION%GOBP%GO:0042692	FALSE	MUSCLE CELL DIFFERENTIATION%GOBP%GO:0042692
101	-1	-0.5495	0.0072	PEPTIDYL-TYROSINE MODIFICATION%GOBP%GO:0018212	0.565	FGFR3|EPHB2|FGFR2|DDR1|DDR2|DYRK1A|TEK|PDGFRA|IGF1R|SRC|ABL2|EPHA3|RELN|IL4|TPST2|EGFR|KIT|PTPN6|TNK2|ERBB2|ITK|ABL1|BTK|TPST1|IL21|IL15|FYN|YES1|PRLR|PTK2B|MAPK3|NTRK1|PIBF1|BLK|TTL|TXK|TTBK1|SRMS|PDGFRB|FGFR1|FER|FLT1|PDGFB|KDR|SLA|ERBB4|FLT3|LEP|HCK|TEC|ZAP70|GHR|JAK2|EFEMP1|EPHA4|CSF1R|JAK3|EPHA1|FLT4|PTK2|FES|ABI3|LYN|ABI1|FGR|FRK|INSR|PKDCC|LCK|PTK6|TNK1|ABI2|FGFR4	peptidyl-tyrosine modification	73	ENR	PEPTIDYL-TYROSINE MODIFICATION%GOBP%GO:0018212	-1.8051	0	PEPTIDYL-TYROSINE MODIFICATION%GOBP%GO:0018212	FALSE	PEPTIDYL-TYROSINE MODIFICATION%GOBP%GO:0018212
71	-1	-0.5551	0.0067	TYROBP CAUSAL NETWORK%WIKIPATHWAYS_20200310%WP3945%HOMO SAPIENS	0.541	SLC7A7|ABCC4|HCLS1|NCKAP1L|PLEK|LYL1|CXCL16|GPX1|RUNX3|ITGB2|IL18|MAF|IGSF6|KCNE3|RNASE6|NCF2|NRROS|FKBP15|PYCARD|NPC2|GIMAP2|CD4|PPP1R18|GAL3ST4|CD84|BIN2|ELF4|MIR7846|SFT2D2|CAPG|TMEM106A|RBM47|SAMSN1|ZFP36L2|ADAP2|CYTL1|SH2B3|MIR4709|HLX|GAPT|APBB1IP|CD37|SLC1A5|DPYD|TGFBR1|C1QC|IL13RA1|RPS6KA1|LOXL3|LHFPL2|CREB3L2|C3|IL10RA|TCIRG1|ITGAX|SPP1|TNFRSF1B|LGALS9C|LGALS9B|TYROBP|RGS1|STAT5A|ITGAM	TYROBP Causal Network	63	ENR	TYROBP CAUSAL NETWORK%WIKIPATHWAYS_20200310%WP3945%HOMO SAPIENS	-1.8095	0	TYROBP CAUSAL NETWORK%WIKIPATHWAYS_20200310%WP3945%HOMO SAPIENS	FALSE	TYROBP CAUSAL NETWORK%WIKIPATHWAYS_20200310%WP3945%HOMO SAPIENS
107	-1	-0.5552	0.0067	HEART CONTRACTION%GOBP%GO:0060047	0.535	KCNN2|MYH6|PKP2|GPD1L|CAV3|SLC8A1|GPX1|KCNJ2|SCN1A|KCNA5|CACNA2D1|MYL4|MYL3|KCNE2|SGCZ|NEDD4L|KCNQ1|ACE|FGF12|KCNE1|KCNE3|SCN1B|KCNE4|KCNE5|TTN|SNTA1|SCN2B|CSRP3|SCN5A|MYBPC3|TNNC1|GJA1|TNNT1|TRDN|TNNT2|SCN4B|TNNT3|ANK2|ATP1A2|DMD|PIK3CA|MYLK2|TCAP|TPM1|SCN3B|KCNH2|KCNJ8|ATP1B1|SGCD|SGCG|CAMK2D|RYR2|SOD1|CASQ2|TNNI1|TAZ|MYH7|GAA|MYL2|TNNI2|ADRBK1|TNNI3|ACTC1|KCNJ3|KCNJ5|ATP1A1|CACNA1G|CACNB2|CACN…	heart contraction	71	ENR	HEART CONTRACTION%GOBP%GO:0060047	-1.8104	0	HEART CONTRACTION%GOBP%GO:0060047	FALSE	HEART CONTRACTION%GOBP%GO:0060047
104	-1	-0.5415	0.0066	FC RECEPTOR SIGNALING PATHWAY%GOBP%GO:0038093	0.523	RAC1|LCP2|CRK|WAS|PRKCD|NCKAP1L|WASL|CDC42|VAV3|WIPF2|SHC1|WIPF3|NCKIPSD|MALT1|LIMK1|SRC|GAB2|PSMD6|PSMD7|PSMD2|KIT|PAK1|PSMD4|PSMD3|PSMD1|ITK|ABL1|FYN|YES1|NCK1|PSMD9|PIK3CB|MAP3K1|CARD11|CD3G|VAV1|IKBKG|IGHE|IGHG1|CD247|PRKCQ|IGHG4|IGHG2|PSMB5|IGKV1-12|PRKCE|PSMC3|PSMC1|PSMC2|PSMD11|PSMD14|ARPC1B|IGKV2D-28|ARPC1A|IGKV4-1|ARPC4|ARPC5|PIK3CA|PSMA7|PSMD8|ARPC2|IGKV2D-30|ARPC3|PSMB6|PSMB7|PPP3R1|PS…	Fc receptor signaling pathway	179	ENR	FC RECEPTOR SIGNALING PATHWAY%GOBP%GO:0038093	-1.8134	0	FC RECEPTOR SIGNALING PATHWAY%GOBP%GO:0038093	FALSE	FC RECEPTOR SIGNALING PATHWAY%GOBP%GO:0038093
242	-1	-0.5993	0.0057	REGULATION OF B CELL PROLIFERATION%GOBP%GO:0030888	0.465	SASH3|BST1|NFATC2|CHRNB2|TIRAP|MIF|NCKAP1L|MEF2C|CLCF1|CD320|TNFRSF4|VAV3|CD300A|IL4|TNFRSF21|PTPRC|TNFRSF13C|IL10|ATM|IL2|IKZF3|IL21|FCGR2B|CTLA4|IL7|BCL2|CD74|TNFSF13B|MNDA|RC3H1|TFRC|GPR183|LYN|TYROBP|TNFRSF13B|TLR9|CD38|IRS2|CD81|FCRL3|MZB1|AHR|CD22	regulation of B cell proliferation	43	ENR	REGULATION OF B CELL PROLIFERATION%GOBP%GO:0030888	-1.8227	0	REGULATION OF B CELL PROLIFERATION%GOBP%GO:0030888	FALSE	REGULATION OF B CELL PROLIFERATION%GOBP%GO:0030888
120	-1	-0.5743	0.0054	REGULATION OF SYSTEMIC ARTERIAL BLOOD PRESSURE%GOBP%GO:0003073	0.446	CTSZ|AGTR1|EMP2|PCSK5|AGT|CES1|CTSG|AVPR1A|ADRB3|ECE1|F2R|NPPA|CORIN|CYP4F12|DDAH1|ACE|CMA1|ACE2|REN|AGTR2|CYP11B2|OXTR|KLK3|KLK2|PDE4D|PLCB3|ADRA1B|ADM|SPX|ADRA1D|TPM1|EDN1|ENPEP|RASL10B|GAS6|PDGFB|SLC2A5|CYP4F2|KLK1|AVPR1B|GSK3A|CYP4A11|EDN3|EDN2|OR51E2|SOD2|ADRB1|ADRB2|CPA3|MME|NOS3|C9ORF3|SERPINF2|ADRA1A|BMPR2|NPPB|DRD2|TNNI3|F2RL1|ATP6AP2|PRCP|PTPRO|GPR37L1|AVPR2	regulation of systemic arterial blood pressure	64	ENR	REGULATION OF SYSTEMIC ARTERIAL BLOOD PRESSURE%GOBP%GO:0003073	-1.8264	0	REGULATION OF SYSTEMIC ARTERIAL BLOOD PRESSURE%GOBP%GO:0003073	FALSE	REGULATION OF SYSTEMIC ARTERIAL BLOOD PRESSURE%GOBP%GO:0003073
134	-0.999	-0.5902	0.0054	GRANULOCYTE CHEMOTAXIS%GOBP%GO:0071621	0.444	GBF1|CCL20|PLA2G1B|NCKAP1L|S100A12|PDE4B|XCL2|XCL1|CCL3L1|PF4|CXCR1|ITGB2|CXCL13|ADGRE2|FCER1G|PIK3CD|CXCR2|CCL2|CXADR|CCL1|PIK3CG|CXCL6|CXCL9|CXCL8|TGFB2|CKLF|CXCL1|CXCL3|CXCL2|CXCL5|PF4V1|LGALS3|AMICA1|S100A9|EDN1|SCG2|S100A8|CCL14|CCL3L3|CCL8|CCL7|CCL5|CCL4|CCL3|CCL16|CCL15|CCL23|PIP5K1C|CX3CL1|CCL4L2|EDN3|CCL26|EDN2|CXCL10|CCL19|CXCL11|ANXA1|CCL21|CCL13|CCL11|CCL25|PPBP|SAA1|SYK|CCL18|CCL17|C…	granulocyte chemotaxis	68	ENR	GRANULOCYTE CHEMOTAXIS%GOBP%GO:0071621	-1.8269	0.001	GRANULOCYTE CHEMOTAXIS%GOBP%GO:0071621	FALSE	GRANULOCYTE CHEMOTAXIS%GOBP%GO:0071621
206	-0.9989	-0.6541	0.0053	POSITIVE REGULATION OF OSTEOBLAST DIFFERENTIATION%GOBP%GO:0045669	0.431	ATRAID|DDR2|LRP3|SOX11|CYR61|WISP1|MEF2C|RUNX2|BMPR1B|BMP7|BMP6|LRP5|PRKD1|BMP4|IL6R|IL6ST|FBXO5|IL6|WNT7B|ATP6AP1|BMP2|IFITM1|FFAR4|TMEM119|IGF1|BMPR2|SUCO|ACVR1|NPNT|LTF|BMPR1A|ZHX3|ACVR2B|FBN2|ACVR2A|CTNNBIP1|TP63|NELL1|WNT4|HGF	positive regulation of osteoblast differentiation	40	ENR	POSITIVE REGULATION OF OSTEOBLAST DIFFERENTIATION%GOBP%GO:0045669	-1.8295	0.0011	POSITIVE REGULATION OF OSTEOBLAST DIFFERENTIATION%GOBP%GO:0045669	FALSE	POSITIVE REGULATION OF OSTEOBLAST DIFFERENTIATION%GOBP%GO:0045669
122	-0.999	-0.5977	0.0053	FC-EPSILON RECEPTOR SIGNALING PATHWAY%GOBP%GO:0038095	0.427	RAC1|LCP2|VAV3|SHC1|MALT1|GAB2|PSMD6|PSMD7|PSMD2|PAK1|PSMD4|PSMD3|PSMD1|ITK|PSMD9|PIK3CB|MAP3K1|CARD11|VAV1|IKBKG|IGHE|PRKCQ|PSMB5|IGKV1-12|PSMC3|PSMC1|PSMC2|PSMD11|PSMD14|IGKV2D-28|IGKV4-1|PIK3CA|PSMA7|PSMD8|IGKV2D-30|PSMB6|PSMB7|PPP3R1|PSMB4|PSMB10|PSMB2|NFATC2|PSMB3|PSMB1|IGKV3-11|FER|PSMA5|FBXW11|PSMA6|PSMC6|PIK3R2|LAT|PSMA4|PIK3R1|PSMA1|PSMC4|PSMA2|IGKV2-28|PSMD12|PSMD13|PLCG2|IGKV3D-20|PLCG…	Fc-epsilon receptor signaling pathway	119	ENR	FC-EPSILON RECEPTOR SIGNALING PATHWAY%GOBP%GO:0038095	-1.8303	0.001	FC-EPSILON RECEPTOR SIGNALING PATHWAY%GOBP%GO:0038095	FALSE	FC-EPSILON RECEPTOR SIGNALING PATHWAY%GOBP%GO:0038095
199	-0.999	-0.6019	0.0053	MUCOPOLYSACCHARIDE METABOLIC PROCESS%GOBP%GO:1903510	0.421	ST3GAL6|HAS2|OGN|OMD|CHST7|ST3GAL4|GLCE|CHST9|BCAN|FMOD|CHST12|KERA|CHST5|IDS|HYAL2|CSGALNACT1|HYAL3|CHST6|CSGALNACT2|CHST3|HAS1|B3GNT3|GUSB|CHST1|DSEL|CHST4|PRELP|CHPF|CEMIP|LUM|NDNF|HMMR|UGDH|IL1B|B4GALT2|ANGPT1|DCN|CHPF2|B4GALT4|FGF2|B4GALT5|CHSY1|CHSY3|STAB2|SLC35D2|ARSB|GALNS|HYAL1|HEXA|B3GNT7|IDUA|B3GNT4|B3GNT2|VCAN|LYVE1|SLC10A7|CD44|B4GALT3|SLC9A1|B4GALT6|HEXB|CSPG5|CSPG4|BGN|NCAN|ABCC5|T…	mucopolysaccharide metabolic process	84	ENR	MUCOPOLYSACCHARIDE METABOLIC PROCESS%GOBP%GO:1903510	-1.8316	0.001	MUCOPOLYSACCHARIDE METABOLIC PROCESS%GOBP%GO:1903510	FALSE	MUCOPOLYSACCHARIDE METABOLIC PROCESS%GOBP%GO:1903510
108	-0.999	-0.5766	0.0049	REGULATION OF COMPLEMENT CASCADE%REACTOME%R-HSA-977606.5	0.395	C5|CLU|C5AR1|ELANE|C8B|C8G|CR1|CPN1|CD59|C3AR1|CFI|C4BPB|C1QB|C1QA|IGHG1|IGHG4|CFH|IGHG2|IGKV1-12|CPN2|CD55|IGKV2D-28|F2|IGKV4-1|CD81|CR2|IGKV2D-30|CD19|IGKV3-11|IGKV2-28|IGKV3D-20|C5AR2|C4B_2|C1QC|CFHR1|CFHR4|C4BPA|CFHR3|CFHR5|CPB2|CFHR2|CD46|IGKV5-2|C1S|C1R|C8A|C2|C4B|C4A|C3|C6|C7|C9|PROS1|CFB|SERPING1|VTN	Regulation of Complement cascade	57	ENR	REGULATION OF COMPLEMENT CASCADE%REACTOME%R-HSA-977606.5	-1.8377	0.001	REGULATION OF COMPLEMENT CASCADE%REACTOME%R-HSA-977606.5	FALSE	REGULATION OF COMPLEMENT CASCADE%REACTOME%R-HSA-977606.5
196	-0.9989	-0.6479	0.0048	DOWNSTREAM TCR SIGNALING%REACTOME%R-HSA-202424.3	0.389	MALT1|PSMD6|PSMD7|PSMD2|PSMD4|PSMD3|UBE2N|UBE2V1|PSMD1|CDC34|PTEN|PSMD9|PIK3CB|HLA-DQA1|CD3G|CARD11|IKBKG|CD3E|CD3D|PRKCQ|PSMB5|PSMC3|PSMC1|PSMD11|PSMC2|PSMD14|TRAT1|PSMA7|PIK3CA|PSMD8|PSMB6|PSMB7|PSMB4|PSMB10|PSMB2|PSMB3|PSMB1|PSMA5|FBXW11|PSMA6|PSMC6|PSMA4|PIK3R2|PSMA1|PIK3R1|PSMC4|PSMA2|UBB|INPP5D|PSMD12|PSMD13|PSMB8|TAB2|PDPK1|PSMB9|TRAF6|SKP1|TRAV19|BCL10|PSME3|CUL1|RELA|HLA-DRA|HLA-DRB1|CD4…	Downstream TCR signaling	97	ENR	DOWNSTREAM TCR SIGNALING%REACTOME%R-HSA-202424.3	-1.8387	0.0011	DOWNSTREAM TCR SIGNALING%REACTOME%R-HSA-202424.3	FALSE	DOWNSTREAM TCR SIGNALING%REACTOME%R-HSA-202424.3
268	-1	-0.5942	0.0048	FC-GAMMA RECEPTOR SIGNALING PATHWAY INVOLVED IN PHAGOCYTOSIS%GOBP%GO:0038096	0.386	RAC1|CRK|WAS|PRKCD|MYH2|PLA2G6|NCKAP1L|HSP90AA1|WASL|CDC42|PLD2|VAV3|WIPF2|WIPF3|LIMK1|NCKIPSD|SRC|PAK1|ABL1|FYN|YES1|NCK1|PIK3CB|MAPK1|ELMO1|CD3G|VAV1|PPAPDC1A|MAPK3|ACTR3|IGHG1|ACTR2|CD247|IGHG4|BRK1|IGHG2|IGKV1-12|PRKCE|WASF2|ARPC1B|IGKV2D-28|ARPC1A|IGKV4-1|ARPC4|ARPC5|PIK3CA|ARPC2|IGKV2D-30|ARPC3|FCGR1A|IGKV3-11|ELMO2|BAIAP2|PIK3R2|PIK3R1|WIPF1|IGKV2-28|FCGR3A|CYFIP2|NCKAP1|IGKV3D-20|PLCG2|AC…	Fc-gamma receptor signaling pathway involved in phagocytosis	82	ENR	FC-GAMMA RECEPTOR SIGNALING PATHWAY INVOLVED IN PHAGOCYTOSIS%GOBP%GO:0038096	-1.8393	0	FC-GAMMA RECEPTOR SIGNALING PATHWAY INVOLVED IN PHAGOCYTOSIS%GOBP%GO:0038096	FALSE	FC-GAMMA RECEPTOR SIGNALING PATHWAY INVOLVED IN PHAGOCYTOSIS%GOBP%GO:0038096
146	-1	-0.6056	0.0049	REGULATION OF SYSTEMIC ARTERIAL BLOOD PRESSURE MEDIATED BY A CHEMICAL SIGNAL%GOBP%GO:0003044	0.385	ADRA1D|CTSZ|TPM1|AGTR1|EDN1|ENPEP|RASL10B|PCSK5|AGT|SLC2A5|AVPR1B|CES1|CTSG|AVPR1A|EDN3|ECE1|ADRB3|EDN2|SOD2|CORIN|ADRB1|ADRB2|ACE|CMA1|CPA3|ACE2|MME|REN|AGTR2|NOS3|C9ORF3|SERPINF2|CYP11B2|ADRA1A|OXTR|ATP6AP2|PDE4D|ADRA1B|AVPR2	regulation of systemic arterial blood pressure mediated by a chemical signal	39	ENR	REGULATION OF SYSTEMIC ARTERIAL BLOOD PRESSURE MEDIATED BY A CHEMICAL SIGNAL%GOBP%GO:0003044	-1.8396	0	REGULATION OF SYSTEMIC ARTERIAL BLOOD PRESSURE MEDIATED BY A CHEMICAL SIGNAL%GOBP%GO:0003044	FALSE	REGULATION OF SYSTEMIC ARTERIAL BLOOD PRESSURE MEDIATED BY A CHEMICAL SIGNAL%GOBP%GO:0003044
205	-1	-0.5933	0.0046	REGULATION OF OSTEOBLAST DIFFERENTIATION%GOBP%GO:0045667	0.365	FGFR2|DDR2|FGF23|CCRN4L|DDX5|LRP3|SOX11|LIMD1|CYR61|WISP1|MEF2C|BMPR1B|BMP7|BMP6|SUFU|BMP4|TWIST1|TRPM4|PRKACA|REST|IL6R|FBXO5|IL6|TMEM119|SUCO|SEMA4D|TMEM64|ZHX3|ACVR2B|ACVR2A|NELL1|TP63|SMAD6|WNT4|CDK6|HGF|TWIST2|GDF10|ATRAID|CITED1|GREM1|RANBP3L|C14ORF169|HDAC7|RUNX2|CHRD|SNAI2|LRP5|PRKD1|IL6ST|WNT7B|ATP6AP1|SMOC1|SKI|NOTCH1|BMP2|IFITM1|TNN|FFAR4|IGF1|BMPR2|HEMGN|MEN1|ACVR1|PTK2|NOG|LTF|NPNT|R…	regulation of osteoblast differentiation	74	ENR	REGULATION OF OSTEOBLAST DIFFERENTIATION%GOBP%GO:0045667	-1.8429	0	REGULATION OF OSTEOBLAST DIFFERENTIATION%GOBP%GO:0045667	FALSE	REGULATION OF OSTEOBLAST DIFFERENTIATION%GOBP%GO:0045667
109	-1	-0.5045	0.0046	IMMUNE RESPONSE-REGULATING SIGNALING PATHWAY%GOBP%GO:0002764	0.362	LCP2|CRK|OTULIN|WAS|FYB|CDC42|C1ORF106|WIPF2|SCIMP|WIPF3|NCKIPSD|LIMK1|PTPRC|BCAR1|ITK|ITGB2|RPS6KA3|LGMN|C3AR1|PIK3CD|NCK1|CMKLR1|PIK3CB|CARD11|CD3G|VAV1|CD3E|CD3D|MNDA|CD247|PAK3|BLK|ARPC1B|ARPC1A|ARPC4|PRKCB|ARPC5|PIK3CA|ARPC2|PIK3C3|ARPC3|PPP3R1|RBCK1|PIK3R4|LILRB2|CD79B|PIK3R2|CD79A|PIK3R1|S100A14|TLR8|INPP5D|PLCG2|CYLD|PIGR|PLCG1|PSMB8|MYO10|LAT2|THY1|MS4A2|FCGR2B|FOS|ABI1|ITGAM|MYH2|APOB|T…	immune response-regulating signaling pathway	470	ENR	IMMUNE RESPONSE-REGULATING SIGNALING PATHWAY%GOBP%GO:0002764	-1.8431	0	IMMUNE RESPONSE-REGULATING SIGNALING PATHWAY%GOBP%GO:0002764	FALSE	IMMUNE RESPONSE-REGULATING SIGNALING PATHWAY%GOBP%GO:0002764
294	-1	-0.5551	0.0047	ALLOGRAFT REJECTION%WIKIPATHWAYS_20200310%WP2328%HOMO SAPIENS	0.361	C5|AGTR1|PRKCZ|GABPA|PRF1|FOXP3|PDGFRA|C8B|CXCR5|IL4|CXCL12|IL1A|IL10|IL5|CD80|IL21|HLA-B|HLA-G|HLA-DRA|HARS|GDNF|HLA-DRB1|CXCL13|HLA-E|IL13|HLA-DMB|HLA-DQA1|IL1B|GNLY|HLA-DOA|C1QB|HLA-DOB|CXCL9|C1QA|CXCL8|FASLG|HLA-DMA|CD28|LRRK2|CD55|TNF|HLA-A|PECR|GZMB|IFNG|IL12B|IL12A|VEGFA|ABCB1|HLA-C|CSNK2A2|FAS|C1QC|BHMT2|MICA|IL17A|STAT1|CASP9|COL5A1|IL2|CXCL11|CCL19|IL2RA|CD86|CTLA4|CCL21|CD40LG|C8A|HLA-…	Allograft Rejection	89	ENR	ALLOGRAFT REJECTION%WIKIPATHWAYS_20200310%WP2328%HOMO SAPIENS	-1.8433	0	ALLOGRAFT REJECTION%WIKIPATHWAYS_20200310%WP2328%HOMO SAPIENS	FALSE	ALLOGRAFT REJECTION%WIKIPATHWAYS_20200310%WP2328%HOMO SAPIENS
162	-1	-0.5297	0.0047	REGULATION OF MONONUCLEAR CELL PROLIFERATION%GOBP%GO:0032944	0.36	SDC4|TWSG1|IHH|NCKAP1L|VSIG4|FOXP3|SHH|TNFRSF4|VAV3|VCAM1|DLG5|XCL1|BMP4|IL4|PTPRC|MAPK8IP1|IL6|ZNF335|HLA-G|IL7|IDO1|HLA-E|PRNP|NCK1|HLA-DMB|FGF10|CD3E|RIPK3|MNDA|TFRC|CRTAM|GLMN|PYCARD|CD274|IRF1|CD38|CD81|AHR|SCRIB|CD22|HLA-A|LGALS3|PRKAR1A|BST1|NFATC2|SH3RF1|LILRB2|PDCD1LG2|IL12B|IL12A|LGALS9|GPNMB|CD300A|ZBTB7B|IL6ST|LEP|IL23A|CSF1|TNFRSF13C|EBI3|CCR2|CD46|ANXA1|FCGR2B|TNFSF18|CD40LG|HMGB1|I…	regulation of mononuclear cell proliferation	157	ENR	REGULATION OF MONONUCLEAR CELL PROLIFERATION%GOBP%GO:0032944	-1.8442	0	REGULATION OF MONONUCLEAR CELL PROLIFERATION%GOBP%GO:0032944	FALSE	REGULATION OF MONONUCLEAR CELL PROLIFERATION%GOBP%GO:0032944
112	-1	-0.5545	0.0044	ACTIN-MEDIATED CELL CONTRACTION%GOBP%GO:0070252	0.338	KCNN2|MYH6|MYH2|EMP2|PKP2|GPD1L|CAV3|KCNJ2|SCN1A|KCNA5|CACNA2D1|MYL4|MYL1|MYL3|KCNE2|NEDD4L|KCNQ1|FGF12|KCNE1|KCNE3|SCN1B|KCNE4|KCNE5|TTN|TMOD1|MYBPC1|ACTN3|SNTA1|MYBPC2|ACTN2|MYL6B|SCN2B|NEB|SCN5A|MYBPC3|MYL6|TNNC1|GJA1|TNNC2|TNNT1|TNNT2|SCN4B|TNNT3|ANK2|SHTN1|DMD|TPM4|TCAP|TPM1|SCN3B|KCNH2|TPM3|LIMCH1|TPM2|KCNJ8|ACTA1|CAMK2D|CCDC88C|RYR2|MYH3|TNNI1|MYH8|MYH4|MYH7|MYL2|TNNI2|TNNI3|ACTC1|KCNJ3|KC…	actin-mediated cell contraction	80	ENR	ACTIN-MEDIATED CELL CONTRACTION%GOBP%GO:0070252	-1.8476	0	ACTIN-MEDIATED CELL CONTRACTION%GOBP%GO:0070252	FALSE	ACTIN-MEDIATED CELL CONTRACTION%GOBP%GO:0070252
97	-1	-0.5616	0.0041	REGULATION OF ACUTE INFLAMMATORY RESPONSE%GOBP%GO:0002673	0.313	C5|CLU|F12|GSTP1|APCS|C5AR1|VSIG4|NLRP3|CFP|INS|C8B|C8G|C1QBP|DNASE1|C2CD4B|DNASE1L3|C2CD4A|CPN1|CR1|IL6|ZP3|SUSD4|CD59|CR1L|HLA-E|CFI|C3AR1|IL1B|C4BPB|C1QB|C1QA|IGHG1|CFH|IGHG4|IGHG2|KLKB1|IGKV1-12|CPN2|PTGER3|CD55|IGKV2D-28|F2|IGKV4-1|TNF|CD81|PARK7|CR2|ADAM8|IGKV2D-30|CD19|IGKV3-11|OSM|TNFSF11|IGKV2-28|FUT7|C5AR2|IGKV3D-20|C1QC|C4B_2|VIMP|CFHR1|TNFRSF11A|CFHR4|FFAR3|C4BPA|CFHR5|CPB2|IL6ST|CREB…	regulation of acute inflammatory response	94	ENR	REGULATION OF ACUTE INFLAMMATORY RESPONSE%GOBP%GO:0002673	-1.8544	0	REGULATION OF ACUTE INFLAMMATORY RESPONSE%GOBP%GO:0002673	FALSE	REGULATION OF ACUTE INFLAMMATORY RESPONSE%GOBP%GO:0002673
145	-1	-0.5942	0.004	IMMUNE RESPONSE-REGULATING CELL SURFACE RECEPTOR SIGNALING PATHWAY INVOLVED IN PHAGOCYTOSIS%GOBP%GO:0002433	0.306	RAC1|CRK|WAS|PRKCD|MYH2|PLA2G6|NCKAP1L|HSP90AA1|WASL|CDC42|PLD2|VAV3|WIPF2|WIPF3|LIMK1|NCKIPSD|SRC|PAK1|ABL1|FYN|YES1|NCK1|PIK3CB|MAPK1|ELMO1|CD3G|VAV1|PPAPDC1A|MAPK3|ACTR3|IGHG1|ACTR2|CD247|IGHG4|BRK1|IGHG2|IGKV1-12|PRKCE|WASF2|ARPC1B|IGKV2D-28|ARPC1A|IGKV4-1|ARPC4|ARPC5|PIK3CA|ARPC2|IGKV2D-30|ARPC3|FCGR1A|IGKV3-11|ELMO2|BAIAP2|PIK3R2|PIK3R1|WIPF1|IGKV2-28|FCGR3A|CYFIP2|NCKAP1|IGKV3D-20|PLCG2|AC…	immune response-regulating cell surface receptor signaling pathway involved in phagocytosis	82	ENR	IMMUNE RESPONSE-REGULATING CELL SURFACE RECEPTOR SIGNALING PATHWAY INVOLVED IN PHAGOCYTOSIS%GOBP%GO:0002433	-1.856	0	IMMUNE RESPONSE-REGULATING CELL SURFACE RECEPTOR SIGNALING PATHWAY INVOLVED IN PHAGOCYTOSIS%GOBP%GO:0002433	FALSE	IMMUNE RESPONSE-REGULATING CELL SURFACE RECEPTOR SIGNALING PATHWAY INVOLVED IN PHAGOCYTOSIS%GOBP%GO:0002433
178	-1	-0.62	0.004	FCGR3A-MEDIATED IL10 SYNTHESIS%REACTOME%R-HSA-9664323.1	0.303	PRKAR1B|PRKAR1A|ADCY4|FCGR1A|IGKV3-11|ADCY3|ADCY2|ADCY1|ADCY8|ADCY7|ADCY6|ADCY5|ADCY9|IGKV2-28|AHCYL1|FCGR3A|PLCG2|IGKV3D-20|PLCG1|PRKACA|HCK|IL10|PRKX|FYN|IGKV5-2|YES1|PRKAR2A|CD3G|FCGR2A|ITPR3|PRKAR2B|IGHG1|PRKACG|IGHG4|LYN|PRKACB|IGHG2|IGKV1-12|SYK|ITPR1|FGR|ITPR2|CREB1|IGKV2D-28|IGKV4-1|IGKV2D-30	FCGR3A-mediated IL10 synthesis	46	ENR	FCGR3A-MEDIATED IL10 SYNTHESIS%REACTOME%R-HSA-9664323.1	-1.8563	0	FCGR3A-MEDIATED IL10 SYNTHESIS%REACTOME%R-HSA-9664323.1	FALSE	FCGR3A-MEDIATED IL10 SYNTHESIS%REACTOME%R-HSA-9664323.1
198	-1	-0.5197	0.004	HALLMARK_ MYOGENESIS%MSIGDB_ C2%HALLMARK_ MYOGENESIS	0.302	CHRNB1|COL15A1|CHRNG|CHRNA1|ACSL1|CAV3|MYOG|HSPB2|MYF6|IGFBP3|DMD|PDLIM7|GADD45B|MYL7|ENO3|PTP4A3|ITGB5|BDKRB2|CFD|COL1A1|CD36|MYL2|IGF1|PFKM|FHL1|CLU|SPHK1|MYH2|MEF2C|GPX3|GABARAPL2|IFRD1|MYL4|PPP1R3C|PSEN2|MYL1|MYL3|FLII|SYNGR2|STC2|APOD|DTNA|DMPK|MEF2D|OCEL1|ITGB1|SMTN|SLC6A8|PKIA|FXYD1|ACTN3|HRC|ACTN2|SSPN|WWTR1|MYOM1|MYL6B|MYOM2|CSRP3|ANKRD2|TEAD4|MYBPC3|TNNC1|TNNC2|TNNT1|FGF2|TNNT2|TNNT3|PI…	HALLMARK_MYOGENESIS	201	ENR	HALLMARK_MYOGENESIS%MSIGDB_C2%HALLMARK_MYOGENESIS	-1.8564	0	HALLMARK_MYOGENESIS%MSIGDB_C2%HALLMARK_MYOGENESIS	FALSE	HALLMARK_MYOGENESIS%MSIGDB_C2%HALLMARK_MYOGENESIS
113	-1	-0.5749	0.0041	COMPLEMENT CASCADE%REACTOME%R-HSA-166658.2	0.301	C5|MBL2|CLU|C5AR1|ELANE|C8B|C8G|CR1|CPN1|CD59|C3AR1|CFI|C4BPB|C1QB|C1QA|IGHG1|IGHG4|CFH|IGHG2|IGKV1-12|CPN2|CD55|IGKV2D-28|F2|IGKV4-1|CD81|CR2|IGKV2D-30|CD19|IGKV3-11|IGKV2-28|COLEC11|COLEC10|IGKV3D-20|C5AR2|C4B_2|C1QC|CFHR1|CFHR4|C4BPA|FCN1|CFHR3|FCN2|CFHR5|FCN3|CPB2|CFHR2|CD46|IGKV5-2|CFD|C1S|C1R|C8A|C2|C4B|C4A|C3|C6|C7|C9|PROS1|CFB|SERPING1|CRP|MASP1|GZMM|VTN	Complement cascade	67	ENR	COMPLEMENT CASCADE%REACTOME%R-HSA-166658.2	-1.8567	0	COMPLEMENT CASCADE%REACTOME%R-HSA-166658.2	FALSE	COMPLEMENT CASCADE%REACTOME%R-HSA-166658.2
116	-1	-0.5333	0.0041	REGULATION OF LYMPHOCYTE PROLIFERATION%GOBP%GO:0050670	0.301	SDC4|TWSG1|IHH|NCKAP1L|VSIG4|FOXP3|SHH|TNFRSF4|VAV3|VCAM1|DLG5|XCL1|BMP4|IL4|PTPRC|MAPK8IP1|IL6|ZNF335|HLA-G|IL7|IDO1|HLA-E|PRNP|NCK1|HLA-DMB|FGF10|CD3E|RIPK3|MNDA|TFRC|CRTAM|GLMN|PYCARD|CD274|IRF1|CD38|CD81|AHR|SCRIB|CD22|HLA-A|LGALS3|PRKAR1A|BST1|NFATC2|SH3RF1|LILRB2|PDCD1LG2|IL12B|IL12A|LGALS9|GPNMB|CD300A|ZBTB7B|IL6ST|LEP|IL23A|TNFRSF13C|EBI3|CCR2|CD46|ANXA1|FCGR2B|TNFSF18|CD40LG|HMGB1|IGF2|I…	regulation of lymphocyte proliferation	155	ENR	REGULATION OF LYMPHOCYTE PROLIFERATION%GOBP%GO:0050670	-1.8567	0	REGULATION OF LYMPHOCYTE PROLIFERATION%GOBP%GO:0050670	FALSE	REGULATION OF LYMPHOCYTE PROLIFERATION%GOBP%GO:0050670
70	-1	-0.6148	0.0041	NEUTROPHIL CHEMOTAXIS%GOBP%GO:0030593	0.297	GBF1|CCL20|PLA2G1B|NCKAP1L|S100A12|PDE4B|XCL2|XCL1|CCL3L1|PF4|CXCR1|ITGB2|CXCL13|FCER1G|PIK3CD|CXCR2|CCL2|CXADR|CCL1|PIK3CG|CXCL6|CXCL9|CXCL8|TGFB2|CKLF|CXCL1|CXCL3|CXCL2|CXCL5|PF4V1|LGALS3|AMICA1|S100A9|EDN1|S100A8|CCL14|CCL3L3|CCL8|CCL7|CCL5|CCL4|CCL3|CCL16|CCL15|CCL23|PIP5K1C|CX3CL1|CCL4L2|EDN3|CCL26|EDN2|CXCL10|CCL19|CXCL11|CCL21|CCL13|CCL11|CCL25|PPBP|SAA1|SYK|CCL18|CCL17|CCL24|CCL22	neutrophil chemotaxis	65	ENR	NEUTROPHIL CHEMOTAXIS%GOBP%GO:0030593	-1.8581	0	NEUTROPHIL CHEMOTAXIS%GOBP%GO:0030593	FALSE	NEUTROPHIL CHEMOTAXIS%GOBP%GO:0030593
250	-1	-0.661	0.0041	REGULATION OF EPITHELIAL CELL APOPTOTIC PROCESS%GOBP%GO:1904035	0.293	TNIP2|SERPINE1|ZFP36L1|TEK|FGB|GPER1|IL4|FGA|SEMA5A|CAST|FGG|BOK|IL6|IL10|TCF7L2|IL11|HLA-G|ICAM1|IL13|NDNF|ANO6|CCL2|SFRP4|GSN|ANGPT1|FASLG|NFE2L2|THBS1|MDK|TNF|PRKCI|CD160|SCG2|PIAS4|USP17L30|MAPK7|PAK4|GATA2|NUPR1|RGCC|GAS6|KDR|PLCG1|GATA3|RAMP2|USP17L27|USP17L26|USP17L29|YAP1|USP17L28|USP17L25|PDPK1|USP17L24|CD40LG|KRIT1|TNFAIP3|PDCD4|SERPINB13|NEUROD1|ITGA4|AKR1C3|CD40|WFS1|ECSCR	regulation of epithelial cell apoptotic process	64	ENR	REGULATION OF EPITHELIAL CELL APOPTOTIC PROCESS%GOBP%GO:1904035	-1.8595	0	REGULATION OF EPITHELIAL CELL APOPTOTIC PROCESS%GOBP%GO:1904035	FALSE	REGULATION OF EPITHELIAL CELL APOPTOTIC PROCESS%GOBP%GO:1904035
180	-1	-0.6296	0.0041	INITIAL TRIGGERING OF COMPLEMENT%REACTOME%R-HSA-166663.2	0.289	MBL2|IGKV3-11|IGKV2-28|COLEC11|COLEC10|IGKV3D-20|C4B_2|C1QC|FCN1|FCN2|FCN3|IGKV5-2|CFD|C1S|C1R|C2|C4B|C4A|C3|C1QB|C1QA|IGHG1|IGHG4|IGHG2|CFB|IGKV1-12|CRP|MASP1|IGKV2D-28|GZMM|IGKV4-1|IGKV2D-30	Initial triggering of complement	32	ENR	INITIAL TRIGGERING OF COMPLEMENT%REACTOME%R-HSA-166663.2	-1.861	0	INITIAL TRIGGERING OF COMPLEMENT%REACTOME%R-HSA-166663.2	FALSE	INITIAL TRIGGERING OF COMPLEMENT%REACTOME%R-HSA-166663.2
85	-0.999	-0.6122	0.0041	SHP2 SIGNALING%PATHWAY INTERACTION DATABASE NCI-NATURE CURATED DATA%SHP2 SIGNALING	0.288	SDC2|NGF|GNAI1|RHOA|TEK|HRAS|PAG1|SHC1|IGF1R|GAB1|GAB2|PRKACA|IL6R|EGFR|IL6|NRAS|KRAS|MAP2K2|NTRK3|ANGPT1|NTRK1|NTRK2|FRS2|IFNGR1|FRS3|SOS1|ARHGAP35|PIK3CA|PDGFRB|RAF1|IFNG|PIK3R1|VEGFA|KDR|PDGFB|JAK1|MLLT4|STAT1|IL6ST|BDNF|GNAI3|IL2|JAK2|IL2RA|IL2RB|IL2RG|JAK3|NOS3|PTPN11|NTF4|GRB2|MAP2K1|IRS1|NTF3|LCK|LMO4|EGF	SHP2 signaling	57	ENR	SHP2 SIGNALING%PATHWAY INTERACTION DATABASE NCI-NATURE CURATED DATA%SHP2 SIGNALING	-1.8614	0.001	SHP2 SIGNALING%PATHWAY INTERACTION DATABASE NCI-NATURE CURATED DATA%SHP2 SIGNALING	FALSE	SHP2 SIGNALING%PATHWAY INTERACTION DATABASE NCI-NATURE CURATED DATA%SHP2 SIGNALING
210	-1	-0.6052	0.0038	FC-GAMMA RECEPTOR SIGNALING PATHWAY%GOBP%GO:0038094	0.266	RAC1|CRK|WAS|PRKCD|MYH2|PLA2G6|NCKAP1L|HSP90AA1|WASL|CDC42|PLD2|VAV3|WIPF2|WIPF3|LIMK1|NCKIPSD|SRC|PAK1|ABL1|FYN|FCER1G|YES1|NCK1|PIK3CB|MAPK1|ELMO1|CD3G|VAV1|PPAPDC1A|MAPK3|ACTR3|IGHG1|ACTR2|CD247|IGHG4|BRK1|IGHG2|IGKV1-12|PRKCE|WASF2|ARPC1B|IGKV2D-28|ARPC1A|IGKV4-1|ARPC4|ARPC5|PIK3CA|ARPC2|IGKV2D-30|ARPC3|FCGR1A|IGKV3-11|ELMO2|BAIAP2|PIK3R2|PIK3R1|WIPF1|IGKV2-28|FCGR3A|CYFIP2|NCKAP1|IGKV3D-20|P…	Fc-gamma receptor signaling pathway	83	ENR	FC-GAMMA RECEPTOR SIGNALING PATHWAY%GOBP%GO:0038094	-1.8666	0	FC-GAMMA RECEPTOR SIGNALING PATHWAY%GOBP%GO:0038094	FALSE	FC-GAMMA RECEPTOR SIGNALING PATHWAY%GOBP%GO:0038094
302	-1	-0.5939	0.0032	REGULATION OF PROTEIN ACTIVATION CASCADE%GOBP%GO:2000257	0.22	C5|CLU|C5AR1|VSIG4|CFP|C8B|C8G|C1QBP|CPN1|CR1|SUSD4|CD59|CR1L|CFI|C3AR1|IL1B|C4BPB|C1QB|C1QA|IGHG1|CFH|IGHG4|IGHG2|IGKV1-12|CPN2|CD55|IGKV2D-28|F2|IGKV4-1|CD81|CR2|IGKV2D-30|CD19|IGKV3-11|IGKV2-28|C5AR2|IGKV3D-20|C1QC|C4B_2|CFHR1|CFHR4|C4BPA|CFHR5|CPB2|CFHR2|PHB|A2M|CD46|IGKV5-2|C1S|C1R|C8A|C2|C4B|C4A|C3|C6|C7|C9|PROS1|CFB|SERPING1|PHB2|VTN	regulation of protein activation cascade	64	ENR	REGULATION OF PROTEIN ACTIVATION CASCADE%GOBP%GO:2000257	-1.8764	0	REGULATION OF PROTEIN ACTIVATION CASCADE%GOBP%GO:2000257	FALSE	REGULATION OF PROTEIN ACTIVATION CASCADE%GOBP%GO:2000257
165	-1	-0.5208	0.0022	ACTIVATION OF IMMUNE RESPONSE%GOBP%GO:0002253	0.158	LCP2|CRK|OTULIN|WAS|FYB|CDC42|C1ORF106|WIPF2|SCIMP|WIPF3|NCKIPSD|LIMK1|PTPRC|BCAR1|ITK|ITGB2|RPS6KA3|LGMN|C3AR1|PIK3CD|NCK1|CMKLR1|PIK3CB|CARD11|CD3G|VAV1|CD3E|CD3D|MNDA|CD247|PAK3|CFH|PYCARD|BLK|ARPC1B|ARPC1A|ARPC4|PRKCB|ARPC5|PIK3CA|ARPC2|PIK3C3|ARPC3|RBCK1|PIK3R4|CD79B|PIK3R2|CD79A|PIK3R1|S100A14|TLR8|RGCC|INPP5D|PLCG2|CYLD|PLCG1|PSMB8|MYO10|LAT2|THY1|FCGR2B|CFD|C1S|C1R|C8A|PYHIN1|C2|C4B|NLRC4…	activation of immune response	496	ENR	ACTIVATION OF IMMUNE RESPONSE%GOBP%GO:0002253	-1.8953	0	ACTIVATION OF IMMUNE RESPONSE%GOBP%GO:0002253	FALSE	ACTIVATION OF IMMUNE RESPONSE%GOBP%GO:0002253
312	-1	-0.5237	0.0022	IMMUNE RESPONSE-ACTIVATING SIGNAL TRANSDUCTION%GOBP%GO:0002757	0.157	LCP2|CRK|OTULIN|WAS|FYB|CDC42|C1ORF106|WIPF2|SCIMP|WIPF3|NCKIPSD|LIMK1|PTPRC|BCAR1|ITK|ITGB2|RPS6KA3|LGMN|C3AR1|PIK3CD|NCK1|CMKLR1|PIK3CB|CARD11|CD3G|VAV1|CD3E|CD3D|MNDA|CD247|PAK3|BLK|ARPC1B|ARPC1A|ARPC4|PRKCB|ARPC5|PIK3CA|ARPC2|PIK3C3|ARPC3|RBCK1|PIK3R4|CD79B|PIK3R2|CD79A|PIK3R1|S100A14|TLR8|INPP5D|PLCG2|CYLD|PLCG1|PSMB8|MYO10|LAT2|THY1|FCGR2B|ABI1|ITGAM|MYH2|APOB|TNIP3|TRAV19|PTPN22|SKAP1|ZC3H…	immune response-activating signal transduction	441	ENR	IMMUNE RESPONSE-ACTIVATING SIGNAL TRANSDUCTION%GOBP%GO:0002757	-1.8956	0	IMMUNE RESPONSE-ACTIVATING SIGNAL TRANSDUCTION%GOBP%GO:0002757	FALSE	IMMUNE RESPONSE-ACTIVATING SIGNAL TRANSDUCTION%GOBP%GO:0002757
137	-1	-0.5723	0.002	LEUKOCYTE CHEMOTAXIS%GOBP%GO:0030595	0.142	CXCR4|AZU1|NCKAP1L|XCL2|CXCL16|XCL1|IL6R|KIT|IL6|CXCR1|ITGB2|RPS19|ADGRE2|CCR5|PIK3CD|CCL2|CCL1|PIK3CG|CXCL6|CXCL9|CXCL8|DEFA1|DEFA1B|CKLF|CXCL1|CXCL3|CXCL2|CXCL5|CALCA|PF4V1|LGALS3|AMICA1|SCG2|TNFSF11|GAS6|TNFRSF11A|PIP5K1C|CX3CL1|FAM19A4|EDN2|CCR2|ANXA1|CCL13|HMGB1|CCL11|PPBP|DEFB104B|GPR183|DEFB104A|FFAR2|CCL18|PTPRO|CCL17|CCL24|CCL22|GBF1|CCL20|PLA2G1B|LYST|TRPM2|S100A12|CCR6|PDE4B|CCL3L1|TRP…	leukocyte chemotaxis	117	ENR	LEUKOCYTE CHEMOTAXIS%GOBP%GO:0030595	-1.9016	0	LEUKOCYTE CHEMOTAXIS%GOBP%GO:0030595	FALSE	LEUKOCYTE CHEMOTAXIS%GOBP%GO:0030595
173	-1	-0.6229	0.0019	PID_SHP2_ PATHWAY%MSIGDB_ C2%PID_SHP2_ PATHWAY	0.128	SDC2|RHOA|GNAI1|NGF|TEK|HRAS|PAG1|IGF1R|SHC1|GAB1|GAB2|PRKACA|IL6R|EGFR|IL6|NRAS|KRAS|NTRK3|MAP2K2|ANGPT1|NTRK1|NTRK2|IFNGR1|FRS2|FRS3|SOS1|ARHGAP35|PIK3CA|PDGFRB|RAF1|IFNG|VEGFA|PIK3R1|KDR|PDGFB|JAK1|MLLT4|STAT1|IL6ST|BDNF|GNAI3|IL2|IL2RA|JAK2|IL2RB|IL2RG|JAK3|NOS3|IGF1|PTPN11|NTF4|GRB2|MAP2K1|IRS1|NTF3|LCK|EGF|LMO4	PID_SHP2_PATHWAY	58	ENR	PID_SHP2_PATHWAY%MSIGDB_C2%PID_SHP2_PATHWAY	-1.9077	0	PID_SHP2_PATHWAY%MSIGDB_C2%PID_SHP2_PATHWAY	FALSE	PID_SHP2_PATHWAY%MSIGDB_C2%PID_SHP2_PATHWAY
318	-1	-0.5667	0.0017	RECEPTOR-MEDIATED ENDOCYTOSIS%GOBP%GO:0006898	0.117	DNAJC6|SNX9|AP2A1|HYOU1|LRP2|SORL1|GRK4|CAV3|VLDLR|CXCL16|HP|CEACAM1|MAPK8IP1|ACKR3|CTTN|CD9|CXCR1|ITGB2|M6PR|IGF2R|ARRB2|WASF1|EPS15|PPT1|AP2B1|IGHA1|CXCL8|TFRC|NEDD4|IGKV1-12|HBB|HBA2|HBA1|IGKV2D-28|RABEPK|IGKV4-1|CD81|SNAP91|CLTCL1|IGKV2D-30|PDLIM7|FCGR1A|IGKV3-11|MX2|APOA1|CD163|JCHAIN|INPP5F|IGKV2-28|TMEM108|COLEC12|SCYL2|COLEC11|CAV2|FCHSD2|IGKV3D-20|PIP5K1C|DNAJC13|LDLRAP1|CLTC|RAMP2|CLTA|…	receptor-mediated endocytosis	162	ENR	RECEPTOR-MEDIATED ENDOCYTOSIS%GOBP%GO:0006898	-1.9131	0	RECEPTOR-MEDIATED ENDOCYTOSIS%GOBP%GO:0006898	FALSE	RECEPTOR-MEDIATED ENDOCYTOSIS%GOBP%GO:0006898
296	-1	-0.5939	0.0017	REGULATION OF COMPLEMENT ACTIVATION%GOBP%GO:0030449	0.109	C5|CLU|C5AR1|VSIG4|CFP|C8B|C8G|C1QBP|CPN1|CR1|SUSD4|CD59|CR1L|CFI|C3AR1|IL1B|C4BPB|C1QB|C1QA|IGHG1|CFH|IGHG4|IGHG2|IGKV1-12|CPN2|CD55|IGKV2D-28|F2|IGKV4-1|CD81|CR2|IGKV2D-30|CD19|IGKV3-11|IGKV2-28|C5AR2|IGKV3D-20|C1QC|C4B_2|CFHR1|CFHR4|C4BPA|CFHR5|CPB2|CFHR2|PHB|A2M|CD46|IGKV5-2|C1S|C1R|C8A|C2|C4B|C4A|C3|C6|C7|C9|PROS1|CFB|SERPING1|PHB2|VTN	regulation of complement activation	64	ENR	REGULATION OF COMPLEMENT ACTIVATION%GOBP%GO:0030449	-1.9146	0	REGULATION OF COMPLEMENT ACTIVATION%GOBP%GO:0030449	FALSE	REGULATION OF COMPLEMENT ACTIVATION%GOBP%GO:0030449
69	-1	-0.5964	0.0013	MYOFIBRIL ASSEMBLY%GOBP%GO:0030239	0.085	SIX4|MYH6|WDR1|PDGFRA|CSRP1|CAPN3|PROX1|NEBL|TTN|TMOD1|OBSCN|MYOM3|ACTN2|MYOM1|TMOD4|TMOD3|LMOD1|MYOM2|TMOD2|NEB|CSRP3|TNNT1|TNNT2|TNNT3|KRT19|PDGFRB|ANKRD1|TCAP|TPM1|OBSL1|CFLAR|SYNPO2L|MYH11|ACTA1|MYPN|PGM5|NRAP|MYH3|CASQ1|MYOZ2|KLHL41|MYL2|BMP10|ACTC1|MYOZ1|LMOD3|MYLK3|LMOD2|MEF2A	myofibril assembly	49	ENR	MYOFIBRIL ASSEMBLY%GOBP%GO:0030239	-1.9319	0	MYOFIBRIL ASSEMBLY%GOBP%GO:0030239	FALSE	MYOFIBRIL ASSEMBLY%GOBP%GO:0030239
84	-1	-0.6908	0.0012	ROLE OF PHOSPHOLIPIDS IN PHAGOCYTOSIS%REACTOME%R-HSA-2029485.1	0.077	FCGR1A|IGKV3-11|PRKCD|PLD4|PLD1|PIK3R2|PLA2G6|PIK3R1|PLD3|PLD2|IGKV2-28|AHCYL1|FCGR3A|PLCG2|IGKV3D-20|PLCG1|IGKV5-2|PIK3CB|CD3G|FCGR2A|PPAPDC1A|ITPR3|IGHG1|IGHG4|IGHG2|IGKV1-12|SYK|PRKCE|ITPR1|ITPR2|IGKV2D-28|IGKV4-1|PIK3CA|PPAPDC1B|IGKV2D-30	Role of phospholipids in phagocytosis	35	ENR	ROLE OF PHOSPHOLIPIDS IN PHAGOCYTOSIS%REACTOME%R-HSA-2029485.1	-1.9357	0	ROLE OF PHOSPHOLIPIDS IN PHAGOCYTOSIS%REACTOME%R-HSA-2029485.1	FALSE	ROLE OF PHOSPHOLIPIDS IN PHAGOCYTOSIS%REACTOME%R-HSA-2029485.1
200	-1	-0.6162	0.0012	FC RECEPTOR MEDIATED STIMULATORY SIGNALING PATHWAY%GOBP%GO:0002431	0.075	RAC1|CRK|WAS|PRKCD|MYH2|PLA2G6|NCKAP1L|HSP90AA1|WASL|CDC42|PLD2|VAV3|WIPF2|WIPF3|LIMK1|NCKIPSD|SRC|PAK1|ABL1|FYN|FCER1G|YES1|NCK1|PIK3CB|MAPK1|ELMO1|CD3G|VAV1|PPAPDC1A|MAPK3|ACTR3|IGHG1|ACTR2|CD247|IGHG4|BRK1|IGHG2|IGKV1-12|PRKCE|WASF2|ARPC1B|IGKV2D-28|ARPC1A|NR4A3|IGKV4-1|ARPC4|ARPC5|PIK3CA|ARPC2|IGKV2D-30|ARPC3|FCGR1A|IGKV3-11|ELMO2|BAIAP2|PIK3R2|PIK3R1|WIPF1|IGKV2-28|FCGR3A|CYFIP2|NCKAP1|IGKV3…	Fc receptor mediated stimulatory signaling pathway	84	ENR	FC RECEPTOR MEDIATED STIMULATORY SIGNALING PATHWAY%GOBP%GO:0002431	-1.9373	0	FC RECEPTOR MEDIATED STIMULATORY SIGNALING PATHWAY%GOBP%GO:0002431	FALSE	FC RECEPTOR MEDIATED STIMULATORY SIGNALING PATHWAY%GOBP%GO:0002431
164	-1	-0.6234	0.0012	TCR SIGNALING%REACTOME DATABASE ID RELEASE 72%202403	0.075	LCP2|WAS|FYB|MALT1|PSMD6|PTPRC|PSMD7|PSMD2|PAK1|PSMD4|PSMD3|UBE2N|UBE2V1|PSMD1|ITK|CDC34|PTEN|PSMD9|NCK1|PIK3CB|HLA-DQA1|CD3G|CARD11|IKBKG|CD3E|CD3D|PAK3|PRKCQ|PSMB5|PSMC3|PSMC1|PSMD11|PSMC2|PSMD14|TRAT1|PSMA7|PIK3CA|PSMD8|PSMB6|PSMB7|PSMB4|PSMB10|PSMB2|PSMB3|PSMB1|PSMA5|FBXW11|PSMA6|PSMC6|PSMA4|PIK3R2|LAT|PSMA1|PIK3R1|PSMC4|PSMA2|UBB|INPP5D|PSMD12|PLCG2|PSMD13|PLCG1|PSMB8|GRAP2|TAB2|PDPK1|PSMB9|…	TCR signaling	119	ENR	TCR SIGNALING%REACTOME DATABASE ID RELEASE 72%202403	-1.9374	0	TCR SIGNALING%REACTOME DATABASE ID RELEASE 72%202403	FALSE	TCR SIGNALING%REACTOME DATABASE ID RELEASE 72%202403
129	-1	-0.5386	0.0012	REGULATION OF INFLAMMATORY RESPONSE%GOBP%GO:0050727	0.074	VPS35|OTULIN|ABCC1|GSTP1|MGST2|SERPINE1|AHSG|GRN|NR1H4|NR1H3|CFP|GGT1|PPARD|C8B|NOD2|XCL1|C8G|PTPRC|IL1R1|CR1|CPN1|MYD88|RPS19|HLA-E|CFI|C3AR1|SMPDL3B|CMA1|ACE2|CCL1|MAPK13|SYT11|PIK3AP1|CFH|IGHG4|IGHG2|IGKV1-12|PYCARD|KLKB1|IGKV2D-28|IGKV4-1|CD81|STAP1|CR2|IGKV2D-30|BST1|GHRL|IGKV3-11|PLA2G7|APOA1|CUEDC2|TNFSF11|IL12B|GPRC5B|IGKV2-28|BCL6|IGKV3D-20|IL33|CYLD|C4BPA|CX3CL1|CPB2|CREB3L3|LEP|IL23A|C…	regulation of inflammatory response	312	ENR	REGULATION OF INFLAMMATORY RESPONSE%GOBP%GO:0050727	-1.9394	0	REGULATION OF INFLAMMATORY RESPONSE%GOBP%GO:0050727	FALSE	REGULATION OF INFLAMMATORY RESPONSE%GOBP%GO:0050727
190	-1	-0.6428	0.001	REGULATION OF ACTIN DYNAMICS FOR PHAGOCYTIC CUP FORMATION%REACTOME%R-HSA-2029482.2	0.062	WASF3|RAC1|CRK|WAS|MYH2|NF2|NCKAP1L|HSP90AA1|WASL|CDC42|VAV3|WIPF2|WIPF3|LIMK1|NCKIPSD|PAK1|ABL1|BTK|WASF1|NCK1|MAPK1|MYO9B|ELMO1|CD3G|VAV1|MAPK3|ACTR3|IGHG1|ACTR2|IGHG4|BRK1|IGHG2|IGKV1-12|WASF2|ARPC1B|ARPC1A|IGKV2D-28|ARPC4|IGKV4-1|ARPC5|ARPC2|ARPC3|IGKV2D-30|FCGR1A|IGKV3-11|ELMO2|BAIAP2|WIPF1|IGKV2-28|FCGR3A|CYFIP2|IGKV3D-20|NCKAP1|ACTB|MYO5A|MYO10|CFL1|IGKV5-2|HSP90AB1|MYH9|FCGR2A|DOCK1|ACTG1…	Regulation of actin dynamics for phagocytic cup formation	70	ENR	REGULATION OF ACTIN DYNAMICS FOR PHAGOCYTIC CUP FORMATION%REACTOME%R-HSA-2029482.2	-1.9538	0	REGULATION OF ACTIN DYNAMICS FOR PHAGOCYTIC CUP FORMATION%REACTOME%R-HSA-2029482.2	FALSE	REGULATION OF ACTIN DYNAMICS FOR PHAGOCYTIC CUP FORMATION%REACTOME%R-HSA-2029482.2
152	-1	-0.6051	0.0008	REGULATION OF B CELL ACTIVATION%GOBP%GO:0050864	0.054	SH3KBP1|XBP1|NCKAP1L|INHBA|TNFRSF4|VAV3|NOD2|IL4|PTPRC|IL6|IL7|PARP3|BANK1|IGHA1|IGHE|MNDA|TFRC|IGHG1|IGHG4|IGHG2|CD38|CD81|SAMSN1|AHR|ZFP36L2|CD22|BST1|IGHV7-81|NFATC2|IGHV1OR21-1|IGHV1-18|IGLL1|IGHV3OR15-7|IGHV3OR16-8|IGHV1OR15-1|IGHV1OR15-9|IGHV2OR16-5|CD300A|MMP14|IGHV1-69-2|IGHV3-20|IGHV3-21|IGHV3-35|IGHV3-38|TNFRSF13C|SLA2|IGHV4-4|IGHV3-15|IGHV3-16|FCGR2B|TNFAIP3|IGHV1-45|IGHV4OR15-8|TNFSF1…	regulation of B cell activation	124	ENR	REGULATION OF B CELL ACTIVATION%GOBP%GO:0050864	-1.9638	0	REGULATION OF B CELL ACTIVATION%GOBP%GO:0050864	FALSE	REGULATION OF B CELL ACTIVATION%GOBP%GO:0050864
282	-1	-0.6432	0.0008	STRIATED MUSCLE CONTRACTION PATHWAY%WIKIPATHWAYS_20200310%WP383%HOMO SAPIENS	0.053	TPM4|MYL9|TCAP|TPM1|MYH6|TPM3|TPM2|ACTA1|MYL4|MYL1|MYL3|MYH3|TNNI1|MYH8|ACTA2|ACTN4|MYL2|TTN|TNNI2|TMOD1|MYBPC1|ACTN3|MYBPC2|ACTG1|ACTN2|MYOM1|TNNI3|ACTC1|NEB|VIM|MYBPC3|TNNC1|DES|TNNC2|TNNT1|TNNT2|TNNT3|DMD	Striated Muscle Contraction Pathway	38	ENR	STRIATED MUSCLE CONTRACTION PATHWAY%WIKIPATHWAYS_20200310%WP383%HOMO SAPIENS	-1.9662	0	STRIATED MUSCLE CONTRACTION PATHWAY%WIKIPATHWAYS_20200310%WP383%HOMO SAPIENS	FALSE	STRIATED MUSCLE CONTRACTION PATHWAY%WIKIPATHWAYS_20200310%WP383%HOMO SAPIENS
93	-1	-0.6115	0.0008	PHOSPHOLIPASE C-ACTIVATING G PROTEIN-COUPLED RECEPTOR SIGNALING PATHWAY%GOBP%GO:0007200	0.052	AGTR1|C5AR1|PTH1R|HRH1|AGT|NMUR1|HOMER1|DRD5|CX3CR1|GPR65|GRM5|P2RY1|F2R|OPRD1|TRHR|P2RY12|LTB4R|P2RY10|GPR17|C3AR1|P2RY6|CXCR2|CMKLR1|GPR18|OR5T1|ACTN2|PLCE1|F2RL2|GRPR|LPAR1|VIP|GALR2|PTGER3|F2RL3|ADRA1B|P2RY4|GPR4|CALCA|ADRA1D|LPAR4|GPR33|ANO1|DRD3|GNA14|GPR20|GPR157|GPR32|C5AR2|OPRL1|NMBR|P2RY8|CCKAR|MC3R|HTR2B|OPRM1|HTR2C|OPRK1|HTR2A|LPAR6|P2RY11|CHRM1|GNA15|NMUR2|GNA11|FPR1|GRM1|DRD1|FPR3|F…	phospholipase C-activating G protein-coupled receptor signaling pathway	86	ENR	PHOSPHOLIPASE C-ACTIVATING G PROTEIN-COUPLED RECEPTOR SIGNALING PATHWAY%GOBP%GO:0007200	-1.967	0	PHOSPHOLIPASE C-ACTIVATING G PROTEIN-COUPLED RECEPTOR SIGNALING PATHWAY%GOBP%GO:0007200	FALSE	PHOSPHOLIPASE C-ACTIVATING G PROTEIN-COUPLED RECEPTOR SIGNALING PATHWAY%GOBP%GO:0007200
313	-1	-0.5699	0.0009	HUMORAL IMMUNE RESPONSE%GOBP%GO:0006959	0.052	RNASE3|MBL2|RNASE2|AZU1|HIST1H2BK|CFP|SEMG2|C8B|CD83|ITLN1|RPS19|PAX5|DEFA4|RPL39|HLA-E|CCL2|BPI|GPI|ST6GAL1|RPL30|CFH|IGHG4|IGHG2|IGKV1-12|ROMO1|IGKV2D-28|IGKV4-1|CD81|IGKV2D-30|BST1|IGKV3-11|IGKV2-28|RGCC|IGKV3D-20|SLPI|POU2F2|LEAP2|EBI3|TRAF3IP2|IGKV5-2|TFE3|CFD|C1S|C1R|C8A|C2|C4B|C4A|C3|C6|C7|YTHDF2|PPBP|LTF|DEFB118|KRT1|IFNA5|IFNA4|IFNA7|IFNA6|IFNA1|DEFB4A|DEFB4B|DEFB103A|CLU|SLC11A1|IFNA2|D…	humoral immune response	249	ENR	HUMORAL IMMUNE RESPONSE%GOBP%GO:0006959	-1.9679	0	HUMORAL IMMUNE RESPONSE%GOBP%GO:0006959	FALSE	HUMORAL IMMUNE RESPONSE%GOBP%GO:0006959
283	-1	-0.5746	0.0007	CELL CHEMOTAXIS%GOBP%GO:0060326	0.043	PRKCD|ABCC1|AGTR1|CXCR4|AZU1|NCKAP1L|PDGFRA|NR4A1|XCL2|CXCL16|XCL1|GAB1|CXCL12|IL6R|ACKR3|KIT|BCAR1|IL6|CXCR1|ITGB2|ARRB2|RPS19|ADGRE2|CCR5|PIK3CD|CCL2|CCL1|PIK3CG|CXCL6|CXCL9|CXCL8|PRKCQ|SAA4|DEFA1|DEFA1B|SAA2|CKLF|CXCL1|CXCL3|CXCL2|HGF|CXCL5|PDGFRB|CALCA|HMGB4|PF4V1|LGALS3|AMICA1|ELMO2|SCG2|TNFSF11|GAS6|PIP5K1A|TNFRSF11A|PIP5K1C|CX3CL1|DOCK4|FAM19A4|CCR4|CCR3|EDN2|CCR2|ANXA1|HBEGF|CCL13|HMGB1|C…	cell chemotaxis	172	ENR	CELL CHEMOTAXIS%GOBP%GO:0060326	-1.9818	0	CELL CHEMOTAXIS%GOBP%GO:0060326	FALSE	CELL CHEMOTAXIS%GOBP%GO:0060326
185	-1	-0.6539	0.0007	STRIATED MUSCLE CONTRACTION%REACTOME%R-HSA-390522.1	0.04	TPM4|TPM1|TCAP|MYH6|TPM3|TPM2|MYL4|MYL1|MYL3|MYH3|TNNI1|MYH8|MYL2|TTN|TNNI2|TMOD1|MYBPC1|ACTN3|ACTN2|MYBPC2|TNNI3|TMOD4|TMOD3|TMOD2|NEB|VIM|MYBPC3|TNNC1|DES|TNNC2|TNNT1|TNNT2|TNNT3|DMD	Striated Muscle Contraction	34	ENR	STRIATED MUSCLE CONTRACTION%REACTOME%R-HSA-390522.1	-1.9868	0	STRIATED MUSCLE CONTRACTION%REACTOME%R-HSA-390522.1	FALSE	STRIATED MUSCLE CONTRACTION%REACTOME%R-HSA-390522.1
119	-1	-0.6184	0.0005	PROTEIN ACTIVATION CASCADE%GOBP%GO:0072376	0.029	MBL2|APCS|CFP|F3|C8B|GP9|IGHA1|IGHE|IGHG1|CFH|IGHG4|F8|IGHG2|IGKV1-12|KLKB1|IGKV2D-28|F11|IGKV4-1|IGKV2D-30|IGHV7-81|IGHV1OR21-1|IGKV3-11|IGHV1-18|IGLL1|IGHV3OR15-7|IGHV3OR16-8|IGHV1OR15-1|IGHV1OR15-9|IGKV2-28|RGCC|COLEC11|IGHV2OR16-5|F7|COLEC10|IGKV3D-20|IGHV1-69-2|IGHV3-20|F9|IGHV3-21|IGHV3-35|IGHV3-38|IGHV4-4|IGHV3-15|IGHV3-16|A2M|IGKV5-2|CFD|C1S|C1R|IGHV1-45|C8A|C2|IGHV4OR15-8|C4B|C4A|C3|IGHV…	protein activation cascade	111	ENR	PROTEIN ACTIVATION CASCADE%GOBP%GO:0072376	-1.9981	0	PROTEIN ACTIVATION CASCADE%GOBP%GO:0072376	FALSE	PROTEIN ACTIVATION CASCADE%GOBP%GO:0072376
163	-1	-0.6365	0.0005	B CELL MEDIATED IMMUNITY%GOBP%GO:0019724	0.026	CD70|IGHV4-28|HSPD1|APCS|BATF|CCR6|ZP3|HLA-G|HLA-DRB1|FCER1G|C1QB|C1QA|IGHA1|IGHE|IGHG1|IGHG4|LIG4|IGHG2|IGKV1-12|IGKV2D-28|IGKV4-1|CD81|MSH2|IGKV2D-30|GAPT|IGHV7-81|CD19|IGHV1OR21-1|IGKV3-11|IGLL1|IGHV1-18|IGHV3OR15-7|IGHV3OR16-8|TLR8|IGHV1OR15-1|IGKV2-28|IGHV1OR15-9|IGHV2OR16-5|IGKV3D-20|C1QC|IGHV1-69-2|RNF8|IGHV3-20|IGHV3-21|IGHV3-35|IGHV3-38|SLA2|IGHV4-4|IGHV3-15|EXOSC6|IGHV3-16|FCGR2B|EXOSC3…	B cell mediated immunity	84	ENR	B CELL MEDIATED IMMUNITY%GOBP%GO:0019724	-2.0025	0	B CELL MEDIATED IMMUNITY%GOBP%GO:0019724	FALSE	B CELL MEDIATED IMMUNITY%GOBP%GO:0019724
156	-1	-0.5541	0.0004	IMMUNE RESPONSE-REGULATING CELL SURFACE RECEPTOR SIGNALING PATHWAY%GOBP%GO:0002768	0.025	LCP2|CRK|WAS|NCKAP1L|FYB|MUC5AC|CDC42|WIPF2|WIPF3|NCKIPSD|MALT1|LIMK1|PRKACA|PTPRC|BCAR1|PSMD4|UBE2N|ITK|PIK3CD|C3AR1|NCK1|PIK3CB|CMKLR1|CARD11|CD3G|VAV1|CD3E|CD3D|MNDA|CD247|PRKCQ|PAK3|IGHG4|IGHG2|IGKV1-12|PRKCE|BLK|CD38|TRAT1|ARPC1B|IGKV2D-28|ARPC1A|IGKV4-1|ARPC4|PRKCB|ARPC5|PIK3CA|ARPC2|IGKV2D-30|ARPC3|PPP3R1|NFATC2|IGKV3-11|FER|RBCK1|LILRB2|CD79B|PIK3R2|CD79A|LAT|PIK3R1|WIPF1|IGKV2-28|GPR32|M…	immune response-regulating cell surface receptor signaling pathway	370	ENR	IMMUNE RESPONSE-REGULATING CELL SURFACE RECEPTOR SIGNALING PATHWAY%GOBP%GO:0002768	-2.0039	0	IMMUNE RESPONSE-REGULATING CELL SURFACE RECEPTOR SIGNALING PATHWAY%GOBP%GO:0002768	FALSE	IMMUNE RESPONSE-REGULATING CELL SURFACE RECEPTOR SIGNALING PATHWAY%GOBP%GO:0002768
225	-1	-0.6535	0.0004	COMPLEMENT ACTIVATION%GOBP%GO:0006956	0.023	IGHV4-28|MBL2|CLU|APCS|CFP|C8B|C1QB|C1QA|IGHA1|IGHE|IGHG1|CFH|IGHG4|IGHG2|IGKV1-12|IGKV2D-28|IGKV4-1|IGKV2D-30|IGHV7-81|IGHV1OR21-1|IGKV3-11|IGLL1|IGHV1-18|IGHV3OR15-7|IGHV3OR16-8|IGHV1OR15-1|IGKV2-28|IGHV1OR15-9|RGCC|COLEC11|IGHV2OR16-5|COLEC10|IGKV3D-20|C1QC|IGHV1-69-2|C4B_2|CFHR1|IGHV3-20|IGHV3-21|FCN1|CFHR5|FCN2|FCN3|IGHV3-35|IGHV3-38|IGHV4-4|IGHV3-15|IGHV3-16|IGKV5-2|CFD|C1S|C1R|C8A|IGHV1-45…	complement activation	85	ENR	COMPLEMENT ACTIVATION%GOBP%GO:0006956	-2.0089	0	COMPLEMENT ACTIVATION%GOBP%GO:0006956	FALSE	COMPLEMENT ACTIVATION%GOBP%GO:0006956
272	-1	-0.5896	0.0004	ANTIGEN RECEPTOR-MEDIATED SIGNALING PATHWAY%GOBP%GO:0050851	0.022	LCP2|WAS|NCKAP1L|FYB|MALT1|PTPRC|BCAR1|PSMD4|UBE2N|ITK|PIK3CD|NCK1|PIK3CB|CARD11|CD3G|CD3E|CD3D|MNDA|CD247|PRKCQ|PAK3|IGHG4|IGHG2|BLK|CD38|TRAT1|PRKCB|PIK3CA|NFATC2|RBCK1|CD79B|PIK3R2|CD79A|LAT|PIK3R1|INPP5D|PLCG2|PLCG1|PSMB8|SLA2|LAT2|THY1|GRAP2|PSMB9|LAX1|SKP1|MEF2C|TRAV19|PTPN22|SKAP1|CUL1|HLA-DRA|HLA-DRB1|BCL2|ZC3H12A|PTPRJ|CD28|CD4|HHLA2|VTCN1|CSK|EIF2B1|EIF2B5|PSME2|EIF2B4|EIF2B3|GATA3|STOM…	antigen receptor-mediated signaling pathway	223	ENR	ANTIGEN RECEPTOR-MEDIATED SIGNALING PATHWAY%GOBP%GO:0050851	-2.0148	0	ANTIGEN RECEPTOR-MEDIATED SIGNALING PATHWAY%GOBP%GO:0050851	FALSE	ANTIGEN RECEPTOR-MEDIATED SIGNALING PATHWAY%GOBP%GO:0050851
65	-0.9989	-0.7096	0.0004	PLASMA MEMBRANE INVAGINATION%GOBP%GO:0099024	0.022	IGHV4-28|RAC1|ARHGAP12|GULP1|SNX9|VAMP7|RHOA|CDC42|SPIRE2|AIF1|SNX18|ITGB2|RHOG|RAC2|ELMO1|ARHGAP25|GSN|IGHA1|IGHE|IGHG1|IGHG4|MEGF10|IGHG2|ALKBH4|THBS1|ADGRB1|IGHV7-81|FCGR1A|IGHV1OR21-1|IGLL1|IGHV1-18|IGHV3OR15-7|IGHV3OR16-8|IGHV1OR15-1|IGHV1OR15-9|IGHV2OR16-5|IGHV1-69-2|IGHV3-20|IGHV3-21|IGHV3-35|IGHV3-38|IGHV4-4|IGHV3-15|IGHV3-16|XKR8|FCGR2B|XKR7|XKR9|XKR4|XKR6|IGHV1-45|IGHV4OR15-8|CD36|AURKB…	plasma membrane invagination	82	ENR	PLASMA MEMBRANE INVAGINATION%GOBP%GO:0099024	-2.0149	0.0011	PLASMA MEMBRANE INVAGINATION%GOBP%GO:0099024	FALSE	PLASMA MEMBRANE INVAGINATION%GOBP%GO:0099024
288	-1	-0.6537	0.0004	POSITIVE REGULATION OF B CELL ACTIVATION%GOBP%GO:0050871	0.022	IGHV4-28|TNIP2|SH3KBP1|MIF|XBP1|NCKAP1L|PAXIP1|MEF2C|CLCF1|TNFRSF4|VAV3|TNFSF4|NOD2|IL4|PTPRC|IL6|BTK|IL21|IL7|BCL2|SUV420H1|PPP2R3C|IGHA1|IGHE|IGHG1|TFRC|IGHG4|IGHG2|CD38|CD81|FCRL3|SASH3|BST1|IGHV7-81|NFATC2|IGHV1OR21-1|CHRNB2|TIRAP|IGLL1|IGHV1-18|IGHV3OR15-7|IGHV3OR16-8|IGHV1OR15-1|IGHV1OR15-9|FAM35A|CD320|IGHV2OR16-5|SUV420H2|IGHV1-69-2|MMP14|IGHV3-20|IGHV3-21|TP53BP1|IGHV3-35|TNFRSF13C|IGHV3…	positive regulation of B cell activation	94	ENR	POSITIVE REGULATION OF B CELL ACTIVATION%GOBP%GO:0050871	-2.016	0	POSITIVE REGULATION OF B CELL ACTIVATION%GOBP%GO:0050871	FALSE	POSITIVE REGULATION OF B CELL ACTIVATION%GOBP%GO:0050871
157	-1	-0.6818	0.0004	GENERATION OF SECOND MESSENGER MOLECULES%REACTOME DATABASE ID RELEASE 72%202433	0.019	LCP2|WAS|ENAH|PAK2|LAT|FYB|PLCG2|CD101|TRAV19|PLCG1|PAK1|ZAP70|ITK|GRAP2|HLA-DRA|HLA-DRB1|HLA-DQA2|HLA-DRB5|NCK1|HLA-DQA1|HLA-DRB4|HLA-DPB1|CD3G|CD3E|HLA-DRB3|CD3D|PAK3|HLA-DPA1|EVL|CD4|HLA-DQB2|HLA-DQB1|VASP|LCK	Generation of second messenger molecules	34	ENR	GENERATION OF SECOND MESSENGER MOLECULES%REACTOME DATABASE ID RELEASE 72%202433	-2.0229	0	GENERATION OF SECOND MESSENGER MOLECULES%REACTOME DATABASE ID RELEASE 72%202433	FALSE	GENERATION OF SECOND MESSENGER MOLECULES%REACTOME DATABASE ID RELEASE 72%202433
68	-1	-0.5979	0.0003	ADAPTIVE IMMUNE RESPONSE BASED ON SOMATIC RECOMBINATION OF IMMUNE RECEPTORS BUILT FROM IMMUNOGLOBULIN SUPERFAMILY DOMAINS%GOBP%GO:0002460	0.015	HSPD1|EMP2|APCS|BATF|IL4|IL6|HLA-G|CD8A|IL18BP|STAT3|IGHA1|IGHE|CADM1|IGHG1|IGHG4|CRTAM|BACH2|RFTN1|IGHG2|IGKV1-12|IGKV2D-28|IGKV4-1|CD81|MSH2|IGKV2D-30|HLA-A|ADAM17|GAPT|IGHV7-81|IGHV1OR21-1|IGKV3-11|IGHV1-18|IGLL1|IGHV3OR15-7|IL12B|IGHV3OR16-8|IGHV1OR15-1|TLR8|IGHV1OR15-9|IGKV2-28|IGHV2OR16-5|IGKV3D-20|IGHV1-69-2|IGHV3-20|IGHV3-21|IGHV3-35|IGHV3-38|IRF4|SLA2|IGHV4-4|IGHV3-15|EBI3|IGHV3-16|CD46|…	adaptive immune response based on somatic recombination of immune receptors built from immunoglobulin superfamily domains	123	ENR	ADAPTIVE IMMUNE RESPONSE BASED ON SOMATIC RECOMBINATION OF IMMUNE RECEPTORS BUILT FROM IMMUNOGLOBULIN SUPERFAMILY DOMAINS%GOBP%GO:0002460	-2.0287	0	ADAPTIVE IMMUNE RESPONSE BASED ON SOMATIC RECOMBINATION OF IMMUNE RECEPTORS BUILT FROM IMMUNOGLOBULIN SUPERFAMILY DOMAINS%GOBP%GO:0002460	FALSE	ADAPTIVE IMMUNE RESPONSE BASED ON SOMATIC RECOMBINATION OF IMMUNE RECEPTORS BUILT FROM IMMUNOGLOBULIN SUPERFAMILY DOMAINS%GOBP%GO:0002460
81	-1	-0.7137	0.0003	MICROGLIA PATHOGEN PHAGOCYTOSIS PATHWAY%WIKIPATHWAYS_20200310%WP3937%HOMO SAPIENS	0.015	RAC1|RAC3|FCGR1A|PIK3R3|PIK3R2|LAT|PIK3R1|NCKAP1L|PIK3R6|PLCG2|VAV3|C1QC|TREM1|HCK|PTPN6|ITGB2|FCER1G|PIK3CD|NCF4|PIK3CB|PIK3C2A|RAC2|PIK3CG|C1QB|VAV1|C1QA|NCF1|NCF2|CYBB|SIGLEC7|TREM2|CYBA|LYN|TYROBP|SYK|ARPC1B|PIK3CA|VAV2|ITGAM|PIK3C3	Microglia Pathogen Phagocytosis Pathway	40	ENR	MICROGLIA PATHOGEN PHAGOCYTOSIS PATHWAY%WIKIPATHWAYS_20200310%WP3937%HOMO SAPIENS	-2.029	0	MICROGLIA PATHOGEN PHAGOCYTOSIS PATHWAY%WIKIPATHWAYS_20200310%WP3937%HOMO SAPIENS	FALSE	MICROGLIA PATHOGEN PHAGOCYTOSIS PATHWAY%WIKIPATHWAYS_20200310%WP3937%HOMO SAPIENS
291	-1	-0.7096	0.0003	MEMBRANE INVAGINATION%GOBP%GO:0010324	0.014	IGHV4-28|RAC1|ARHGAP12|GULP1|SNX9|VAMP7|RHOA|CDC42|CHMP2A|CHMP4A|SPIRE2|AIF1|FCHO2|SNX18|ITGB2|FNBP1L|RHOG|RAC2|ELMO1|ARHGAP25|GSN|IGHA1|IGHE|IGHG1|IGHG4|MEGF10|IGHG2|SMURF1|ALKBH4|THBS1|ADGRB1|IGHV7-81|HGS|FCGR1A|IGHV1OR21-1|IGLL1|IGHV1-18|IGHV3OR15-7|IGHV3OR16-8|IGHV1OR15-1|IGHV1OR15-9|IGHV2OR16-5|IGHV1-69-2|IGHV3-20|IGHV3-21|IGHV3-35|IGHV3-38|IGHV4-4|IGHV3-15|IGHV3-16|XKR8|FCGR2B|XKR7|XKR9|XKR…	membrane invagination	89	ENR	MEMBRANE INVAGINATION%GOBP%GO:0010324	-2.0411	0	MEMBRANE INVAGINATION%GOBP%GO:0010324	FALSE	MEMBRANE INVAGINATION%GOBP%GO:0010324
141	-1	-0.6521	0.0002	IMMUNOGLOBULIN MEDIATED IMMUNE RESPONSE%GOBP%GO:0016064	0.011	IGHV4-28|HSPD1|APCS|BATF|CCR6|ZP3|HLA-DRB1|FCER1G|C1QB|C1QA|IGHA1|IGHE|IGHG1|IGHG4|LIG4|IGHG2|IGKV1-12|IGKV2D-28|IGKV4-1|CD81|MSH2|IGKV2D-30|GAPT|IGHV7-81|CD19|IGHV1OR21-1|IGKV3-11|IGLL1|IGHV1-18|IGHV3OR15-7|IGHV3OR16-8|TLR8|IGHV1OR15-1|IGKV2-28|IGHV1OR15-9|IGHV2OR16-5|IGKV3D-20|C1QC|IGHV1-69-2|RNF8|IGHV3-20|IGHV3-21|IGHV3-35|IGHV3-38|IGHV4-4|IGHV3-15|EXOSC6|IGHV3-16|FCGR2B|EXOSC3|IGKV5-2|C1S|C1R…	immunoglobulin mediated immune response	81	ENR	IMMUNOGLOBULIN MEDIATED IMMUNE RESPONSE%GOBP%GO:0016064	-2.0508	0	IMMUNOGLOBULIN MEDIATED IMMUNE RESPONSE%GOBP%GO:0016064	FALSE	IMMUNOGLOBULIN MEDIATED IMMUNE RESPONSE%GOBP%GO:0016064
98	-1	-0.7245	0.0002	PHAGOCYTOSIS, ENGULFMENT%GOBP%GO:0006911	0.009	IGHV4-28|RAC1|ARHGAP12|GULP1|VAMP7|CDC42|AIF1|ITGB2|RHOG|RAC2|ELMO1|ARHGAP25|GSN|IGHA1|IGHE|IGHG1|IGHG4|MEGF10|IGHG2|THBS1|ADGRB1|IGHV7-81|FCGR1A|IGHV1OR21-1|IGLL1|IGHV1-18|IGHV3OR15-7|IGHV3OR16-8|IGHV1OR15-1|IGHV1OR15-9|IGHV2OR16-5|IGHV1-69-2|IGHV3-20|IGHV3-21|IGHV3-35|IGHV3-38|IGHV4-4|IGHV3-15|IGHV3-16|XKR8|FCGR2B|XKR7|XKR9|XKR4|XKR6|IGHV1-45|IGHV4OR15-8|CD36|IGHV1-58|IGHV2-26|IGHV6-1|MYH9|IGHV…	phagocytosis, engulfment	74	ENR	PHAGOCYTOSIS, ENGULFMENT%GOBP%GO:0006911	-2.0543	0	PHAGOCYTOSIS, ENGULFMENT%GOBP%GO:0006911	FALSE	PHAGOCYTOSIS, ENGULFMENT%GOBP%GO:0006911
193	-1	-0.739	0.0002	PHOSPHORYLATION OF CD3 AND TCR ZETA CHAINS%REACTOME DATABASE ID RELEASE 72%202427	0.007	HLA-DRA|CSK|HLA-DRB1|HLA-DQA2|PTPRJ|HLA-DRB5|HLA-DQA1|HLA-DRB4|HLA-DPB1|CD3G|CD3E|HLA-DRB3|CD3D|PAG1|HLA-DPA1|TRAV19|PTPN22|CD4|PTPRC|HLA-DQB2|HLA-DQB1|LCK	Phosphorylation of CD3 and TCR zeta chains	22	ENR	PHOSPHORYLATION OF CD3 AND TCR ZETA CHAINS%REACTOME DATABASE ID RELEASE 72%202427	-2.0678	0	PHOSPHORYLATION OF CD3 AND TCR ZETA CHAINS%REACTOME DATABASE ID RELEASE 72%202427	FALSE	PHOSPHORYLATION OF CD3 AND TCR ZETA CHAINS%REACTOME DATABASE ID RELEASE 72%202427
171	-1	-0.5818	0.0001	IMMUNE RESPONSE-ACTIVATING CELL SURFACE RECEPTOR SIGNALING PATHWAY%GOBP%GO:0002429	0.006	LCP2|CRK|WAS|NCKAP1L|FYB|MUC5AC|CDC42|WIPF2|WIPF3|NCKIPSD|MALT1|LIMK1|PRKACA|PTPRC|BCAR1|PSMD4|UBE2N|ITK|PIK3CD|C3AR1|NCK1|PIK3CB|CMKLR1|CARD11|CD3G|VAV1|CD3E|CD3D|MNDA|CD247|PRKCQ|PAK3|IGHG4|IGHG2|IGKV1-12|PRKCE|BLK|CD38|TRAT1|ARPC1B|IGKV2D-28|ARPC1A|IGKV4-1|ARPC4|PRKCB|ARPC5|PIK3CA|ARPC2|IGKV2D-30|ARPC3|NFATC2|IGKV3-11|RBCK1|CD79B|PIK3R2|CD79A|LAT|PIK3R1|WIPF1|IGKV2-28|GPR32|MUCL1|INPP5D|PLCG2|…	immune response-activating cell surface receptor signaling pathway	342	ENR	IMMUNE RESPONSE-ACTIVATING CELL SURFACE RECEPTOR SIGNALING PATHWAY%GOBP%GO:0002429	-2.0703	0	IMMUNE RESPONSE-ACTIVATING CELL SURFACE RECEPTOR SIGNALING PATHWAY%GOBP%GO:0002429	FALSE	IMMUNE RESPONSE-ACTIVATING CELL SURFACE RECEPTOR SIGNALING PATHWAY%GOBP%GO:0002429
263	-1	-0.6081	0.0001	ADAPTIVE IMMUNE RESPONSE%GOBP%GO:0002250	0.006	HSPD1|EMP2|APCS|BATF|IL4|IL6|ITK|HLA-G|CD8A|HLA-E|PIK3CD|PIK3CG|IL18BP|STAT3|IGHA1|IGHE|CADM1|IGHG1|IGHG4|CRTAM|BACH2|RFTN1|IGHG2|IGKV1-12|IGKV2D-28|TXK|IGKV4-1|CD81|MSH2|IGKV2D-30|HLA-A|ADAM17|GAPT|IGHV7-81|IGHV1OR21-1|IGKV3-11|JCHAIN|IGHV1-18|IGLL1|IFNG|IGHV3OR15-7|IFNE|IL12B|IFNK|IGHV3OR16-8|IGHV1OR15-1|TLR8|IGHV1OR15-9|IGKV2-28|RAG1|IGHV2OR16-5|IGKV3D-20|IGHV1-69-2|TNFRSF11A|IGHV3-20|IGHV3-21…	adaptive immune response	159	ENR	ADAPTIVE IMMUNE RESPONSE%GOBP%GO:0002250	-2.0735	0	ADAPTIVE IMMUNE RESPONSE%GOBP%GO:0002250	FALSE	ADAPTIVE IMMUNE RESPONSE%GOBP%GO:0002250
92	-1	-0.7381	0.0002	CREATION OF C4 AND C2 ACTIVATORS%REACTOME%R-HSA-166786.2	0.006	IGKV5-2|MBL2|C1S|C1R|IGKV3-11|C1QB|IGKV2-28|C1QA|COLEC11|COLEC10|IGHG1|IGKV3D-20|IGHG4|C1QC|IGHG2|IGKV1-12|FCN1|CRP|FCN2|FCN3|MASP1|IGKV2D-28|IGKV4-1|IGKV2D-30	Creation of C4 and C2 activators	24	ENR	CREATION OF C4 AND C2 ACTIVATORS%REACTOME%R-HSA-166786.2	-2.0743	0	CREATION OF C4 AND C2 ACTIVATORS%REACTOME%R-HSA-166786.2	FALSE	CREATION OF C4 AND C2 ACTIVATORS%REACTOME%R-HSA-166786.2
231	-1	-0.6946	0.0001	ACTIN-MYOSIN FILAMENT SLIDING%GOBP%GO:0033275	0.002	TPM4|TCAP|TPM1|MYH6|MYH2|TPM3|TPM2|ACTA1|MYL4|MYL1|MYL3|MYH3|TNNI1|MYH8|MYH4|MYH7|MYL2|TNNI2|TTN|TMOD1|MYBPC1|ACTN3|MYBPC2|ACTN2|ACTC1|TNNI3|MYL6B|NEB|VIM|MYBPC3|MYL6|TNNC1|DES|TNNC2|TNNT1|TNNT2|TNNT3|DMD	actin-myosin filament sliding	38	ENR	ACTIN-MYOSIN FILAMENT SLIDING%GOBP%GO:0033275	-2.1171	0	ACTIN-MYOSIN FILAMENT SLIDING%GOBP%GO:0033275	FALSE	ACTIN-MYOSIN FILAMENT SLIDING%GOBP%GO:0033275
63	-1	-0.6806	0.0001	BINDING AND UPTAKE OF LIGANDS BY SCAVENGER RECEPTORS%REACTOME%R-HSA-2173782.1	0.002	HPX|HPR|SSC5D|APOB|HSP90AA1|HYOU1|SCARF1|SCARA5|HP|SCGB3A2|APOL1|ALB|APOE|IGHA1|IGKV1-12|HBB|HBA2|HBA1|IGKV2D-28|IGKV4-1|IGKV2D-30|STAB2|IGKV3-11|HSPH1|APOA1|CD163|JCHAIN|IGKV2-28|COLEC12|COLEC11|IGKV3D-20|FTL|LRP1|AMBP|HSP90B1|IGKV5-2|COL1A1|FTH1|COL3A1|CD36|COL1A2|SPARC|MSR1|SAA1|MARCO|STAB1|CALR|COL4A2|COL4A1|MASP1	Binding and Uptake of Ligands by Scavenger Receptors	50	ENR	BINDING AND UPTAKE OF LIGANDS BY SCAVENGER RECEPTORS%REACTOME%R-HSA-2173782.1	-2.1302	0	BINDING AND UPTAKE OF LIGANDS BY SCAVENGER RECEPTORS%REACTOME%R-HSA-2173782.1	FALSE	BINDING AND UPTAKE OF LIGANDS BY SCAVENGER RECEPTORS%REACTOME%R-HSA-2173782.1
62	-1	-0.6946	0.0001	MUSCLE FILAMENT SLIDING%GOBP%GO:0030049	0.002	TPM4|TCAP|TPM1|MYH6|MYH2|TPM3|TPM2|ACTA1|MYL4|MYL1|MYL3|MYH3|TNNI1|MYH8|MYH4|MYH7|MYL2|TNNI2|TTN|TMOD1|MYBPC1|ACTN3|MYBPC2|ACTN2|ACTC1|TNNI3|MYL6B|NEB|VIM|MYBPC3|MYL6|TNNC1|DES|TNNC2|TNNT1|TNNT2|TNNT3|DMD	muscle filament sliding	38	ENR	MUSCLE FILAMENT SLIDING%GOBP%GO:0030049	-2.1374	0	MUSCLE FILAMENT SLIDING%GOBP%GO:0030049	FALSE	MUSCLE FILAMENT SLIDING%GOBP%GO:0030049
211	-1	-0.7191	0	B CELL RECEPTOR SIGNALING PATHWAY%GOBP%GO:0050853	0	IGHV4-28|PLEKHA1|NCKAP1L|MEF2C|VAV3|PTPRC|BCAR1|ITK|BTK|BCL2|PIK3CD|MS4A1|IGHA1|MNDA|IGHE|IGHG1|IGHG4|IGHG2|RFTN1|BLK|CD38|PRKCB|IGHV7-81|CD19|NFATC2|IGHV1OR21-1|IGLL1|CD79B|IGHV1-18|CD79A|IGHV3OR15-7|IGHV3OR16-8|IGHV1OR15-1|IGHV1OR15-9|IGHV2OR16-5|PLCG2|IGHV1-69-2|BAX|IGHV3-20|IGHV3-21|IGHV3-35|TEC|IGHV3-38|IGHV4-4|LAT2|LIME1|IGHV3-15|IGHV3-16|CTLA4|IGHV1-45|IGHV4OR15-8|IGHV1-58|IGHV2-26|IGHV6-1…	B cell receptor signaling pathway	72	ENR	B CELL RECEPTOR SIGNALING PATHWAY%GOBP%GO:0050853	-2.2166	0	B CELL RECEPTOR SIGNALING PATHWAY%GOBP%GO:0050853	FALSE	B CELL RECEPTOR SIGNALING PATHWAY%GOBP%GO:0050853
229	-1	-0.8	0	HUMORAL IMMUNE RESPONSE MEDIATED BY CIRCULATING IMMUNOGLOBULIN%GOBP%GO:0002455	0	IGHV4-28|APCS|ZP3|HLA-DRB1|C1QB|C1QA|IGHA1|IGHE|IGHG1|IGHG4|IGHG2|IGKV1-12|IGKV2D-28|IGKV4-1|CD81|IGKV2D-30|IGHV7-81|IGHV1OR21-1|IGKV3-11|IGLL1|IGHV1-18|IGHV3OR15-7|IGHV3OR16-8|IGHV1OR15-1|IGKV2-28|IGHV1OR15-9|IGHV2OR16-5|IGKV3D-20|C1QC|IGHV1-69-2|IGHV3-20|IGHV3-21|IGHV3-35|IGHV3-38|IGHV4-4|IGHV3-15|IGHV3-16|IGKV5-2|C1S|C1R|IGHV1-45|IGHV4OR15-8|IGHV1-58|IGHV2-26|IGHV6-1|IGHV1-24|IGLL5|IGHV5-51|IG…	humoral immune response mediated by circulating immunoglobulin	63	ENR	HUMORAL IMMUNE RESPONSE MEDIATED BY CIRCULATING IMMUNOGLOBULIN%GOBP%GO:0002455	-2.2929	0	HUMORAL IMMUNE RESPONSE MEDIATED BY CIRCULATING IMMUNOGLOBULIN%GOBP%GO:0002455	FALSE	HUMORAL IMMUNE RESPONSE MEDIATED BY CIRCULATING IMMUNOGLOBULIN%GOBP%GO:0002455
