# Supplementary material for: Epidermal Growth Factor Is Essential for the Maintenance of Novel Prostate Epithelial Cells Isolated From Patient-Derived Organoids
Source: Front Cell Dev Biol. 2020 Oct 29;8:571677. doi: 10.3389/fcell.2020.571677 (PMC7658326; doi:10.3389/fcell.2020.571677)
Supplement: Supplementary Table 13 — Signaling pathways that are activated in unaffected AUB-PrC cells vs. tissues identified using gene set enrichment analysis (GSEA). [file Table_13.XLSX]

## Sheet: gsea_report_for_na_pos_cells
Table S13. Signaling pathways that are activated in unaffected AUB-PrC cells vs. tissues identified using gene set enrichment analysis (GSEA).
NAME	GS<br> follow link to MSigDB	GS DETAILS	SIZE	ES	NES	NOM p-val	FDR q-val	FWER p-val	RANK AT MAX	LEADING EDGE
EPIDERMIS DEVELOPMENT%GOBP%GO:0008544	EPIDERMIS DEVELOPMENT%GOBP%GO:0008544	Details ...	51	0.726889	6.36781	0	0	0	381	tags=84%, list=11%, signal=94%
HALLMARK_E2F_TARGETS%MSIGDB_C2%HALLMARK_E2F_TARGETS	HALLMARK_E2F_TARGETS%MSIGDB_C2%HALLMARK_E2F_TARGETS	Details ...	45	0.80187	6.11142	0	0	0	701	tags=100%, list=21%, signal=125%
HALLMARK_G2M_CHECKPOINT%MSIGDB_C2%HALLMARK_G2M_CHECKPOINT	HALLMARK_G2M_CHECKPOINT%MSIGDB_C2%HALLMARK_G2M_CHECKPOINT	Details ...	54	0.780825	5.86528	0	0	0	706	tags=98%, list=21%, signal=122%
KERATINIZATION%REACTOME%R-HSA-6805567.2	KERATINIZATION%REACTOME%R-HSA-6805567.2	Details ...	27	0.878623	5.67417	0	0	0	334	tags=96%, list=10%, signal=106%
EPIDERMAL CELL DIFFERENTIATION%GOBP%GO:0009913	EPIDERMAL CELL DIFFERENTIATION%GOBP%GO:0009913	Details ...	36	0.821918	5.58103	0	0	0	381	tags=89%, list=11%, signal=99%
KERATINIZATION%GOBP%GO:0031424	KERATINIZATION%GOBP%GO:0031424	Details ...	27	0.869016	5.49455	0	0	0	362	tags=96%, list=11%, signal=107%
KERATINOCYTE DIFFERENTIATION%GOBP%GO:0030216	KERATINOCYTE DIFFERENTIATION%GOBP%GO:0030216	Details ...	34	0.847675	5.47179	0	0	0	381	tags=91%, list=11%, signal=102%
CELL CYCLE CHECKPOINTS%REACTOME%R-HSA-69620.2	CELL CYCLE CHECKPOINTS%REACTOME%R-HSA-69620.2	Details ...	45	0.755189	5.376	0	0	0	598	tags=93%, list=18%, signal=112%
CELL CYCLE, MITOTIC%REACTOME%R-HSA-69278.4	CELL CYCLE, MITOTIC%REACTOME%R-HSA-69278.4	Details ...	74	0.687064	5.29926	0	0	0	688	tags=91%, list=20%, signal=111%
CORNIFICATION%GOBP%GO:0070268	CORNIFICATION%GOBP%GO:0070268	Details ...	26	0.876532	5.18159	0	0	0	334	tags=96%, list=10%, signal=106%
TRANSCRIPTIONAL REGULATION BY TP53%REACTOME DATABASE ID RELEASE 72%3700989	TRANSCRIPTIONAL REGULATION BY TP53%REACTOME DATABASE ID RELEASE 72%3700989	Details ...	36	0.670659	4.93797	0	0	0	692	tags=86%, list=21%, signal=107%
M PHASE%REACTOME%R-HSA-68886.3	M PHASE%REACTOME%R-HSA-68886.3	Details ...	42	0.6275	4.79626	0	0	0	633	tags=86%, list=19%, signal=104%
SISTER CHROMATID SEGREGATION%GOBP%GO:0000819	SISTER CHROMATID SEGREGATION%GOBP%GO:0000819	Details ...	29	0.729015	4.70654	0	0	0	706	tags=97%, list=21%, signal=121%
MITOTIC ANAPHASE%REACTOME DATABASE ID RELEASE 72%68882	MITOTIC ANAPHASE%REACTOME DATABASE ID RELEASE 72%68882	Details ...	27	0.740338	4.61486	0	0	0	631	tags=96%, list=19%, signal=118%
CELL CYCLE CHECKPOINT%GOBP%GO:0000075	CELL CYCLE CHECKPOINT%GOBP%GO:0000075	Details ...	35	0.733116	4.60764	0	0	0	673	tags=94%, list=20%, signal=117%
SKIN DEVELOPMENT%GOBP%GO:0043588	SKIN DEVELOPMENT%GOBP%GO:0043588	Details ...	51	0.617671	4.6002	0	0	0	432	tags=76%, list=13%, signal=86%
MITOTIC PROMETAPHASE%REACTOME DATABASE ID RELEASE 72%68877	MITOTIC PROMETAPHASE%REACTOME DATABASE ID RELEASE 72%68877	Details ...	30	0.705476	4.53754	0	0	0	633	tags=93%, list=19%, signal=114%
RETINOBLASTOMA GENE IN CANCER%WIKIPATHWAYS_20200310%WP2446%HOMO SAPIENS	RETINOBLASTOMA GENE IN CANCER%WIKIPATHWAYS_20200310%WP2446%HOMO SAPIENS	Details ...	22	0.804732	4.53332	0	0	0	673	tags=100%, list=20%, signal=124%
MITOTIC METAPHASE AND ANAPHASE%REACTOME%R-HSA-2555396.2	MITOTIC METAPHASE AND ANAPHASE%REACTOME%R-HSA-2555396.2	Details ...	27	0.740338	4.45747	0	0	0	631	tags=96%, list=19%, signal=118%
G2 M CHECKPOINTS%REACTOME DATABASE ID RELEASE 72%69481	G2 M CHECKPOINTS%REACTOME DATABASE ID RELEASE 72%69481	Details ...	22	0.760689	4.43443	0	0	0	679	tags=95%, list=20%, signal=119%
NUCLEAR DIVISION%GOBP%GO:0000280	NUCLEAR DIVISION%GOBP%GO:0000280		45	0.542868	4.42122	0	0	0	706	tags=87%, list=21%, signal=108%
CHROMOSOME SEGREGATION%GOBP%GO:0007059	CHROMOSOME SEGREGATION%GOBP%GO:0007059		45	0.647676	4.40221	0	0	0	711	tags=93%, list=21%, signal=117%
CELL CYCLE%WIKIPATHWAYS_20200310%WP179%HOMO SAPIENS	CELL CYCLE%WIKIPATHWAYS_20200310%WP179%HOMO SAPIENS		28	0.710483	4.35753	0	0	0	688	tags=93%, list=20%, signal=116%
MITOTIC CELL CYCLE CHECKPOINT%GOBP%GO:0007093	MITOTIC CELL CYCLE CHECKPOINT%GOBP%GO:0007093		29	0.718534	4.30777	0	0	0	673	tags=93%, list=20%, signal=115%
MITOTIC NUCLEAR DIVISION%GOBP%GO:0140014	MITOTIC NUCLEAR DIVISION%GOBP%GO:0140014		31	0.700354	4.29851	0	0	0	706	tags=94%, list=21%, signal=117%
NUCLEAR CHROMOSOME SEGREGATION%GOBP%GO:0098813	NUCLEAR CHROMOSOME SEGREGATION%GOBP%GO:0098813		36	0.615728	4.27509	0	0	0	706	tags=92%, list=21%, signal=115%
CELL CYCLE G1/S PHASE TRANSITION%GOBP%GO:0044843	CELL CYCLE G1/S PHASE TRANSITION%GOBP%GO:0044843		19	0.794135	4.21169	0	0	0	706	tags=100%, list=21%, signal=126%
RESOLUTION OF SISTER CHROMATID COHESION%REACTOME%R-HSA-2500257.1	RESOLUTION OF SISTER CHROMATID COHESION%REACTOME%R-HSA-2500257.1		23	0.739051	4.19764	0	0	0	595	tags=96%, list=18%, signal=115%
DNA REPAIR%GOBP%GO:0006281	DNA REPAIR%GOBP%GO:0006281		31	0.618845	4.18808	0	0	0	692	tags=90%, list=21%, signal=113%
MITOTIC SISTER CHROMATID SEGREGATION%GOBP%GO:0000070	MITOTIC SISTER CHROMATID SEGREGATION%GOBP%GO:0000070		25	0.716459	4.16671	0	0	0	706	tags=96%, list=21%, signal=121%
DNA INTEGRITY CHECKPOINT%GOBP%GO:0031570	DNA INTEGRITY CHECKPOINT%GOBP%GO:0031570		25	0.705534	4.15167	0	0	0	673	tags=92%, list=20%, signal=114%
G2 M TRANSITION%REACTOME DATABASE ID RELEASE 72%69275	G2 M TRANSITION%REACTOME DATABASE ID RELEASE 72%69275		19	0.785455	4.1387	0	0	0	519	tags=95%, list=15%, signal=111%
REGULATION OF MITOTIC CELL CYCLE PHASE TRANSITION%GOBP%GO:1901990	REGULATION OF MITOTIC CELL CYCLE PHASE TRANSITION%GOBP%GO:1901990		55	0.433885	4.12629	0	0	0	706	tags=78%, list=21%, signal=97%
REGULATION OF CHROMOSOME SEGREGATION%GOBP%GO:0051983	REGULATION OF CHROMOSOME SEGREGATION%GOBP%GO:0051983		22	0.724917	4.05631	0	0	0	541	tags=91%, list=16%, signal=108%
MITOTIC G2-G2 M PHASES%REACTOME DATABASE ID RELEASE 72%453274	MITOTIC G2-G2 M PHASES%REACTOME DATABASE ID RELEASE 72%453274		19	0.785455	4.05434	0	0	0	519	tags=95%, list=15%, signal=111%
FORMATION OF THE CORNIFIED ENVELOPE%REACTOME%R-HSA-6809371.3	FORMATION OF THE CORNIFIED ENVELOPE%REACTOME%R-HSA-6809371.3		17	0.904904	4.05344	0	0	0	334	tags=100%, list=10%, signal=110%
MICROTUBULE CYTOSKELETON ORGANIZATION INVOLVED IN MITOSIS%GOBP%GO:1902850	MICROTUBULE CYTOSKELETON ORGANIZATION INVOLVED IN MITOSIS%GOBP%GO:1902850		23	0.717267	4.00397	0	0	0	631	tags=91%, list=19%, signal=112%
G1/S TRANSITION OF MITOTIC CELL CYCLE%GOBP%GO:0000082	G1/S TRANSITION OF MITOTIC CELL CYCLE%GOBP%GO:0000082		19	0.794135	3.92337	0	0	0	706	tags=100%, list=21%, signal=126%
PID_PLK1_PATHWAY%MSIGDB_C2%PID_PLK1_PATHWAY	PID_PLK1_PATHWAY%MSIGDB_C2%PID_PLK1_PATHWAY		15	0.862522	3.91262	0	0	0	474	tags=100%, list=14%, signal=116%
SIGNAL TRANSDUCTION INVOLVED IN DNA DAMAGE CHECKPOINT%GOBP%GO:0072422	SIGNAL TRANSDUCTION INVOLVED IN DNA DAMAGE CHECKPOINT%GOBP%GO:0072422		16	0.803288	3.89038	0	0	0	673	tags=100%, list=20%, signal=124%
MITOTIC G1 PHASE AND G1 S TRANSITION%REACTOME DATABASE ID RELEASE 72%453279	MITOTIC G1 PHASE AND G1 S TRANSITION%REACTOME DATABASE ID RELEASE 72%453279		20	0.750873	3.87291	0	0	0	673	tags=95%, list=20%, signal=118%
PLK1 SIGNALING EVENTS%PATHWAY INTERACTION DATABASE NCI-NATURE CURATED DATA%PLK1 SIGNALING EVENTS	PLK1 SIGNALING EVENTS%PATHWAY INTERACTION DATABASE NCI-NATURE CURATED DATA%PLK1 SIGNALING EVENTS		15	0.862522	3.86977	0	0	0	474	tags=100%, list=14%, signal=116%
DNA REPLICATION%GOBP%GO:0006260	DNA REPLICATION%GOBP%GO:0006260		25	0.723414	3.86686	0	0	0	647	tags=92%, list=19%, signal=113%
MITOTIC SPINDLE CHECKPOINT%REACTOME%R-HSA-69618.2	MITOTIC SPINDLE CHECKPOINT%REACTOME%R-HSA-69618.2		20	0.725703	3.81208	0	0	0	595	tags=95%, list=18%, signal=115%
SEPARATION OF SISTER CHROMATIDS%REACTOME DATABASE ID RELEASE 72%2467813	SEPARATION OF SISTER CHROMATIDS%REACTOME DATABASE ID RELEASE 72%2467813		22	0.734686	3.79848	0	0	0	595	tags=95%, list=18%, signal=115%
G1 S TRANSITION%REACTOME DATABASE ID RELEASE 72%69206	G1 S TRANSITION%REACTOME DATABASE ID RELEASE 72%69206		18	0.743689	3.79629	0	0	0	673	tags=94%, list=20%, signal=117%
AMPLIFICATION OF SIGNAL FROM UNATTACHED KINETOCHORES VIA A MAD2 INHIBITORY SIGNAL%REACTOME DATABASE ID RELEASE 72%141444	AMPLIFICATION OF SIGNAL FROM UNATTACHED KINETOCHORES VIA A MAD2 INHIBITORY SIGNAL%REACTOME DATABASE ID RELEASE 72%141444		19	0.720853	3.79057	0	0	0	595	tags=95%, list=18%, signal=114%
CHROMOSOME ORGANIZATION%GOBP%GO:0051276	CHROMOSOME ORGANIZATION%GOBP%GO:0051276		77	0.419248	3.75058	0	0	0	765	tags=79%, list=23%, signal=100%
SIGNAL TRANSDUCTION INVOLVED IN CELL CYCLE CHECKPOINT%GOBP%GO:0072395	SIGNAL TRANSDUCTION INVOLVED IN CELL CYCLE CHECKPOINT%GOBP%GO:0072395		16	0.803288	3.74092	0	0	0	673	tags=100%, list=20%, signal=124%
EML4 AND NUDC IN MITOTIC SPINDLE FORMATION%REACTOME DATABASE ID RELEASE 72%9648025	EML4 AND NUDC IN MITOTIC SPINDLE FORMATION%REACTOME DATABASE ID RELEASE 72%9648025		19	0.720853	3.7374	0	0	0	595	tags=95%, list=18%, signal=114%
SIGNAL TRANSDUCTION INVOLVED IN DNA INTEGRITY CHECKPOINT%GOBP%GO:0072401	SIGNAL TRANSDUCTION INVOLVED IN DNA INTEGRITY CHECKPOINT%GOBP%GO:0072401		16	0.803288	3.72399	0	0	0	673	tags=100%, list=20%, signal=124%
DNA DAMAGE CHECKPOINT%GOBP%GO:0000077	DNA DAMAGE CHECKPOINT%GOBP%GO:0000077		21	0.684337	3.72072	0	0	0	673	tags=90%, list=20%, signal=112%
PROTEIN-DNA COMPLEX SUBUNIT ORGANIZATION%GOBP%GO:0071824	PROTEIN-DNA COMPLEX SUBUNIT ORGANIZATION%GOBP%GO:0071824		19	0.729127	3.71628	0	0	0	746	tags=95%, list=22%, signal=121%
DNA IR-DAMAGE AND CELLULAR RESPONSE VIA ATR%WIKIPATHWAYS_20200310%WP4016%HOMO SAPIENS	DNA IR-DAMAGE AND CELLULAR RESPONSE VIA ATR%WIKIPATHWAYS_20200310%WP4016%HOMO SAPIENS		15	0.79737	3.69719	0	0	0	692	tags=100%, list=21%, signal=125%
REGULATION OF SISTER CHROMATID SEGREGATION%GOBP%GO:0033045	REGULATION OF SISTER CHROMATID SEGREGATION%GOBP%GO:0033045		18	0.700042	3.68963	0	0	0	541	tags=89%, list=16%, signal=105%
S PHASE%REACTOME DATABASE ID RELEASE 72%69242	S PHASE%REACTOME DATABASE ID RELEASE 72%69242		20	0.739837	3.67633	0	0	0	688	tags=95%, list=20%, signal=119%
AMPLIFICATION OF SIGNAL FROM THE KINETOCHORES%REACTOME%R-HSA-141424.2	AMPLIFICATION OF SIGNAL FROM THE KINETOCHORES%REACTOME%R-HSA-141424.2		19	0.720853	3.67113	0	0	0	595	tags=95%, list=18%, signal=114%
DNA PACKAGING%GOBP%GO:0006323	DNA PACKAGING%GOBP%GO:0006323		22	0.670373	3.64261	0	0	0	711	tags=91%, list=21%, signal=115%
POSITIVE REGULATION OF CELL CYCLE%GOBP%GO:0045787	POSITIVE REGULATION OF CELL CYCLE%GOBP%GO:0045787		64	0.290083	3.61366	0	0	0	706	tags=73%, list=21%, signal=91%
REGULATION OF CYTOKINESIS%GOBP%GO:0032465	REGULATION OF CYTOKINESIS%GOBP%GO:0032465		16	0.793423	3.61359	0	0	0	706	tags=100%, list=21%, signal=126%
DNA CONFORMATION CHANGE%GOBP%GO:0071103	DNA CONFORMATION CHANGE%GOBP%GO:0071103		26	0.622235	3.61264	0	0	0	711	tags=88%, list=21%, signal=111%
MITOTIC CELL CYCLE PHASE TRANSITION%GOBP%GO:0044772	MITOTIC CELL CYCLE PHASE TRANSITION%GOBP%GO:0044772		42	0.514222	3.54856	0	0	0	706	tags=81%, list=21%, signal=101%
PROTEIN-DNA COMPLEX ASSEMBLY%GOBP%GO:0065004	PROTEIN-DNA COMPLEX ASSEMBLY%GOBP%GO:0065004		16	0.762469	3.54132	0	0	0	472	tags=88%, list=14%, signal=101%
REGULATION OF MITOTIC SISTER CHROMATID SEGREGATION%GOBP%GO:0033047	REGULATION OF MITOTIC SISTER CHROMATID SEGREGATION%GOBP%GO:0033047		17	0.693397	3.53619	0	0	0	541	tags=88%, list=16%, signal=105%
MITOTIC SPINDLE ORGANIZATION%GOBP%GO:0007052	MITOTIC SPINDLE ORGANIZATION%GOBP%GO:0007052		19	0.698268	3.53497	0	0	0	631	tags=89%, list=19%, signal=110%
REGULATION OF G2/M TRANSITION OF MITOTIC CELL CYCLE%GOBP%GO:0010389	REGULATION OF G2/M TRANSITION OF MITOTIC CELL CYCLE%GOBP%GO:0010389		21	0.629374	3.45585	0	0	0	541	tags=81%, list=16%, signal=96%
REGULATION OF MITOTIC NUCLEAR DIVISION%GOBP%GO:0007088	REGULATION OF MITOTIC NUCLEAR DIVISION%GOBP%GO:0007088		41	0.454137	3.44332	0	0	0	494	tags=73%, list=15%, signal=85%
MITOTIC CYTOKINESIS%GOBP%GO:0000281	MITOTIC CYTOKINESIS%GOBP%GO:0000281		15	0.733437	3.43129	0	0	0	704	tags=93%, list=21%, signal=118%
MIRNA REGULATION OF DNA DAMAGE RESPONSE%WIKIPATHWAYS_20200310%WP1530%HOMO SAPIENS	MIRNA REGULATION OF DNA DAMAGE RESPONSE%WIKIPATHWAYS_20200310%WP1530%HOMO SAPIENS		15	0.733924	3.42357	0	0	0	515	tags=87%, list=15%, signal=102%
REGULATION OF STEROID BIOSYNTHETIC PROCESS%GOBP%GO:0050810	REGULATION OF STEROID BIOSYNTHETIC PROCESS%GOBP%GO:0050810		15	0.743008	3.40091	0	0	0	683	tags=93%, list=20%, signal=117%
REGULATION OF MITOTIC SISTER CHROMATID SEPARATION%GOBP%GO:0010965	REGULATION OF MITOTIC SISTER CHROMATID SEPARATION%GOBP%GO:0010965		16	0.705569	3.36762	0	0	0	478	tags=88%, list=14%, signal=102%
REGULATION OF CELL CYCLE G2/M PHASE TRANSITION%GOBP%GO:1902749	REGULATION OF CELL CYCLE G2/M PHASE TRANSITION%GOBP%GO:1902749		25	0.596208	3.34051	0	0	0	541	tags=80%, list=16%, signal=95%
SPINDLE ORGANIZATION%GOBP%GO:0007051	SPINDLE ORGANIZATION%GOBP%GO:0007051		25	0.617759	3.33849	0	0	0	648	tags=84%, list=19%, signal=103%
MITOTIC DNA INTEGRITY CHECKPOINT%GOBP%GO:0044774	MITOTIC DNA INTEGRITY CHECKPOINT%GOBP%GO:0044774		19	0.679037	3.33476	0	0	0	673	tags=89%, list=20%, signal=111%
ORGANELLE FISSION%GOBP%GO:0048285	ORGANELLE FISSION%GOBP%GO:0048285		47	0.512823	3.3245	0	0	0	706	tags=83%, list=21%, signal=104%
REGULATION OF CHROMOSOME SEPARATION%GOBP%GO:1905818	REGULATION OF CHROMOSOME SEPARATION%GOBP%GO:1905818		16	0.705569	3.3232	0	0	0	478	tags=88%, list=14%, signal=102%
DNA DAMAGE RESPONSE%WIKIPATHWAYS_20200310%WP707%HOMO SAPIENS	DNA DAMAGE RESPONSE%WIKIPATHWAYS_20200310%WP707%HOMO SAPIENS		15	0.733924	3.32036	0	0	0	515	tags=87%, list=15%, signal=102%
RHO GTPASES ACTIVATE FORMINS%REACTOME%R-HSA-5663220.1	RHO GTPASES ACTIVATE FORMINS%REACTOME%R-HSA-5663220.1		25	0.574599	3.31001	0	0	0	595	tags=80%, list=18%, signal=96%
HALLMARK_MITOTIC_SPINDLE%MSIGDB_C2%HALLMARK_MITOTIC_SPINDLE	HALLMARK_MITOTIC_SPINDLE%MSIGDB_C2%HALLMARK_MITOTIC_SPINDLE		37	0.452338	3.2344	0	0	0	648	tags=76%, list=19%, signal=93%
CELL CYCLE PHASE TRANSITION%GOBP%GO:0044770	CELL CYCLE PHASE TRANSITION%GOBP%GO:0044770		43	0.457327	3.23092	0	0	0	706	tags=79%, list=21%, signal=99%
HALLMARK_P53_PATHWAY%MSIGDB_C2%HALLMARK_P53_PATHWAY	HALLMARK_P53_PATHWAY%MSIGDB_C2%HALLMARK_P53_PATHWAY		41	0.462432	3.19947	0	0	0	518	tags=61%, list=15%, signal=71%
DNA-DEPENDENT DNA REPLICATION%GOBP%GO:0006261	DNA-DEPENDENT DNA REPLICATION%GOBP%GO:0006261		16	0.669033	3.19366	0	0	0	647	tags=88%, list=19%, signal=108%
MITOTIC DNA DAMAGE CHECKPOINT%GOBP%GO:0044773	MITOTIC DNA DAMAGE CHECKPOINT%GOBP%GO:0044773		17	0.662278	3.19303	0	0	0	673	tags=88%, list=20%, signal=110%
REGULATION OF METAPHASE/ANAPHASE TRANSITION OF CELL CYCLE%GOBP%GO:1902099	REGULATION OF METAPHASE/ANAPHASE TRANSITION OF CELL CYCLE%GOBP%GO:1902099		15	0.695491	3.15194	0	0	0	478	tags=87%, list=14%, signal=101%
REGULATION OF MITOTIC METAPHASE/ANAPHASE TRANSITION%GOBP%GO:0030071	REGULATION OF MITOTIC METAPHASE/ANAPHASE TRANSITION%GOBP%GO:0030071		15	0.695491	3.10069	0	0	0	478	tags=87%, list=14%, signal=101%
REGULATION OF NUCLEAR DIVISION%GOBP%GO:0051783	REGULATION OF NUCLEAR DIVISION%GOBP%GO:0051783		42	0.440884	3.01915	0	0	0	494	tags=71%, list=15%, signal=83%
REGULATION OF TP53 ACTIVITY%REACTOME%R-HSA-5633007.3	REGULATION OF TP53 ACTIVITY%REACTOME%R-HSA-5633007.3		15	0.665571	2.98246	0	0	0	1133	tags=100%, list=34%, signal=150%
PID_DELTA_NP63_PATHWAY%MSIGDB_C2%PID_DELTA_NP63_PATHWAY	PID_DELTA_NP63_PATHWAY%MSIGDB_C2%PID_DELTA_NP63_PATHWAY		18	0.555845	2.97452	0	0	0	515	tags=72%, list=15%, signal=85%
NEGATIVE REGULATION OF CELL CYCLE PHASE TRANSITION%GOBP%GO:1901988	NEGATIVE REGULATION OF CELL CYCLE PHASE TRANSITION%GOBP%GO:1901988		38	0.438964	2.96982	0	0	0	573	tags=71%, list=17%, signal=85%
DNA DAMAGE RESPONSE, SIGNAL TRANSDUCTION BY P53 CLASS MEDIATOR%GOBP%GO:0030330	DNA DAMAGE RESPONSE, SIGNAL TRANSDUCTION BY P53 CLASS MEDIATOR%GOBP%GO:0030330		16	0.59886	2.92859	0	0	0	673	tags=94%, list=20%, signal=117%
NEGATIVE REGULATION OF CELL CYCLE%GOBP%GO:0045786	NEGATIVE REGULATION OF CELL CYCLE%GOBP%GO:0045786		77	0.311084	2.92494	0	0	0	573	tags=58%, list=17%, signal=69%
NEGATIVE REGULATION OF CELL CYCLE PROCESS%GOBP%GO:0010948	NEGATIVE REGULATION OF CELL CYCLE PROCESS%GOBP%GO:0010948		50	0.391761	2.92148	0	0	0	573	tags=68%, list=17%, signal=81%
VALIDATED TRANSCRIPTIONAL TARGETS OF DELTANP63 ISOFORMS%PATHWAY INTERACTION DATABASE NCI-NATURE CURATED DATA%VALIDATED TRANSCRIPTIONAL TARGETS OF DELTANP63 ISOFORMS	VALIDATED TRANSCRIPTIONAL TARGETS OF DELTANP63 ISOFORMS%PATHWAY INTERACTION DATABASE NCI-NATURE CURATED DATA%VALIDATED TRANSCRIPTIONAL TARGETS OF DELTANP63 ISOFORMS		18	0.555845	2.89216	0	0	0	515	tags=72%, list=15%, signal=85%
POSITIVE REGULATION OF CELL CYCLE PROCESS%GOBP%GO:0090068	POSITIVE REGULATION OF CELL CYCLE PROCESS%GOBP%GO:0090068		55	0.350733	2.86098	0	0	0	511	tags=64%, list=15%, signal=74%
NEGATIVE REGULATION OF MITOTIC CELL CYCLE%GOBP%GO:0045930	NEGATIVE REGULATION OF MITOTIC CELL CYCLE%GOBP%GO:0045930		45	0.377187	2.85025	0	0	0	673	tags=71%, list=20%, signal=88%
SIGNAL TRANSDUCTION IN RESPONSE TO DNA DAMAGE%GOBP%GO:0042770	SIGNAL TRANSDUCTION IN RESPONSE TO DNA DAMAGE%GOBP%GO:0042770		20	0.56162	2.81938	0	0	0	675	tags=90%, list=20%, signal=112%
NEGATIVE REGULATION OF MITOTIC CELL CYCLE PHASE TRANSITION%GOBP%GO:1901991	NEGATIVE REGULATION OF MITOTIC CELL CYCLE PHASE TRANSITION%GOBP%GO:1901991		33	0.422394	2.79019	0	5.17485e-05	0.001	573	tags=70%, list=17%, signal=83%
HALLMARK_MTORC1_SIGNALING%MSIGDB_C2%HALLMARK_MTORC1_SIGNALING	HALLMARK_MTORC1_SIGNALING%MSIGDB_C2%HALLMARK_MTORC1_SIGNALING		41	0.34672	2.73657	0	5.12205e-05	0.001	650	tags=73%, list=19%, signal=90%
HALLMARK_CHOLESTEROL_HOMEOSTASIS%MSIGDB_C2%HALLMARK_CHOLESTEROL_HOMEOSTASIS	HALLMARK_CHOLESTEROL_HOMEOSTASIS%MSIGDB_C2%HALLMARK_CHOLESTEROL_HOMEOSTASIS		22	0.505278	2.7223	0	9.6069e-05	0.002	811	tags=91%, list=24%, signal=119%
POSITIVE REGULATION OF MITOTIC CELL CYCLE PHASE TRANSITION%GOBP%GO:1901992	POSITIVE REGULATION OF MITOTIC CELL CYCLE PHASE TRANSITION%GOBP%GO:1901992		18	0.54646	2.7096	0	0.000141654	0.003	706	tags=89%, list=21%, signal=112%
SIGNAL TRANSDUCTION BY P53 CLASS MEDIATOR%GOBP%GO:0072331	SIGNAL TRANSDUCTION BY P53 CLASS MEDIATOR%GOBP%GO:0072331		20	0.516074	2.65393	0	0.000140251	0.003	692	tags=90%, list=21%, signal=113%
EGFR1%IOB%EGFR1	EGFR1%IOB%EGFR1		75	0.224242	2.58562	0	0.000138876	0.003	1734	tags=88%, list=52%, signal=178%
CYTOKINESIS%GOBP%GO:0000910	CYTOKINESIS%GOBP%GO:0000910		18	0.518203	2.5452	0	0.000137528	0.003	704	tags=83%, list=21%, signal=105%
POSITIVE REGULATION OF CELL CYCLE PHASE TRANSITION%GOBP%GO:1901989	POSITIVE REGULATION OF CELL CYCLE PHASE TRANSITION%GOBP%GO:1901989		19	0.481214	2.49172	0	0.000348746	0.008	706	tags=84%, list=21%, signal=106%
CYTOSKELETON-DEPENDENT CYTOKINESIS%GOBP%GO:0061640	CYTOSKELETON-DEPENDENT CYTOKINESIS%GOBP%GO:0061640		18	0.518203	2.48803	0	0.000345425	0.008	704	tags=83%, list=21%, signal=105%
DNA REPAIR%REACTOME DATABASE ID RELEASE 72%73894	DNA REPAIR%REACTOME DATABASE ID RELEASE 72%73894		23	0.442328	2.43897	0	0.000342166	0.008	765	tags=83%, list=23%, signal=106%
E2F TRANSCRIPTION FACTOR NETWORK%PATHWAY INTERACTION DATABASE NCI-NATURE CURATED DATA%E2F TRANSCRIPTION FACTOR NETWORK	E2F TRANSCRIPTION FACTOR NETWORK%PATHWAY INTERACTION DATABASE NCI-NATURE CURATED DATA%E2F TRANSCRIPTION FACTOR NETWORK		16	0.507134	2.42325	0	0.000338968	0.008	749	tags=88%, list=22%, signal=112%
PID_E2F_PATHWAY%MSIGDB_C2%PID_E2F_PATHWAY	PID_E2F_PATHWAY%MSIGDB_C2%PID_E2F_PATHWAY		16	0.507134	2.40758	0	0.000335829	0.008	749	tags=88%, list=22%, signal=112%
CELLULAR SENESCENCE%REACTOME DATABASE ID RELEASE 72%2559583	CELLULAR SENESCENCE%REACTOME DATABASE ID RELEASE 72%2559583		22	0.454605	2.39533	0	0.000375451	0.009	698	tags=73%, list=21%, signal=91%
REGULATION OF CELL DIVISION%GOBP%GO:0051302	REGULATION OF CELL DIVISION%GOBP%GO:0051302		25	0.425436	2.38856	0	0.000372037	0.009	461	tags=68%, list=14%, signal=78%
DNA METABOLIC PROCESS%GOBP%GO:0006259	DNA METABOLIC PROCESS%GOBP%GO:0006259		53	0.377492	2.34531	0	0.00045262	0.011	655	tags=72%, list=19%, signal=88%
CHROMATIN REMODELING%GOBP%GO:0006338	CHROMATIN REMODELING%GOBP%GO:0006338		16	0.466946	2.32759	0	0.000448579	0.011	750	tags=81%, list=22%, signal=104%
DOUBLE-STRAND BREAK REPAIR%GOBP%GO:0006302	DOUBLE-STRAND BREAK REPAIR%GOBP%GO:0006302		15	0.518107	2.31059	0	0.000520146	0.013	626	tags=87%, list=19%, signal=106%
G2/M TRANSITION OF MITOTIC CELL CYCLE%GOBP%GO:0000086	G2/M TRANSITION OF MITOTIC CELL CYCLE%GOBP%GO:0000086		24	0.368795	2.29016	0	0.000633442	0.016	519	tags=63%, list=15%, signal=73%
REGULATION OF CYCLIN-DEPENDENT PROTEIN KINASE ACTIVITY%GOBP%GO:1904029	REGULATION OF CYCLIN-DEPENDENT PROTEIN KINASE ACTIVITY%GOBP%GO:1904029		19	0.420711	2.27512	0	0.000699226	0.018	620	tags=79%, list=18%, signal=96%
EPITHELIAL CELL DIFFERENTIATION%GOBP%GO:0030855	EPITHELIAL CELL DIFFERENTIATION%GOBP%GO:0030855		92	0.324645	2.27252	0	0.000757454	0.02	411	tags=47%, list=12%, signal=52%
REGULATION OF CHOLESTEROL METABOLIC PROCESS%GOBP%GO:0090181	REGULATION OF CHOLESTEROL METABOLIC PROCESS%GOBP%GO:0090181		16	0.469318	2.21049	0	0.00131608	0.035	683	tags=81%, list=20%, signal=101%
CELL DIVISION%GOBP%GO:0051301	CELL DIVISION%GOBP%GO:0051301		24	0.380312	2.20378	0	0.00130493	0.035	706	tags=75%, list=21%, signal=94%
CHOLESTEROL METABOLISM (INCLUDES BOTH BLOCH AND KANDUTSCH-RUSSELL PATHWAYS)%WIKIPATHWAYS_20200310%WP4718%HOMO SAPIENS	CHOLESTEROL METABOLISM (INCLUDES BOTH BLOCH AND KANDUTSCH-RUSSELL PATHWAYS)%WIKIPATHWAYS_20200310%WP4718%HOMO SAPIENS		20	0.43915	2.19322	0	0.00137456	0.037	642	tags=75%, list=19%, signal=92%
GOLGI-TO-ER RETROGRADE TRANSPORT%REACTOME DATABASE ID RELEASE 72%8856688	GOLGI-TO-ER RETROGRADE TRANSPORT%REACTOME DATABASE ID RELEASE 72%8856688		15	0.478749	2.19139	0	0.0013631	0.037	448	tags=67%, list=13%, signal=77%
FOXM1 TRANSCRIPTION FACTOR NETWORK%PATHWAY INTERACTION DATABASE NCI-NATURE CURATED DATA%FOXM1 TRANSCRIPTION FACTOR NETWORK	FOXM1 TRANSCRIPTION FACTOR NETWORK%PATHWAY INTERACTION DATABASE NCI-NATURE CURATED DATA%FOXM1 TRANSCRIPTION FACTOR NETWORK		16	0.461052	2.18967	0	0.00135184	0.037	541	tags=75%, list=16%, signal=89%
INTRA-GOLGI AND RETROGRADE GOLGI-TO-ER TRAFFIC%REACTOME DATABASE ID RELEASE 72%6811442	INTRA-GOLGI AND RETROGRADE GOLGI-TO-ER TRAFFIC%REACTOME DATABASE ID RELEASE 72%6811442		20	0.404969	2.17448	0	0.00141532	0.039	2007	tags=100%, list=60%, signal=247%
NEGATIVE REGULATION OF PROTEIN BINDING%GOBP%GO:0032091	NEGATIVE REGULATION OF PROTEIN BINDING%GOBP%GO:0032091		25	0.361811	2.16898	0	0.00140382	0.039	2153	tags=100%, list=64%, signal=276%
PEPTIDYL-SERINE PHOSPHORYLATION%GOBP%GO:0018105	PEPTIDYL-SERINE PHOSPHORYLATION%GOBP%GO:0018105		24	0.38178	2.142	0	0.00174462	0.049	2086	tags=100%, list=62%, signal=262%
PID_FOXM1_PATHWAY%MSIGDB_C2%PID_FOXM1_PATHWAY	PID_FOXM1_PATHWAY%MSIGDB_C2%PID_FOXM1_PATHWAY		16	0.461052	2.13962	0	0.00173066	0.049	541	tags=75%, list=16%, signal=89%
CELL CYCLE G2/M PHASE TRANSITION%GOBP%GO:0044839	CELL CYCLE G2/M PHASE TRANSITION%GOBP%GO:0044839		24	0.368795	2.09357	0	0.00244428	0.07	519	tags=63%, list=15%, signal=73%
AURORA B SIGNALING%PATHWAY INTERACTION DATABASE NCI-NATURE CURATED DATA%AURORA B SIGNALING	AURORA B SIGNALING%PATHWAY INTERACTION DATABASE NCI-NATURE CURATED DATA%AURORA B SIGNALING		17	0.412659	2.08476	0	0.00259195	0.075	706	tags=82%, list=21%, signal=104%
PID_MYC_ACTIV_PATHWAY%MSIGDB_C2%PID_MYC_ACTIV_PATHWAY	PID_MYC_ACTIV_PATHWAY%MSIGDB_C2%PID_MYC_ACTIV_PATHWAY		15	0.444597	2.07497	0.0128205	0.0028097	0.081	631	tags=80%, list=19%, signal=98%
DNA RECOMBINATION%GOBP%GO:0006310	DNA RECOMBINATION%GOBP%GO:0006310		19	0.385909	2.04853	0	0.00308874	0.09	692	tags=79%, list=21%, signal=99%
VALIDATED TARGETS OF C-MYC TRANSCRIPTIONAL ACTIVATION%PATHWAY INTERACTION DATABASE NCI-NATURE CURATED DATA%VALIDATED TARGETS OF C-MYC TRANSCRIPTIONAL ACTIVATION	VALIDATED TARGETS OF C-MYC TRANSCRIPTIONAL ACTIVATION%PATHWAY INTERACTION DATABASE NCI-NATURE CURATED DATA%VALIDATED TARGETS OF C-MYC TRANSCRIPTIONAL ACTIVATION		15	0.444597	2.02569	0	0.00354529	0.103	631	tags=80%, list=19%, signal=98%
REGULATION OF CYCLIN-DEPENDENT PROTEIN SERINE/THREONINE KINASE ACTIVITY%GOBP%GO:0000079	REGULATION OF CYCLIN-DEPENDENT PROTEIN SERINE/THREONINE KINASE ACTIVITY%GOBP%GO:0000079		19	0.420711	2.00485	0	0.00402249	0.118	620	tags=79%, list=18%, signal=96%
PID_AURORA_B_PATHWAY%MSIGDB_C2%PID_AURORA_B_PATHWAY	PID_AURORA_B_PATHWAY%MSIGDB_C2%PID_AURORA_B_PATHWAY		17	0.412659	1.97138	0	0.00484021	0.141	706	tags=82%, list=21%, signal=104%
CELLULAR RESPONSE TO STARVATION%GOBP%GO:0009267	CELLULAR RESPONSE TO STARVATION%GOBP%GO:0009267		18	0.39306	1.96228	0.0163934	0.00514933	0.149	1573	tags=94%, list=47%, signal=177%
INTRINSIC APOPTOTIC SIGNALING PATHWAY%GOBP%GO:0097193	INTRINSIC APOPTOTIC SIGNALING PATHWAY%GOBP%GO:0097193		19	0.371222	1.9475	0	0.0054724	0.16	1763	tags=95%, list=52%, signal=198%
DEUBIQUITINATION%REACTOME%R-HSA-5688426.3	DEUBIQUITINATION%REACTOME%R-HSA-5688426.3		19	0.348294	1.93197	0	0.00580039	0.169	2196	tags=100%, list=65%, signal=287%
MEIOTIC CELL CYCLE PROCESS%GOBP%GO:1903046	MEIOTIC CELL CYCLE PROCESS%GOBP%GO:1903046		15	0.392127	1.92248	0	0.00600965	0.175	567	tags=73%, list=17%, signal=88%
DNA DOUBLE-STRAND BREAK REPAIR%REACTOME%R-HSA-5693532.3	DNA DOUBLE-STRAND BREAK REPAIR%REACTOME%R-HSA-5693532.3		17	0.404179	1.91404	0	0.00636871	0.187	647	tags=76%, list=19%, signal=94%
ISOPRENOID METABOLIC PROCESS%GOBP%GO:0006720	ISOPRENOID METABOLIC PROCESS%GOBP%GO:0006720		24	0.297386	1.87427	0	0.00835331	0.243	601	tags=58%, list=18%, signal=71%
HAIR FOLLICLE DEVELOPMENT: CYTODIFFERENTIATION (PART 3 OF 3)%WIKIPATHWAYS_20200310%WP2840%HOMO SAPIENS	HAIR FOLLICLE DEVELOPMENT: CYTODIFFERENTIATION (PART 3 OF 3)%WIKIPATHWAYS_20200310%WP2840%HOMO SAPIENS		29	0.289121	1.85601	0	0.00898275	0.256	299	tags=41%, list=9%, signal=45%
MICROTUBULE-BASED MOVEMENT%GOBP%GO:0007018	MICROTUBULE-BASED MOVEMENT%GOBP%GO:0007018		29	0.284049	1.85505	0	0.00894672	0.257	1918	tags=93%, list=57%, signal=215%
REGULATION OF STEROID METABOLIC PROCESS%GOBP%GO:0019218	REGULATION OF STEROID METABOLIC PROCESS%GOBP%GO:0019218		21	0.329755	1.83722	0	0.0102832	0.283	683	tags=71%, list=20%, signal=89%
CHROMATIN ORGANIZATION%GOBP%GO:0006325	CHROMATIN ORGANIZATION%GOBP%GO:0006325		39	0.228241	1.80716	0	0.0119244	0.319	845	tags=69%, list=25%, signal=91%
CELL CYCLE ARREST%GOBP%GO:0007050	CELL CYCLE ARREST%GOBP%GO:0007050		18	0.367569	1.79632	0	0.012635	0.338	1251	tags=89%, list=37%, signal=141%
PROTEIN DEUBIQUITINATION%GOBP%GO:0016579	PROTEIN DEUBIQUITINATION%GOBP%GO:0016579		18	0.34819	1.79348	0.015873	0.0128124	0.346	2196	tags=100%, list=65%, signal=287%
POSITIVE REGULATION OF CELL CYCLE ARREST%GOBP%GO:0071158	POSITIVE REGULATION OF CELL CYCLE ARREST%GOBP%GO:0071158		17	0.390776	1.78852	0	0.0130048	0.353	673	tags=88%, list=20%, signal=110%
REGULATION OF CELL CYCLE G1/S PHASE TRANSITION%GOBP%GO:1902806	REGULATION OF CELL CYCLE G1/S PHASE TRANSITION%GOBP%GO:1902806		32	0.266673	1.78025	0	0.0136365	0.37	461	tags=50%, list=14%, signal=57%
PROTEIN MODIFICATION BY SMALL PROTEIN REMOVAL%GOBP%GO:0070646	PROTEIN MODIFICATION BY SMALL PROTEIN REMOVAL%GOBP%GO:0070646		18	0.34819	1.76888	0.016129	0.0143169	0.384	2196	tags=100%, list=65%, signal=287%
UBIQUITIN-DEPENDENT PROTEIN CATABOLIC PROCESS%GOBP%GO:0006511	UBIQUITIN-DEPENDENT PROTEIN CATABOLIC PROCESS%GOBP%GO:0006511		40	0.231967	1.75542	0	0.0152933	0.407	796	tags=70%, list=24%, signal=91%
MEIOTIC CELL CYCLE%GOBP%GO:0051321	MEIOTIC CELL CYCLE%GOBP%GO:0051321		16	0.37395	1.72439	0.015873	0.0183936	0.474	567	tags=69%, list=17%, signal=82%
REGULATION OF CHROMOSOME ORGANIZATION%GOBP%GO:0033044	REGULATION OF CHROMOSOME ORGANIZATION%GOBP%GO:0033044		38	0.264957	1.71932	0	0.018658	0.481	541	tags=61%, list=16%, signal=71%
VISUAL PHOTOTRANSDUCTION%REACTOME%R-HSA-2187338.1	VISUAL PHOTOTRANSDUCTION%REACTOME%R-HSA-2187338.1		23	0.308136	1.71351	0.0208333	0.0189736	0.486	226	tags=35%, list=7%, signal=37%
MITOCHONDRIAL TRANSPORT%GOBP%GO:0006839	MITOCHONDRIAL TRANSPORT%GOBP%GO:0006839		17	0.332987	1.70766	0	0.0195898	0.498	1597	tags=94%, list=48%, signal=178%
REGULATION OF G1/S TRANSITION OF MITOTIC CELL CYCLE%GOBP%GO:2000045	REGULATION OF G1/S TRANSITION OF MITOTIC CELL CYCLE%GOBP%GO:2000045		28	0.287936	1.69828	0	0.0205559	0.517	461	tags=54%, list=14%, signal=62%
MICROTUBULE-BASED PROCESS%GOBP%GO:0007017	MICROTUBULE-BASED PROCESS%GOBP%GO:0007017		78	0.176323	1.69383	0	0.0212217	0.53	560	tags=47%, list=17%, signal=56%
PROGRAMMED CELL DEATH%REACTOME%R-HSA-5357801.2	PROGRAMMED CELL DEATH%REACTOME%R-HSA-5357801.2		25	0.289114	1.68524	0	0.0222376	0.551	1801	tags=92%, list=54%, signal=197%
NEGATIVE REGULATION OF CELL CYCLE G1/S PHASE TRANSITION%GOBP%GO:1902807	NEGATIVE REGULATION OF CELL CYCLE G1/S PHASE TRANSITION%GOBP%GO:1902807		23	0.282085	1.66049	0.030303	0.0260655	0.608	461	tags=52%, list=14%, signal=60%
REGULATION OF LIPID BIOSYNTHETIC PROCESS%GOBP%GO:0046890	REGULATION OF LIPID BIOSYNTHETIC PROCESS%GOBP%GO:0046890		36	0.256422	1.64902	0	0.0277771	0.632	2082	tags=94%, list=62%, signal=246%
RETINOID METABOLIC PROCESS%GOBP%GO:0001523	RETINOID METABOLIC PROCESS%GOBP%GO:0001523		21	0.292577	1.61741	0	0.0328224	0.702	220	tags=33%, list=7%, signal=35%
PROTEIN-CONTAINING COMPLEX DISASSEMBLY%GOBP%GO:0032984	PROTEIN-CONTAINING COMPLEX DISASSEMBLY%GOBP%GO:0032984		15	0.333008	1.61118	0.015873	0.0335204	0.711	1165	tags=87%, list=35%, signal=132%
DIRECT P53 EFFECTORS%PATHWAY INTERACTION DATABASE NCI-NATURE CURATED DATA%DIRECT P53 EFFECTORS	DIRECT P53 EFFECTORS%PATHWAY INTERACTION DATABASE NCI-NATURE CURATED DATA%DIRECT P53 EFFECTORS		27	0.255988	1.60062	0.05	0.0352652	0.732	692	tags=63%, list=21%, signal=79%
HALLMARK_GLYCOLYSIS%MSIGDB_C2%HALLMARK_GLYCOLYSIS	HALLMARK_GLYCOLYSIS%MSIGDB_C2%HALLMARK_GLYCOLYSIS		38	0.245604	1.59838	0	0.0356206	0.738	709	tags=66%, list=21%, signal=82%
PID_P53_DOWNSTREAM_PATHWAY%MSIGDB_C2%PID_P53_DOWNSTREAM_PATHWAY	PID_P53_DOWNSTREAM_PATHWAY%MSIGDB_C2%PID_P53_DOWNSTREAM_PATHWAY		27	0.255988	1.59372	0.04	0.0363645	0.747	692	tags=63%, list=21%, signal=79%
HALLMARK_INTERFERON_ALPHA_RESPONSE%MSIGDB_C2%HALLMARK_INTERFERON_ALPHA_RESPONSE	HALLMARK_INTERFERON_ALPHA_RESPONSE%MSIGDB_C2%HALLMARK_INTERFERON_ALPHA_RESPONSE		31	0.244936	1.57064	0	0.0417471	0.79	2082	tags=94%, list=62%, signal=244%
TRANSCRIPTIONAL REGULATION BY RUNX2%REACTOME DATABASE ID RELEASE 72%8878166	TRANSCRIPTIONAL REGULATION BY RUNX2%REACTOME DATABASE ID RELEASE 72%8878166		16	0.337519	1.56536	0.04	0.0427965	0.799	2231	tags=100%, list=66%, signal=296%
DITERPENOID METABOLIC PROCESS%GOBP%GO:0016101	DITERPENOID METABOLIC PROCESS%GOBP%GO:0016101		21	0.292577	1.54885	0.0408163	0.0466629	0.822	220	tags=33%, list=7%, signal=35%
MEMBRANE TRAFFICKING%REACTOME DATABASE ID RELEASE 72%199991	MEMBRANE TRAFFICKING%REACTOME DATABASE ID RELEASE 72%199991		90	0.144142	1.54222	0	0.0480884	0.83	363	tags=26%, list=11%, signal=28%
TERPENOID METABOLIC PROCESS%GOBP%GO:0006721	TERPENOID METABOLIC PROCESS%GOBP%GO:0006721		22	0.286722	1.53643	0.0425532	0.0496071	0.835	220	tags=32%, list=7%, signal=34%
NEGATIVE REGULATION OF G1/S TRANSITION OF MITOTIC CELL CYCLE%GOBP%GO:2000134	NEGATIVE REGULATION OF G1/S TRANSITION OF MITOTIC CELL CYCLE%GOBP%GO:2000134		21	0.271773	1.51077	0.0322581	0.0569555	0.881	461	tags=52%, list=14%, signal=60%
PROTEIN POLYUBIQUITINATION%GOBP%GO:0000209	PROTEIN POLYUBIQUITINATION%GOBP%GO:0000209		21	0.277362	1.50263	0.0952381	0.0593073	0.897	2056	tags=95%, list=61%, signal=244%
MODIFICATION-DEPENDENT MACROMOLECULE CATABOLIC PROCESS%GOBP%GO:0043632	MODIFICATION-DEPENDENT MACROMOLECULE CATABOLIC PROCESS%GOBP%GO:0043632		41	0.223126	1.49847	0	0.0605798	0.905	796	tags=68%, list=24%, signal=88%
HALLMARK_PEROXISOME%MSIGDB_C2%HALLMARK_PEROXISOME	HALLMARK_PEROXISOME%MSIGDB_C2%HALLMARK_PEROXISOME		18	0.308377	1.48328	0.0476191	0.0655725	0.921	757	tags=72%, list=23%, signal=93%
REGULATION OF ALCOHOL BIOSYNTHETIC PROCESS%GOBP%GO:1902930	REGULATION OF ALCOHOL BIOSYNTHETIC PROCESS%GOBP%GO:1902930		16	0.29985	1.47559	0.0547945	0.0683981	0.931	683	tags=75%, list=20%, signal=94%
RESPONSE TO ENDOPLASMIC RETICULUM STRESS%GOBP%GO:0034976	RESPONSE TO ENDOPLASMIC RETICULUM STRESS%GOBP%GO:0034976		24	0.270476	1.46467	0.0333333	0.0722914	0.944	1838	tags=92%, list=55%, signal=201%
CELLULAR RESPONSES TO STRESS%REACTOME DATABASE ID RELEASE 72%2262752	CELLULAR RESPONSES TO STRESS%REACTOME DATABASE ID RELEASE 72%2262752		50	0.176655	1.46165	0	0.0728814	0.945	1483	tags=80%, list=44%, signal=141%
MODIFICATION-DEPENDENT PROTEIN CATABOLIC PROCESS%GOBP%GO:0019941	MODIFICATION-DEPENDENT PROTEIN CATABOLIC PROCESS%GOBP%GO:0019941		41	0.223126	1.45691	0	0.0744508	0.947	796	tags=68%, list=24%, signal=88%
INTERFERON ALPHA BETA SIGNALING%REACTOME%R-HSA-909733.2	INTERFERON ALPHA BETA SIGNALING%REACTOME%R-HSA-909733.2		18	0.293411	1.45407	0.0363636	0.0751984	0.947	1768	tags=94%, list=53%, signal=198%
APOPTOSIS%REACTOME%R-HSA-109581.3	APOPTOSIS%REACTOME%R-HSA-109581.3		22	0.266519	1.43905	0.04	0.0807853	0.956	2060	tags=95%, list=61%, signal=245%
INTRACELLULAR PROTEIN TRANSPORT%GOBP%GO:0006886	INTRACELLULAR PROTEIN TRANSPORT%GOBP%GO:0006886		47	0.197814	1.42503	0	0.0871134	0.967	2082	tags=91%, list=62%, signal=237%
RNA PROCESSING%GOBP%GO:0006396	RNA PROCESSING%GOBP%GO:0006396		22	0.273435	1.41844	0.0576923	0.0896689	0.971	2447	tags=100%, list=73%, signal=365%
NEGATIVE REGULATION OF RESPONSE TO WOUNDING%GOBP%GO:1903035	NEGATIVE REGULATION OF RESPONSE TO WOUNDING%GOBP%GO:1903035		21	0.254813	1.41055	0.0666667	0.0931838	0.974	505	tags=48%, list=15%, signal=56%
PROTEASOMAL PROTEIN CATABOLIC PROCESS%GOBP%GO:0010498	PROTEASOMAL PROTEIN CATABOLIC PROCESS%GOBP%GO:0010498		32	0.199491	1.40407	0.0833333	0.0961061	0.977	796	tags=66%, list=24%, signal=85%
RESPONSE TO TYPE I INTERFERON%GOBP%GO:0034340	RESPONSE TO TYPE I INTERFERON%GOBP%GO:0034340		17	0.285764	1.40278	0.109375	0.0961517	0.977	1768	tags=94%, list=53%, signal=198%
ENERGY DERIVATION BY OXIDATION OF ORGANIC COMPOUNDS%GOBP%GO:0015980	ENERGY DERIVATION BY OXIDATION OF ORGANIC COMPOUNDS%GOBP%GO:0015980		19	0.256733	1.39027	0.046875	0.101971	0.983	2502	tags=100%, list=74%, signal=389%
TYPE I INTERFERON SIGNALING PATHWAY%GOBP%GO:0060337	TYPE I INTERFERON SIGNALING PATHWAY%GOBP%GO:0060337		17	0.285764	1.37217	0.116883	0.11135	0.989	1768	tags=94%, list=53%, signal=198%
PROTEASOME-MEDIATED UBIQUITIN-DEPENDENT PROTEIN CATABOLIC PROCESS%GOBP%GO:0043161	PROTEASOME-MEDIATED UBIQUITIN-DEPENDENT PROTEIN CATABOLIC PROCESS%GOBP%GO:0043161		27	0.220484	1.35926	0.0714286	0.118425	0.995	796	tags=70%, list=24%, signal=91%
CELLULAR RESPONSE TO TYPE I INTERFERON%GOBP%GO:0071357	CELLULAR RESPONSE TO TYPE I INTERFERON%GOBP%GO:0071357		17	0.285764	1.33221	0.0666667	0.135488	0.998	1768	tags=94%, list=53%, signal=198%
ANION TRANSMEMBRANE TRANSPORT%GOBP%GO:0098656	ANION TRANSMEMBRANE TRANSPORT%GOBP%GO:0098656		17	0.262261	1.31423	0.138462	0.147837	0.999	2483	tags=100%, list=74%, signal=381%
INTEGRATED BREAST CANCER PATHWAY%WIKIPATHWAYS_20200310%WP1984%HOMO SAPIENS	INTEGRATED BREAST CANCER PATHWAY%WIKIPATHWAYS_20200310%WP1984%HOMO SAPIENS		19	0.259896	1.30875	0.0980392	0.152156	1	692	tags=68%, list=21%, signal=86%
CELLULAR CARBOHYDRATE METABOLIC PROCESS%GOBP%GO:0044262	CELLULAR CARBOHYDRATE METABOLIC PROCESS%GOBP%GO:0044262		18	0.259197	1.29455	0.114754	0.1622	1	1200	tags=83%, list=36%, signal=129%
NUCLEOTIDE METABOLISM%REACTOME DATABASE ID RELEASE 72%15869	NUCLEOTIDE METABOLISM%REACTOME DATABASE ID RELEASE 72%15869		15	0.26741	1.25796	0.129412	0.193199	1	1097	tags=80%, list=33%, signal=118%
PEPTIDYL-SERINE MODIFICATION%GOBP%GO:0018209	PEPTIDYL-SERINE MODIFICATION%GOBP%GO:0018209		27	0.203913	1.25634	0.125	0.193499	1	2086	tags=93%, list=62%, signal=242%
ALCOHOL METABOLIC PROCESS%GOBP%GO:0006066	ALCOHOL METABOLIC PROCESS%GOBP%GO:0006066		50	0.146428	1.25025	0.222222	0.198713	1	315	tags=24%, list=9%, signal=26%
GASTRIN SIGNALING PATHWAY%WIKIPATHWAYS_20200310%WP4659%HOMO SAPIENS	GASTRIN SIGNALING PATHWAY%WIKIPATHWAYS_20200310%WP4659%HOMO SAPIENS		19	0.239899	1.24586	0.190476	0.202034	1	1841	tags=89%, list=55%, signal=197%
PROTEIN-CONTAINING COMPLEX LOCALIZATION%GOBP%GO:0031503	PROTEIN-CONTAINING COMPLEX LOCALIZATION%GOBP%GO:0031503		20	0.235858	1.235	0.12963	0.212437	1	2572	tags=100%, list=77%, signal=423%
NRF2 PATHWAY%WIKIPATHWAYS_20200310%WP2884%HOMO SAPIENS	NRF2 PATHWAY%WIKIPATHWAYS_20200310%WP2884%HOMO SAPIENS		37	0.181605	1.2316	0.0833333	0.215031	1	605	tags=49%, list=18%, signal=59%
CELLULAR PROTEIN CATABOLIC PROCESS%GOBP%GO:0044257	CELLULAR PROTEIN CATABOLIC PROCESS%GOBP%GO:0044257		56	0.140084	1.21183	0	0.235221	1	796	tags=57%, list=24%, signal=74%
REGULATION OF LIPID METABOLISM BY PPARALPHA%REACTOME DATABASE ID RELEASE 72%400206	REGULATION OF LIPID METABOLISM BY PPARALPHA%REACTOME DATABASE ID RELEASE 72%400206		16	0.260687	1.20736	0.160714	0.238984	1	2488	tags=100%, list=74%, signal=383%
PPARA ACTIVATES GENE EXPRESSION%REACTOME DATABASE ID RELEASE 72%1989781	PPARA ACTIVATES GENE EXPRESSION%REACTOME DATABASE ID RELEASE 72%1989781		16	0.260687	1.19945	0.24359	0.246606	1	2488	tags=100%, list=74%, signal=383%
MESODERMAL COMMITMENT PATHWAY%WIKIPATHWAYS_20200310%WP2857%HOMO SAPIENS	MESODERMAL COMMITMENT PATHWAY%WIKIPATHWAYS_20200310%WP2857%HOMO SAPIENS		25	0.200185	1.19103	0.2	0.255651	1	803	tags=64%, list=24%, signal=83%
HALLMARK_SPERMATOGENESIS%MSIGDB_C2%HALLMARK_SPERMATOGENESIS	HALLMARK_SPERMATOGENESIS%MSIGDB_C2%HALLMARK_SPERMATOGENESIS		21	0.206287	1.18342	0.150943	0.263491	1	2671	tags=100%, list=79%, signal=484%
REGULATION OF SIGNAL TRANSDUCTION BY P53 CLASS MEDIATOR%GOBP%GO:1901796	REGULATION OF SIGNAL TRANSDUCTION BY P53 CLASS MEDIATOR%GOBP%GO:1901796		18	0.24529	1.17712	0.208955	0.269992	1	598	tags=61%, list=18%, signal=74%
CARBOHYDRATE BIOSYNTHETIC PROCESS%GOBP%GO:0016051	CARBOHYDRATE BIOSYNTHETIC PROCESS%GOBP%GO:0016051		16	0.258354	1.17252	0.227848	0.274521	1	2036	tags=94%, list=61%, signal=237%
POSITIVE REGULATION OF CELLULAR PROTEIN CATABOLIC PROCESS%GOBP%GO:1903364	POSITIVE REGULATION OF CELLULAR PROTEIN CATABOLIC PROCESS%GOBP%GO:1903364		19	0.219738	1.15882	0.283019	0.291128	1	1639	tags=84%, list=49%, signal=163%
RESPONSE TO STARVATION%GOBP%GO:0042594	RESPONSE TO STARVATION%GOBP%GO:0042594		20	0.21501	1.15749	0.259259	0.291481	1	548	tags=45%, list=16%, signal=53%
LIPID HOMEOSTASIS%GOBP%GO:0055088	LIPID HOMEOSTASIS%GOBP%GO:0055088		20	0.218986	1.15267	0.259259	0.296273	1	277	tags=30%, list=8%, signal=33%
ENDOSOMAL TRANSPORT%GOBP%GO:0016197	ENDOSOMAL TRANSPORT%GOBP%GO:0016197		15	0.256071	1.14926	0.282353	0.298873	1	1949	tags=93%, list=58%, signal=221%
REGULATION OF DNA REPAIR%GOBP%GO:0006282	REGULATION OF DNA REPAIR%GOBP%GO:0006282		19	0.215168	1.13052	0.245283	0.323035	1	647	tags=58%, list=19%, signal=71%
PID_ATF2_PATHWAY%MSIGDB_C2%PID_ATF2_PATHWAY	PID_ATF2_PATHWAY%MSIGDB_C2%PID_ATF2_PATHWAY		16	0.245441	1.12768	0.247191	0.325337	1	2539	tags=100%, list=76%, signal=407%
REGULATION OF PROTEASOMAL PROTEIN CATABOLIC PROCESS%GOBP%GO:0061136	REGULATION OF PROTEASOMAL PROTEIN CATABOLIC PROCESS%GOBP%GO:0061136		16	0.257157	1.12628	0.298701	0.325923	1	1656	tags=88%, list=49%, signal=172%
ATF-2 TRANSCRIPTION FACTOR NETWORK%PATHWAY INTERACTION DATABASE NCI-NATURE CURATED DATA%ATF-2 TRANSCRIPTION FACTOR NETWORK	ATF-2 TRANSCRIPTION FACTOR NETWORK%PATHWAY INTERACTION DATABASE NCI-NATURE CURATED DATA%ATF-2 TRANSCRIPTION FACTOR NETWORK		16	0.245441	1.11396	0.276316	0.342254	1	2539	tags=100%, list=76%, signal=407%
REGULATION OF ORGANELLE ASSEMBLY%GOBP%GO:1902115	REGULATION OF ORGANELLE ASSEMBLY%GOBP%GO:1902115		19	0.210042	1.09504	0.333333	0.370025	1	2236	tags=95%, list=67%, signal=281%
NEGATIVE REGULATION OF WOUND HEALING%GOBP%GO:0061045	NEGATIVE REGULATION OF WOUND HEALING%GOBP%GO:0061045		18	0.218014	1.07754	0.315789	0.396867	1	505	tags=44%, list=15%, signal=52%
REGULATION OF PROTEIN MODIFICATION BY SMALL PROTEIN CONJUGATION OR REMOVAL%GOBP%GO:1903320	REGULATION OF PROTEIN MODIFICATION BY SMALL PROTEIN CONJUGATION OR REMOVAL%GOBP%GO:1903320		29	0.168182	1.05788	0.478261	0.428359	1	1841	tags=90%, list=55%, signal=197%
REGULATION OF CELLULAR PROTEIN CATABOLIC PROCESS%GOBP%GO:1903362	REGULATION OF CELLULAR PROTEIN CATABOLIC PROCESS%GOBP%GO:1903362		24	0.190588	1.05588	0.361111	0.429902	1	1656	tags=83%, list=49%, signal=163%
REGULATION OF PROTEIN BINDING%GOBP%GO:0043393	REGULATION OF PROTEIN BINDING%GOBP%GO:0043393		33	0.158774	1.05224	0.333333	0.434362	1	2153	tags=91%, list=64%, signal=250%
EPHRIN RECEPTOR SIGNALING PATHWAY%GOBP%GO:0048013	EPHRIN RECEPTOR SIGNALING PATHWAY%GOBP%GO:0048013		19	0.202111	1.04961	0.391304	0.436774	1	2312	tags=95%, list=69%, signal=302%
HALLMARK_TNFA_SIGNALING_VIA_NFKB%MSIGDB_C2%HALLMARK_TNFA_SIGNALING_VIA_NFKB	HALLMARK_TNFA_SIGNALING_VIA_NFKB%MSIGDB_C2%HALLMARK_TNFA_SIGNALING_VIA_NFKB		55	0.125998	1.03967	0.6	0.452521	1	615	tags=42%, list=18%, signal=50%
STEROL HOMEOSTASIS%GOBP%GO:0055092	STEROL HOMEOSTASIS%GOBP%GO:0055092		16	0.216098	1.03817	0.378049	0.453293	1	277	tags=31%, list=8%, signal=34%
CELLULAR MACROMOLECULE CATABOLIC PROCESS%GOBP%GO:0044265	CELLULAR MACROMOLECULE CATABOLIC PROCESS%GOBP%GO:0044265		64	0.116183	1.03013	0.333333	0.465898	1	796	tags=56%, list=24%, signal=72%
REGULATION OF ERBB SIGNALING PATHWAY%GOBP%GO:1901184	REGULATION OF ERBB SIGNALING PATHWAY%GOBP%GO:1901184		19	0.191905	1.02782	0.433962	0.468099	1	274	tags=26%, list=8%, signal=28%
WNT SIGNALING PATHWAY AND PLURIPOTENCY%WIKIPATHWAYS_20200310%WP399%HOMO SAPIENS	WNT SIGNALING PATHWAY AND PLURIPOTENCY%WIKIPATHWAYS_20200310%WP399%HOMO SAPIENS		23	0.187206	1.02491	0.5625	0.471105	1	1675	tags=83%, list=50%, signal=164%
CHOLESTEROL HOMEOSTASIS%GOBP%GO:0042632	CHOLESTEROL HOMEOSTASIS%GOBP%GO:0042632		16	0.216098	1.01688	0.457831	0.483377	1	277	tags=31%, list=8%, signal=34%
FACTORS INVOLVED IN MEGAKARYOCYTE DEVELOPMENT AND PLATELET PRODUCTION%REACTOME DATABASE ID RELEASE 72%983231	FACTORS INVOLVED IN MEGAKARYOCYTE DEVELOPMENT AND PLATELET PRODUCTION%REACTOME DATABASE ID RELEASE 72%983231		24	0.180205	1.01685	0.52381	0.481246	1	469	tags=46%, list=14%, signal=53%
NCRNA METABOLIC PROCESS%GOBP%GO:0034660	NCRNA METABOLIC PROCESS%GOBP%GO:0034660		15	0.208607	1.01662	0.380952	0.479431	1	2662	tags=100%, list=79%, signal=479%
REGULATION OF FATTY ACID METABOLIC PROCESS%GOBP%GO:0019217	REGULATION OF FATTY ACID METABOLIC PROCESS%GOBP%GO:0019217		15	0.227601	1.01458	0.406977	0.481044	1	2082	tags=93%, list=62%, signal=244%
REGULATION OF EPIDERMAL GROWTH FACTOR RECEPTOR SIGNALING PATHWAY%GOBP%GO:0042058	REGULATION OF EPIDERMAL GROWTH FACTOR RECEPTOR SIGNALING PATHWAY%GOBP%GO:0042058		19	0.191905	1.00829	0.37931	0.490947	1	274	tags=26%, list=8%, signal=28%
MAINTENANCE OF LOCATION%GOBP%GO:0051235	MAINTENANCE OF LOCATION%GOBP%GO:0051235		24	0.166373	0.993097	0.448276	0.517668	1	394	tags=33%, list=12%, signal=37%
STEROL METABOLIC PROCESS%GOBP%GO:0016125	STEROL METABOLIC PROCESS%GOBP%GO:0016125		21	0.188623	0.987911	0.410256	0.525054	1	2730	tags=100%, list=81%, signal=529%
CHOLESTEROL METABOLIC PROCESS%GOBP%GO:0008203	CHOLESTEROL METABOLIC PROCESS%GOBP%GO:0008203		19	0.18851	0.981112	0.457627	0.535643	1	2730	tags=100%, list=81%, signal=530%
GOLGI VESICLE TRANSPORT%GOBP%GO:0048193	GOLGI VESICLE TRANSPORT%GOBP%GO:0048193		27	0.16876	0.968745	0.384615	0.556388	1	464	tags=37%, list=14%, signal=43%
CILIUM ORGANIZATION%GOBP%GO:0044782	CILIUM ORGANIZATION%GOBP%GO:0044782		23	0.164694	0.964458	0.522727	0.56199	1	2461	tags=96%, list=73%, signal=355%
REGULATION OF PROTEIN UBIQUITINATION%GOBP%GO:0031396	REGULATION OF PROTEIN UBIQUITINATION%GOBP%GO:0031396		27	0.148749	0.958337	0.625	0.571594	1	1841	tags=89%, list=55%, signal=195%
INSULIN SIGNALING%WIKIPATHWAYS_20200310%WP481%HOMO SAPIENS	INSULIN SIGNALING%WIKIPATHWAYS_20200310%WP481%HOMO SAPIENS		22	0.182479	0.951551	0.5	0.582092	1	2412	tags=95%, list=72%, signal=336%
SECONDARY ALCOHOL METABOLIC PROCESS%GOBP%GO:1902652	SECONDARY ALCOHOL METABOLIC PROCESS%GOBP%GO:1902652		19	0.18851	0.947934	0.508197	0.585639	1	2730	tags=100%, list=81%, signal=530%
THERMOGENESIS%WIKIPATHWAYS_20200310%WP4321%HOMO SAPIENS	THERMOGENESIS%WIKIPATHWAYS_20200310%WP4321%HOMO SAPIENS		17	0.197966	0.946014	0.584615	0.587075	1	2698	tags=100%, list=80%, signal=504%
SENESCENCE AND AUTOPHAGY IN CANCER%WIKIPATHWAYS_20200310%WP615%HOMO SAPIENS	SENESCENCE AND AUTOPHAGY IN CANCER%WIKIPATHWAYS_20200310%WP615%HOMO SAPIENS		24	0.17145	0.938078	0.454545	0.599086	1	379	tags=29%, list=11%, signal=33%
ENDODERM DIFFERENTIATION%WIKIPATHWAYS_20200310%WP2853%HOMO SAPIENS	ENDODERM DIFFERENTIATION%WIKIPATHWAYS_20200310%WP2853%HOMO SAPIENS		27	0.15569	0.91805	0.666667	0.633851	1	799	tags=59%, list=24%, signal=77%
ORGANELLE BIOGENESIS AND MAINTENANCE%REACTOME%R-HSA-1852241.5	ORGANELLE BIOGENESIS AND MAINTENANCE%REACTOME%R-HSA-1852241.5		18	0.18347	0.873713	0.705882	0.714311	1	2272	tags=94%, list=68%, signal=290%
WATER-SOLUBLE VITAMIN METABOLIC PROCESS%GOBP%GO:0006767	WATER-SOLUBLE VITAMIN METABOLIC PROCESS%GOBP%GO:0006767		17	0.174021	0.843083	0.705882	0.765764	1	154	tags=18%, list=5%, signal=18%
REGULATION OF CELLULAR KETONE METABOLIC PROCESS%GOBP%GO:0010565	REGULATION OF CELLULAR KETONE METABOLIC PROCESS%GOBP%GO:0010565		20	0.159604	0.84003	0.692308	0.76809	1	2082	tags=90%, list=62%, signal=235%
CILIUM ASSEMBLY%GOBP%GO:0060271	CILIUM ASSEMBLY%GOBP%GO:0060271		22	0.160913	0.834725	0.72093	0.77422	1	2461	tags=95%, list=73%, signal=354%
PROTEIN LOCALIZATION TO ORGANELLE%GOBP%GO:0033365	PROTEIN LOCALIZATION TO ORGANELLE%GOBP%GO:0033365		43	0.111484	0.830729	1	0.77807	1	697	tags=49%, list=21%, signal=61%
MITOCHONDRION ORGANIZATION%GOBP%GO:0007005	MITOCHONDRION ORGANIZATION%GOBP%GO:0007005		32	0.127581	0.825028	0.869565	0.784605	1	1597	tags=81%, list=48%, signal=153%
EGF RECEPTOR SIGNALING PATHWAY%PANTHER PATHWAY%P00018	EGF RECEPTOR SIGNALING PATHWAY%PANTHER PATHWAY%P00018		21	0.14762	0.811045	0.765957	0.805391	1	125	tags=14%, list=4%, signal=15%
REGULATION OF PROTEOLYSIS INVOLVED IN CELLULAR PROTEIN CATABOLIC PROCESS%GOBP%GO:1903050	REGULATION OF PROTEOLYSIS INVOLVED IN CELLULAR PROTEIN CATABOLIC PROCESS%GOBP%GO:1903050		17	0.156156	0.775973	0.8	0.856198	1	1656	tags=82%, list=49%, signal=162%
VITAMIN METABOLIC PROCESS%GOBP%GO:0006766	VITAMIN METABOLIC PROCESS%GOBP%GO:0006766		21	0.13649	0.736058	0.918367	0.907093	1	27	tags=10%, list=1%, signal=10%
RESPONSE TO INSULIN%GOBP%GO:0032868	RESPONSE TO INSULIN%GOBP%GO:0032868		16	0.156784	0.734027	0.831169	0.906374	1	2373	tags=94%, list=71%, signal=317%
SUMO E3 LIGASES SUMOYLATE TARGET PROTEINS%REACTOME%R-HSA-3108232.5	SUMO E3 LIGASES SUMOYLATE TARGET PROTEINS%REACTOME%R-HSA-3108232.5		15	0.14765	0.703789	0.847059	0.936863	1	2196	tags=93%, list=65%, signal=268%
CELLULAR RESPONSE TO INSULIN STIMULUS%GOBP%GO:0032869	CELLULAR RESPONSE TO INSULIN STIMULUS%GOBP%GO:0032869		15	0.152279	0.699703	0.863014	0.937452	1	142	tags=13%, list=4%, signal=14%
PROTEOLYSIS INVOLVED IN CELLULAR PROTEIN CATABOLIC PROCESS%GOBP%GO:0051603	PROTEOLYSIS INVOLVED IN CELLULAR PROTEIN CATABOLIC PROCESS%GOBP%GO:0051603		54	0.113182	0.698749	1	0.93451	1	796	tags=57%, list=24%, signal=74%
REGULATION OF SODIUM ION TRANSPORT%GOBP%GO:0002028	REGULATION OF SODIUM ION TRANSPORT%GOBP%GO:0002028		17	0.146232	0.686798	0.887097	0.942143	1	2871	tags=100%, list=85%, signal=682%
SUMOYLATION%REACTOME DATABASE ID RELEASE 72%2990846	SUMOYLATION%REACTOME DATABASE ID RELEASE 72%2990846		15	0.14765	0.686338	0.956522	0.938745	1	2196	tags=93%, list=65%, signal=268%
HEPATITIS B INFECTION%WIKIPATHWAYS_20200310%WP4666%HOMO SAPIENS	HEPATITIS B INFECTION%WIKIPATHWAYS_20200310%WP4666%HOMO SAPIENS		25	0.108513	0.677718	0.909091	0.942281	1	2998	tags=100%, list=89%, signal=919%
REGULATION OF ESTABLISHMENT OF PLANAR POLARITY%GOBP%GO:0090175	REGULATION OF ESTABLISHMENT OF PLANAR POLARITY%GOBP%GO:0090175		16	0.147056	0.670719	0.961538	0.944365	1	222	tags=25%, list=7%, signal=27%
SMALL CELL LUNG CANCER%WIKIPATHWAYS_20200310%WP4658%HOMO SAPIENS	SMALL CELL LUNG CANCER%WIKIPATHWAYS_20200310%WP4658%HOMO SAPIENS		25	0.0986211	0.573049	1	0.990189	1	3031	tags=100%, list=90%, signal=1011%
LIPID MODIFICATION%GOBP%GO:0030258	LIPID MODIFICATION%GOBP%GO:0030258		16	0.122603	0.569164	0.987654	0.987458	1	2103	tags=88%, list=63%, signal=233%
CELL CYCLE%REACTOME DATABASE ID RELEASE 72%1640170	CELL CYCLE%REACTOME DATABASE ID RELEASE 72%1640170		87	0.682092			1	0	688	tags=91%, list=20%, signal=111%
NUCLEAR RECEPTORS META-PATHWAY%WIKIPATHWAYS_20200310%WP2882%HOMO SAPIENS	NUCLEAR RECEPTORS META-PATHWAY%WIKIPATHWAYS_20200310%WP2882%HOMO SAPIENS		74	0.153219			1	0	346	tags=26%, list=10%, signal=28%
EPITHELIUM DEVELOPMENT%GOBP%GO:0060429	EPITHELIUM DEVELOPMENT%GOBP%GO:0060429		142	0.196206			1	0	300	tags=29%, list=9%, signal=30%
REGULATION OF MITOTIC CELL CYCLE%GOBP%GO:0007346	REGULATION OF MITOTIC CELL CYCLE%GOBP%GO:0007346		94	0.289496			1	0	706	tags=68%, list=21%, signal=84%
CELL DEATH%GOBP%GO:0008219	CELL DEATH%GOBP%GO:0008219		129	0.180479			1	0	300	tags=27%, list=9%, signal=29%
CELLULAR RESPONSE TO STRESS%GOBP%GO:0033554	CELLULAR RESPONSE TO STRESS%GOBP%GO:0033554		174	0.118843			1	0	698	tags=46%, list=21%, signal=55%
CELL CYCLE PROCESS%GOBP%GO:0022402	CELL CYCLE PROCESS%GOBP%GO:0022402		133	0.466166			1	0	648	tags=74%, list=19%, signal=89%
PROGRAMMED CELL DEATH%GOBP%GO:0012501	PROGRAMMED CELL DEATH%GOBP%GO:0012501		117	0.192308			1	0	300	tags=29%, list=9%, signal=31%
CELLULAR RESPONSE TO DNA DAMAGE STIMULUS%GOBP%GO:0006974	CELLULAR RESPONSE TO DNA DAMAGE STIMULUS%GOBP%GO:0006974		66	0.368216			1	0	692	tags=73%, list=21%, signal=90%
REGULATION OF CELL CYCLE PHASE TRANSITION%GOBP%GO:1901987	REGULATION OF CELL CYCLE PHASE TRANSITION%GOBP%GO:1901987		62	0.401755			1	0	541	tags=65%, list=16%, signal=75%
MICROTUBULE CYTOSKELETON ORGANIZATION%GOBP%GO:0000226	MICROTUBULE CYTOSKELETON ORGANIZATION%GOBP%GO:0000226		62	0.247574			1	0	648	tags=60%, list=19%, signal=73%
CELL CYCLE%GOBP%GO:0007049	CELL CYCLE%GOBP%GO:0007049		139	0.457519			1	0	648	tags=74%, list=19%, signal=88%
REGULATION OF CELL CYCLE PROCESS%GOBP%GO:0010564	REGULATION OF CELL CYCLE PROCESS%GOBP%GO:0010564		104	0.313393			1	0	543	tags=61%, list=16%, signal=70%
MITOTIC CELL CYCLE PROCESS%GOBP%GO:1903047	MITOTIC CELL CYCLE PROCESS%GOBP%GO:1903047		98	0.601846			1	0	673	tags=84%, list=20%, signal=102%
MITOTIC CELL CYCLE%GOBP%GO:0000278	MITOTIC CELL CYCLE%GOBP%GO:0000278		103	0.58288			1	0	673	tags=83%, list=20%, signal=101%
REGULATION OF CELL CYCLE%GOBP%GO:0051726	REGULATION OF CELL CYCLE%GOBP%GO:0051726		153	0.237517			1	0	553	tags=51%, list=16%, signal=58%
INTRACELLULAR TRANSPORT%GOBP%GO:0046907	INTRACELLULAR TRANSPORT%GOBP%GO:0046907		113	0.118842			1	0	2974	tags=100%, list=88%, signal=839%

## Sheet: gsea_report_for_na_neg_tissues
NAME	GS<br> follow link to MSigDB	GS DETAILS	SIZE	ES	NES	NOM p-val	FDR q-val	FWER p-val	RANK AT MAX	LEADING EDGE
IMMUNOGLOBULIN MEDIATED IMMUNE RESPONSE%GOBP%GO:0016064	IMMUNOGLOBULIN MEDIATED IMMUNE RESPONSE%GOBP%GO:0016064	Details ...	27	-0.690343	-2.3701	0	0	0	824	tags=85%, list=25%, signal=112%
B CELL MEDIATED IMMUNITY%GOBP%GO:0019724	B CELL MEDIATED IMMUNITY%GOBP%GO:0019724	Details ...	28	-0.669862	-2.30311	0	0	0	824	tags=82%, list=25%, signal=108%
HUMORAL IMMUNE RESPONSE MEDIATED BY CIRCULATING IMMUNOGLOBULIN%GOBP%GO:0002455	HUMORAL IMMUNE RESPONSE MEDIATED BY CIRCULATING IMMUNOGLOBULIN%GOBP%GO:0002455	Details ...	17	-0.75943	-2.28165	0	0	0	321	tags=76%, list=10%, signal=84%
B CELL RECEPTOR SIGNALING PATHWAY%GOBP%GO:0050853	B CELL RECEPTOR SIGNALING PATHWAY%GOBP%GO:0050853	Details ...	26	-0.681042	-2.27562	0	0	0	537	tags=73%, list=16%, signal=86%
ACTIN-MYOSIN FILAMENT SLIDING%GOBP%GO:0033275	ACTIN-MYOSIN FILAMENT SLIDING%GOBP%GO:0033275	Details ...	19	-0.708602	-2.22546	0	4.02482e-05	0.001	390	tags=68%, list=12%, signal=77%
COMPLEMENT ACTIVATION, CLASSICAL PATHWAY%GOBP%GO:0006958	COMPLEMENT ACTIVATION, CLASSICAL PATHWAY%GOBP%GO:0006958	Details ...	15	-0.738466	-2.21417	0	3.84983e-05	0.001	292	tags=73%, list=9%, signal=80%
MUSCLE FILAMENT SLIDING%GOBP%GO:0030049	MUSCLE FILAMENT SLIDING%GOBP%GO:0030049	Details ...	19	-0.708602	-2.20526	0	3.68942e-05	0.001	390	tags=68%, list=12%, signal=77%
ADAPTIVE IMMUNE RESPONSE BASED ON SOMATIC RECOMBINATION OF IMMUNE RECEPTORS BUILT FROM IMMUNOGLOBULIN SUPERFAMILY DOMAINS%GOBP%GO:0002460	ADAPTIVE IMMUNE RESPONSE BASED ON SOMATIC RECOMBINATION OF IMMUNE RECEPTORS BUILT FROM IMMUNOGLOBULIN SUPERFAMILY DOMAINS%GOBP%GO:0002460	Details ...	48	-0.600102	-2.1858	0	3.54184e-05	0.001	830	tags=67%, list=25%, signal=87%
ADAPTIVE IMMUNE RESPONSE%GOBP%GO:0002250	ADAPTIVE IMMUNE RESPONSE%GOBP%GO:0002250	Details ...	58	-0.576811	-2.17139	0	0.000102402	0.003	830	tags=64%, list=25%, signal=83%
B CELL ACTIVATION%REACTOME%R-HSA-983705.1	B CELL ACTIVATION%REACTOME%R-HSA-983705.1	Details ...	18	-0.676872	-2.13349	0	0.000230029	0.007	579	tags=72%, list=17%, signal=87%
REGULATION OF MONONUCLEAR CELL PROLIFERATION%GOBP%GO:0032944	REGULATION OF MONONUCLEAR CELL PROLIFERATION%GOBP%GO:0032944	Details ...	65	-0.54842	-2.10853	0	0.000412155	0.013	695	tags=58%, list=21%, signal=72%
REGULATION OF CALCIUM ION TRANSMEMBRANE TRANSPORTER ACTIVITY%GOBP%GO:1901019	REGULATION OF CALCIUM ION TRANSMEMBRANE TRANSPORTER ACTIVITY%GOBP%GO:1901019	Details ...	23	-0.643613	-2.10838	0	0.000397943	0.013	491	tags=57%, list=15%, signal=66%
LEISHMANIA PHAGOCYTOSIS%REACTOME DATABASE ID RELEASE 72%9664417	LEISHMANIA PHAGOCYTOSIS%REACTOME DATABASE ID RELEASE 72%9664417	Details ...	21	-0.648213	-2.0958	0	0.000444302	0.015	604	tags=62%, list=18%, signal=75%
IMMUNOGLOBULIN PRODUCTION%GOBP%GO:0002377	IMMUNOGLOBULIN PRODUCTION%GOBP%GO:0002377	Details ...	20	-0.642361	-2.09419	0	0.00042997	0.015	848	tags=75%, list=25%, signal=100%
REGULATION OF LYMPHOCYTE PROLIFERATION%GOBP%GO:0050670	REGULATION OF LYMPHOCYTE PROLIFERATION%GOBP%GO:0050670	Details ...	65	-0.54842	-2.08171	0	0.000638204	0.023	695	tags=58%, list=21%, signal=72%
PARASITE INFECTION%REACTOME%R-HSA-9664407.1	PARASITE INFECTION%REACTOME%R-HSA-9664407.1	Details ...	21	-0.648213	-2.07564	0	0.000645654	0.024	604	tags=62%, list=18%, signal=75%
PHOSPHOLIPASE C-ACTIVATING G PROTEIN-COUPLED RECEPTOR SIGNALING PATHWAY%GOBP%GO:0007200	PHOSPHOLIPASE C-ACTIVATING G PROTEIN-COUPLED RECEPTOR SIGNALING PATHWAY%GOBP%GO:0007200	Details ...	32	-0.587037	-2.06175	0	0.000757003	0.029	1166	tags=84%, list=35%, signal=128%
FCGR3A-MEDIATED PHAGOCYTOSIS%REACTOME%R-HSA-9664422.1	FCGR3A-MEDIATED PHAGOCYTOSIS%REACTOME%R-HSA-9664422.1	Details ...	21	-0.648213	-2.06048	0	0.000760873	0.03	604	tags=62%, list=18%, signal=75%
REGULATION OF LEUKOCYTE PROLIFERATION%GOBP%GO:0070663	REGULATION OF LEUKOCYTE PROLIFERATION%GOBP%GO:0070663	Details ...	68	-0.541329	-2.05958	0	0.000739738	0.03	695	tags=57%, list=21%, signal=71%
DOWNSTREAM SIGNALING IN NAIVE CD8+ T CELLS%PATHWAY INTERACTION DATABASE NCI-NATURE CURATED DATA%DOWNSTREAM SIGNALING IN NAIVE CD8+ T CELLS	DOWNSTREAM SIGNALING IN NAIVE CD8+ T CELLS%PATHWAY INTERACTION DATABASE NCI-NATURE CURATED DATA%DOWNSTREAM SIGNALING IN NAIVE CD8+ T CELLS	Details ...	20	-0.649857	-2.05764	0	0.000815873	0.034	862	tags=80%, list=26%, signal=107%
STRIATED MUSCLE CONTRACTION%REACTOME%R-HSA-390522.1	STRIATED MUSCLE CONTRACTION%REACTOME%R-HSA-390522.1		17	-0.657956	-2.05744	0	0.000794403	0.034	390	tags=59%, list=12%, signal=66%
CXCR4-MEDIATED SIGNALING EVENTS%PATHWAY INTERACTION DATABASE NCI-NATURE CURATED DATA%CXCR4-MEDIATED SIGNALING EVENTS	CXCR4-MEDIATED SIGNALING EVENTS%PATHWAY INTERACTION DATABASE NCI-NATURE CURATED DATA%CXCR4-MEDIATED SIGNALING EVENTS		30	-0.600667	-2.05678	0	0.000774033	0.034	678	tags=60%, list=20%, signal=74%
REGULATION OF B CELL ACTIVATION%GOBP%GO:0050864	REGULATION OF B CELL ACTIVATION%GOBP%GO:0050864		41	-0.566871	-2.05512	0	0.000754682	0.034	903	tags=68%, list=27%, signal=92%
GENERATION OF SECOND MESSENGER MOLECULES%REACTOME DATABASE ID RELEASE 72%202433	GENERATION OF SECOND MESSENGER MOLECULES%REACTOME DATABASE ID RELEASE 72%202433		20	-0.642143	-2.05048	0	0.000757827	0.035	1067	tags=90%, list=32%, signal=131%
CREATION OF C4 AND C2 ACTIVATORS%REACTOME%R-HSA-166786.2	CREATION OF C4 AND C2 ACTIVATORS%REACTOME%R-HSA-166786.2		15	-0.684179	-2.04746	0	0.00078197	0.036	279	tags=67%, list=8%, signal=72%
T-CELL ANTIGEN RECEPTOR (TCR) PATHWAY DURING STAPHYLOCOCCUS AUREUS INFECTION%WIKIPATHWAYS_20200310%WP3863%HOMO SAPIENS	T-CELL ANTIGEN RECEPTOR (TCR) PATHWAY DURING STAPHYLOCOCCUS AUREUS INFECTION%WIKIPATHWAYS_20200310%WP3863%HOMO SAPIENS		19	-0.649049	-2.04738	0	0.000763785	0.036	1013	tags=79%, list=30%, signal=112%
PID_CD8_TCR_DOWNSTREAM_PATHWAY%MSIGDB_C2%PID_CD8_TCR_DOWNSTREAM_PATHWAY	PID_CD8_TCR_DOWNSTREAM_PATHWAY%MSIGDB_C2%PID_CD8_TCR_DOWNSTREAM_PATHWAY		20	-0.649857	-2.04259	0	0.000786727	0.038	862	tags=80%, list=26%, signal=107%
POSITIVE REGULATION OF DEPHOSPHORYLATION%GOBP%GO:0035306	POSITIVE REGULATION OF DEPHOSPHORYLATION%GOBP%GO:0035306		15	-0.67884	-2.04224	0	0.000769244	0.038	547	tags=67%, list=16%, signal=79%
DOWNSTREAM TCR SIGNALING%REACTOME%R-HSA-202424.3	DOWNSTREAM TCR SIGNALING%REACTOME%R-HSA-202424.3		17	-0.671968	-2.04048	0	0.000752522	0.038	1013	tags=88%, list=30%, signal=126%
STRIATED MUSCLE CONTRACTION PATHWAY%WIKIPATHWAYS_20200310%WP383%HOMO SAPIENS	STRIATED MUSCLE CONTRACTION PATHWAY%WIKIPATHWAYS_20200310%WP383%HOMO SAPIENS		21	-0.637907	-2.03895	0	0.00075536	0.039	434	tags=62%, list=13%, signal=71%
REGULATION OF B CELL PROLIFERATION%GOBP%GO:0030888	REGULATION OF B CELL PROLIFERATION%GOBP%GO:0030888		25	-0.606815	-2.02455	0	0.000961531	0.05	625	tags=64%, list=19%, signal=78%
COMPLEMENT ACTIVATION%GOBP%GO:0006956	COMPLEMENT ACTIVATION%GOBP%GO:0006956		23	-0.620671	-2.02304	0	0.000959931	0.051	292	tags=57%, list=9%, signal=61%
TRANSLOCATION OF ZAP-70 TO IMMUNOLOGICAL SYNAPSE%REACTOME DATABASE ID RELEASE 72%202430	TRANSLOCATION OF ZAP-70 TO IMMUNOLOGICAL SYNAPSE%REACTOME DATABASE ID RELEASE 72%202430		15	-0.674335	-2.01859	0	0.000993796	0.054	678	tags=80%, list=20%, signal=100%
ANTIGEN RECEPTOR-MEDIATED SIGNALING PATHWAY%GOBP%GO:0050851	ANTIGEN RECEPTOR-MEDIATED SIGNALING PATHWAY%GOBP%GO:0050851		66	-0.530155	-2.01832	0	0.000991818	0.055	1013	tags=65%, list=30%, signal=91%
REGULATION OF PROTEIN DEPHOSPHORYLATION%GOBP%GO:0035304	REGULATION OF PROTEIN DEPHOSPHORYLATION%GOBP%GO:0035304		15	-0.670016	-2.0133	0	0.00104092	0.059	547	tags=60%, list=16%, signal=71%
INITIAL TRIGGERING OF COMPLEMENT%REACTOME%R-HSA-166663.2	INITIAL TRIGGERING OF COMPLEMENT%REACTOME%R-HSA-166663.2		18	-0.650193	-2.00971	0	0.00108829	0.063	882	tags=83%, list=26%, signal=112%
IMMUNE RESPONSE-ACTIVATING CELL SURFACE RECEPTOR SIGNALING PATHWAY%GOBP%GO:0002429	IMMUNE RESPONSE-ACTIVATING CELL SURFACE RECEPTOR SIGNALING PATHWAY%GOBP%GO:0002429		101	-0.510033	-2.00901	0	0.00108461	0.064	624	tags=50%, list=19%, signal=60%
IMMUNE RESPONSE-REGULATING CELL SURFACE RECEPTOR SIGNALING PATHWAY%GOBP%GO:0002768	IMMUNE RESPONSE-REGULATING CELL SURFACE RECEPTOR SIGNALING PATHWAY%GOBP%GO:0002768		106	-0.507014	-2.00381	0	0.00116184	0.07	1086	tags=65%, list=32%, signal=93%
REGULATION OF CALCIUM ION TRANSMEMBRANE TRANSPORT%GOBP%GO:1903169	REGULATION OF CALCIUM ION TRANSMEMBRANE TRANSPORT%GOBP%GO:1903169		35	-0.566554	-2.00107	0	0.00120449	0.074	626	tags=54%, list=19%, signal=66%
PHOSPHORYLATION OF CD3 AND TCR ZETA CHAINS%REACTOME DATABASE ID RELEASE 72%202427	PHOSPHORYLATION OF CD3 AND TCR ZETA CHAINS%REACTOME DATABASE ID RELEASE 72%202427		16	-0.6592	-1.9952	0	0.0013082	0.082	678	tags=75%, list=20%, signal=94%
LYMPHOCYTE MEDIATED IMMUNITY%GOBP%GO:0002449	LYMPHOCYTE MEDIATED IMMUNITY%GOBP%GO:0002449		45	-0.545849	-1.99484	0	0.00130088	0.083	830	tags=60%, list=25%, signal=79%
TCR SIGNALING%REACTOME DATABASE ID RELEASE 72%202403	TCR SIGNALING%REACTOME DATABASE ID RELEASE 72%202403		27	-0.593389	-1.99439	0.00104822	0.00129384	0.084	1067	tags=78%, list=32%, signal=113%
HALLMARK_ALLOGRAFT_REJECTION%MSIGDB_C2%HALLMARK_ALLOGRAFT_REJECTION	HALLMARK_ALLOGRAFT_REJECTION%MSIGDB_C2%HALLMARK_ALLOGRAFT_REJECTION		85	-0.5124	-1.99202	0	0.00128696	0.085	955	tags=62%, list=28%, signal=85%
REGULATION OF PROTEIN ACTIVATION CASCADE%GOBP%GO:2000257	REGULATION OF PROTEIN ACTIVATION CASCADE%GOBP%GO:2000257		25	-0.600424	-1.98997	0	0.00129502	0.087	418	tags=60%, list=12%, signal=68%
PHOSPHATIDYLINOSITOL METABOLIC PROCESS%GOBP%GO:0046488	PHOSPHATIDYLINOSITOL METABOLIC PROCESS%GOBP%GO:0046488		21	-0.622534	-1.9825	0	0.00141727	0.097	481	tags=48%, list=14%, signal=55%
REGULATION OF COMPLEMENT ACTIVATION%GOBP%GO:0030449	REGULATION OF COMPLEMENT ACTIVATION%GOBP%GO:0030449		25	-0.600424	-1.97856	0	0.0015076	0.104	418	tags=60%, list=12%, signal=68%
REGULATION OF ACTIN DYNAMICS FOR PHAGOCYTIC CUP FORMATION%REACTOME%R-HSA-2029482.2	REGULATION OF ACTIN DYNAMICS FOR PHAGOCYTIC CUP FORMATION%REACTOME%R-HSA-2029482.2		20	-0.625941	-1.97765	0	0.00153944	0.108	579	tags=60%, list=17%, signal=72%
REGULATION OF ATPASE ACTIVITY%GOBP%GO:0043462	REGULATION OF ATPASE ACTIVITY%GOBP%GO:0043462		17	-0.637674	-1.96545	0	0.00187111	0.129	414	tags=47%, list=12%, signal=53%
ALLOGRAFT REJECTION%WIKIPATHWAYS_20200310%WP2328%HOMO SAPIENS	ALLOGRAFT REJECTION%WIKIPATHWAYS_20200310%WP2328%HOMO SAPIENS		41	-0.54519	-1.96386	0	0.00184276	0.129	882	tags=68%, list=26%, signal=91%
PID_CD8_TCR_PATHWAY%MSIGDB_C2%PID_CD8_TCR_PATHWAY	PID_CD8_TCR_PATHWAY%MSIGDB_C2%PID_CD8_TCR_PATHWAY		21	-0.603913	-1.95962	0	0.00196097	0.139	959	tags=76%, list=29%, signal=106%
NEGATIVE REGULATION OF LYMPHOCYTE PROLIFERATION%GOBP%GO:0050672	NEGATIVE REGULATION OF LYMPHOCYTE PROLIFERATION%GOBP%GO:0050672		18	-0.624638	-1.95794	0	0.00201068	0.144	547	tags=61%, list=16%, signal=73%
REGULATION OF ACUTE INFLAMMATORY RESPONSE%GOBP%GO:0002673	REGULATION OF ACUTE INFLAMMATORY RESPONSE%GOBP%GO:0002673		33	-0.561531	-1.9516	0	0.00217461	0.157	1292	tags=88%, list=38%, signal=141%
IL12-MEDIATED SIGNALING EVENTS%PATHWAY INTERACTION DATABASE NCI-NATURE CURATED DATA%IL12-MEDIATED SIGNALING EVENTS	IL12-MEDIATED SIGNALING EVENTS%PATHWAY INTERACTION DATABASE NCI-NATURE CURATED DATA%IL12-MEDIATED SIGNALING EVENTS		27	-0.579051	-1.94753	0	0.00229553	0.166	1013	tags=70%, list=30%, signal=100%
MUSCLE SYSTEM PROCESS%GOBP%GO:0003012	MUSCLE SYSTEM PROCESS%GOBP%GO:0003012		100	-0.491133	-1.93929	0	0.00270113	0.194	958	tags=56%, list=29%, signal=76%
NEGATIVE REGULATION OF MONONUCLEAR CELL PROLIFERATION%GOBP%GO:0032945	NEGATIVE REGULATION OF MONONUCLEAR CELL PROLIFERATION%GOBP%GO:0032945		18	-0.624638	-1.93858	0.00106724	0.00271289	0.197	547	tags=61%, list=16%, signal=73%
POSITIVE REGULATION OF B CELL ACTIVATION%GOBP%GO:0050871	POSITIVE REGULATION OF B CELL ACTIVATION%GOBP%GO:0050871		24	-0.582038	-1.93388	0	0.00287078	0.209	903	tags=71%, list=27%, signal=96%
COSTIMULATION BY THE CD28 FAMILY%REACTOME%R-HSA-388841.2	COSTIMULATION BY THE CD28 FAMILY%REACTOME%R-HSA-388841.2		24	-0.588254	-1.93295	0	0.00289191	0.214	1067	tags=79%, list=32%, signal=115%
MUSCLE CELL DIFFERENTIATION%GOBP%GO:0042692	MUSCLE CELL DIFFERENTIATION%GOBP%GO:0042692		54	-0.520676	-1.93119	0	0.002877	0.216	958	tags=61%, list=29%, signal=84%
REGULATION OF COMPLEMENT CASCADE%REACTOME%R-HSA-977606.5	REGULATION OF COMPLEMENT CASCADE%REACTOME%R-HSA-977606.5		22	-0.593684	-1.92386	0	0.00313137	0.233	418	tags=59%, list=12%, signal=67%
REGULATION OF LYMPHOCYTE ACTIVATION%GOBP%GO:0051249	REGULATION OF LYMPHOCYTE ACTIVATION%GOBP%GO:0051249		125	-0.481598	-1.92361	0	0.00309071	0.233	959	tags=58%, list=29%, signal=79%
REGULATION OF INFLAMMATORY RESPONSE%GOBP%GO:0050727	REGULATION OF INFLAMMATORY RESPONSE%GOBP%GO:0050727		87	-0.49434	-1.9192	0	0.00329024	0.246	1302	tags=72%, list=39%, signal=115%
TCR SIGNALING IN NAIVE CD8+ T CELLS%PATHWAY INTERACTION DATABASE NCI-NATURE CURATED DATA%TCR SIGNALING IN NAIVE CD8+ T CELLS	TCR SIGNALING IN NAIVE CD8+ T CELLS%PATHWAY INTERACTION DATABASE NCI-NATURE CURATED DATA%TCR SIGNALING IN NAIVE CD8+ T CELLS		21	-0.603913	-1.91899	0	0.0032711	0.247	959	tags=76%, list=29%, signal=106%
FC-GAMMA RECEPTOR SIGNALING PATHWAY%GOBP%GO:0038094	FC-GAMMA RECEPTOR SIGNALING PATHWAY%GOBP%GO:0038094		26	-0.575549	-1.91786	0	0.00331897	0.253	624	tags=58%, list=19%, signal=70%
REGULATION OF OSTEOBLAST DIFFERENTIATION%GOBP%GO:0045667	REGULATION OF OSTEOBLAST DIFFERENTIATION%GOBP%GO:0045667		21	-0.599706	-1.91536	0	0.00347546	0.264	928	tags=67%, list=28%, signal=92%
PID_IL12_2PATHWAY%MSIGDB_C2%PID_IL12_2PATHWAY	PID_IL12_2PATHWAY%MSIGDB_C2%PID_IL12_2PATHWAY		27	-0.579051	-1.91061	0	0.0037258	0.284	1013	tags=70%, list=30%, signal=100%
COMPLEMENT CASCADE%REACTOME%R-HSA-166658.2	COMPLEMENT CASCADE%REACTOME%R-HSA-166658.2		26	-0.570064	-1.9076	0	0.00382007	0.289	882	tags=73%, list=26%, signal=98%
IMMUNOREGULATORY INTERACTIONS BETWEEN A LYMPHOID AND A NON-LYMPHOID CELL%REACTOME DATABASE ID RELEASE 72%198933	IMMUNOREGULATORY INTERACTIONS BETWEEN A LYMPHOID AND A NON-LYMPHOID CELL%REACTOME DATABASE ID RELEASE 72%198933		62	-0.498491	-1.905	0	0.00385905	0.296	831	tags=58%, list=25%, signal=76%
CLASS A 1 (RHODOPSIN-LIKE RECEPTORS)%REACTOME%R-HSA-373076.6	CLASS A 1 (RHODOPSIN-LIKE RECEPTORS)%REACTOME%R-HSA-373076.6		79	-0.494461	-1.90325	0	0.00394958	0.305	998	tags=63%, list=30%, signal=88%
REGULATION OF HUMORAL IMMUNE RESPONSE%GOBP%GO:0002920	REGULATION OF HUMORAL IMMUNE RESPONSE%GOBP%GO:0002920		31	-0.556536	-1.90102	0	0.00397612	0.31	418	tags=55%, list=12%, signal=62%
IMMUNE RESPONSE-REGULATING CELL SURFACE RECEPTOR SIGNALING PATHWAY INVOLVED IN PHAGOCYTOSIS%GOBP%GO:0002433	IMMUNE RESPONSE-REGULATING CELL SURFACE RECEPTOR SIGNALING PATHWAY INVOLVED IN PHAGOCYTOSIS%GOBP%GO:0002433		25	-0.570889	-1.89763	0.00102249	0.00410399	0.322	604	tags=56%, list=18%, signal=68%
IL12 SIGNALING MEDIATED BY STAT4%PATHWAY INTERACTION DATABASE NCI-NATURE CURATED DATA%IL12 SIGNALING MEDIATED BY STAT4	IL12 SIGNALING MEDIATED BY STAT4%PATHWAY INTERACTION DATABASE NCI-NATURE CURATED DATA%IL12 SIGNALING MEDIATED BY STAT4		15	-0.640644	-1.89335	0.00107296	0.00432969	0.338	1013	tags=87%, list=30%, signal=124%
PID_IL12_STAT4_PATHWAY%MSIGDB_C2%PID_IL12_STAT4_PATHWAY	PID_IL12_STAT4_PATHWAY%MSIGDB_C2%PID_IL12_STAT4_PATHWAY		15	-0.640644	-1.89174	0.00108578	0.00443087	0.347	1013	tags=87%, list=30%, signal=124%
REGULATION OF CALCIUM ION TRANSPORT%GOBP%GO:0051924	REGULATION OF CALCIUM ION TRANSPORT%GOBP%GO:0051924		54	-0.509969	-1.88709	0	0.00472687	0.373	679	tags=50%, list=20%, signal=62%
REGULATION OF BLOOD PRESSURE%GOBP%GO:0008217	REGULATION OF BLOOD PRESSURE%GOBP%GO:0008217		39	-0.530185	-1.88684	0	0.00468467	0.373	967	tags=62%, list=29%, signal=85%
LYMPHOCYTE ACTIVATION INVOLVED IN IMMUNE RESPONSE%GOBP%GO:0002285	LYMPHOCYTE ACTIVATION INVOLVED IN IMMUNE RESPONSE%GOBP%GO:0002285		27	-0.55939	-1.88627	0	0.00469166	0.376	988	tags=70%, list=29%, signal=99%
FC-GAMMA RECEPTOR SIGNALING PATHWAY INVOLVED IN PHAGOCYTOSIS%GOBP%GO:0038096	FC-GAMMA RECEPTOR SIGNALING PATHWAY INVOLVED IN PHAGOCYTOSIS%GOBP%GO:0038096		25	-0.570889	-1.88536	0.0020555	0.00474627	0.381	604	tags=56%, list=18%, signal=68%
T CELL DIFFERENTIATION%GOBP%GO:0030217	T CELL DIFFERENTIATION%GOBP%GO:0030217		33	-0.541352	-1.88475	0	0.00478095	0.386	1048	tags=70%, list=31%, signal=100%
ADENYLATE CYCLASE-ACTIVATING G PROTEIN-COUPLED RECEPTOR SIGNALING PATHWAY%GOBP%GO:0007189	ADENYLATE CYCLASE-ACTIVATING G PROTEIN-COUPLED RECEPTOR SIGNALING PATHWAY%GOBP%GO:0007189		35	-0.53516	-1.88024	0	0.00516972	0.417	745	tags=60%, list=22%, signal=76%
MUSCLE CONTRACTION%GOBP%GO:0006936	MUSCLE CONTRACTION%GOBP%GO:0006936		88	-0.484704	-1.87932	0	0.00514359	0.419	958	tags=57%, list=29%, signal=77%
CIRCULATORY SYSTEM PROCESS%GOBP%GO:0003013	CIRCULATORY SYSTEM PROCESS%GOBP%GO:0003013		103	-0.476758	-1.87628	0	0.00530111	0.429	967	tags=56%, list=29%, signal=77%
NEGATIVE REGULATION OF LEUKOCYTE PROLIFERATION%GOBP%GO:0070664	NEGATIVE REGULATION OF LEUKOCYTE PROLIFERATION%GOBP%GO:0070664		19	-0.604182	-1.87489	0	0.00533754	0.437	802	tags=68%, list=24%, signal=89%
FC RECEPTOR MEDIATED STIMULATORY SIGNALING PATHWAY%GOBP%GO:0002431	FC RECEPTOR MEDIATED STIMULATORY SIGNALING PATHWAY%GOBP%GO:0002431		27	-0.558793	-1.87028	0	0.00580387	0.465	624	tags=56%, list=19%, signal=68%
PROTEIN ACTIVATION CASCADE%GOBP%GO:0072376	PROTEIN ACTIVATION CASCADE%GOBP%GO:0072376		33	-0.537329	-1.86923	0	0.00583464	0.471	292	tags=45%, list=9%, signal=49%
REGULATION OF CELL ACTIVATION%GOBP%GO:0050865	REGULATION OF CELL ACTIVATION%GOBP%GO:0050865		156	-0.464755	-1.86577	0	0.00602303	0.485	959	tags=56%, list=29%, signal=74%
POSITIVE REGULATION OF CYTOSOLIC CALCIUM ION CONCENTRATION%GOBP%GO:0007204	POSITIVE REGULATION OF CYTOSOLIC CALCIUM ION CONCENTRATION%GOBP%GO:0007204		82	-0.47781	-1.86563	0	0.00597267	0.486	1166	tags=66%, list=35%, signal=98%
REGULATION OF T CELL PROLIFERATION%GOBP%GO:0042129	REGULATION OF T CELL PROLIFERATION%GOBP%GO:0042129		42	-0.523263	-1.86328	0.00100806	0.00610448	0.5	823	tags=60%, list=24%, signal=78%
BINDING AND UPTAKE OF LIGANDS BY SCAVENGER RECEPTORS%REACTOME%R-HSA-2173782.1	BINDING AND UPTAKE OF LIGANDS BY SCAVENGER RECEPTORS%REACTOME%R-HSA-2173782.1		26	-0.566152	-1.86253	0	0.00611417	0.506	693	tags=62%, list=21%, signal=77%
HUMORAL IMMUNE RESPONSE%GOBP%GO:0006959	HUMORAL IMMUNE RESPONSE%GOBP%GO:0006959		63	-0.492863	-1.8618	0	0.00608978	0.509	903	tags=60%, list=27%, signal=81%
BLOOD CIRCULATION%GOBP%GO:0008015	BLOOD CIRCULATION%GOBP%GO:0008015		102	-0.472808	-1.85586	0	0.00655996	0.54	967	tags=56%, list=29%, signal=76%
FC-EPSILON RECEPTOR SIGNALING PATHWAY%GOBP%GO:0038095	FC-EPSILON RECEPTOR SIGNALING PATHWAY%GOBP%GO:0038095		19	-0.593723	-1.85478	0.00105708	0.00661505	0.548	959	tags=74%, list=29%, signal=103%
CELL FATE COMMITMENT%GOBP%GO:0045165	CELL FATE COMMITMENT%GOBP%GO:0045165		32	-0.537367	-1.85443	0	0.00656197	0.548	1159	tags=75%, list=34%, signal=113%
FCGAMMA RECEPTOR (FCGR) DEPENDENT PHAGOCYTOSIS%REACTOME%R-HSA-2029480.1	FCGAMMA RECEPTOR (FCGR) DEPENDENT PHAGOCYTOSIS%REACTOME%R-HSA-2029480.1		26	-0.543612	-1.85269	0	0.00663216	0.557	604	tags=50%, list=18%, signal=60%
HALLMARK_MYOGENESIS%MSIGDB_C2%HALLMARK_MYOGENESIS	HALLMARK_MYOGENESIS%MSIGDB_C2%HALLMARK_MYOGENESIS		92	-0.472306	-1.84972	0	0.00686227	0.574	425	tags=36%, list=13%, signal=40%
REGULATION OF CYTOSOLIC CALCIUM ION CONCENTRATION%GOBP%GO:0051480	REGULATION OF CYTOSOLIC CALCIUM ION CONCENTRATION%GOBP%GO:0051480		90	-0.475124	-1.84869	0	0.00690442	0.58	1166	tags=64%, list=35%, signal=96%
MONONUCLEAR CELL MIGRATION%GOBP%GO:0071674	MONONUCLEAR CELL MIGRATION%GOBP%GO:0071674		16	-0.610136	-1.84787	0.00322234	0.00692984	0.588	1011	tags=81%, list=30%, signal=116%
GPCRS, CLASS A RHODOPSIN-LIKE%WIKIPATHWAYS_20200310%WP455%HOMO SAPIENS	GPCRS, CLASS A RHODOPSIN-LIKE%WIKIPATHWAYS_20200310%WP455%HOMO SAPIENS		57	-0.48717	-1.84699	0	0.0070101	0.594	1192	tags=70%, list=35%, signal=107%
PRODUCTION OF MOLECULAR MEDIATOR OF IMMUNE RESPONSE%GOBP%GO:0002440	PRODUCTION OF MOLECULAR MEDIATOR OF IMMUNE RESPONSE%GOBP%GO:0002440		25	-0.559041	-1.84676	0.00103842	0.0069719	0.594	848	tags=64%, list=25%, signal=85%
REGULATION OF CALCIUM ION TRANSPORT INTO CYTOSOL%GOBP%GO:0010522	REGULATION OF CALCIUM ION TRANSPORT INTO CYTOSOL%GOBP%GO:0010522		27	-0.545271	-1.84627	0	0.00695757	0.597	626	tags=56%, list=19%, signal=68%
T CELL RECEPTOR SIGNALING PATHWAY%GOBP%GO:0050852	T CELL RECEPTOR SIGNALING PATHWAY%GOBP%GO:0050852		43	-0.51451	-1.84549	0.00101112	0.00698174	0.6	1117	tags=65%, list=33%, signal=96%
MYOFIBRIL ASSEMBLY%GOBP%GO:0030239	MYOFIBRIL ASSEMBLY%GOBP%GO:0030239		28	-0.543838	-1.8453	0	0.00692206	0.6	893	tags=64%, list=27%, signal=87%
REGULATION OF LEUKOCYTE ACTIVATION%GOBP%GO:0002694	REGULATION OF LEUKOCYTE ACTIVATION%GOBP%GO:0002694		145	-0.460264	-1.84456	0	0.00688592	0.601	823	tags=52%, list=24%, signal=66%
REGULATION OF MUSCLE SYSTEM PROCESS%GOBP%GO:0090257	REGULATION OF MUSCLE SYSTEM PROCESS%GOBP%GO:0090257		56	-0.49579	-1.84399	0	0.00686532	0.602	750	tags=46%, list=22%, signal=59%
GLOMERULUS DEVELOPMENT%GOBP%GO:0032835	GLOMERULUS DEVELOPMENT%GOBP%GO:0032835		19	-0.587294	-1.84208	0	0.00701513	0.616	829	tags=68%, list=25%, signal=90%
B CELL RECEPTOR SIGNALING PATHWAY%WIKIPATHWAYS_20200310%WP23%HOMO SAPIENS	B CELL RECEPTOR SIGNALING PATHWAY%WIKIPATHWAYS_20200310%WP23%HOMO SAPIENS		22	-0.57769	-1.83755	0	0.0074122	0.64	588	tags=59%, list=17%, signal=71%
REGULATION OF RELEASE OF SEQUESTERED CALCIUM ION INTO CYTOSOL%GOBP%GO:0051279	REGULATION OF RELEASE OF SEQUESTERED CALCIUM ION INTO CYTOSOL%GOBP%GO:0051279		23	-0.567444	-1.8252	0	0.00850182	0.696	1079	tags=74%, list=32%, signal=108%
ADENYLATE CYCLASE-MODULATING G PROTEIN-COUPLED RECEPTOR SIGNALING PATHWAY%GOBP%GO:0007188	ADENYLATE CYCLASE-MODULATING G PROTEIN-COUPLED RECEPTOR SIGNALING PATHWAY%GOBP%GO:0007188		49	-0.498022	-1.82407	0	0.00854816	0.703	745	tags=55%, list=22%, signal=70%
REGULATION OF DEPHOSPHORYLATION%GOBP%GO:0035303	REGULATION OF DEPHOSPHORYLATION%GOBP%GO:0035303		26	-0.544035	-1.82309	0	0.00858643	0.709	547	tags=42%, list=16%, signal=50%
CAMP-MEDIATED SIGNALING%GOBP%GO:0019933	CAMP-MEDIATED SIGNALING%GOBP%GO:0019933		40	-0.499097	-1.82269	0.00101626	0.00856757	0.712	745	tags=55%, list=22%, signal=70%
FC RECEPTOR SIGNALING PATHWAY%GOBP%GO:0038093	FC RECEPTOR SIGNALING PATHWAY%GOBP%GO:0038093		40	-0.515749	-1.82222	0	0.00853467	0.713	862	tags=60%, list=26%, signal=80%
MUSCLE STRUCTURE DEVELOPMENT%GOBP%GO:0061061	MUSCLE STRUCTURE DEVELOPMENT%GOBP%GO:0061061		92	-0.466408	-1.82007	0	0.00869841	0.724	1272	tags=66%, list=38%, signal=104%
BONE MORPHOGENESIS%GOBP%GO:0060349	BONE MORPHOGENESIS%GOBP%GO:0060349		17	-0.591169	-1.81868	0.00214592	0.00879001	0.73	537	tags=53%, list=16%, signal=63%
CARDIAC VENTRICLE MORPHOGENESIS%GOBP%GO:0003208	CARDIAC VENTRICLE MORPHOGENESIS%GOBP%GO:0003208		18	-0.583405	-1.81781	0.00319829	0.00884568	0.732	537	tags=56%, list=16%, signal=66%
MEMBRANE INVAGINATION%GOBP%GO:0010324	MEMBRANE INVAGINATION%GOBP%GO:0010324		17	-0.587424	-1.81304	0	0.00932423	0.755	818	tags=65%, list=24%, signal=85%
STRIATED MUSCLE TISSUE DEVELOPMENT%GOBP%GO:0014706	STRIATED MUSCLE TISSUE DEVELOPMENT%GOBP%GO:0014706		47	-0.496701	-1.80974	0	0.00962577	0.764	954	tags=60%, list=28%, signal=82%
FC EPSILON RECEPTOR (FCERI) SIGNALING%REACTOME%R-HSA-2454202.1	FC EPSILON RECEPTOR (FCERI) SIGNALING%REACTOME%R-HSA-2454202.1		22	-0.562516	-1.80953	0.00208551	0.00957304	0.764	1052	tags=73%, list=31%, signal=105%
POSITIVE REGULATION OF LYMPHOCYTE ACTIVATION%GOBP%GO:0051251	POSITIVE REGULATION OF LYMPHOCYTE ACTIVATION%GOBP%GO:0051251		80	-0.467501	-1.80903	0	0.00954777	0.765	914	tags=56%, list=27%, signal=75%
ACTIVATION OF IMMUNE RESPONSE%GOBP%GO:0002253	ACTIVATION OF IMMUNE RESPONSE%GOBP%GO:0002253		142	-0.449431	-1.80847	0	0.00956268	0.771	1013	tags=55%, list=30%, signal=75%
IMMUNE RESPONSE-REGULATING SIGNALING PATHWAY%GOBP%GO:0002764	IMMUNE RESPONSE-REGULATING SIGNALING PATHWAY%GOBP%GO:0002764		131	-0.451315	-1.80716	0	0.00962972	0.777	1013	tags=56%, list=30%, signal=77%
CARDIAC PROGENITOR DIFFERENTIATION%WIKIPATHWAYS_20200310%WP2406%HOMO SAPIENS	CARDIAC PROGENITOR DIFFERENTIATION%WIKIPATHWAYS_20200310%WP2406%HOMO SAPIENS		21	-0.558847	-1.80678	0.00207254	0.00962416	0.781	921	tags=67%, list=27%, signal=91%
G PROTEIN-COUPLED RECEPTOR SIGNALING PATHWAY, COUPLED TO CYCLIC NUCLEOTIDE SECOND MESSENGER%GOBP%GO:0007187	G PROTEIN-COUPLED RECEPTOR SIGNALING PATHWAY, COUPLED TO CYCLIC NUCLEOTIDE SECOND MESSENGER%GOBP%GO:0007187		57	-0.483236	-1.80205	0	0.0101634	0.805	769	tags=54%, list=23%, signal=69%
POSITIVE REGULATION OF CELL ACTIVATION%GOBP%GO:0050867	POSITIVE REGULATION OF CELL ACTIVATION%GOBP%GO:0050867		94	-0.457852	-1.80089	0	0.0101927	0.808	914	tags=55%, list=27%, signal=74%
T CELL ACTIVATION%GOBP%GO:0042110	T CELL ACTIVATION%GOBP%GO:0042110		58	-0.477148	-1.79892	0	0.0103686	0.813	831	tags=55%, list=25%, signal=72%
HIV INFECTION%REACTOME DATABASE ID RELEASE 72%162906	HIV INFECTION%REACTOME DATABASE ID RELEASE 72%162906		18	-0.581063	-1.79749	0.00107875	0.0105296	0.824	334	tags=39%, list=10%, signal=43%
POSITIVE REGULATION OF CALCIUM ION TRANSPORT INTO CYTOSOL%GOBP%GO:0010524	POSITIVE REGULATION OF CALCIUM ION TRANSPORT INTO CYTOSOL%GOBP%GO:0010524		15	-0.601029	-1.79733	0.00433369	0.0104927	0.825	626	tags=60%, list=19%, signal=73%
T-CELL ANTIGEN RECEPTOR (TCR) SIGNALING PATHWAY%WIKIPATHWAYS_20200310%WP69%HOMO SAPIENS	T-CELL ANTIGEN RECEPTOR (TCR) SIGNALING PATHWAY%WIKIPATHWAYS_20200310%WP69%HOMO SAPIENS		31	-0.52278	-1.79519	0.0010142	0.0106814	0.829	1013	tags=68%, list=30%, signal=96%
CALCIUM ION HOMEOSTASIS%GOBP%GO:0055074	CALCIUM ION HOMEOSTASIS%GOBP%GO:0055074		112	-0.451176	-1.79402	0	0.0108118	0.836	1166	tags=61%, list=35%, signal=90%
STRIATED MUSCLE CELL DIFFERENTIATION%GOBP%GO:0051146	STRIATED MUSCLE CELL DIFFERENTIATION%GOBP%GO:0051146		43	-0.500927	-1.79393	0	0.0107613	0.837	939	tags=58%, list=28%, signal=80%
CELL SURFACE INTERACTIONS AT THE VASCULAR WALL%REACTOME%R-HSA-202733.4	CELL SURFACE INTERACTIONS AT THE VASCULAR WALL%REACTOME%R-HSA-202733.4		52	-0.485821	-1.79368	0	0.0107545	0.839	857	tags=54%, list=25%, signal=71%
HEART PROCESS%GOBP%GO:0003015	HEART PROCESS%GOBP%GO:0003015		34	-0.517441	-1.79311	0	0.0107355	0.844	958	tags=62%, list=29%, signal=86%
REGULATION OF T CELL ACTIVATION%GOBP%GO:0050863	REGULATION OF T CELL ACTIVATION%GOBP%GO:0050863		91	-0.457984	-1.79148	0	0.0109102	0.851	1013	tags=58%, list=30%, signal=81%
LEUKOCYTE MIGRATION%GOBP%GO:0050900	LEUKOCYTE MIGRATION%GOBP%GO:0050900		106	-0.449656	-1.78821	0	0.011316	0.867	918	tags=54%, list=27%, signal=72%
NEGATIVE REGULATION OF LEUKOCYTE ACTIVATION%GOBP%GO:0002695	NEGATIVE REGULATION OF LEUKOCYTE ACTIVATION%GOBP%GO:0002695		46	-0.489066	-1.78713	0	0.0114007	0.869	551	tags=43%, list=16%, signal=51%
POSITIVE REGULATION OF CALCIUM ION TRANSMEMBRANE TRANSPORT%GOBP%GO:1904427	POSITIVE REGULATION OF CALCIUM ION TRANSMEMBRANE TRANSPORT%GOBP%GO:1904427		19	-0.570606	-1.787	0.0031746	0.0113543	0.87	626	tags=58%, list=19%, signal=71%
CHEMOKINE-MEDIATED SIGNALING PATHWAY%GOBP%GO:0070098	CHEMOKINE-MEDIATED SIGNALING PATHWAY%GOBP%GO:0070098		17	-0.583744	-1.78672	0.00107643	0.0113202	0.871	918	tags=71%, list=27%, signal=97%
POSITIVE REGULATION OF LYMPHOCYTE PROLIFERATION%GOBP%GO:0050671	POSITIVE REGULATION OF LYMPHOCYTE PROLIFERATION%GOBP%GO:0050671		43	-0.494517	-1.78656	0	0.011269	0.872	903	tags=60%, list=27%, signal=82%
POSITIVE REGULATION OF CALCIUM ION TRANSPORT%GOBP%GO:0051928	POSITIVE REGULATION OF CALCIUM ION TRANSPORT%GOBP%GO:0051928		30	-0.520339	-1.78637	0	0.011236	0.872	679	tags=53%, list=20%, signal=66%
ACTIN-MEDIATED CELL CONTRACTION%GOBP%GO:0070252	ACTIN-MEDIATED CELL CONTRACTION%GOBP%GO:0070252		36	-0.50787	-1.78507	0	0.011428	0.878	958	tags=61%, list=29%, signal=85%
CELLULAR CALCIUM ION HOMEOSTASIS%GOBP%GO:0006874	CELLULAR CALCIUM ION HOMEOSTASIS%GOBP%GO:0006874		110	-0.454756	-1.7836	0	0.011572	0.883	1166	tags=61%, list=35%, signal=90%
POSITIVE REGULATION OF MONONUCLEAR CELL PROLIFERATION%GOBP%GO:0032946	POSITIVE REGULATION OF MONONUCLEAR CELL PROLIFERATION%GOBP%GO:0032946		43	-0.494517	-1.78345	0.00101215	0.0115036	0.883	903	tags=60%, list=27%, signal=82%
PHAGOCYTOSIS, ENGULFMENT%GOBP%GO:0006911	PHAGOCYTOSIS, ENGULFMENT%GOBP%GO:0006911		16	-0.598904	-1.78323	0.00108814	0.0114642	0.886	818	tags=69%, list=24%, signal=90%
POSITIVE REGULATION OF LEUKOCYTE PROLIFERATION%GOBP%GO:0070665	POSITIVE REGULATION OF LEUKOCYTE PROLIFERATION%GOBP%GO:0070665		44	-0.487891	-1.78272	0	0.0114367	0.886	903	tags=59%, list=27%, signal=80%
HEART CONTRACTION%GOBP%GO:0060047	HEART CONTRACTION%GOBP%GO:0060047		32	-0.514653	-1.78134	0	0.0115601	0.889	958	tags=63%, list=29%, signal=87%
REGULATION OF SYSTEMIC ARTERIAL BLOOD PRESSURE%GOBP%GO:0003073	REGULATION OF SYSTEMIC ARTERIAL BLOOD PRESSURE%GOBP%GO:0003073		28	-0.525656	-1.78127	0.004111	0.0115046	0.889	967	tags=61%, list=29%, signal=85%
REGULATION OF SEQUESTERING OF CALCIUM ION%GOBP%GO:0051282	REGULATION OF SEQUESTERING OF CALCIUM ION%GOBP%GO:0051282		40	-0.494025	-1.77815	0	0.0119072	0.899	626	tags=48%, list=19%, signal=58%
PID_CXCR4_PATHWAY%MSIGDB_C2%PID_CXCR4_PATHWAY	PID_CXCR4_PATHWAY%MSIGDB_C2%PID_CXCR4_PATHWAY		42	-0.488215	-1.77707	0.0010101	0.0120308	0.905	1051	tags=60%, list=31%, signal=86%
POSITIVE REGULATION OF LEUKOCYTE ACTIVATION%GOBP%GO:0002696	POSITIVE REGULATION OF LEUKOCYTE ACTIVATION%GOBP%GO:0002696		91	-0.455057	-1.7733	0	0.0126432	0.914	1404	tags=73%, list=42%, signal=121%
PLASMA MEMBRANE INVAGINATION%GOBP%GO:0099024	PLASMA MEMBRANE INVAGINATION%GOBP%GO:0099024		17	-0.587424	-1.7733	0.00212089	0.0125662	0.914	818	tags=65%, list=24%, signal=85%
TCR SIGNALING IN NAIVE CD4+ T CELLS%PATHWAY INTERACTION DATABASE NCI-NATURE CURATED DATA%TCR SIGNALING IN NAIVE CD4+ T CELLS	TCR SIGNALING IN NAIVE CD4+ T CELLS%PATHWAY INTERACTION DATABASE NCI-NATURE CURATED DATA%TCR SIGNALING IN NAIVE CD4+ T CELLS		25	-0.536661	-1.77282	0.00103842	0.0126299	0.917	1445	tags=88%, list=43%, signal=153%
NEUTROPHIL MIGRATION%GOBP%GO:1990266	NEUTROPHIL MIGRATION%GOBP%GO:1990266		20	-0.562416	-1.77185	0	0.0126662	0.919	918	tags=70%, list=27%, signal=96%
REGULATION OF LEUKOCYTE CELL-CELL ADHESION%GOBP%GO:1903037	REGULATION OF LEUKOCYTE CELL-CELL ADHESION%GOBP%GO:1903037		84	-0.454127	-1.771	0	0.012686	0.921	823	tags=51%, list=24%, signal=66%
TYROBP CAUSAL NETWORK%WIKIPATHWAYS_20200310%WP3945%HOMO SAPIENS	TYROBP CAUSAL NETWORK%WIKIPATHWAYS_20200310%WP3945%HOMO SAPIENS		37	-0.500585	-1.77018	0	0.0127479	0.925	916	tags=59%, list=27%, signal=81%
REGULATION OF PHAGOCYTOSIS%GOBP%GO:0050764	REGULATION OF PHAGOCYTOSIS%GOBP%GO:0050764		26	-0.535294	-1.76848	0	0.0129195	0.932	1203	tags=73%, list=36%, signal=113%
PID_TCR_PATHWAY%MSIGDB_C2%PID_TCR_PATHWAY	PID_TCR_PATHWAY%MSIGDB_C2%PID_TCR_PATHWAY		25	-0.536661	-1.76806	0	0.012927	0.932	1445	tags=88%, list=43%, signal=153%
REGULATION OF ANTIGEN RECEPTOR-MEDIATED SIGNALING PATHWAY%GOBP%GO:0050854	REGULATION OF ANTIGEN RECEPTOR-MEDIATED SIGNALING PATHWAY%GOBP%GO:0050854		24	-0.533317	-1.76799	0.00207254	0.0128618	0.932	959	tags=63%, list=29%, signal=87%
HALLMARK_ANGIOGENESIS%MSIGDB_C2%HALLMARK_ANGIOGENESIS	HALLMARK_ANGIOGENESIS%MSIGDB_C2%HALLMARK_ANGIOGENESIS		15	-0.591352	-1.76635	0.00106838	0.0130346	0.94	671	tags=53%, list=20%, signal=66%
POSITIVE REGULATION OF IMMUNE RESPONSE%GOBP%GO:0050778	POSITIVE REGULATION OF IMMUNE RESPONSE%GOBP%GO:0050778		183	-0.430999	-1.76483	0	0.0132106	0.946	1013	tags=53%, list=30%, signal=72%
REGULATION OF MUSCLE CONTRACTION%GOBP%GO:0006937	REGULATION OF MUSCLE CONTRACTION%GOBP%GO:0006937		43	-0.491985	-1.76456	0	0.0131857	0.946	730	tags=49%, list=22%, signal=62%
MUSCLE CELL DEVELOPMENT%GOBP%GO:0055001	MUSCLE CELL DEVELOPMENT%GOBP%GO:0055001		39	-0.49679	-1.75993	0	0.0138005	0.955	958	tags=59%, list=29%, signal=82%
CALCIUM ION TRANSPORT%GOBP%GO:0006816	CALCIUM ION TRANSPORT%GOBP%GO:0006816		49	-0.477206	-1.7598	0	0.0137423	0.955	556	tags=43%, list=17%, signal=51%
NEGATIVE REGULATION OF ION TRANSMEMBRANE TRANSPORTER ACTIVITY%GOBP%GO:0032413	NEGATIVE REGULATION OF ION TRANSMEMBRANE TRANSPORTER ACTIVITY%GOBP%GO:0032413		17	-0.566832	-1.7587	0.00216685	0.0138904	0.958	506	tags=53%, list=15%, signal=62%
IMMUNE RESPONSE-ACTIVATING SIGNAL TRANSDUCTION%GOBP%GO:0002757	IMMUNE RESPONSE-ACTIVATING SIGNAL TRANSDUCTION%GOBP%GO:0002757		125	-0.443879	-1.75851	0	0.0138423	0.958	624	tags=43%, list=19%, signal=51%
CELLULAR DIVALENT INORGANIC CATION HOMEOSTASIS%GOBP%GO:0072503	CELLULAR DIVALENT INORGANIC CATION HOMEOSTASIS%GOBP%GO:0072503		119	-0.438458	-1.75308	0	0.014717	0.965	1209	tags=61%, list=36%, signal=91%
NEGATIVE REGULATION OF ION TRANSPORT%GOBP%GO:0043271	NEGATIVE REGULATION OF ION TRANSPORT%GOBP%GO:0043271		24	-0.531613	-1.75136	0.00308642	0.014941	0.965	512	tags=46%, list=15%, signal=54%
STRIATED MUSCLE CELL DEVELOPMENT%GOBP%GO:0055002	STRIATED MUSCLE CELL DEVELOPMENT%GOBP%GO:0055002		34	-0.504601	-1.75024	0	0.0151136	0.967	939	tags=59%, list=28%, signal=81%
CYCLIC-NUCLEOTIDE-MEDIATED SIGNALING%GOBP%GO:0019935	CYCLIC-NUCLEOTIDE-MEDIATED SIGNALING%GOBP%GO:0019935		44	-0.482573	-1.74909	0.00100705	0.0152891	0.967	745	tags=52%, list=22%, signal=66%
REGULATION OF PROTEIN DEPOLYMERIZATION%GOBP%GO:1901879	REGULATION OF PROTEIN DEPOLYMERIZATION%GOBP%GO:1901879		15	-0.588013	-1.74734	0.00330033	0.0155113	0.968	58	tags=27%, list=2%, signal=27%
T CELL ACTIVATION INVOLVED IN IMMUNE RESPONSE%GOBP%GO:0002286	T CELL ACTIVATION INVOLVED IN IMMUNE RESPONSE%GOBP%GO:0002286		16	-0.575036	-1.74526	0.00546448	0.0158178	0.969	903	tags=69%, list=27%, signal=94%
RELEASE OF SEQUESTERED CALCIUM ION INTO CYTOSOL%GOBP%GO:0051209	RELEASE OF SEQUESTERED CALCIUM ION INTO CYTOSOL%GOBP%GO:0051209		18	-0.56489	-1.74181	0	0.0164191	0.972	468	tags=44%, list=14%, signal=51%
POSITIVE REGULATION OF RAS PROTEIN SIGNAL TRANSDUCTION%GOBP%GO:0046579	POSITIVE REGULATION OF RAS PROTEIN SIGNAL TRANSDUCTION%GOBP%GO:0046579		20	-0.547881	-1.74157	0.00212314	0.0163737	0.972	1101	tags=70%, list=33%, signal=103%
RECEPTOR-MEDIATED ENDOCYTOSIS%GOBP%GO:0006898	RECEPTOR-MEDIATED ENDOCYTOSIS%GOBP%GO:0006898		49	-0.478424	-1.74114	0.001002	0.0163954	0.973	693	tags=45%, list=21%, signal=56%
BONE DEVELOPMENT%GOBP%GO:0060348	BONE DEVELOPMENT%GOBP%GO:0060348		28	-0.503053	-1.7364	0.00204499	0.0172674	0.979	537	tags=43%, list=16%, signal=51%
POSITIVE REGULATION OF T CELL PROLIFERATION%GOBP%GO:0042102	POSITIVE REGULATION OF T CELL PROLIFERATION%GOBP%GO:0042102		30	-0.506174	-1.73553	0.00204708	0.0172979	0.98	823	tags=60%, list=24%, signal=79%
POSITIVE REGULATION OF PHOSPHATIDYLINOSITOL 3-KINASE SIGNALING%GOBP%GO:0014068	POSITIVE REGULATION OF PHOSPHATIDYLINOSITOL 3-KINASE SIGNALING%GOBP%GO:0014068		31	-0.496788	-1.7353	0.00205339	0.0172443	0.98	1290	tags=74%, list=38%, signal=119%
MUSCLE TISSUE DEVELOPMENT%GOBP%GO:0060537	MUSCLE TISSUE DEVELOPMENT%GOBP%GO:0060537		50	-0.469112	-1.72774	0	0.0186928	0.987	954	tags=56%, list=28%, signal=77%
INFLAMMATORY RESPONSE PATHWAY%WIKIPATHWAYS_20200310%WP453%HOMO SAPIENS	INFLAMMATORY RESPONSE PATHWAY%WIKIPATHWAYS_20200310%WP453%HOMO SAPIENS		15	-0.5845	-1.7254	0.00322234	0.019127	0.988	802	tags=67%, list=24%, signal=87%
PHAGOCYTOSIS%GOBP%GO:0006909	PHAGOCYTOSIS%GOBP%GO:0006909		53	-0.464384	-1.72499	0	0.0191106	0.988	620	tags=45%, list=18%, signal=55%
SECOND-MESSENGER-MEDIATED SIGNALING%GOBP%GO:0019932	SECOND-MESSENGER-MEDIATED SIGNALING%GOBP%GO:0019932		94	-0.438364	-1.72408	0	0.0192684	0.988	958	tags=54%, list=29%, signal=74%
NEUTROPHIL CHEMOTAXIS%GOBP%GO:0030593	NEUTROPHIL CHEMOTAXIS%GOBP%GO:0030593		19	-0.550385	-1.7234	0.00210084	0.0193335	0.988	918	tags=68%, list=27%, signal=94%
POSITIVE REGULATION OF INTERLEUKIN-1 BETA PRODUCTION%GOBP%GO:0032731	POSITIVE REGULATION OF INTERLEUKIN-1 BETA PRODUCTION%GOBP%GO:0032731		16	-0.560326	-1.72271	0.00427808	0.0194071	0.989	707	tags=56%, list=21%, signal=71%
LEISHMANIA PARASITE GROWTH AND SURVIVAL%REACTOME DATABASE ID RELEASE 72%9664433	LEISHMANIA PARASITE GROWTH AND SURVIVAL%REACTOME DATABASE ID RELEASE 72%9664433		53	-0.456459	-1.71883	0	0.0202369	0.99	1270	tags=66%, list=38%, signal=104%
REGULATION OF PROTEIN MATURATION%GOBP%GO:1903317	REGULATION OF PROTEIN MATURATION%GOBP%GO:1903317		37	-0.486253	-1.71839	0.00203046	0.0202333	0.99	418	tags=41%, list=12%, signal=46%
DEFENSE RESPONSE TO BACTERIUM%GOBP%GO:0042742	DEFENSE RESPONSE TO BACTERIUM%GOBP%GO:0042742		44	-0.476826	-1.7182	0	0.0201807	0.99	655	tags=48%, list=19%, signal=59%
CALCIUM ION TRANSPORT INTO CYTOSOL%GOBP%GO:0060402	CALCIUM ION TRANSPORT INTO CYTOSOL%GOBP%GO:0060402		26	-0.509046	-1.71803	0	0.020102	0.99	556	tags=46%, list=17%, signal=55%
REGULATION OF PROTEIN PROCESSING%GOBP%GO:0070613	REGULATION OF PROTEIN PROCESSING%GOBP%GO:0070613		36	-0.490421	-1.71799	0.00302419	0.0200064	0.99	418	tags=42%, list=12%, signal=47%
REGULATION OF SYSTEMIC ARTERIAL BLOOD PRESSURE MEDIATED BY A CHEMICAL SIGNAL%GOBP%GO:0003044	REGULATION OF SYSTEMIC ARTERIAL BLOOD PRESSURE MEDIATED BY A CHEMICAL SIGNAL%GOBP%GO:0003044		20	-0.538833	-1.71783	0.00105597	0.0199426	0.99	967	tags=65%, list=29%, signal=91%
POSITIVE REGULATION OF PHAGOCYTOSIS%GOBP%GO:0050766	POSITIVE REGULATION OF PHAGOCYTOSIS%GOBP%GO:0050766		20	-0.537477	-1.71659	0.00839454	0.0201288	0.991	679	tags=55%, list=20%, signal=69%
ACTIN FILAMENT-BASED MOVEMENT%GOBP%GO:0030048	ACTIN FILAMENT-BASED MOVEMENT%GOBP%GO:0030048		44	-0.470381	-1.71579	0.00100705	0.0202391	0.992	452	tags=41%, list=13%, signal=47%
IL4-MEDIATED SIGNALING EVENTS%PATHWAY INTERACTION DATABASE NCI-NATURE CURATED DATA%IL4-MEDIATED SIGNALING EVENTS	IL4-MEDIATED SIGNALING EVENTS%PATHWAY INTERACTION DATABASE NCI-NATURE CURATED DATA%IL4-MEDIATED SIGNALING EVENTS		18	-0.552724	-1.7137	0.00104822	0.0206646	0.992	691	tags=56%, list=21%, signal=70%
LYMPHOCYTE ACTIVATION%GOBP%GO:0046649	LYMPHOCYTE ACTIVATION%GOBP%GO:0046649		103	-0.434239	-1.71112	0	0.0211464	0.994	831	tags=50%, list=25%, signal=64%
ANTI-INFLAMMATORY RESPONSE FAVOURING LEISHMANIA PARASITE INFECTION%REACTOME%R-HSA-9662851.1	ANTI-INFLAMMATORY RESPONSE FAVOURING LEISHMANIA PARASITE INFECTION%REACTOME%R-HSA-9662851.1		53	-0.456459	-1.71081	0	0.0211513	0.994	1270	tags=66%, list=38%, signal=104%
POSITIVE REGULATION OF MYELOID CELL DIFFERENTIATION%GOBP%GO:0045639	POSITIVE REGULATION OF MYELOID CELL DIFFERENTIATION%GOBP%GO:0045639		17	-0.559204	-1.70974	0.00106838	0.0213656	0.995	652	tags=53%, list=19%, signal=65%
MYELOID LEUKOCYTE MIGRATION%GOBP%GO:0097529	MYELOID LEUKOCYTE MIGRATION%GOBP%GO:0097529		33	-0.485868	-1.70749	0.00204708	0.0218242	0.996	1011	tags=64%, list=30%, signal=90%
NEGATIVE REGULATION OF TRANSPORTER ACTIVITY%GOBP%GO:0032410	NEGATIVE REGULATION OF TRANSPORTER ACTIVITY%GOBP%GO:0032410		18	-0.556182	-1.70521	0.00631579	0.0223713	0.997	506	tags=50%, list=15%, signal=59%
PID_PDGFRB_PATHWAY%MSIGDB_C2%PID_PDGFRB_PATHWAY	PID_PDGFRB_PATHWAY%MSIGDB_C2%PID_PDGFRB_PATHWAY		25	-0.506087	-1.70498	0.0041365	0.0223703	0.998	604	tags=44%, list=18%, signal=53%
REGULATION OF TUMOR NECROSIS FACTOR PRODUCTION%GOBP%GO:0032680	REGULATION OF TUMOR NECROSIS FACTOR PRODUCTION%GOBP%GO:0032680		30	-0.499827	-1.70303	0	0.0227298	0.998	530	tags=47%, list=16%, signal=55%
DIVALENT INORGANIC CATION HOMEOSTASIS%GOBP%GO:0072507	DIVALENT INORGANIC CATION HOMEOSTASIS%GOBP%GO:0072507		122	-0.429922	-1.70002	0	0.0233442	0.998	998	tags=53%, list=30%, signal=73%
T CELL ACTIVATION%PANTHER PATHWAY%P00053	T CELL ACTIVATION%PANTHER PATHWAY%P00053		19	-0.539925	-1.69976	0.0105263	0.0233181	0.998	862	tags=63%, list=26%, signal=84%
LEUKOCYTE CHEMOTAXIS%GOBP%GO:0030595	LEUKOCYTE CHEMOTAXIS%GOBP%GO:0030595		41	-0.475621	-1.69907	0.00100604	0.0233915	0.998	1011	tags=63%, list=30%, signal=90%
FCGR3A-MEDIATED IL10 SYNTHESIS%REACTOME%R-HSA-9664323.1	FCGR3A-MEDIATED IL10 SYNTHESIS%REACTOME%R-HSA-9664323.1		20	-0.534419	-1.69112	0.00523013	0.0254412	0.999	664	tags=55%, list=20%, signal=68%
NEGATIVE REGULATION OF SEQUESTERING OF CALCIUM ION%GOBP%GO:0051283	NEGATIVE REGULATION OF SEQUESTERING OF CALCIUM ION%GOBP%GO:0051283		19	-0.535564	-1.69057	0.00739958	0.0254671	0.999	468	tags=42%, list=14%, signal=49%
CELLULAR EXTRAVASATION%GOBP%GO:0045123	CELLULAR EXTRAVASATION%GOBP%GO:0045123		17	-0.548307	-1.6897	0.00319149	0.0256191	0.999	812	tags=65%, list=24%, signal=85%
HALLMARK_IL6_JAK_STAT3_SIGNALING%MSIGDB_C2%HALLMARK_IL6_JAK_STAT3_SIGNALING	HALLMARK_IL6_JAK_STAT3_SIGNALING%MSIGDB_C2%HALLMARK_IL6_JAK_STAT3_SIGNALING		33	-0.493469	-1.68889	0.00306122	0.0257294	0.999	823	tags=52%, list=24%, signal=68%
GLYCEROPHOSPHOLIPID BIOSYNTHETIC PROCESS%GOBP%GO:0046474	GLYCEROPHOSPHOLIPID BIOSYNTHETIC PROCESS%GOBP%GO:0046474		22	-0.520845	-1.68698	0.00833333	0.0261653	0.999	481	tags=32%, list=14%, signal=37%
PID_SHP2_PATHWAY%MSIGDB_C2%PID_SHP2_PATHWAY	PID_SHP2_PATHWAY%MSIGDB_C2%PID_SHP2_PATHWAY		17	-0.555459	-1.68252	0.0108932	0.0273565	0.999	881	tags=71%, list=26%, signal=95%
REGULATION OF PHOSPHATIDYLINOSITOL 3-KINASE SIGNALING%GOBP%GO:0014066	REGULATION OF PHOSPHATIDYLINOSITOL 3-KINASE SIGNALING%GOBP%GO:0014066		34	-0.481282	-1.68209	0.00509684	0.0273773	0.999	1011	tags=62%, list=30%, signal=87%
MUSCLE ORGAN DEVELOPMENT%GOBP%GO:0007517	MUSCLE ORGAN DEVELOPMENT%GOBP%GO:0007517		53	-0.450544	-1.68068	0	0.0277082	0.999	1377	tags=70%, list=41%, signal=116%
NEGATIVE REGULATION OF CATION TRANSMEMBRANE TRANSPORT%GOBP%GO:1904063	NEGATIVE REGULATION OF CATION TRANSMEMBRANE TRANSPORT%GOBP%GO:1904063		20	-0.523645	-1.6762	0.00316456	0.0289719	0.999	506	tags=45%, list=15%, signal=53%
POSITIVE REGULATION OF INFLAMMATORY RESPONSE%GOBP%GO:0050729	POSITIVE REGULATION OF INFLAMMATORY RESPONSE%GOBP%GO:0050729		22	-0.515373	-1.67605	0.00517063	0.0288747	0.999	1302	tags=77%, list=39%, signal=125%
DIVALENT METAL ION TRANSPORT%GOBP%GO:0070838	DIVALENT METAL ION TRANSPORT%GOBP%GO:0070838		55	-0.451247	-1.67599	0.00100301	0.0287547	0.999	1317	tags=64%, list=39%, signal=103%
GPCR LIGAND BINDING%REACTOME DATABASE ID RELEASE 72%500792	GPCR LIGAND BINDING%REACTOME DATABASE ID RELEASE 72%500792		108	-0.424673	-1.67562	0	0.0287533	0.999	998	tags=55%, list=30%, signal=75%
CELLULAR METAL ION HOMEOSTASIS%GOBP%GO:0006875	CELLULAR METAL ION HOMEOSTASIS%GOBP%GO:0006875		130	-0.421398	-1.6751	0	0.0287713	0.999	1209	tags=58%, list=36%, signal=87%
SKELETAL SYSTEM MORPHOGENESIS%GOBP%GO:0048705	SKELETAL SYSTEM MORPHOGENESIS%GOBP%GO:0048705		27	-0.495218	-1.67115	0.00205973	0.0299405	0.999	537	tags=41%, list=16%, signal=48%
REGULATION OF PROTEIN COMPLEX DISASSEMBLY%GOBP%GO:0043244	REGULATION OF PROTEIN COMPLEX DISASSEMBLY%GOBP%GO:0043244		16	-0.562647	-1.67094	0.00748663	0.0298682	0.999	58	tags=25%, list=2%, signal=25%
CARDIAC VENTRICLE DEVELOPMENT%GOBP%GO:0003231	CARDIAC VENTRICLE DEVELOPMENT%GOBP%GO:0003231		23	-0.513973	-1.67067	0.00619835	0.0298388	0.999	537	tags=48%, list=16%, signal=57%
REGULATION OF MYELOID CELL DIFFERENTIATION%GOBP%GO:0045637	REGULATION OF MYELOID CELL DIFFERENTIATION%GOBP%GO:0045637		34	-0.479816	-1.67021	0.00202224	0.029825	0.999	763	tags=47%, list=23%, signal=60%
REGULATION OF ADAPTIVE IMMUNE RESPONSE%GOBP%GO:0002819	REGULATION OF ADAPTIVE IMMUNE RESPONSE%GOBP%GO:0002819		36	-0.469718	-1.66937	0.00304569	0.0299407	0.999	920	tags=56%, list=27%, signal=76%
REGULATION OF INTERLEUKIN-1 BETA PRODUCTION%GOBP%GO:0032651	REGULATION OF INTERLEUKIN-1 BETA PRODUCTION%GOBP%GO:0032651		21	-0.51763	-1.66853	0.00523013	0.0301237	0.999	707	tags=52%, list=21%, signal=66%
MICROGLIA PATHOGEN PHAGOCYTOSIS PATHWAY%WIKIPATHWAYS_20200310%WP3937%HOMO SAPIENS	MICROGLIA PATHOGEN PHAGOCYTOSIS PATHWAY%WIKIPATHWAYS_20200310%WP3937%HOMO SAPIENS		18	-0.533847	-1.66777	0.00738397	0.0302713	0.999	1526	tags=94%, list=45%, signal=172%
GRANULOCYTE CHEMOTAXIS%GOBP%GO:0071621	GRANULOCYTE CHEMOTAXIS%GOBP%GO:0071621		21	-0.520371	-1.66767	0.00740741	0.0301731	0.999	918	tags=62%, list=27%, signal=85%
NEGATIVE REGULATION OF ION TRANSMEMBRANE TRANSPORT%GOBP%GO:0034766	NEGATIVE REGULATION OF ION TRANSMEMBRANE TRANSPORT%GOBP%GO:0034766		20	-0.523645	-1.66669	0.00739176	0.0303119	0.999	506	tags=45%, list=15%, signal=53%
INTERFERON-GAMMA-MEDIATED SIGNALING PATHWAY%GOBP%GO:0060333	INTERFERON-GAMMA-MEDIATED SIGNALING PATHWAY%GOBP%GO:0060333		23	-0.503424	-1.66474	0.0084122	0.0307444	0.999	605	tags=43%, list=18%, signal=53%
GRANULOCYTE MIGRATION%GOBP%GO:0097530	GRANULOCYTE MIGRATION%GOBP%GO:0097530		23	-0.509023	-1.66322	0.00723888	0.0311171	0.999	918	tags=61%, list=27%, signal=83%
REGULATION OF OSSIFICATION%GOBP%GO:0030278	REGULATION OF OSSIFICATION%GOBP%GO:0030278		37	-0.474337	-1.66177	0.00101317	0.0316014	0.999	939	tags=54%, list=28%, signal=74%
MUSCLE CONTRACTION%REACTOME DATABASE ID RELEASE 72%397014	MUSCLE CONTRACTION%REACTOME DATABASE ID RELEASE 72%397014		81	-0.429083	-1.66055	0	0.0318977	0.999	939	tags=48%, list=28%, signal=65%
DIVALENT INORGANIC CATION TRANSPORT%GOBP%GO:0072511	DIVALENT INORGANIC CATION TRANSPORT%GOBP%GO:0072511		55	-0.451247	-1.65813	0	0.0325545	1	1317	tags=64%, list=39%, signal=103%
CARDIOCYTE DIFFERENTIATION%GOBP%GO:0035051	CARDIOCYTE DIFFERENTIATION%GOBP%GO:0035051		24	-0.498813	-1.65775	0.00719425	0.0325703	1	954	tags=63%, list=28%, signal=87%
REGULATION OF STRIATED MUSCLE CONTRACTION%GOBP%GO:0006942	REGULATION OF STRIATED MUSCLE CONTRACTION%GOBP%GO:0006942		32	-0.475715	-1.65542	0.00204499	0.0331647	1	958	tags=53%, list=29%, signal=74%
CYTOSOLIC CALCIUM ION TRANSPORT%GOBP%GO:0060401	CYTOSOLIC CALCIUM ION TRANSPORT%GOBP%GO:0060401		27	-0.488742	-1.65237	0.00720906	0.034088	1	556	tags=44%, list=17%, signal=53%
POSITIVE REGULATION OF SMALL GTPASE MEDIATED SIGNAL TRANSDUCTION%GOBP%GO:0051057	POSITIVE REGULATION OF SMALL GTPASE MEDIATED SIGNAL TRANSDUCTION%GOBP%GO:0051057		21	-0.510765	-1.64988	0.00314136	0.0349313	1	1101	tags=67%, list=33%, signal=99%
REGULATION OF TUMOR NECROSIS FACTOR SUPERFAMILY CYTOKINE PRODUCTION%GOBP%GO:1903555	REGULATION OF TUMOR NECROSIS FACTOR SUPERFAMILY CYTOKINE PRODUCTION%GOBP%GO:1903555		31	-0.483338	-1.64821	0.00507614	0.0354766	1	530	tags=45%, list=16%, signal=53%
RESPONSE TO CHEMOKINE%GOBP%GO:1990868	RESPONSE TO CHEMOKINE%GOBP%GO:1990868		19	-0.524896	-1.64696	0.00750268	0.035774	1	918	tags=63%, list=27%, signal=86%
PEPTIDE LIGAND-BINDING RECEPTORS%REACTOME%R-HSA-375276.5	PEPTIDE LIGAND-BINDING RECEPTORS%REACTOME%R-HSA-375276.5		52	-0.440469	-1.64584	0.00100503	0.0359904	1	977	tags=56%, list=29%, signal=77%
CELLULAR CATION HOMEOSTASIS%GOBP%GO:0030003	CELLULAR CATION HOMEOSTASIS%GOBP%GO:0030003		138	-0.40519	-1.64542	0	0.0360064	1	1209	tags=56%, list=36%, signal=84%
REGULATION OF IMMUNE EFFECTOR PROCESS%GOBP%GO:0002697	REGULATION OF IMMUNE EFFECTOR PROCESS%GOBP%GO:0002697		98	-0.41998	-1.64493	0	0.0360115	1	824	tags=48%, list=25%, signal=62%
CELLULAR RESPONSE TO CHEMOKINE%GOBP%GO:1990869	CELLULAR RESPONSE TO CHEMOKINE%GOBP%GO:1990869		19	-0.524896	-1.64122	0.0137276	0.037197	1	918	tags=63%, list=27%, signal=86%
REGULATION OF STRIATED MUSCLE CELL DIFFERENTIATION%GOBP%GO:0051153	REGULATION OF STRIATED MUSCLE CELL DIFFERENTIATION%GOBP%GO:0051153		20	-0.526752	-1.64013	0.0136698	0.0375449	1	667	tags=45%, list=20%, signal=56%
T CELL COSTIMULATION%GOBP%GO:0031295	T CELL COSTIMULATION%GOBP%GO:0031295		20	-0.507407	-1.63809	0.0114943	0.0380996	1	1440	tags=85%, list=43%, signal=148%
NEGATIVE REGULATION OF LEUKOCYTE CELL-CELL ADHESION%GOBP%GO:1903038	NEGATIVE REGULATION OF LEUKOCYTE CELL-CELL ADHESION%GOBP%GO:1903038		30	-0.484989	-1.6363	0.00509165	0.0386396	1	338	tags=37%, list=10%, signal=40%
CALCIUM ION TRANSMEMBRANE IMPORT INTO CYTOSOL%GOBP%GO:0097553	CALCIUM ION TRANSMEMBRANE IMPORT INTO CYTOSOL%GOBP%GO:0097553		20	-0.51132	-1.63607	0.0137566	0.0385443	1	468	tags=40%, list=14%, signal=46%
NEGATIVE REGULATION OF CELL ACTIVATION%GOBP%GO:0050866	NEGATIVE REGULATION OF CELL ACTIVATION%GOBP%GO:0050866		53	-0.446362	-1.63449	0.00100604	0.0390781	1	845	tags=47%, list=25%, signal=62%
LYMPHOCYTE DIFFERENTIATION%GOBP%GO:0030098	LYMPHOCYTE DIFFERENTIATION%GOBP%GO:0030098		58	-0.438834	-1.63431	0	0.0389852	1	1048	tags=55%, list=31%, signal=79%
LYMPHOCYTE PROLIFERATION%GOBP%GO:0046651	LYMPHOCYTE PROLIFERATION%GOBP%GO:0046651		17	-0.534092	-1.63411	0.00967742	0.038917	1	634	tags=59%, list=19%, signal=72%
ALPHA-BETA T CELL ACTIVATION%GOBP%GO:0046631	ALPHA-BETA T CELL ACTIVATION%GOBP%GO:0046631		15	-0.559824	-1.63267	0.011879	0.039338	1	903	tags=67%, list=27%, signal=91%
REGULATION OF DEFENSE RESPONSE%GOBP%GO:0031347	REGULATION OF DEFENSE RESPONSE%GOBP%GO:0031347		161	-0.398573	-1.63093	0	0.0398877	1	1306	tags=60%, list=39%, signal=94%
ICOSANOID METABOLIC PROCESS%GOBP%GO:0006690	ICOSANOID METABOLIC PROCESS%GOBP%GO:0006690		18	-0.522473	-1.6299	0.00855615	0.0402134	1	303	tags=33%, list=9%, signal=36%
PID_IL4_2PATHWAY%MSIGDB_C2%PID_IL4_2PATHWAY	PID_IL4_2PATHWAY%MSIGDB_C2%PID_IL4_2PATHWAY		17	-0.526761	-1.62961	0.00765027	0.0401787	1	691	tags=53%, list=21%, signal=66%
CELLULAR COMPONENT ASSEMBLY INVOLVED IN MORPHOGENESIS%GOBP%GO:0010927	CELLULAR COMPONENT ASSEMBLY INVOLVED IN MORPHOGENESIS%GOBP%GO:0010927		36	-0.464187	-1.62955	0.00506586	0.0400466	1	924	tags=53%, list=27%, signal=72%
STRIATED MUSCLE CONTRACTION%GOBP%GO:0006941	STRIATED MUSCLE CONTRACTION%GOBP%GO:0006941		40	-0.460257	-1.62879	0.00303951	0.0401334	1	958	tags=58%, list=29%, signal=79%
PEPTIDYL-TYROSINE MODIFICATION%GOBP%GO:0018212	PEPTIDYL-TYROSINE MODIFICATION%GOBP%GO:0018212		31	-0.476018	-1.62822	0.00720165	0.0402162	1	1399	tags=77%, list=42%, signal=131%
INTERFERON GAMMA SIGNALING%REACTOME DATABASE ID RELEASE 72%877300	INTERFERON GAMMA SIGNALING%REACTOME DATABASE ID RELEASE 72%877300		28	-0.47795	-1.62524	0.00931677	0.0413292	1	605	tags=39%, list=18%, signal=48%
POSITIVE REGULATION OF OSSIFICATION%GOBP%GO:0045778	POSITIVE REGULATION OF OSSIFICATION%GOBP%GO:0045778		23	-0.499914	-1.62178	0.00723888	0.0427285	1	939	tags=57%, list=28%, signal=78%
METAL ION HOMEOSTASIS%GOBP%GO:0055065	METAL ION HOMEOSTASIS%GOBP%GO:0055065		135	-0.406151	-1.62156	0	0.0426422	1	1209	tags=56%, list=36%, signal=84%
PEPTIDYL-TYROSINE PHOSPHORYLATION%GOBP%GO:0018108	PEPTIDYL-TYROSINE PHOSPHORYLATION%GOBP%GO:0018108		31	-0.476018	-1.62128	0.00306122	0.0426058	1	1399	tags=77%, list=42%, signal=131%
SHP2 SIGNALING%PATHWAY INTERACTION DATABASE NCI-NATURE CURATED DATA%SHP2 SIGNALING	SHP2 SIGNALING%PATHWAY INTERACTION DATABASE NCI-NATURE CURATED DATA%SHP2 SIGNALING		16	-0.539445	-1.6198	0.00545256	0.0430907	1	881	tags=69%, list=26%, signal=93%
GLYCEROLIPID BIOSYNTHETIC PROCESS%GOBP%GO:0045017	GLYCEROLIPID BIOSYNTHETIC PROCESS%GOBP%GO:0045017		24	-0.49492	-1.61974	0.0103093	0.0429617	1	481	tags=29%, list=14%, signal=34%
REGULATION OF RESPONSE TO EXTERNAL STIMULUS%GOBP%GO:0032101	REGULATION OF RESPONSE TO EXTERNAL STIMULUS%GOBP%GO:0032101		185	-0.395226	-1.61579	0	0.0445318	1	1306	tags=58%, list=39%, signal=90%
EBOLA VIRUS PATHWAY ON HOST%WIKIPATHWAYS_20200310%WP4217%HOMO SAPIENS	EBOLA VIRUS PATHWAY ON HOST%WIKIPATHWAYS_20200310%WP4217%HOMO SAPIENS		29	-0.473375	-1.61513	0.00722394	0.0446803	1	592	tags=41%, list=18%, signal=50%
POSITIVE REGULATION OF T CELL ACTIVATION%GOBP%GO:0050870	POSITIVE REGULATION OF T CELL ACTIVATION%GOBP%GO:0050870		59	-0.42666	-1.61151	0	0.0461385	1	1135	tags=59%, list=34%, signal=88%
POSITIVE REGULATION OF LEUKOCYTE MIGRATION%GOBP%GO:0002687	POSITIVE REGULATION OF LEUKOCYTE MIGRATION%GOBP%GO:0002687		36	-0.453082	-1.60993	0.00504541	0.0467017	1	374	tags=39%, list=11%, signal=43%
DEFENSE RESPONSE TO OTHER ORGANISM%GOBP%GO:0098542	DEFENSE RESPONSE TO OTHER ORGANISM%GOBP%GO:0098542		74	-0.417722	-1.60978	0	0.0465941	1	756	tags=41%, list=22%, signal=51%
ENDOCYTOSIS%GOBP%GO:0006897	ENDOCYTOSIS%GOBP%GO:0006897		107	-0.408031	-1.6077	0	0.0475342	1	624	tags=36%, list=19%, signal=43%
POSITIVE REGULATION OF TUMOR NECROSIS FACTOR PRODUCTION%GOBP%GO:0032760	POSITIVE REGULATION OF TUMOR NECROSIS FACTOR PRODUCTION%GOBP%GO:0032760		19	-0.512234	-1.60658	0.0148148	0.0478127	1	530	tags=47%, list=16%, signal=56%
HEMOPOIESIS%GOBP%GO:0030097	HEMOPOIESIS%GOBP%GO:0030097		110	-0.404616	-1.60653	0	0.0476547	1	1052	tags=51%, list=31%, signal=72%
PDGFR-BETA SIGNALING PATHWAY%PATHWAY INTERACTION DATABASE NCI-NATURE CURATED DATA%PDGFR-BETA SIGNALING PATHWAY	PDGFR-BETA SIGNALING PATHWAY%PATHWAY INTERACTION DATABASE NCI-NATURE CURATED DATA%PDGFR-BETA SIGNALING PATHWAY		24	-0.484277	-1.60624	0.0136842	0.0476652	1	604	tags=42%, list=18%, signal=50%
SULFUR COMPOUND CATABOLIC PROCESS%GOBP%GO:0044273	SULFUR COMPOUND CATABOLIC PROCESS%GOBP%GO:0044273		16	-0.52627	-1.60522	0.0140086	0.0479466	1	426	tags=38%, list=13%, signal=43%
REGULATION OF REGULATED SECRETORY PATHWAY%GOBP%GO:1903305	REGULATION OF REGULATED SECRETORY PATHWAY%GOBP%GO:1903305		23	-0.491726	-1.60302	0.00834202	0.0488967	1	656	tags=48%, list=20%, signal=59%
CELLULAR ION HOMEOSTASIS%GOBP%GO:0006873	CELLULAR ION HOMEOSTASIS%GOBP%GO:0006873		140	-0.398983	-1.59919	0	0.0505317	1	1209	tags=55%, list=36%, signal=82%
CELLULAR CHEMICAL HOMEOSTASIS%GOBP%GO:0055082	CELLULAR CHEMICAL HOMEOSTASIS%GOBP%GO:0055082		148	-0.395347	-1.59675	0	0.0516287	1	1209	tags=54%, list=36%, signal=81%
EMBRYONIC ORGAN MORPHOGENESIS%GOBP%GO:0048562	EMBRYONIC ORGAN MORPHOGENESIS%GOBP%GO:0048562		23	-0.490165	-1.59656	0.012487	0.0515415	1	954	tags=57%, list=28%, signal=78%
POSITIVE REGULATION OF ENDOCYTOSIS%GOBP%GO:0045807	POSITIVE REGULATION OF ENDOCYTOSIS%GOBP%GO:0045807		39	-0.442437	-1.59297	0.0060423	0.053326	1	679	tags=44%, list=20%, signal=54%
NEGATIVE REGULATION OF LYMPHOCYTE ACTIVATION%GOBP%GO:0051250	NEGATIVE REGULATION OF LYMPHOCYTE ACTIVATION%GOBP%GO:0051250		36	-0.44533	-1.58953	0.00914634	0.0549869	1	547	tags=39%, list=16%, signal=46%
REGULATION OF CALCIUM-MEDIATED SIGNALING%GOBP%GO:0050848	REGULATION OF CALCIUM-MEDIATED SIGNALING%GOBP%GO:0050848		30	-0.464043	-1.58947	0.00720165	0.0548336	1	411	tags=33%, list=12%, signal=38%
CARDIAC MUSCLE CONTRACTION%GOBP%GO:0060048	CARDIAC MUSCLE CONTRACTION%GOBP%GO:0060048		27	-0.474378	-1.58923	0.0112705	0.0547761	1	958	tags=59%, list=29%, signal=82%
HEART DEVELOPMENT%GOBP%GO:0007507	HEART DEVELOPMENT%GOBP%GO:0007507		92	-0.404377	-1.58836	0	0.0550547	1	958	tags=49%, list=29%, signal=67%
LYMPHOCYTE COSTIMULATION%GOBP%GO:0031294	LYMPHOCYTE COSTIMULATION%GOBP%GO:0031294		21	-0.498059	-1.5864	0.0105932	0.0559093	1	1440	tags=81%, list=43%, signal=141%
HEMATOPOIETIC OR LYMPHOID ORGAN DEVELOPMENT%GOBP%GO:0048534	HEMATOPOIETIC OR LYMPHOID ORGAN DEVELOPMENT%GOBP%GO:0048534		116	-0.398101	-1.58615	0	0.0558973	1	1052	tags=50%, list=31%, signal=70%
LEUKOCYTE MEDIATED IMMUNITY%GOBP%GO:0002443	LEUKOCYTE MEDIATED IMMUNITY%GOBP%GO:0002443		168	-0.390212	-1.58607	0	0.0557434	1	658	tags=37%, list=20%, signal=44%
REGULATION OF ENDOCYTOSIS%GOBP%GO:0030100	REGULATION OF ENDOCYTOSIS%GOBP%GO:0030100		58	-0.421449	-1.58558	0	0.0558253	1	679	tags=41%, list=20%, signal=51%
POSITIVE REGULATION OF CATION TRANSMEMBRANE TRANSPORT%GOBP%GO:1904064	POSITIVE REGULATION OF CATION TRANSMEMBRANE TRANSPORT%GOBP%GO:1904064		35	-0.448701	-1.58505	0.00813835	0.0560149	1	679	tags=43%, list=20%, signal=53%
NICOTINIC ACETYLCHOLINE RECEPTOR SIGNALING PATHWAY%PANTHER PATHWAY%P00044	NICOTINIC ACETYLCHOLINE RECEPTOR SIGNALING PATHWAY%PANTHER PATHWAY%P00044		18	-0.517942	-1.58502	0.0169851	0.0558413	1	950	tags=61%, list=28%, signal=85%
ADAPTIVE IMMUNE SYSTEM%REACTOME DATABASE ID RELEASE 72%1280218	ADAPTIVE IMMUNE SYSTEM%REACTOME DATABASE ID RELEASE 72%1280218		165	-0.394917	-1.58469	0	0.0558177	1	867	tags=43%, list=26%, signal=55%
PHOSPHATIDYLCHOLINE METABOLIC PROCESS%GOBP%GO:0046470	PHOSPHATIDYLCHOLINE METABOLIC PROCESS%GOBP%GO:0046470		18	-0.513776	-1.58288	0.0149733	0.0566111	1	214	tags=22%, list=6%, signal=24%
POSITIVE REGULATION OF INTERLEUKIN-1 PRODUCTION%GOBP%GO:0032732	POSITIVE REGULATION OF INTERLEUKIN-1 PRODUCTION%GOBP%GO:0032732		17	-0.514897	-1.58245	0.0192513	0.0566502	1	707	tags=53%, list=21%, signal=67%
INFLAMMATION MEDIATED BY CHEMOKINE AND CYTOKINE SIGNALING PATHWAY%PANTHER PATHWAY%P00031	INFLAMMATION MEDIATED BY CHEMOKINE AND CYTOKINE SIGNALING PATHWAY%PANTHER PATHWAY%P00031		63	-0.422206	-1.57954	0.00401204	0.0581345	1	1733	tags=83%, list=52%, signal=167%
GLYCEROPHOSPHOLIPID METABOLIC PROCESS%GOBP%GO:0006650	GLYCEROPHOSPHOLIPID METABOLIC PROCESS%GOBP%GO:0006650		41	-0.433003	-1.57916	0.00502008	0.0581213	1	589	tags=32%, list=18%, signal=38%
NEGATIVE REGULATION OF IMMUNE SYSTEM PROCESS%GOBP%GO:0002683	NEGATIVE REGULATION OF IMMUNE SYSTEM PROCESS%GOBP%GO:0002683		96	-0.398635	-1.5789	0.001	0.0580672	1	679	tags=38%, list=20%, signal=46%
G PROTEIN-COUPLED RECEPTOR SIGNALING PATHWAY%GOBP%GO:0007186	G PROTEIN-COUPLED RECEPTOR SIGNALING PATHWAY%GOBP%GO:0007186		181	-0.390643	-1.57823	0	0.0582734	1	1020	tags=50%, list=30%, signal=68%
REGULATION OF PHOSPHATASE ACTIVITY%GOBP%GO:0010921	REGULATION OF PHOSPHATASE ACTIVITY%GOBP%GO:0010921		21	-0.49126	-1.57719	0.0147368	0.0586152	1	547	tags=38%, list=16%, signal=45%
CELLULAR RESPONSE TO TRANSFORMING GROWTH FACTOR BETA STIMULUS%GOBP%GO:0071560	CELLULAR RESPONSE TO TRANSFORMING GROWTH FACTOR BETA STIMULUS%GOBP%GO:0071560		30	-0.46386	-1.57672	0.0102145	0.0586674	1	937	tags=57%, list=28%, signal=78%
PID_AMB2_NEUTROPHILS_PATHWAY%MSIGDB_C2%PID_AMB2_NEUTROPHILS_PATHWAY	PID_AMB2_NEUTROPHILS_PATHWAY%MSIGDB_C2%PID_AMB2_NEUTROPHILS_PATHWAY		17	-0.512126	-1.57552	0.0260022	0.0592371	1	823	tags=59%, list=24%, signal=78%
IMMUNE SYSTEM DEVELOPMENT%GOBP%GO:0002520	IMMUNE SYSTEM DEVELOPMENT%GOBP%GO:0002520		122	-0.396338	-1.57467	0	0.0596385	1	1052	tags=50%, list=31%, signal=70%
REGULATION OF SYSTEM PROCESS%GOBP%GO:0044057	REGULATION OF SYSTEM PROCESS%GOBP%GO:0044057		139	-0.393252	-1.57356	0	0.0600862	1	958	tags=44%, list=29%, signal=59%
METAL ION TRANSPORT%GOBP%GO:0030001	METAL ION TRANSPORT%GOBP%GO:0030001		99	-0.402138	-1.57337	0	0.0599755	1	1478	tags=64%, list=44%, signal=110%
REGULATION OF LEUKOCYTE MEDIATED CYTOTOXICITY%GOBP%GO:0001910	REGULATION OF LEUKOCYTE MEDIATED CYTOTOXICITY%GOBP%GO:0001910		21	-0.482018	-1.57328	0.0251046	0.0598341	1	920	tags=57%, list=27%, signal=78%
ENDOCRINE PROCESS%GOBP%GO:0050886	ENDOCRINE PROCESS%GOBP%GO:0050886		15	-0.530377	-1.56865	0.0260586	0.0626701	1	1151	tags=73%, list=34%, signal=111%
HUMAN COMPLEMENT SYSTEM%WIKIPATHWAYS_20200310%WP2806%HOMO SAPIENS	HUMAN COMPLEMENT SYSTEM%WIKIPATHWAYS_20200310%WP2806%HOMO SAPIENS		41	-0.43632	-1.56612	0.00606673	0.0640499	1	1404	tags=71%, list=42%, signal=120%
VIRAL ACUTE MYOCARDITIS%WIKIPATHWAYS_20200310%WP4298%HOMO SAPIENS	VIRAL ACUTE MYOCARDITIS%WIKIPATHWAYS_20200310%WP4298%HOMO SAPIENS		19	-0.497122	-1.56552	0.015873	0.0642642	1	1404	tags=74%, list=42%, signal=126%
CELL RECOGNITION%GOBP%GO:0008037	CELL RECOGNITION%GOBP%GO:0008037		30	-0.456389	-1.56513	0.0163934	0.0643392	1	314	tags=33%, list=9%, signal=36%
POSITIVE REGULATION OF LEUKOCYTE CELL-CELL ADHESION%GOBP%GO:1903039	POSITIVE REGULATION OF LEUKOCYTE CELL-CELL ADHESION%GOBP%GO:1903039		66	-0.413059	-1.56478	0.00100402	0.0643491	1	823	tags=48%, list=24%, signal=63%
NEPHRON DEVELOPMENT%GOBP%GO:0072006	NEPHRON DEVELOPMENT%GOBP%GO:0072006		26	-0.46874	-1.56439	0.014433	0.0643701	1	829	tags=54%, list=25%, signal=71%
PHOSPHOLIPID BIOSYNTHETIC PROCESS%GOBP%GO:0008654	PHOSPHOLIPID BIOSYNTHETIC PROCESS%GOBP%GO:0008654		26	-0.468319	-1.56419	0.0185185	0.0642682	1	481	tags=27%, list=14%, signal=31%
REGULATION OF HEMOPOIESIS%GOBP%GO:1903706	REGULATION OF HEMOPOIESIS%GOBP%GO:1903706		78	-0.408125	-1.56362	0	0.0644481	1	802	tags=44%, list=24%, signal=56%
THROMBOXANE A2 RECEPTOR SIGNALING%PATHWAY INTERACTION DATABASE NCI-NATURE CURATED DATA%THROMBOXANE A2 RECEPTOR SIGNALING	THROMBOXANE A2 RECEPTOR SIGNALING%PATHWAY INTERACTION DATABASE NCI-NATURE CURATED DATA%THROMBOXANE A2 RECEPTOR SIGNALING		22	-0.472344	-1.56143	0.0208117	0.0655451	1	1511	tags=77%, list=45%, signal=139%
CARDIAC MUSCLE TISSUE DEVELOPMENT%GOBP%GO:0048738	CARDIAC MUSCLE TISSUE DEVELOPMENT%GOBP%GO:0048738		36	-0.439372	-1.55966	0.0142132	0.0665135	1	1126	tags=61%, list=34%, signal=91%
CATION HOMEOSTASIS%GOBP%GO:0055080	CATION HOMEOSTASIS%GOBP%GO:0055080		144	-0.387533	-1.55833	0	0.0671179	1	1209	tags=54%, list=36%, signal=81%
CALCIUM ION TRANSMEMBRANE TRANSPORT%GOBP%GO:0070588	CALCIUM ION TRANSMEMBRANE TRANSPORT%GOBP%GO:0070588		32	-0.452467	-1.55702	0.0112016	0.067743	1	556	tags=41%, list=17%, signal=48%
INORGANIC ION HOMEOSTASIS%GOBP%GO:0098771	INORGANIC ION HOMEOSTASIS%GOBP%GO:0098771		147	-0.385654	-1.55625	0	0.0680217	1	1209	tags=54%, list=36%, signal=80%
LYMPHOCYTE CHEMOTAXIS%GOBP%GO:0048247	LYMPHOCYTE CHEMOTAXIS%GOBP%GO:0048247		15	-0.521048	-1.55615	0.0216685	0.0678779	1	918	tags=67%, list=27%, signal=91%
CELL CHEMOTAXIS%GOBP%GO:0060326	CELL CHEMOTAXIS%GOBP%GO:0060326		58	-0.412785	-1.55428	0.00300601	0.0689769	1	1011	tags=53%, list=30%, signal=75%
MONONUCLEAR CELL PROLIFERATION%GOBP%GO:0032943	MONONUCLEAR CELL PROLIFERATION%GOBP%GO:0032943		18	-0.509174	-1.55077	0.019958	0.0711442	1	634	tags=56%, list=19%, signal=68%
PID_FRA_PATHWAY%MSIGDB_C2%PID_FRA_PATHWAY	PID_FRA_PATHWAY%MSIGDB_C2%PID_FRA_PATHWAY		15	-0.51617	-1.55059	0.0265193	0.0710625	1	861	tags=60%, list=26%, signal=80%
POSITIVE REGULATION OF LEUKOCYTE CHEMOTAXIS%GOBP%GO:0002690	POSITIVE REGULATION OF LEUKOCYTE CHEMOTAXIS%GOBP%GO:0002690		24	-0.477292	-1.55047	0.0177453	0.0709059	1	374	tags=42%, list=11%, signal=47%
BLOOD VESSEL DEVELOPMENT%GOBP%GO:0001568	BLOOD VESSEL DEVELOPMENT%GOBP%GO:0001568		80	-0.400703	-1.54612	0.003	0.0738449	1	1048	tags=51%, list=31%, signal=73%
REGULATION OF METAL ION TRANSPORT%GOBP%GO:0010959	REGULATION OF METAL ION TRANSPORT%GOBP%GO:0010959		83	-0.399865	-1.54563	0	0.0739599	1	1013	tags=48%, list=30%, signal=67%
POSITIVE REGULATION OF TUMOR NECROSIS FACTOR SUPERFAMILY CYTOKINE PRODUCTION%GOBP%GO:1903557	POSITIVE REGULATION OF TUMOR NECROSIS FACTOR SUPERFAMILY CYTOKINE PRODUCTION%GOBP%GO:1903557		20	-0.486343	-1.5452	0.0292276	0.0740313	1	530	tags=45%, list=16%, signal=53%
REGULATION OF T CELL MEDIATED IMMUNITY%GOBP%GO:0002709	REGULATION OF T CELL MEDIATED IMMUNITY%GOBP%GO:0002709		21	-0.477267	-1.54427	0.0239583	0.0744781	1	920	tags=57%, list=27%, signal=78%
VASCULAR PROCESS IN CIRCULATORY SYSTEM%GOBP%GO:0003018	VASCULAR PROCESS IN CIRCULATORY SYSTEM%GOBP%GO:0003018		37	-0.431646	-1.54368	0.0111449	0.0747097	1	951	tags=51%, list=28%, signal=71%
VASCULATURE DEVELOPMENT%GOBP%GO:0001944	VASCULATURE DEVELOPMENT%GOBP%GO:0001944		82	-0.400769	-1.54307	0.001	0.0749664	1	1048	tags=51%, list=31%, signal=73%
NEGATIVE REGULATION OF TRANSMEMBRANE TRANSPORT%GOBP%GO:0034763	NEGATIVE REGULATION OF TRANSMEMBRANE TRANSPORT%GOBP%GO:0034763		23	-0.469967	-1.54189	0.019979	0.0756366	1	506	tags=39%, list=15%, signal=46%
CARDIOVASCULAR SYSTEM DEVELOPMENT%GOBP%GO:0072358	CARDIOVASCULAR SYSTEM DEVELOPMENT%GOBP%GO:0072358		82	-0.400769	-1.54132	0.004	0.0758361	1	1048	tags=51%, list=31%, signal=73%
REGULATION OF INTERLEUKIN-1 PRODUCTION%GOBP%GO:0032652	REGULATION OF INTERLEUKIN-1 PRODUCTION%GOBP%GO:0032652		23	-0.475497	-1.53868	0.0197711	0.0775369	1	530	tags=43%, list=16%, signal=51%
POSITIVE REGULATION OF B CELL PROLIFERATION%GOBP%GO:0030890	POSITIVE REGULATION OF B CELL PROLIFERATION%GOBP%GO:0030890		15	-0.513721	-1.53717	0.025974	0.0784293	1	1393	tags=80%, list=41%, signal=136%
FATTY ACID METABOLISM%REACTOME DATABASE ID RELEASE 72%8978868	FATTY ACID METABOLISM%REACTOME DATABASE ID RELEASE 72%8978868		26	-0.459305	-1.53556	0.0257467	0.0793214	1	612	tags=31%, list=18%, signal=37%
VALIDATED TRANSCRIPTIONAL TARGETS OF AP1 FAMILY MEMBERS FRA1 AND FRA2%PATHWAY INTERACTION DATABASE NCI-NATURE CURATED DATA%VALIDATED TRANSCRIPTIONAL TARGETS OF AP1 FAMILY MEMBERS FRA1 AND FRA2	VALIDATED TRANSCRIPTIONAL TARGETS OF AP1 FAMILY MEMBERS FRA1 AND FRA2%PATHWAY INTERACTION DATABASE NCI-NATURE CURATED DATA%VALIDATED TRANSCRIPTIONAL TARGETS OF AP1 FAMILY MEMBERS FRA1 AND FRA2		15	-0.51617	-1.53452	0.0248918	0.0798462	1	861	tags=60%, list=26%, signal=80%
PID_TXA2PATHWAY%MSIGDB_C2%PID_TXA2PATHWAY	PID_TXA2PATHWAY%MSIGDB_C2%PID_TXA2PATHWAY		24	-0.463811	-1.53429	0.0268873	0.0797868	1	1020	tags=58%, list=30%, signal=83%
CELLULAR RESPONSE TO INTERFERON-GAMMA%GOBP%GO:0071346	CELLULAR RESPONSE TO INTERFERON-GAMMA%GOBP%GO:0071346		37	-0.435423	-1.53371	0.00706357	0.0799839	1	971	tags=51%, list=29%, signal=71%
B CELL ACTIVATION%GOBP%GO:0042113	B CELL ACTIVATION%GOBP%GO:0042113		41	-0.425016	-1.53367	0.00704935	0.0797797	1	634	tags=41%, list=19%, signal=50%
RESPONSE TO TRANSFORMING GROWTH FACTOR BETA%GOBP%GO:0071559	RESPONSE TO TRANSFORMING GROWTH FACTOR BETA%GOBP%GO:0071559		31	-0.449559	-1.5322	0.0153061	0.0806602	1	937	tags=55%, list=28%, signal=75%
PI3K-AKT SIGNALING PATHWAY%WIKIPATHWAYS_20200310%WP4172%HOMO SAPIENS	PI3K-AKT SIGNALING PATHWAY%WIKIPATHWAYS_20200310%WP4172%HOMO SAPIENS		95	-0.387685	-1.53081	0.001001	0.0815743	1	1640	tags=72%, list=49%, signal=136%
LEISHMANIA INFECTION%REACTOME%R-HSA-9658195.1	LEISHMANIA INFECTION%REACTOME%R-HSA-9658195.1		71	-0.39994	-1.53067	0.003003	0.0814134	1	1115	tags=54%, list=33%, signal=78%
LYMPHOCYTE MIGRATION%GOBP%GO:0072676	LYMPHOCYTE MIGRATION%GOBP%GO:0072676		23	-0.469573	-1.52534	0.0229645	0.085213	1	918	tags=61%, list=27%, signal=83%
REGULATION OF EPITHELIAL CELL APOPTOTIC PROCESS%GOBP%GO:1904035	REGULATION OF EPITHELIAL CELL APOPTOTIC PROCESS%GOBP%GO:1904035		18	-0.498634	-1.52515	0.0204521	0.0851597	1	881	tags=56%, list=26%, signal=75%
FOCAL ADHESION-PI3K-AKT-MTOR-SIGNALING PATHWAY%WIKIPATHWAYS_20200310%WP3932%HOMO SAPIENS	FOCAL ADHESION-PI3K-AKT-MTOR-SIGNALING PATHWAY%WIKIPATHWAYS_20200310%WP3932%HOMO SAPIENS		86	-0.395574	-1.52469	0.003	0.0852869	1	1741	tags=77%, list=52%, signal=155%
INFECTIOUS DISEASE%REACTOME%R-HSA-5663205.10	INFECTIOUS DISEASE%REACTOME%R-HSA-5663205.10		100	-0.388392	-1.5233	0.001	0.0861671	1	772	tags=40%, list=23%, signal=50%
REGULATION OF LEUKOCYTE APOPTOTIC PROCESS%GOBP%GO:2000106	REGULATION OF LEUKOCYTE APOPTOTIC PROCESS%GOBP%GO:2000106		17	-0.487486	-1.52281	0.0396146	0.0863134	1	588	tags=41%, list=17%, signal=50%
NEGATIVE REGULATION OF INFLAMMATORY RESPONSE%GOBP%GO:0050728	NEGATIVE REGULATION OF INFLAMMATORY RESPONSE%GOBP%GO:0050728		24	-0.464521	-1.52191	0.0136126	0.0867784	1	1159	tags=63%, list=34%, signal=95%
ANGIOGENESIS%GOBP%GO:0001525	ANGIOGENESIS%GOBP%GO:0001525		58	-0.40451	-1.52154	0.00503018	0.0867917	1	1048	tags=52%, list=31%, signal=74%
CHEMOKINE RECEPTORS BIND CHEMOKINES%REACTOME%R-HSA-380108.3	CHEMOKINE RECEPTORS BIND CHEMOKINES%REACTOME%R-HSA-380108.3		22	-0.47766	-1.52026	0.0291971	0.0874953	1	918	tags=59%, list=27%, signal=81%
ORGAN GROWTH%GOBP%GO:0035265	ORGAN GROWTH%GOBP%GO:0035265		16	-0.513307	-1.51613	0.0343348	0.090534	1	759	tags=56%, list=23%, signal=72%
PID_EPHA_FWDPATHWAY%MSIGDB_C2%PID_EPHA_FWDPATHWAY	PID_EPHA_FWDPATHWAY%MSIGDB_C2%PID_EPHA_FWDPATHWAY		16	-0.503226	-1.51568	0.0301724	0.0906759	1	1293	tags=69%, list=38%, signal=111%
POSITIVE REGULATION OF CELL-CELL ADHESION%GOBP%GO:0022409	POSITIVE REGULATION OF CELL-CELL ADHESION%GOBP%GO:0022409		71	-0.393807	-1.51465	0.002	0.0912631	1	823	tags=46%, list=24%, signal=60%
ENDOTHELIN PATHWAYS%WIKIPATHWAYS_20200310%WP2197%HOMO SAPIENS	ENDOTHELIN PATHWAYS%WIKIPATHWAYS_20200310%WP2197%HOMO SAPIENS		15	-0.508298	-1.51433	0.0248649	0.0912711	1	740	tags=53%, list=22%, signal=68%
REGULATION OF ADAPTIVE IMMUNE RESPONSE BASED ON SOMATIC RECOMBINATION OF IMMUNE RECEPTORS BUILT FROM IMMUNOGLOBULIN SUPERFAMILY DOMAINS%GOBP%GO:0002822	REGULATION OF ADAPTIVE IMMUNE RESPONSE BASED ON SOMATIC RECOMBINATION OF IMMUNE RECEPTORS BUILT FROM IMMUNOGLOBULIN SUPERFAMILY DOMAINS%GOBP%GO:0002822		33	-0.433762	-1.51427	0.011213	0.0910669	1	920	tags=52%, list=27%, signal=70%
LEUKOCYTE DIFFERENTIATION%GOBP%GO:0002521	LEUKOCYTE DIFFERENTIATION%GOBP%GO:0002521		81	-0.392773	-1.51377	0.003003	0.0912525	1	1317	tags=58%, list=39%, signal=93%
POTASSIUM CHANNELS%REACTOME DATABASE ID RELEASE 72%1296071	POTASSIUM CHANNELS%REACTOME DATABASE ID RELEASE 72%1296071		27	-0.449526	-1.51237	0.018595	0.0921707	1	1662	tags=85%, list=49%, signal=167%
LEUKOCYTE ACTIVATION INVOLVED IN IMMUNE RESPONSE%GOBP%GO:0002366	LEUKOCYTE ACTIVATION INVOLVED IN IMMUNE RESPONSE%GOBP%GO:0002366		147	-0.375158	-1.51188	0	0.0923082	1	992	tags=46%, list=30%, signal=62%
REGULATION OF CELL-CELL ADHESION%GOBP%GO:0022407	REGULATION OF CELL-CELL ADHESION%GOBP%GO:0022407		104	-0.386607	-1.5112	0.001	0.0926888	1	845	tags=43%, list=25%, signal=56%
CELL ACTIVATION INVOLVED IN IMMUNE RESPONSE%GOBP%GO:0002263	CELL ACTIVATION INVOLVED IN IMMUNE RESPONSE%GOBP%GO:0002263		149	-0.371694	-1.51054	0	0.0929798	1	992	tags=45%, list=30%, signal=61%
REGULATION OF TISSUE REMODELING%GOBP%GO:0034103	REGULATION OF TISSUE REMODELING%GOBP%GO:0034103		16	-0.498401	-1.50998	0.0335135	0.0932448	1	837	tags=56%, list=25%, signal=75%
REGULATION OF LEUKOCYTE DIFFERENTIATION%GOBP%GO:1902105	REGULATION OF LEUKOCYTE DIFFERENTIATION%GOBP%GO:1902105		61	-0.398312	-1.509	0.01001	0.0938398	1	861	tags=46%, list=26%, signal=61%
RESPONSE TO BACTERIUM%GOBP%GO:0009617	RESPONSE TO BACTERIUM%GOBP%GO:0009617		88	-0.385198	-1.50822	0.003	0.0942892	1	907	tags=47%, list=27%, signal=62%
CARDIAC CHAMBER MORPHOGENESIS%GOBP%GO:0003206	CARDIAC CHAMBER MORPHOGENESIS%GOBP%GO:0003206		23	-0.464396	-1.50773	0.0271399	0.094462	1	537	tags=43%, list=16%, signal=51%
REGULATION OF MUSCLE ORGAN DEVELOPMENT%GOBP%GO:0048634	REGULATION OF MUSCLE ORGAN DEVELOPMENT%GOBP%GO:0048634		21	-0.465371	-1.50572	0.0359788	0.0959733	1	954	tags=48%, list=28%, signal=66%
SMOOTH MUSCLE CONTRACTION%REACTOME%R-HSA-445355.3	SMOOTH MUSCLE CONTRACTION%REACTOME%R-HSA-445355.3		18	-0.483313	-1.50515	0.0352188	0.096222	1	1352	tags=72%, list=40%, signal=120%
POSITIVE REGULATION OF RESPONSE TO EXTERNAL STIMULUS%GOBP%GO:0032103	POSITIVE REGULATION OF RESPONSE TO EXTERNAL STIMULUS%GOBP%GO:0032103		66	-0.3983	-1.50382	0.00801603	0.0969636	1	1302	tags=62%, list=39%, signal=99%
PID_CMYB_PATHWAY%MSIGDB_C2%PID_CMYB_PATHWAY	PID_CMYB_PATHWAY%MSIGDB_C2%PID_CMYB_PATHWAY		18	-0.489437	-1.50379	0.0381356	0.0967155	1	1013	tags=56%, list=30%, signal=79%
REGULATION OF RAS PROTEIN SIGNAL TRANSDUCTION%GOBP%GO:0046578	REGULATION OF RAS PROTEIN SIGNAL TRANSDUCTION%GOBP%GO:0046578		33	-0.432483	-1.50379	0.0152439	0.096464	1	1101	tags=52%, list=33%, signal=76%
POSITIVE REGULATION OF CELL ADHESION%GOBP%GO:0045785	POSITIVE REGULATION OF CELL ADHESION%GOBP%GO:0045785		102	-0.3813	-1.50356	0.002	0.0963654	1	823	tags=42%, list=24%, signal=54%
CARDIAC CHAMBER DEVELOPMENT%GOBP%GO:0003205	CARDIAC CHAMBER DEVELOPMENT%GOBP%GO:0003205		29	-0.446649	-1.50341	0.0205128	0.0962297	1	1048	tags=55%, list=31%, signal=79%
PHOSPHOLIPID METABOLIC PROCESS%GOBP%GO:0006644	PHOSPHOLIPID METABOLIC PROCESS%GOBP%GO:0006644		52	-0.403322	-1.50312	0.012024	0.096224	1	481	tags=27%, list=14%, signal=31%
C-MYB TRANSCRIPTION FACTOR NETWORK%PATHWAY INTERACTION DATABASE NCI-NATURE CURATED DATA%C-MYB TRANSCRIPTION FACTOR NETWORK	C-MYB TRANSCRIPTION FACTOR NETWORK%PATHWAY INTERACTION DATABASE NCI-NATURE CURATED DATA%C-MYB TRANSCRIPTION FACTOR NETWORK		18	-0.489437	-1.50187	0.0347003	0.0970264	1	1013	tags=56%, list=30%, signal=79%
REGULATION OF BMP SIGNALING PATHWAY%GOBP%GO:0030510	REGULATION OF BMP SIGNALING PATHWAY%GOBP%GO:0030510		15	-0.502786	-1.49921	0.0373626	0.0991438	1	763	tags=53%, list=23%, signal=69%
INTEGRINS IN ANGIOGENESIS%PATHWAY INTERACTION DATABASE NCI-NATURE CURATED DATA%INTEGRINS IN ANGIOGENESIS	INTEGRINS IN ANGIOGENESIS%PATHWAY INTERACTION DATABASE NCI-NATURE CURATED DATA%INTEGRINS IN ANGIOGENESIS		20	-0.469617	-1.49895	0.0324948	0.0990933	1	1000	tags=60%, list=30%, signal=85%
HEART MORPHOGENESIS%GOBP%GO:0003007	HEART MORPHOGENESIS%GOBP%GO:0003007		50	-0.410012	-1.49875	0.0100503	0.0989824	1	874	tags=48%, list=26%, signal=64%
CHEMOKINE SIGNALING PATHWAY%WIKIPATHWAYS_20200310%WP3929%HOMO SAPIENS	CHEMOKINE SIGNALING PATHWAY%WIKIPATHWAYS_20200310%WP3929%HOMO SAPIENS		51	-0.405558	-1.49679	0.0130785	0.10045	1	1733	tags=78%, list=52%, signal=159%
INORGANIC CATION TRANSMEMBRANE TRANSPORT%GOBP%GO:0098662	INORGANIC CATION TRANSMEMBRANE TRANSPORT%GOBP%GO:0098662		72	-0.389177	-1.49659	0.00800801	0.100396	1	1478	tags=63%, list=44%, signal=109%
REGULATION OF MUSCLE TISSUE DEVELOPMENT%GOBP%GO:1901861	REGULATION OF MUSCLE TISSUE DEVELOPMENT%GOBP%GO:1901861		21	-0.465371	-1.49602	0.0440714	0.100613	1	954	tags=48%, list=28%, signal=66%
ION HOMEOSTASIS%GOBP%GO:0050801	ION HOMEOSTASIS%GOBP%GO:0050801		165	-0.365856	-1.49485	0	0.101429	1	1317	tags=55%, list=39%, signal=85%
POSITIVE REGULATION OF ERK1 AND ERK2 CASCADE%GOBP%GO:0070374	POSITIVE REGULATION OF ERK1 AND ERK2 CASCADE%GOBP%GO:0070374		57	-0.403879	-1.49423	0.012	0.101709	1	1285	tags=63%, list=38%, signal=101%
CIRCULATORY SYSTEM DEVELOPMENT%GOBP%GO:0072359	CIRCULATORY SYSTEM DEVELOPMENT%GOBP%GO:0072359		150	-0.367915	-1.4941	0	0.101556	1	1011	tags=46%, list=30%, signal=63%
CELLULAR HOMEOSTASIS%GOBP%GO:0019725	CELLULAR HOMEOSTASIS%GOBP%GO:0019725		168	-0.365898	-1.49235	0	0.102894	1	1166	tags=49%, list=35%, signal=71%
POSITIVE REGULATION OF BLOOD CIRCULATION%GOBP%GO:1903524	POSITIVE REGULATION OF BLOOD CIRCULATION%GOBP%GO:1903524		18	-0.481146	-1.49139	0.0446334	0.103497	1	674	tags=50%, list=20%, signal=62%
POSITIVE REGULATION OF MUSCLE CELL DIFFERENTIATION%GOBP%GO:0051149	POSITIVE REGULATION OF MUSCLE CELL DIFFERENTIATION%GOBP%GO:0051149		21	-0.462125	-1.49087	0.0366492	0.103741	1	667	tags=38%, list=20%, signal=47%
POSITIVE REGULATION OF SECRETION%GOBP%GO:0051047	POSITIVE REGULATION OF SECRETION%GOBP%GO:0051047		73	-0.387084	-1.48889	0.007	0.105232	1	900	tags=45%, list=27%, signal=60%
UNSATURATED FATTY ACID METABOLIC PROCESS%GOBP%GO:0033559	UNSATURATED FATTY ACID METABOLIC PROCESS%GOBP%GO:0033559		18	-0.480338	-1.48799	0.0379347	0.105767	1	99	tags=22%, list=3%, signal=23%
APPENDAGE DEVELOPMENT%GOBP%GO:0048736	APPENDAGE DEVELOPMENT%GOBP%GO:0048736		17	-0.485966	-1.48797	0.0437567	0.105518	1	954	tags=53%, list=28%, signal=74%
HALLMARK_IL2_STAT5_SIGNALING%MSIGDB_C2%HALLMARK_IL2_STAT5_SIGNALING	HALLMARK_IL2_STAT5_SIGNALING%MSIGDB_C2%HALLMARK_IL2_STAT5_SIGNALING		56	-0.398675	-1.48655	0.013013	0.106605	1	821	tags=45%, list=24%, signal=58%
CELLULAR DEFENSE RESPONSE%GOBP%GO:0006968	CELLULAR DEFENSE RESPONSE%GOBP%GO:0006968		22	-0.454638	-1.48022	0.0375391	0.11244	1	1096	tags=64%, list=33%, signal=94%
IMPORT INTO CELL%GOBP%GO:0098657	IMPORT INTO CELL%GOBP%GO:0098657		128	-0.372187	-1.47916	0	0.113149	1	1053	tags=45%, list=31%, signal=63%
ACTOMYOSIN STRUCTURE ORGANIZATION%GOBP%GO:0031032	ACTOMYOSIN STRUCTURE ORGANIZATION%GOBP%GO:0031032		40	-0.41433	-1.4765	0.0220884	0.115564	1	893	tags=45%, list=27%, signal=61%
REGULATION OF CELL KILLING%GOBP%GO:0031341	REGULATION OF CELL KILLING%GOBP%GO:0031341		24	-0.446535	-1.47646	0.0388151	0.115329	1	920	tags=54%, list=27%, signal=74%
RAS SIGNALING%WIKIPATHWAYS_20200310%WP4223%HOMO SAPIENS	RAS SIGNALING%WIKIPATHWAYS_20200310%WP4223%HOMO SAPIENS		42	-0.409893	-1.47608	0.0191726	0.115481	1	1301	tags=62%, list=39%, signal=100%
INTERSPECIES INTERACTION BETWEEN ORGANISMS%GOBP%GO:0044419	INTERSPECIES INTERACTION BETWEEN ORGANISMS%GOBP%GO:0044419		40	-0.410084	-1.47327	0.0181818	0.118103	1	748	tags=40%, list=22%, signal=51%
REGULATION OF LYMPHOCYTE MEDIATED IMMUNITY%GOBP%GO:0002706	REGULATION OF LYMPHOCYTE MEDIATED IMMUNITY%GOBP%GO:0002706		31	-0.423813	-1.47198	0.0334686	0.119145	1	920	tags=52%, list=27%, signal=70%
VIRAL PROCESS%GOBP%GO:0016032	VIRAL PROCESS%GOBP%GO:0016032		27	-0.443468	-1.47166	0.0235897	0.119158	1	862	tags=44%, list=26%, signal=59%
MUCOPOLYSACCHARIDE METABOLIC PROCESS%GOBP%GO:1903510	MUCOPOLYSACCHARIDE METABOLIC PROCESS%GOBP%GO:1903510		20	-0.467794	-1.47159	0.0497881	0.118944	1	460	tags=35%, list=14%, signal=40%
POSITIVE REGULATION OF CATION CHANNEL ACTIVITY%GOBP%GO:2001259	POSITIVE REGULATION OF CATION CHANNEL ACTIVITY%GOBP%GO:2001259		18	-0.473689	-1.47152	0.0625	0.11874	1	470	tags=39%, list=14%, signal=45%
REGULATION OF STRIATED MUSCLE TISSUE DEVELOPMENT%GOBP%GO:0016202	REGULATION OF STRIATED MUSCLE TISSUE DEVELOPMENT%GOBP%GO:0016202		21	-0.465371	-1.47103	0.0357518	0.118966	1	954	tags=48%, list=28%, signal=66%
CYTOSKELETAL REGULATION BY RHO GTPASE%PANTHER PATHWAY%P00016	CYTOSKELETAL REGULATION BY RHO GTPASE%PANTHER PATHWAY%P00016		15	-0.496428	-1.47103	0.0492341	0.118677	1	1245	tags=67%, list=37%, signal=105%
LIMB DEVELOPMENT%GOBP%GO:0060173	LIMB DEVELOPMENT%GOBP%GO:0060173		17	-0.485966	-1.4704	0.0383387	0.119034	1	954	tags=53%, list=28%, signal=74%
BLOOD VESSEL MORPHOGENESIS%GOBP%GO:0048514	BLOOD VESSEL MORPHOGENESIS%GOBP%GO:0048514		69	-0.38577	-1.46841	0.00900901	0.120831	1	1048	tags=49%, list=31%, signal=70%
SPROUTING ANGIOGENESIS%GOBP%GO:0002040	SPROUTING ANGIOGENESIS%GOBP%GO:0002040		20	-0.458781	-1.46726	0.0421053	0.121698	1	1011	tags=55%, list=30%, signal=78%
POSITIVE REGULATION OF PROTEIN KINASE B SIGNALING%GOBP%GO:0051897	POSITIVE REGULATION OF PROTEIN KINASE B SIGNALING%GOBP%GO:0051897		48	-0.401153	-1.4662	0.0192113	0.122497	1	843	tags=48%, list=25%, signal=63%
ANIMAL ORGAN MORPHOGENESIS%GOBP%GO:0009887	ANIMAL ORGAN MORPHOGENESIS%GOBP%GO:0009887		147	-0.363974	-1.46453	0.001	0.123894	1	875	tags=40%, list=26%, signal=52%
LEUKOCYTE PROLIFERATION%GOBP%GO:0070661	LEUKOCYTE PROLIFERATION%GOBP%GO:0070661		21	-0.455545	-1.46394	0.04	0.124195	1	634	tags=48%, list=19%, signal=58%
CELL-CELL COMMUNICATION%REACTOME%R-HSA-1500931.4	CELL-CELL COMMUNICATION%REACTOME%R-HSA-1500931.4		28	-0.424957	-1.4631	0.0431211	0.124803	1	762	tags=36%, list=23%, signal=46%
NEGATIVE REGULATION OF CYTOSKELETON ORGANIZATION%GOBP%GO:0051494	NEGATIVE REGULATION OF CYTOSKELETON ORGANIZATION%GOBP%GO:0051494		22	-0.455124	-1.46265	0.0427975	0.125008	1	250	tags=23%, list=7%, signal=24%
REGULATION OF ION TRANSPORT%GOBP%GO:0043269	REGULATION OF ION TRANSPORT%GOBP%GO:0043269		111	-0.365609	-1.46259	0.003	0.124775	1	1524	tags=63%, list=45%, signal=112%
INFLAMMATORY RESPONSE%GOBP%GO:0006954	INFLAMMATORY RESPONSE%GOBP%GO:0006954		106	-0.370147	-1.46222	0.004004	0.124819	1	1302	tags=56%, list=39%, signal=88%
REGULATION OF MYELOID LEUKOCYTE DIFFERENTIATION%GOBP%GO:0002761	REGULATION OF MYELOID LEUKOCYTE DIFFERENTIATION%GOBP%GO:0002761		19	-0.459238	-1.46189	0.0455508	0.124851	1	763	tags=47%, list=23%, signal=61%
POSITIVE REGULATION OF CELL DIFFERENTIATION%GOBP%GO:0045597	POSITIVE REGULATION OF CELL DIFFERENTIATION%GOBP%GO:0045597		186	-0.358285	-1.45868	0	0.128055	1	881	tags=39%, list=26%, signal=50%
CXCR4%IOB%CXCR4	CXCR4%IOB%CXCR4		22	-0.452579	-1.45598	0.0448384	0.130706	1	380	tags=32%, list=11%, signal=36%
REGULATION OF BIOMINERAL TISSUE DEVELOPMENT%GOBP%GO:0070167	REGULATION OF BIOMINERAL TISSUE DEVELOPMENT%GOBP%GO:0070167		23	-0.448331	-1.45575	0.0385417	0.130669	1	1116	tags=61%, list=33%, signal=91%
POSITIVE REGULATION OF TRANSPORT%GOBP%GO:0051050	POSITIVE REGULATION OF TRANSPORT%GOBP%GO:0051050		189	-0.354285	-1.45509	0	0.130994	1	900	tags=40%, list=27%, signal=51%
ENDOCHONDRAL OSSIFICATION%WIKIPATHWAYS_20200310%WP474%HOMO SAPIENS	ENDOCHONDRAL OSSIFICATION%WIKIPATHWAYS_20200310%WP474%HOMO SAPIENS		28	-0.425133	-1.45413	0.0368475	0.131746	1	892	tags=46%, list=27%, signal=63%
NEGATIVE REGULATION OF IMMUNE EFFECTOR PROCESS%GOBP%GO:0002698	NEGATIVE REGULATION OF IMMUNE EFFECTOR PROCESS%GOBP%GO:0002698		25	-0.436718	-1.45366	0.0471795	0.131938	1	670	tags=44%, list=20%, signal=55%
EPHA FORWARD SIGNALING%PATHWAY INTERACTION DATABASE NCI-NATURE CURATED DATA%EPHA FORWARD SIGNALING	EPHA FORWARD SIGNALING%PATHWAY INTERACTION DATABASE NCI-NATURE CURATED DATA%EPHA FORWARD SIGNALING		15	-0.491218	-1.45286	0.0515021	0.132568	1	1293	tags=67%, list=38%, signal=108%
LOCALIZATION WITHIN MEMBRANE%GOBP%GO:0051668	LOCALIZATION WITHIN MEMBRANE%GOBP%GO:0051668		24	-0.439557	-1.45219	0.040625	0.132887	1	399	tags=33%, list=12%, signal=38%
CELLULAR RESPONSE TO GROWTH FACTOR STIMULUS%GOBP%GO:0071363	CELLULAR RESPONSE TO GROWTH FACTOR STIMULUS%GOBP%GO:0071363		76	-0.38005	-1.45212	0.01	0.132654	1	937	tags=46%, list=28%, signal=62%
CYTOKINE-MEDIATED SIGNALING PATHWAY%GOBP%GO:0019221	CYTOKINE-MEDIATED SIGNALING PATHWAY%GOBP%GO:0019221		159	-0.359727	-1.4515	0.001	0.133013	1	823	tags=38%, list=24%, signal=48%
NEGATIVE REGULATION OF CELL-CELL ADHESION%GOBP%GO:0022408	NEGATIVE REGULATION OF CELL-CELL ADHESION%GOBP%GO:0022408		40	-0.404644	-1.45119	0.0271357	0.133059	1	338	tags=28%, list=10%, signal=30%
NEGATIVE REGULATION OF T CELL ACTIVATION%GOBP%GO:0050868	NEGATIVE REGULATION OF T CELL ACTIVATION%GOBP%GO:0050868		28	-0.43981	-1.44953	0.0408998	0.134699	1	338	tags=32%, list=10%, signal=35%
POSITIVE REGULATION OF SECRETION BY CELL%GOBP%GO:1903532	POSITIVE REGULATION OF SECRETION BY CELL%GOBP%GO:1903532		70	-0.379957	-1.44721	0.015015	0.136888	1	885	tags=44%, list=26%, signal=59%
NABA_PROTEOGLYCANS%MSIGDB_C2%NABA_PROTEOGLYCANS	NABA_PROTEOGLYCANS%MSIGDB_C2%NABA_PROTEOGLYCANS		16	-0.476846	-1.44369	0.0602151	0.140796	1	1669	tags=94%, list=50%, signal=185%
CATION TRANSPORT%GOBP%GO:0006812	CATION TRANSPORT%GOBP%GO:0006812		114	-0.364788	-1.44331	0.006	0.140982	1	958	tags=41%, list=29%, signal=56%
REGULATION OF STAT CASCADE%GOBP%GO:1904892	REGULATION OF STAT CASCADE%GOBP%GO:1904892		19	-0.463423	-1.44304	0.057754	0.140941	1	962	tags=53%, list=29%, signal=73%
SMOOTH MUSCLE CONTRACTION%GOBP%GO:0006939	SMOOTH MUSCLE CONTRACTION%GOBP%GO:0006939		16	-0.474071	-1.44283	0.0569892	0.140864	1	939	tags=56%, list=28%, signal=78%
RESPONSE TO TUMOR NECROSIS FACTOR%GOBP%GO:0034612	RESPONSE TO TUMOR NECROSIS FACTOR%GOBP%GO:0034612		42	-0.402203	-1.44248	0.0283401	0.140922	1	1398	tags=62%, list=42%, signal=105%
POSITIVE REGULATION OF PEPTIDYL-SERINE PHOSPHORYLATION%GOBP%GO:0033138	POSITIVE REGULATION OF PEPTIDYL-SERINE PHOSPHORYLATION%GOBP%GO:0033138		15	-0.484893	-1.43904	0.0565832	0.144674	1	823	tags=47%, list=24%, signal=62%
POTASSIUM ION TRANSPORT%GOBP%GO:0006813	POTASSIUM ION TRANSPORT%GOBP%GO:0006813		32	-0.414641	-1.43782	0.0416244	0.145665	1	1478	tags=69%, list=44%, signal=122%
FOCAL ADHESION%WIKIPATHWAYS_20200310%WP306%HOMO SAPIENS	FOCAL ADHESION%WIKIPATHWAYS_20200310%WP306%HOMO SAPIENS		62	-0.382375	-1.43672	0.016016	0.146691	1	1805	tags=77%, list=54%, signal=164%
NEGATIVE REGULATION OF SUPRAMOLECULAR FIBER ORGANIZATION%GOBP%GO:1902904	NEGATIVE REGULATION OF SUPRAMOLECULAR FIBER ORGANIZATION%GOBP%GO:1902904		21	-0.453874	-1.43474	0.064143	0.14885	1	250	tags=24%, list=7%, signal=26%
REGULATION OF LEUKOCYTE MEDIATED IMMUNITY%GOBP%GO:0002703	REGULATION OF LEUKOCYTE MEDIATED IMMUNITY%GOBP%GO:0002703		43	-0.402398	-1.43405	0.0303951	0.149305	1	823	tags=47%, list=24%, signal=61%
REGULATION OF SECRETION%GOBP%GO:0051046	REGULATION OF SECRETION%GOBP%GO:0051046		129	-0.355869	-1.43403	0.003	0.148985	1	955	tags=43%, list=28%, signal=58%
HEMATOPOIETIC PROGENITOR CELL DIFFERENTIATION%GOBP%GO:0002244	HEMATOPOIETIC PROGENITOR CELL DIFFERENTIATION%GOBP%GO:0002244		16	-0.476757	-1.434	0.0637838	0.148686	1	521	tags=44%, list=16%, signal=52%
POSITIVE REGULATION OF ION TRANSMEMBRANE TRANSPORT%GOBP%GO:0034767	POSITIVE REGULATION OF ION TRANSMEMBRANE TRANSPORT%GOBP%GO:0034767		39	-0.401294	-1.43375	0.040568	0.148691	1	679	tags=38%, list=20%, signal=48%
PID_AVB3_INTEGRIN_PATHWAY%MSIGDB_C2%PID_AVB3_INTEGRIN_PATHWAY	PID_AVB3_INTEGRIN_PATHWAY%MSIGDB_C2%PID_AVB3_INTEGRIN_PATHWAY		32	-0.421872	-1.4337	0.0356779	0.148416	1	1087	tags=56%, list=32%, signal=82%
LUNG FIBROSIS%WIKIPATHWAYS_20200310%WP3624%HOMO SAPIENS	LUNG FIBROSIS%WIKIPATHWAYS_20200310%WP3624%HOMO SAPIENS		24	-0.429652	-1.43305	0.0578512	0.148878	1	918	tags=50%, list=27%, signal=68%
LEUKOCYTE CELL-CELL ADHESION%GOBP%GO:0007159	LEUKOCYTE CELL-CELL ADHESION%GOBP%GO:0007159		22	-0.443938	-1.43049	0.0473684	0.151631	1	1404	tags=68%, list=42%, signal=116%
NEURONAL SYSTEM%REACTOME DATABASE ID RELEASE 72%112316	NEURONAL SYSTEM%REACTOME DATABASE ID RELEASE 72%112316		86	-0.366526	-1.42947	0.015	0.152571	1	1683	tags=71%, list=50%, signal=138%
CATION TRANSMEMBRANE TRANSPORT%GOBP%GO:0098655	CATION TRANSMEMBRANE TRANSPORT%GOBP%GO:0098655		77	-0.369772	-1.4284	0.007	0.153502	1	1478	tags=60%, list=44%, signal=104%
CARDIAC MUSCLE CELL DIFFERENTIATION%GOBP%GO:0055007	CARDIAC MUSCLE CELL DIFFERENTIATION%GOBP%GO:0055007		17	-0.464479	-1.42531	0.0760171	0.157114	1	939	tags=59%, list=28%, signal=81%
REGULATION OF MUSCLE CELL DIFFERENTIATION%GOBP%GO:0051147	REGULATION OF MUSCLE CELL DIFFERENTIATION%GOBP%GO:0051147		33	-0.412039	-1.42479	0.0406918	0.157445	1	915	tags=42%, list=27%, signal=58%
MEMBRANE FUSION%GOBP%GO:0061025	MEMBRANE FUSION%GOBP%GO:0061025		19	-0.454329	-1.42345	0.0625	0.158849	1	1013	tags=47%, list=30%, signal=67%
REGULATION OF CELL ADHESION%GOBP%GO:0030155	REGULATION OF CELL ADHESION%GOBP%GO:0030155		164	-0.352036	-1.4227	0.001	0.15947	1	845	tags=38%, list=25%, signal=49%
ENDOTHELIUM DEVELOPMENT%GOBP%GO:0003158	ENDOTHELIUM DEVELOPMENT%GOBP%GO:0003158		20	-0.4469	-1.41997	0.06204	0.162716	1	908	tags=45%, list=27%, signal=61%
PHOSPHATIDYLINOSITOL-MEDIATED SIGNALING%GOBP%GO:0048015	PHOSPHATIDYLINOSITOL-MEDIATED SIGNALING%GOBP%GO:0048015		17	-0.466388	-1.41681	0.0717345	0.1665	1	829	tags=47%, list=25%, signal=62%
INNATE IMMUNE RESPONSE%GOBP%GO:0045087	INNATE IMMUNE RESPONSE%GOBP%GO:0045087		103	-0.361533	-1.41577	0.00600601	0.16751	1	756	tags=36%, list=22%, signal=45%
INORGANIC ION TRANSMEMBRANE TRANSPORT%GOBP%GO:0098660	INORGANIC ION TRANSMEMBRANE TRANSPORT%GOBP%GO:0098660		76	-0.369388	-1.41531	0.017	0.167801	1	1478	tags=59%, list=44%, signal=103%
RESPONSE TO INTERFERON-GAMMA%GOBP%GO:0034341	RESPONSE TO INTERFERON-GAMMA%GOBP%GO:0034341		42	-0.392701	-1.41528	0.0373737	0.167465	1	797	tags=40%, list=24%, signal=52%
REGULATION OF HEART CONTRACTION%GOBP%GO:0008016	REGULATION OF HEART CONTRACTION%GOBP%GO:0008016		75	-0.368285	-1.41483	0.013	0.167684	1	958	tags=41%, list=29%, signal=57%
REGULATION OF BONE MINERALIZATION%GOBP%GO:0030500	REGULATION OF BONE MINERALIZATION%GOBP%GO:0030500		21	-0.434407	-1.41447	0.0796646	0.167799	1	753	tags=48%, list=22%, signal=61%
COMPLEMENT AND COAGULATION CASCADES%WIKIPATHWAYS_20200310%WP558%HOMO SAPIENS	COMPLEMENT AND COAGULATION CASCADES%WIKIPATHWAYS_20200310%WP558%HOMO SAPIENS		25	-0.43295	-1.41359	0.0548087	0.168643	1	1375	tags=72%, list=41%, signal=121%
ION HOMEOSTASIS%REACTOME DATABASE ID RELEASE 72%5578775	ION HOMEOSTASIS%REACTOME DATABASE ID RELEASE 72%5578775		19	-0.446005	-1.41314	0.0690754	0.168836	1	1210	tags=53%, list=36%, signal=82%
POSITIVE REGULATION OF IMMUNE EFFECTOR PROCESS%GOBP%GO:0002699	POSITIVE REGULATION OF IMMUNE EFFECTOR PROCESS%GOBP%GO:0002699		48	-0.381267	-1.41248	0.040201	0.169326	1	823	tags=44%, list=24%, signal=57%
POTASSIUM ION TRANSMEMBRANE TRANSPORT%GOBP%GO:0071805	POTASSIUM ION TRANSMEMBRANE TRANSPORT%GOBP%GO:0071805		27	-0.420385	-1.41181	0.0632124	0.16988	1	1478	tags=70%, list=44%, signal=125%
CELLULAR RESPONSE TO CYTOKINE STIMULUS%GOBP%GO:0071345	CELLULAR RESPONSE TO CYTOKINE STIMULUS%GOBP%GO:0071345		193	-0.345146	-1.41129	0	0.170209	1	823	tags=36%, list=24%, signal=45%
INTEGRIN FAMILY CELL SURFACE INTERACTIONS%PATHWAY INTERACTION DATABASE NCI-NATURE CURATED DATA%INTEGRIN FAMILY CELL SURFACE INTERACTIONS	INTEGRIN FAMILY CELL SURFACE INTERACTIONS%PATHWAY INTERACTION DATABASE NCI-NATURE CURATED DATA%INTEGRIN FAMILY CELL SURFACE INTERACTIONS		16	-0.459231	-1.4103	0.0723404	0.171105	1	1584	tags=81%, list=47%, signal=153%
POSITIVE REGULATION OF ANGIOGENESIS%GOBP%GO:0045766	POSITIVE REGULATION OF ANGIOGENESIS%GOBP%GO:0045766		41	-0.385135	-1.40971	0.0393542	0.171477	1	1011	tags=49%, list=30%, signal=69%
REGULATION OF VESICLE-MEDIATED TRANSPORT%GOBP%GO:0060627	REGULATION OF VESICLE-MEDIATED TRANSPORT%GOBP%GO:0060627		94	-0.362306	-1.40871	0.012	0.172412	1	679	tags=35%, list=20%, signal=43%
POSITIVE REGULATION OF COLD-INDUCED THERMOGENESIS%GOBP%GO:0120162	POSITIVE REGULATION OF COLD-INDUCED THERMOGENESIS%GOBP%GO:0120162		21	-0.434191	-1.40856	0.0770833	0.172285	1	385	tags=29%, list=11%, signal=32%
REGULATION OF CELL JUNCTION ASSEMBLY%GOBP%GO:1901888	REGULATION OF CELL JUNCTION ASSEMBLY%GOBP%GO:1901888		18	-0.446078	-1.40757	0.0562036	0.173259	1	964	tags=50%, list=29%, signal=70%
ANTIGEN PROCESSING AND PRESENTATION OF EXOGENOUS PEPTIDE ANTIGEN VIA MHC CLASS II%GOBP%GO:0019886	ANTIGEN PROCESSING AND PRESENTATION OF EXOGENOUS PEPTIDE ANTIGEN VIA MHC CLASS II%GOBP%GO:0019886		27	-0.41655	-1.40751	0.0574359	0.172978	1	971	tags=44%, list=29%, signal=62%
RESPONSE TO GROWTH FACTOR%GOBP%GO:0070848	RESPONSE TO GROWTH FACTOR%GOBP%GO:0070848		78	-0.370657	-1.40732	0.014014	0.172854	1	937	tags=45%, list=28%, signal=61%
TUBE MORPHOGENESIS%GOBP%GO:0035239	TUBE MORPHOGENESIS%GOBP%GO:0035239		98	-0.355788	-1.40717	0.015	0.172694	1	1048	tags=45%, list=31%, signal=63%
NEGATIVE REGULATION OF ORGANELLE ORGANIZATION%GOBP%GO:0010639	NEGATIVE REGULATION OF ORGANELLE ORGANIZATION%GOBP%GO:0010639		43	-0.38694	-1.40703	0.0416244	0.172583	1	250	tags=19%, list=7%, signal=20%
SIGNALING BY INTERLEUKINS%REACTOME%R-HSA-449147.11	SIGNALING BY INTERLEUKINS%REACTOME%R-HSA-449147.11		98	-0.353538	-1.40603	0.012	0.173547	1	955	tags=41%, list=28%, signal=55%
NCAM1 INTERACTIONS%REACTOME%R-HSA-419037.1	NCAM1 INTERACTIONS%REACTOME%R-HSA-419037.1		20	-0.442661	-1.40602	0.0761905	0.173191	1	1000	tags=60%, list=30%, signal=85%
PID_IL8_CXCR2_PATHWAY%MSIGDB_C2%PID_IL8_CXCR2_PATHWAY	PID_IL8_CXCR2_PATHWAY%MSIGDB_C2%PID_IL8_CXCR2_PATHWAY		15	-0.465968	-1.40434	0.0707182	0.175201	1	604	tags=47%, list=18%, signal=57%
PID_UPA_UPAR_PATHWAY%MSIGDB_C2%PID_UPA_UPAR_PATHWAY	PID_UPA_UPAR_PATHWAY%MSIGDB_C2%PID_UPA_UPAR_PATHWAY		17	-0.456161	-1.40389	0.0821622	0.175434	1	925	tags=59%, list=28%, signal=81%
REGULATION OF CATION TRANSMEMBRANE TRANSPORT%GOBP%GO:1904062	REGULATION OF CATION TRANSMEMBRANE TRANSPORT%GOBP%GO:1904062		77	-0.367446	-1.4032	0.018018	0.176025	1	1153	tags=49%, list=34%, signal=73%
POSITIVE REGULATION OF ION TRANSPORT%GOBP%GO:0043270	POSITIVE REGULATION OF ION TRANSPORT%GOBP%GO:0043270		56	-0.375961	-1.40315	0.026026	0.175741	1	1910	tags=84%, list=57%, signal=191%
PLATELET ACTIVATION%GOBP%GO:0030168	PLATELET ACTIVATION%GOBP%GO:0030168		38	-0.392731	-1.40187	0.0453629	0.177141	1	1020	tags=47%, list=30%, signal=67%
REGULATION OF BLOOD CIRCULATION%GOBP%GO:1903522	REGULATION OF BLOOD CIRCULATION%GOBP%GO:1903522		86	-0.363198	-1.4008	0.014	0.178303	1	958	tags=42%, list=29%, signal=57%
POSITIVE REGULATION OF HEMOPOIESIS%GOBP%GO:1903708	POSITIVE REGULATION OF HEMOPOIESIS%GOBP%GO:1903708		38	-0.397772	-1.40024	0.037336	0.178729	1	802	tags=42%, list=24%, signal=55%
REGULATION OF VASCULATURE DEVELOPMENT%GOBP%GO:1901342	REGULATION OF VASCULATURE DEVELOPMENT%GOBP%GO:1901342		86	-0.359906	-1.39971	0.015	0.179117	1	900	tags=42%, list=27%, signal=56%
REGULATION OF CELL ADHESION MEDIATED BY INTEGRIN%GOBP%GO:0033628	REGULATION OF CELL ADHESION MEDIATED BY INTEGRIN%GOBP%GO:0033628		17	-0.456402	-1.39807	0.0684932	0.181026	1	678	tags=47%, list=20%, signal=59%
ANTIGEN PROCESSING AND PRESENTATION OF PEPTIDE OR POLYSACCHARIDE ANTIGEN VIA MHC CLASS II%GOBP%GO:0002504	ANTIGEN PROCESSING AND PRESENTATION OF PEPTIDE OR POLYSACCHARIDE ANTIGEN VIA MHC CLASS II%GOBP%GO:0002504		27	-0.41655	-1.39796	0.0721649	0.180825	1	971	tags=44%, list=29%, signal=62%
INTERLEUKIN-10 SIGNALING%REACTOME DATABASE ID RELEASE 72%6783783	INTERLEUKIN-10 SIGNALING%REACTOME DATABASE ID RELEASE 72%6783783		20	-0.434804	-1.39691	0.07628	0.181967	1	823	tags=50%, list=24%, signal=66%
MAPK CASCADE%GOBP%GO:0000165	MAPK CASCADE%GOBP%GO:0000165		62	-0.374013	-1.39552	0.024024	0.18355	1	881	tags=45%, list=26%, signal=60%
POSITIVE REGULATION OF ADAPTIVE IMMUNE RESPONSE%GOBP%GO:0002821	POSITIVE REGULATION OF ADAPTIVE IMMUNE RESPONSE%GOBP%GO:0002821		22	-0.438615	-1.39548	0.0507772	0.183221	1	1203	tags=59%, list=36%, signal=91%
C-TYPE LECTIN RECEPTORS (CLRS)%REACTOME%R-HSA-5621481.1	C-TYPE LECTIN RECEPTORS (CLRS)%REACTOME%R-HSA-5621481.1		16	-0.461716	-1.39541	0.0772532	0.182934	1	1073	tags=63%, list=32%, signal=91%
TRANSCRIPTIONAL REGULATION BY RUNX1%REACTOME%R-HSA-8878171.3	TRANSCRIPTIONAL REGULATION BY RUNX1%REACTOME%R-HSA-8878171.3		24	-0.427473	-1.39514	0.06911	0.18292	1	875	tags=46%, list=26%, signal=62%
REGULATION OF SECRETION BY CELL%GOBP%GO:1903530	REGULATION OF SECRETION BY CELL%GOBP%GO:1903530		121	-0.351367	-1.39485	0.007	0.182932	1	955	tags=43%, list=28%, signal=58%
REGULATION OF INSULIN SECRETION%GOBP%GO:0050796	REGULATION OF INSULIN SECRETION%GOBP%GO:0050796		22	-0.427892	-1.39471	0.076121	0.182763	1	664	tags=41%, list=20%, signal=51%
GPCR DOWNSTREAM SIGNALLING%REACTOME DATABASE ID RELEASE 72%388396	GPCR DOWNSTREAM SIGNALLING%REACTOME DATABASE ID RELEASE 72%388396		180	-0.339857	-1.39451	0.002	0.182695	1	1023	tags=44%, list=30%, signal=60%
PID_MYC_REPRESS_PATHWAY%MSIGDB_C2%PID_MYC_REPRESS_PATHWAY	PID_MYC_REPRESS_PATHWAY%MSIGDB_C2%PID_MYC_REPRESS_PATHWAY		16	-0.457698	-1.39391	0.0799574	0.183205	1	377	tags=31%, list=11%, signal=35%
EPITHELIAL TUBE MORPHOGENESIS%GOBP%GO:0060562	EPITHELIAL TUBE MORPHOGENESIS%GOBP%GO:0060562		40	-0.386549	-1.39335	0.0546006	0.183637	1	1131	tags=48%, list=34%, signal=71%
CELLULAR POTASSIUM ION TRANSPORT%GOBP%GO:0071804	CELLULAR POTASSIUM ION TRANSPORT%GOBP%GO:0071804		27	-0.420385	-1.39326	0.0749487	0.183383	1	1478	tags=70%, list=44%, signal=125%
RESPONSE TO DECREASED OXYGEN LEVELS%GOBP%GO:0036293	RESPONSE TO DECREASED OXYGEN LEVELS%GOBP%GO:0036293		29	-0.405683	-1.39092	0.0789744	0.186426	1	339	tags=24%, list=10%, signal=27%
MYELOID CELL ACTIVATION INVOLVED IN IMMUNE RESPONSE%GOBP%GO:0002275	MYELOID CELL ACTIVATION INVOLVED IN IMMUNE RESPONSE%GOBP%GO:0002275		123	-0.348258	-1.39045	0.002	0.186714	1	658	tags=34%, list=20%, signal=41%
CALCIUM-MEDIATED SIGNALING%GOBP%GO:0019722	CALCIUM-MEDIATED SIGNALING%GOBP%GO:0019722		46	-0.387523	-1.39018	0.0382294	0.186767	1	1384	tags=63%, list=41%, signal=106%
ANTIGEN PROCESSING AND PRESENTATION OF PEPTIDE ANTIGEN VIA MHC CLASS II%GOBP%GO:0002495	ANTIGEN PROCESSING AND PRESENTATION OF PEPTIDE ANTIGEN VIA MHC CLASS II%GOBP%GO:0002495		27	-0.41655	-1.38908	0.0683938	0.187997	1	971	tags=44%, list=29%, signal=62%
RESPONSE TO FATTY ACID%GOBP%GO:0070542	RESPONSE TO FATTY ACID%GOBP%GO:0070542		16	-0.452896	-1.38861	0.0760171	0.188332	1	467	tags=38%, list=14%, signal=43%
VALIDATED TARGETS OF C-MYC TRANSCRIPTIONAL REPRESSION%PATHWAY INTERACTION DATABASE NCI-NATURE CURATED DATA%VALIDATED TARGETS OF C-MYC TRANSCRIPTIONAL REPRESSION	VALIDATED TARGETS OF C-MYC TRANSCRIPTIONAL REPRESSION%PATHWAY INTERACTION DATABASE NCI-NATURE CURATED DATA%VALIDATED TARGETS OF C-MYC TRANSCRIPTIONAL REPRESSION		16	-0.457698	-1.38835	0.08061	0.188341	1	377	tags=31%, list=11%, signal=35%
SULFUR COMPOUND BIOSYNTHETIC PROCESS%GOBP%GO:0044272	SULFUR COMPOUND BIOSYNTHETIC PROCESS%GOBP%GO:0044272		30	-0.412776	-1.38826	0.0681818	0.188109	1	931	tags=40%, list=28%, signal=55%
PLATELET HOMEOSTASIS%REACTOME%R-HSA-418346.2	PLATELET HOMEOSTASIS%REACTOME%R-HSA-418346.2		29	-0.411599	-1.3882	0.0644172	0.187836	1	1637	tags=79%, list=49%, signal=153%
RESPONSE TO HYPOXIA%GOBP%GO:0001666	RESPONSE TO HYPOXIA%GOBP%GO:0001666		29	-0.405683	-1.38809	0.0614125	0.187631	1	339	tags=24%, list=10%, signal=27%
REGULATION OF ANGIOGENESIS%GOBP%GO:0045765	REGULATION OF ANGIOGENESIS%GOBP%GO:0045765		76	-0.358404	-1.38667	0.027027	0.189289	1	900	tags=42%, list=27%, signal=56%
CELLULAR RESPONSE TO TUMOR NECROSIS FACTOR%GOBP%GO:0071356	CELLULAR RESPONSE TO TUMOR NECROSIS FACTOR%GOBP%GO:0071356		39	-0.383728	-1.38638	0.0544904	0.189327	1	1398	tags=59%, list=42%, signal=100%
NEGATIVE REGULATION OF DEFENSE RESPONSE%GOBP%GO:0031348	NEGATIVE REGULATION OF DEFENSE RESPONSE%GOBP%GO:0031348		35	-0.396561	-1.38549	0.0574018	0.190343	1	530	tags=37%, list=16%, signal=44%
PID_FCER1_PATHWAY%MSIGDB_C2%PID_FCER1_PATHWAY	PID_FCER1_PATHWAY%MSIGDB_C2%PID_FCER1_PATHWAY		15	-0.467839	-1.38543	0.0770065	0.190055	1	1531	tags=87%, list=46%, signal=158%
RENAL SYSTEM DEVELOPMENT%GOBP%GO:0072001	RENAL SYSTEM DEVELOPMENT%GOBP%GO:0072001		51	-0.374906	-1.38453	0.0401606	0.191058	1	1151	tags=53%, list=34%, signal=79%
ACTION POTENTIAL%GOBP%GO:0001508	ACTION POTENTIAL%GOBP%GO:0001508		28	-0.405986	-1.38444	0.0686475	0.190788	1	958	tags=50%, list=29%, signal=69%
REGULATION OF CARDIAC CONDUCTION%GOBP%GO:1903779	REGULATION OF CARDIAC CONDUCTION%GOBP%GO:1903779		27	-0.413101	-1.38408	0.0713547	0.190956	1	1209	tags=52%, list=36%, signal=80%
EMBRYONIC ORGAN DEVELOPMENT%GOBP%GO:0048568	EMBRYONIC ORGAN DEVELOPMENT%GOBP%GO:0048568		44	-0.384076	-1.38278	0.0353179	0.192545	1	1140	tags=50%, list=34%, signal=75%
POSITIVE REGULATION OF LIPASE ACTIVITY%GOBP%GO:0060193	POSITIVE REGULATION OF LIPASE ACTIVITY%GOBP%GO:0060193		28	-0.406722	-1.37864	0.0704801	0.198408	1	1630	tags=75%, list=48%, signal=144%
IL8- AND CXCR2-MEDIATED SIGNALING EVENTS%PATHWAY INTERACTION DATABASE NCI-NATURE CURATED DATA%IL8- AND CXCR2-MEDIATED SIGNALING EVENTS	IL8- AND CXCR2-MEDIATED SIGNALING EVENTS%PATHWAY INTERACTION DATABASE NCI-NATURE CURATED DATA%IL8- AND CXCR2-MEDIATED SIGNALING EVENTS		15	-0.465968	-1.37846	0.0925926	0.198252	1	604	tags=47%, list=18%, signal=57%
HIPPO-MERLIN SIGNALING DYSREGULATION%WIKIPATHWAYS_20200310%WP4541%HOMO SAPIENS	HIPPO-MERLIN SIGNALING DYSREGULATION%WIKIPATHWAYS_20200310%WP4541%HOMO SAPIENS		45	-0.377632	-1.37811	0.0471888	0.198441	1	1630	tags=69%, list=48%, signal=132%
CELL-CELL ADHESION VIA PLASMA-MEMBRANE ADHESION MOLECULES%GOBP%GO:0098742	CELL-CELL ADHESION VIA PLASMA-MEMBRANE ADHESION MOLECULES%GOBP%GO:0098742		48	-0.378572	-1.378	0.0512563	0.19822	1	818	tags=44%, list=24%, signal=57%
UROKINASE-TYPE PLASMINOGEN ACTIVATOR (UPA) AND UPAR-MEDIATED SIGNALING%PATHWAY INTERACTION DATABASE NCI-NATURE CURATED DATA%UROKINASE-TYPE PLASMINOGEN ACTIVATOR (UPA) AND UPAR-MEDIATED SIGNALING	UROKINASE-TYPE PLASMINOGEN ACTIVATOR (UPA) AND UPAR-MEDIATED SIGNALING%PATHWAY INTERACTION DATABASE NCI-NATURE CURATED DATA%UROKINASE-TYPE PLASMINOGEN ACTIVATOR (UPA) AND UPAR-MEDIATED SIGNALING		17	-0.456161	-1.37743	0.0715812	0.19871	1	925	tags=59%, list=28%, signal=81%
NEGATIVE REGULATION OF CANONICAL WNT SIGNALING PATHWAY%GOBP%GO:0090090	NEGATIVE REGULATION OF CANONICAL WNT SIGNALING PATHWAY%GOBP%GO:0090090		25	-0.413521	-1.37742	0.07724	0.198343	1	1035	tags=48%, list=31%, signal=69%
HEMOSTASIS%REACTOME%R-HSA-109582.2	HEMOSTASIS%REACTOME%R-HSA-109582.2		178	-0.339987	-1.37694	0.003	0.198639	1	870	tags=38%, list=26%, signal=49%
REGULATION OF CATION CHANNEL ACTIVITY%GOBP%GO:2001257	REGULATION OF CATION CHANNEL ACTIVITY%GOBP%GO:2001257		40	-0.388877	-1.37633	0.0535895	0.199178	1	679	tags=38%, list=20%, signal=46%
CELL-MATRIX ADHESION%GOBP%GO:0007160	CELL-MATRIX ADHESION%GOBP%GO:0007160		35	-0.39505	-1.37563	0.0672098	0.199895	1	1109	tags=54%, list=33%, signal=80%
NEGATIVE REGULATION OF CYTOKINE PRODUCTION%GOBP%GO:0001818	NEGATIVE REGULATION OF CYTOKINE PRODUCTION%GOBP%GO:0001818		54	-0.368269	-1.37505	0.0392354	0.200404	1	1727	tags=74%, list=51%, signal=150%
NEGATIVE REGULATION OF TRANSPORT%GOBP%GO:0051051	NEGATIVE REGULATION OF TRANSPORT%GOBP%GO:0051051		86	-0.351969	-1.375	0.017	0.20009	1	753	tags=35%, list=22%, signal=44%
CARDIAC CONDUCTION%REACTOME DATABASE ID RELEASE 72%5576891	CARDIAC CONDUCTION%REACTOME DATABASE ID RELEASE 72%5576891		48	-0.372	-1.37456	0.0492462	0.200399	1	685	tags=33%, list=20%, signal=41%
HALLMARK_KRAS_SIGNALING_UP%MSIGDB_C2%HALLMARK_KRAS_SIGNALING_UP	HALLMARK_KRAS_SIGNALING_UP%MSIGDB_C2%HALLMARK_KRAS_SIGNALING_UP		86	-0.353083	-1.3742	0.021	0.200556	1	1081	tags=47%, list=32%, signal=67%
ANTIMICROBIAL HUMORAL RESPONSE%GOBP%GO:0019730	ANTIMICROBIAL HUMORAL RESPONSE%GOBP%GO:0019730		25	-0.417745	-1.37412	0.0660377	0.200313	1	655	tags=44%, list=19%, signal=54%
SARCOMERE ORGANIZATION%GOBP%GO:0045214	SARCOMERE ORGANIZATION%GOBP%GO:0045214		17	-0.446152	-1.37369	0.103632	0.200539	1	876	tags=53%, list=26%, signal=71%
NCAM SIGNALING FOR NEURITE OUT-GROWTH%REACTOME DATABASE ID RELEASE 72%375165	NCAM SIGNALING FOR NEURITE OUT-GROWTH%REACTOME DATABASE ID RELEASE 72%375165		21	-0.425946	-1.37348	0.0791975	0.200467	1	1000	tags=57%, list=30%, signal=81%
RESPONSE TO OXYGEN LEVELS%GOBP%GO:0070482	RESPONSE TO OXYGEN LEVELS%GOBP%GO:0070482		29	-0.405683	-1.37193	0.0736196	0.202517	1	339	tags=24%, list=10%, signal=27%
MYELOID LEUKOCYTE ACTIVATION%GOBP%GO:0002274	MYELOID LEUKOCYTE ACTIVATION%GOBP%GO:0002274		139	-0.339527	-1.37174	0.012	0.202421	1	624	tags=32%, list=19%, signal=38%
PID_INTEGRIN_CS_PATHWAY%MSIGDB_C2%PID_INTEGRIN_CS_PATHWAY	PID_INTEGRIN_CS_PATHWAY%MSIGDB_C2%PID_INTEGRIN_CS_PATHWAY		16	-0.459231	-1.37109	0.0997831	0.202915	1	1584	tags=81%, list=47%, signal=153%
POSITIVE REGULATION OF CYTOSKELETON ORGANIZATION%GOBP%GO:0051495	POSITIVE REGULATION OF CYTOSKELETON ORGANIZATION%GOBP%GO:0051495		44	-0.382974	-1.37106	0.0482412	0.202586	1	1389	tags=59%, list=41%, signal=99%
REGULATION OF ION TRANSMEMBRANE TRANSPORT%GOBP%GO:0034765	REGULATION OF ION TRANSMEMBRANE TRANSPORT%GOBP%GO:0034765		84	-0.35125	-1.37053	0.017017	0.203005	1	1480	tags=60%, list=44%, signal=104%
ENDOTHELIAL CELL DIFFERENTIATION%GOBP%GO:0045446	ENDOTHELIAL CELL DIFFERENTIATION%GOBP%GO:0045446		17	-0.452406	-1.36981	0.0970149	0.203684	1	908	tags=47%, list=27%, signal=64%
POSITIVE REGULATION OF TRANSMEMBRANE TRANSPORT%GOBP%GO:0034764	POSITIVE REGULATION OF TRANSMEMBRANE TRANSPORT%GOBP%GO:0034764		44	-0.378897	-1.36961	0.0503525	0.203604	1	679	tags=36%, list=20%, signal=45%
REGULATION OF ERK1 AND ERK2 CASCADE%GOBP%GO:0070372	REGULATION OF ERK1 AND ERK2 CASCADE%GOBP%GO:0070372		73	-0.358744	-1.36925	0.034034	0.203719	1	1302	tags=56%, list=39%, signal=90%
REGULATORY CIRCUITS OF THE STAT3 SIGNALING PATHWAY%WIKIPATHWAYS_20200310%WP4538%HOMO SAPIENS	REGULATORY CIRCUITS OF THE STAT3 SIGNALING PATHWAY%WIKIPATHWAYS_20200310%WP4538%HOMO SAPIENS		26	-0.408181	-1.36917	0.0712074	0.203474	1	1151	tags=54%, list=34%, signal=81%
PLATELET ACTIVATION, SIGNALING AND AGGREGATION%REACTOME%R-HSA-76002.3	PLATELET ACTIVATION, SIGNALING AND AGGREGATION%REACTOME%R-HSA-76002.3		75	-0.354942	-1.36915	0.027027	0.203136	1	1303	tags=52%, list=39%, signal=83%
SYNDECAN-1-MEDIATED SIGNALING EVENTS%PATHWAY INTERACTION DATABASE NCI-NATURE CURATED DATA%SYNDECAN-1-MEDIATED SIGNALING EVENTS	SYNDECAN-1-MEDIATED SIGNALING EVENTS%PATHWAY INTERACTION DATABASE NCI-NATURE CURATED DATA%SYNDECAN-1-MEDIATED SIGNALING EVENTS		16	-0.463075	-1.36912	0.0818965	0.202801	1	704	tags=50%, list=21%, signal=63%
REGULATION OF EPITHELIAL CELL MIGRATION%GOBP%GO:0010632	REGULATION OF EPITHELIAL CELL MIGRATION%GOBP%GO:0010632		51	-0.370615	-1.369	0.0521042	0.202633	1	941	tags=41%, list=28%, signal=56%
GLYCEROLIPID METABOLIC PROCESS%GOBP%GO:0046486	GLYCEROLIPID METABOLIC PROCESS%GOBP%GO:0046486		51	-0.375422	-1.36868	0.0514113	0.202748	1	481	tags=25%, list=14%, signal=29%
MESODERM DEVELOPMENT%GOBP%GO:0007498	MESODERM DEVELOPMENT%GOBP%GO:0007498		17	-0.439982	-1.36754	0.0938819	0.204117	1	782	tags=47%, list=23%, signal=61%
REGULATION OF ACTIN FILAMENT LENGTH%GOBP%GO:0030832	REGULATION OF ACTIN FILAMENT LENGTH%GOBP%GO:0030832		33	-0.392784	-1.3672	0.0670732	0.204277	1	1562	tags=67%, list=46%, signal=123%
HALLMARK_PI3K_AKT_MTOR_SIGNALING%MSIGDB_C2%HALLMARK_PI3K_AKT_MTOR_SIGNALING	HALLMARK_PI3K_AKT_MTOR_SIGNALING%MSIGDB_C2%HALLMARK_PI3K_AKT_MTOR_SIGNALING		20	-0.423902	-1.36681	0.092827	0.204546	1	118	tags=20%, list=4%, signal=21%
REGULATION OF CHEMOTAXIS%GOBP%GO:0050920	REGULATION OF CHEMOTAXIS%GOBP%GO:0050920		58	-0.364415	-1.36605	0.0542169	0.2053	1	1285	tags=57%, list=38%, signal=91%
POSITIVE REGULATION OF CHEMOTAXIS%GOBP%GO:0050921	POSITIVE REGULATION OF CHEMOTAXIS%GOBP%GO:0050921		39	-0.377138	-1.36431	0.0720081	0.207743	1	1285	tags=59%, list=38%, signal=94%
RESPONSE TO OTHER ORGANISM%GOBP%GO:0051707	RESPONSE TO OTHER ORGANISM%GOBP%GO:0051707		140	-0.337584	-1.3632	0.011	0.20918	1	918	tags=40%, list=27%, signal=53%
ADORA2B MEDIATED ANTI-INFLAMMATORY CYTOKINES PRODUCTION%REACTOME DATABASE ID RELEASE 72%9660821	ADORA2B MEDIATED ANTI-INFLAMMATORY CYTOKINES PRODUCTION%REACTOME DATABASE ID RELEASE 72%9660821		33	-0.387175	-1.3627	0.0838384	0.209561	1	1270	tags=61%, list=38%, signal=96%
ACTIN FILAMENT-BASED PROCESS%GOBP%GO:0030029	ACTIN FILAMENT-BASED PROCESS%GOBP%GO:0030029		153	-0.336128	-1.36234	0.014	0.209767	1	906	tags=37%, list=27%, signal=48%
REGULATION OF OXIDOREDUCTASE ACTIVITY%GOBP%GO:0051341	REGULATION OF OXIDOREDUCTASE ACTIVITY%GOBP%GO:0051341		17	-0.447555	-1.36172	0.0971185	0.210354	1	1159	tags=59%, list=34%, signal=89%
POSITIVE REGULATION OF VASCULATURE DEVELOPMENT%GOBP%GO:1904018	POSITIVE REGULATION OF VASCULATURE DEVELOPMENT%GOBP%GO:1904018		47	-0.371551	-1.36102	0.0613682	0.211098	1	1011	tags=47%, list=30%, signal=66%
REGULATION OF IGF ACTIVITY BY IGFBP%REACTOME%R-HSA-381426.2	REGULATION OF IGF ACTIVITY BY IGFBP%REACTOME%R-HSA-381426.2		39	-0.379091	-1.36086	0.0766902	0.210974	1	823	tags=36%, list=24%, signal=47%
REGULATION OF CARDIAC MUSCLE CONTRACTION%GOBP%GO:0055117	REGULATION OF CARDIAC MUSCLE CONTRACTION%GOBP%GO:0055117		26	-0.407039	-1.35962	0.0770021	0.212413	1	958	tags=46%, list=29%, signal=64%
POSITIVE REGULATION OF PHOSPHOLIPASE ACTIVITY%GOBP%GO:0010518	POSITIVE REGULATION OF PHOSPHOLIPASE ACTIVITY%GOBP%GO:0010518		26	-0.413655	-1.35955	0.0868666	0.212144	1	1630	tags=77%, list=48%, signal=148%
POSITIVE REGULATION OF TRANSPORTER ACTIVITY%GOBP%GO:0032411	POSITIVE REGULATION OF TRANSPORTER ACTIVITY%GOBP%GO:0032411		27	-0.403189	-1.35954	0.0779487	0.211772	1	679	tags=37%, list=20%, signal=46%
REGULATION OF JAK-STAT CASCADE%GOBP%GO:0046425	REGULATION OF JAK-STAT CASCADE%GOBP%GO:0046425		18	-0.436838	-1.35953	0.0986066	0.211403	1	962	tags=50%, list=29%, signal=70%
SIGNALING BY GPCR%REACTOME%R-HSA-372790.4	SIGNALING BY GPCR%REACTOME%R-HSA-372790.4		198	-0.331639	-1.35836	0.003	0.212775	1	1035	tags=43%, list=31%, signal=59%
REGULATION OF ION TRANSMEMBRANE TRANSPORTER ACTIVITY%GOBP%GO:0032412	REGULATION OF ION TRANSMEMBRANE TRANSPORTER ACTIVITY%GOBP%GO:0032412		61	-0.360458	-1.35791	0.0401606	0.213125	1	679	tags=34%, list=20%, signal=42%
POSITIVE REGULATION OF INTERFERON-GAMMA PRODUCTION%GOBP%GO:0032729	POSITIVE REGULATION OF INTERFERON-GAMMA PRODUCTION%GOBP%GO:0032729		21	-0.427244	-1.35713	0.095339	0.213867	1	1399	tags=67%, list=42%, signal=113%
CONSTITUTIVE SIGNALING BY ABERRANT PI3K IN CANCER%REACTOME%R-HSA-2219530.1	CONSTITUTIVE SIGNALING BY ABERRANT PI3K IN CANCER%REACTOME%R-HSA-2219530.1		21	-0.425477	-1.35642	0.103842	0.214611	1	930	tags=57%, list=28%, signal=79%
POSITIVE REGULATION OF ION TRANSMEMBRANE TRANSPORTER ACTIVITY%GOBP%GO:0032414	POSITIVE REGULATION OF ION TRANSMEMBRANE TRANSPORTER ACTIVITY%GOBP%GO:0032414		27	-0.403189	-1.35635	0.0978373	0.214334	1	679	tags=37%, list=20%, signal=46%
RESPONSE TO EXTERNAL BIOTIC STIMULUS%GOBP%GO:0043207	RESPONSE TO EXTERNAL BIOTIC STIMULUS%GOBP%GO:0043207		140	-0.337584	-1.35608	0.011	0.21436	1	918	tags=40%, list=27%, signal=53%
EPITHELIAL CELL PROLIFERATION%GOBP%GO:0050673	EPITHELIAL CELL PROLIFERATION%GOBP%GO:0050673		17	-0.442894	-1.35579	0.113636	0.214433	1	749	tags=47%, list=22%, signal=60%
TUBE DEVELOPMENT%GOBP%GO:0035295	TUBE DEVELOPMENT%GOBP%GO:0035295		118	-0.33999	-1.35533	0.017	0.214695	1	1131	tags=46%, list=34%, signal=67%
REGULATION OF LEUKOCYTE CHEMOTAXIS%GOBP%GO:0002688	REGULATION OF LEUKOCYTE CHEMOTAXIS%GOBP%GO:0002688		33	-0.387022	-1.3538	0.0602041	0.21675	1	823	tags=45%, list=24%, signal=60%
POSITIVE REGULATION OF LEUKOCYTE DIFFERENTIATION%GOBP%GO:1902107	POSITIVE REGULATION OF LEUKOCYTE DIFFERENTIATION%GOBP%GO:1902107		32	-0.392923	-1.35291	0.0740365	0.217721	1	802	tags=44%, list=24%, signal=57%
FATTY ACID DERIVATIVE METABOLIC PROCESS%GOBP%GO:1901568	FATTY ACID DERIVATIVE METABOLIC PROCESS%GOBP%GO:1901568		26	-0.407449	-1.35289	0.0828157	0.217367	1	612	tags=31%, list=18%, signal=37%
PI5P, PP2A AND IER3 REGULATE PI3K AKT SIGNALING%REACTOME%R-HSA-6811558.2	PI5P, PP2A AND IER3 REGULATE PI3K AKT SIGNALING%REACTOME%R-HSA-6811558.2		22	-0.416834	-1.352	0.0992761	0.21848	1	930	tags=55%, list=28%, signal=75%
SIGNALING BY PDGF%REACTOME%R-HSA-186797.4	SIGNALING BY PDGF%REACTOME%R-HSA-186797.4		18	-0.432835	-1.34945	0.124197	0.222131	1	1000	tags=56%, list=30%, signal=79%
RESPONSE TO BIOTIC STIMULUS%GOBP%GO:0009607	RESPONSE TO BIOTIC STIMULUS%GOBP%GO:0009607		142	-0.335252	-1.34889	0.006	0.222657	1	918	tags=39%, list=27%, signal=52%
INOSITOL LIPID-MEDIATED SIGNALING%GOBP%GO:0048017	INOSITOL LIPID-MEDIATED SIGNALING%GOBP%GO:0048017		19	-0.42947	-1.34771	0.117212	0.224133	1	829	tags=42%, list=25%, signal=56%
SKELETAL SYSTEM DEVELOPMENT%GOBP%GO:0001501	SKELETAL SYSTEM DEVELOPMENT%GOBP%GO:0001501		78	-0.348444	-1.34769	0.0450902	0.223759	1	537	tags=29%, list=16%, signal=34%
REGULATION OF PROTEIN TRANSPORT%GOBP%GO:0051223	REGULATION OF PROTEIN TRANSPORT%GOBP%GO:0051223		105	-0.342527	-1.3474	0.021	0.223884	1	964	tags=41%, list=29%, signal=56%
FATTY ACID DERIVATIVE BIOSYNTHETIC PROCESS%GOBP%GO:1901570	FATTY ACID DERIVATIVE BIOSYNTHETIC PROCESS%GOBP%GO:1901570		17	-0.444979	-1.34565	0.0953413	0.22637	1	303	tags=29%, list=9%, signal=32%
PEPTIDE GPCRS%WIKIPATHWAYS_20200310%WP24%HOMO SAPIENS	PEPTIDE GPCRS%WIKIPATHWAYS_20200310%WP24%HOMO SAPIENS		28	-0.395853	-1.34421	0.0814433	0.228324	1	1384	tags=68%, list=41%, signal=114%
REGULATION OF POTASSIUM ION TRANSPORT%GOBP%GO:0043266	REGULATION OF POTASSIUM ION TRANSPORT%GOBP%GO:0043266		20	-0.424665	-1.34412	0.116525	0.228102	1	1153	tags=60%, list=34%, signal=91%
REGULATION OF ACTIN POLYMERIZATION OR DEPOLYMERIZATION%GOBP%GO:0008064	REGULATION OF ACTIN POLYMERIZATION OR DEPOLYMERIZATION%GOBP%GO:0008064		32	-0.388535	-1.34351	0.0792683	0.228652	1	1562	tags=66%, list=46%, signal=121%
REGULATION OF PROTEIN SECRETION%GOBP%GO:0050708	REGULATION OF PROTEIN SECRETION%GOBP%GO:0050708		82	-0.344494	-1.3428	0.029029	0.229347	1	955	tags=43%, list=28%, signal=58%
CELLULAR RESPONSE TO ORGANIC CYCLIC COMPOUND%GOBP%GO:0071407	CELLULAR RESPONSE TO ORGANIC CYCLIC COMPOUND%GOBP%GO:0071407		59	-0.359693	-1.34265	0.062249	0.22919	1	679	tags=34%, list=20%, signal=42%
REGULATION OF ACTIN FILAMENT-BASED PROCESS%GOBP%GO:0032970	REGULATION OF ACTIN FILAMENT-BASED PROCESS%GOBP%GO:0032970		85	-0.347046	-1.34254	0.04	0.228975	1	1400	tags=53%, list=42%, signal=88%
CELLULAR MODIFIED AMINO ACID METABOLIC PROCESS%GOBP%GO:0006575	CELLULAR MODIFIED AMINO ACID METABOLIC PROCESS%GOBP%GO:0006575		37	-0.383072	-1.34195	0.0855992	0.229534	1	714	tags=32%, list=21%, signal=41%
MESENCHYME DEVELOPMENT%GOBP%GO:0060485	MESENCHYME DEVELOPMENT%GOBP%GO:0060485		40	-0.374272	-1.34059	0.0732932	0.231441	1	1279	tags=58%, list=38%, signal=92%
HEMATOPOIETIC STEM CELL DIFFERENTIATION%WIKIPATHWAYS_20200310%WP2849%HOMO SAPIENS	HEMATOPOIETIC STEM CELL DIFFERENTIATION%WIKIPATHWAYS_20200310%WP2849%HOMO SAPIENS		21	-0.417907	-1.33971	0.118822	0.232512	1	861	tags=52%, list=26%, signal=70%
REGULATION OF ACTIN FILAMENT ORGANIZATION%GOBP%GO:0110053	REGULATION OF ACTIN FILAMENT ORGANIZATION%GOBP%GO:0110053		47	-0.364842	-1.33962	0.0592965	0.232265	1	1067	tags=45%, list=32%, signal=65%
POSITIVE REGULATION OF CYTOKINE PRODUCTION%GOBP%GO:0001819	POSITIVE REGULATION OF CYTOKINE PRODUCTION%GOBP%GO:0001819		88	-0.345556	-1.33939	0.033033	0.232261	1	1013	tags=44%, list=30%, signal=62%
REGULATION OF RHO PROTEIN SIGNAL TRANSDUCTION%GOBP%GO:0035023	REGULATION OF RHO PROTEIN SIGNAL TRANSDUCTION%GOBP%GO:0035023		23	-0.417095	-1.33704	0.101279	0.235926	1	1101	tags=52%, list=33%, signal=77%
ERK1 ERK2 PATHWAY%REACTOME%R-HSA-5684996.4	ERK1 ERK2 PATHWAY%REACTOME%R-HSA-5684996.4		49	-0.363384	-1.33569	0.0735887	0.237848	1	843	tags=45%, list=25%, signal=59%
MULTICELLULAR ORGANISMAL SIGNALING%GOBP%GO:0035637	MULTICELLULAR ORGANISMAL SIGNALING%GOBP%GO:0035637		46	-0.365798	-1.33514	0.0644512	0.238454	1	958	tags=43%, list=29%, signal=60%
ADHERENS JUNCTION ORGANIZATION%GOBP%GO:0034332	ADHERENS JUNCTION ORGANIZATION%GOBP%GO:0034332		19	-0.423139	-1.33494	0.118337	0.238399	1	796	tags=42%, list=24%, signal=55%
REGULATION OF PROTEIN KINASE B SIGNALING%GOBP%GO:0051896	REGULATION OF PROTEIN KINASE B SIGNALING%GOBP%GO:0051896		61	-0.35524	-1.3344	0.0441324	0.23901	1	930	tags=44%, list=28%, signal=60%
REGULATION OF CELLULAR RESPONSE TO GROWTH FACTOR STIMULUS%GOBP%GO:0090287	REGULATION OF CELLULAR RESPONSE TO GROWTH FACTOR STIMULUS%GOBP%GO:0090287		57	-0.354373	-1.33375	0.0560561	0.239758	1	1195	tags=49%, list=36%, signal=75%
POSITIVE REGULATION OF CELL MIGRATION%GOBP%GO:0030335	POSITIVE REGULATION OF CELL MIGRATION%GOBP%GO:0030335		125	-0.334927	-1.33357	0.02	0.239702	1	1055	tags=44%, list=31%, signal=62%
REGULATION OF PHOSPHOLIPASE C ACTIVITY%GOBP%GO:1900274	REGULATION OF PHOSPHOLIPASE C ACTIVITY%GOBP%GO:1900274		24	-0.401393	-1.33265	0.116303	0.240915	1	1630	tags=75%, list=48%, signal=145%
REGULATION OF NEUROLOGICAL SYSTEM PROCESS%GOBP%GO:0031644	REGULATION OF NEUROLOGICAL SYSTEM PROCESS%GOBP%GO:0031644		20	-0.415442	-1.33233	0.111814	0.241095	1	609	tags=40%, list=18%, signal=49%
NEGATIVE REGULATION OF IMMUNE RESPONSE%GOBP%GO:0050777	NEGATIVE REGULATION OF IMMUNE RESPONSE%GOBP%GO:0050777		31	-0.390321	-1.3321	0.0941296	0.24106	1	357	tags=32%, list=11%, signal=36%
CELL-CELL ADHESION%GOBP%GO:0098609	CELL-CELL ADHESION%GOBP%GO:0098609		121	-0.332203	-1.33076	0.014	0.242972	1	982	tags=41%, list=29%, signal=56%
REGULATION OF ENDOTHELIAL CELL MIGRATION%GOBP%GO:0010594	REGULATION OF ENDOTHELIAL CELL MIGRATION%GOBP%GO:0010594		40	-0.372272	-1.32997	0.0827375	0.243936	1	941	tags=43%, list=28%, signal=58%
REGULATION OF GLIOGENESIS%GOBP%GO:0014013	REGULATION OF GLIOGENESIS%GOBP%GO:0014013		17	-0.432092	-1.32914	0.127568	0.244914	1	903	tags=47%, list=27%, signal=64%
POSITIVE REGULATION OF CELL PROLIFERATION%GOBP%GO:0008284	POSITIVE REGULATION OF CELL PROLIFERATION%GOBP%GO:0008284		178	-0.323578	-1.32745	0.013	0.247389	1	954	tags=39%, list=28%, signal=52%
PID_INTEGRIN3_PATHWAY%MSIGDB_C2%PID_INTEGRIN3_PATHWAY	PID_INTEGRIN3_PATHWAY%MSIGDB_C2%PID_INTEGRIN3_PATHWAY		20	-0.417453	-1.32598	0.127907	0.2496	1	1036	tags=55%, list=31%, signal=79%
REGULATION OF ESTABLISHMENT OF PROTEIN LOCALIZATION%GOBP%GO:0070201	REGULATION OF ESTABLISHMENT OF PROTEIN LOCALIZATION%GOBP%GO:0070201		113	-0.336581	-1.32597	0.019	0.249212	1	964	tags=40%, list=29%, signal=54%
ANATOMICAL STRUCTURE FORMATION INVOLVED IN MORPHOGENESIS%GOBP%GO:0048646	ANATOMICAL STRUCTURE FORMATION INVOLVED IN MORPHOGENESIS%GOBP%GO:0048646		149	-0.328639	-1.32576	0.02	0.249198	1	1011	tags=42%, list=30%, signal=57%
NEUTROPHIL DEGRANULATION%GOBP%GO:0043312	NEUTROPHIL DEGRANULATION%GOBP%GO:0043312		117	-0.330449	-1.32575	0.023	0.248805	1	658	tags=32%, list=20%, signal=39%
CARDIAC MUSCLE TISSUE MORPHOGENESIS%GOBP%GO:0055008	CARDIAC MUSCLE TISSUE MORPHOGENESIS%GOBP%GO:0055008		19	-0.432884	-1.32553	0.108051	0.248784	1	569	tags=42%, list=17%, signal=50%
POSITIVE REGULATION OF PROTEIN COMPLEX ASSEMBLY%GOBP%GO:0031334	POSITIVE REGULATION OF PROTEIN COMPLEX ASSEMBLY%GOBP%GO:0031334		40	-0.367979	-1.32535	0.0812183	0.248709	1	1389	tags=55%, list=41%, signal=93%
REGULATION OF SYNAPSE ASSEMBLY%GOBP%GO:0051963	REGULATION OF SYNAPSE ASSEMBLY%GOBP%GO:0051963		16	-0.437746	-1.32454	0.133616	0.24975	1	699	tags=44%, list=21%, signal=55%
CELLULAR RESPONSE TO OXYGEN LEVELS%GOBP%GO:0071453	CELLULAR RESPONSE TO OXYGEN LEVELS%GOBP%GO:0071453		16	-0.435308	-1.32368	0.130055	0.25077	1	233	tags=25%, list=7%, signal=27%
REGULATION OF TRANSMEMBRANE TRANSPORTER ACTIVITY%GOBP%GO:0022898	REGULATION OF TRANSMEMBRANE TRANSPORTER ACTIVITY%GOBP%GO:0022898		62	-0.354508	-1.32306	0.0560561	0.251494	1	679	tags=34%, list=20%, signal=42%
RESPONSE TO BMP%GOBP%GO:0071772	RESPONSE TO BMP%GOBP%GO:0071772		15	-0.447279	-1.32304	0.139159	0.251117	1	937	tags=47%, list=28%, signal=64%
HEART VALVE DEVELOPMENT%GOBP%GO:0003170	HEART VALVE DEVELOPMENT%GOBP%GO:0003170		16	-0.442257	-1.32272	0.125137	0.251258	1	1498	tags=75%, list=45%, signal=135%
KIDNEY DEVELOPMENT%GOBP%GO:0001822	KIDNEY DEVELOPMENT%GOBP%GO:0001822		49	-0.356774	-1.32215	0.078392	0.251854	1	1151	tags=51%, list=34%, signal=76%
MUSCLE ORGAN MORPHOGENESIS%GOBP%GO:0048644	MUSCLE ORGAN MORPHOGENESIS%GOBP%GO:0048644		20	-0.415299	-1.32166	0.118201	0.25224	1	1314	tags=65%, list=39%, signal=106%
SIGNAL TRANSDUCTION BY PROTEIN PHOSPHORYLATION%GOBP%GO:0023014	SIGNAL TRANSDUCTION BY PROTEIN PHOSPHORYLATION%GOBP%GO:0023014		67	-0.346908	-1.31942	0.046	0.255984	1	881	tags=42%, list=26%, signal=56%
RESPONSE TO MECHANICAL STIMULUS%GOBP%GO:0009612	RESPONSE TO MECHANICAL STIMULUS%GOBP%GO:0009612		24	-0.408233	-1.31926	0.113779	0.255881	1	1144	tags=58%, list=34%, signal=88%
CELLULAR RESPONSE TO BMP STIMULUS%GOBP%GO:0071773	CELLULAR RESPONSE TO BMP STIMULUS%GOBP%GO:0071773		15	-0.447279	-1.31922	0.135463	0.255564	1	937	tags=47%, list=28%, signal=64%
SIGNALING BY VEGF%REACTOME%R-HSA-194138.2	SIGNALING BY VEGF%REACTOME%R-HSA-194138.2		21	-0.409171	-1.31908	0.109833	0.255418	1	1509	tags=67%, list=45%, signal=120%
G ALPHA (Q) SIGNALLING EVENTS%REACTOME DATABASE ID RELEASE 72%416476	G ALPHA (Q) SIGNALLING EVENTS%REACTOME DATABASE ID RELEASE 72%416476		56	-0.352748	-1.31901	0.0780781	0.255137	1	1270	tags=52%, list=38%, signal=82%
NEUTROPHIL ACTIVATION%GOBP%GO:0042119	NEUTROPHIL ACTIVATION%GOBP%GO:0042119		121	-0.329163	-1.31886	0.017017	0.25497	1	658	tags=32%, list=20%, signal=39%
POSITIVE REGULATION OF PHOSPHOLIPASE C ACTIVITY%GOBP%GO:0010863	POSITIVE REGULATION OF PHOSPHOLIPASE C ACTIVITY%GOBP%GO:0010863		24	-0.401393	-1.31875	0.119667	0.254751	1	1630	tags=75%, list=48%, signal=145%
POSITIVE REGULATION OF MAPK CASCADE%GOBP%GO:0043410	POSITIVE REGULATION OF MAPK CASCADE%GOBP%GO:0043410		114	-0.332388	-1.31862	0.03	0.254571	1	1302	tags=53%, list=39%, signal=83%
PID_PTP1B_PATHWAY%MSIGDB_C2%PID_PTP1B_PATHWAY	PID_PTP1B_PATHWAY%MSIGDB_C2%PID_PTP1B_PATHWAY		15	-0.444078	-1.31851	0.129139	0.25437	1	1185	tags=60%, list=35%, signal=92%
MUSCLE TISSUE MORPHOGENESIS%GOBP%GO:0060415	MUSCLE TISSUE MORPHOGENESIS%GOBP%GO:0060415		20	-0.415299	-1.31849	0.129938	0.253979	1	1314	tags=65%, list=39%, signal=106%
POSITIVE REGULATION OF GTPASE ACTIVITY%GOBP%GO:0043547	POSITIVE REGULATION OF GTPASE ACTIVITY%GOBP%GO:0043547		36	-0.371291	-1.31844	0.0977823	0.253673	1	1308	tags=53%, list=39%, signal=85%
POSITIVE REGULATION OF CELL MOTILITY%GOBP%GO:2000147	POSITIVE REGULATION OF CELL MOTILITY%GOBP%GO:2000147		129	-0.327902	-1.31774	0.02	0.254513	1	1134	tags=46%, list=34%, signal=66%
REGULATION OF ADHERENS JUNCTION ORGANIZATION%GOBP%GO:1903391	REGULATION OF ADHERENS JUNCTION ORGANIZATION%GOBP%GO:1903391		15	-0.441626	-1.31763	0.131833	0.254288	1	964	tags=47%, list=29%, signal=65%
G ALPHA (S) SIGNALLING EVENTS%REACTOME DATABASE ID RELEASE 72%418555	G ALPHA (S) SIGNALLING EVENTS%REACTOME DATABASE ID RELEASE 72%418555		48	-0.361908	-1.31751	0.0871743	0.254085	1	1596	tags=67%, list=47%, signal=125%
PID_ARF6_TRAFFICKING_PATHWAY%MSIGDB_C2%PID_ARF6_TRAFFICKING_PATHWAY	PID_ARF6_TRAFFICKING_PATHWAY%MSIGDB_C2%PID_ARF6_TRAFFICKING_PATHWAY		18	-0.42736	-1.31734	0.119073	0.25401	1	1584	tags=78%, list=47%, signal=146%
REGULATION OF ACTIN CYTOSKELETON ORGANIZATION%GOBP%GO:0032956	REGULATION OF ACTIN CYTOSKELETON ORGANIZATION%GOBP%GO:0032956		70	-0.347373	-1.31689	0.042	0.254419	1	1389	tags=53%, list=41%, signal=88%
TRANSMISSION ACROSS CHEMICAL SYNAPSES%REACTOME DATABASE ID RELEASE 72%112315	TRANSMISSION ACROSS CHEMICAL SYNAPSES%REACTOME DATABASE ID RELEASE 72%112315		52	-0.357716	-1.3168	0.0694165	0.254161	1	1683	tags=71%, list=50%, signal=140%
SIGNALING EVENTS MEDIATED BY PTP1B%PATHWAY INTERACTION DATABASE NCI-NATURE CURATED DATA%SIGNALING EVENTS MEDIATED BY PTP1B	SIGNALING EVENTS MEDIATED BY PTP1B%PATHWAY INTERACTION DATABASE NCI-NATURE CURATED DATA%SIGNALING EVENTS MEDIATED BY PTP1B		15	-0.444078	-1.31673	0.131324	0.253867	1	1185	tags=60%, list=35%, signal=92%
NABA_CORE_MATRISOME%MSIGDB_C2%NABA_CORE_MATRISOME	NABA_CORE_MATRISOME%MSIGDB_C2%NABA_CORE_MATRISOME		121	-0.333281	-1.31652	0.015	0.253834	1	1741	tags=70%, list=52%, signal=140%
CELLULAR RESPONSE TO HYPOXIA%GOBP%GO:0071456	CELLULAR RESPONSE TO HYPOXIA%GOBP%GO:0071456		16	-0.435308	-1.3165	0.141622	0.253479	1	233	tags=25%, list=7%, signal=27%
NEUTROPHIL ACTIVATION INVOLVED IN IMMUNE RESPONSE%GOBP%GO:0002283	NEUTROPHIL ACTIVATION INVOLVED IN IMMUNE RESPONSE%GOBP%GO:0002283		117	-0.330449	-1.316	0.028	0.253969	1	658	tags=32%, list=20%, signal=39%
NEUTROPHIL DEGRANULATION%REACTOME%R-HSA-6798695.2	NEUTROPHIL DEGRANULATION%REACTOME%R-HSA-6798695.2		117	-0.330449	-1.3159	0.025	0.25373	1	658	tags=32%, list=20%, signal=39%
INTERLEUKIN-4 AND INTERLEUKIN-13 SIGNALING%REACTOME DATABASE ID RELEASE 72%6785807	INTERLEUKIN-4 AND INTERLEUKIN-13 SIGNALING%REACTOME DATABASE ID RELEASE 72%6785807		37	-0.369919	-1.31581	0.10142	0.253511	1	918	tags=43%, list=27%, signal=59%
NEGATIVE REGULATION OF CELL PROLIFERATION%GOBP%GO:0008285	NEGATIVE REGULATION OF CELL PROLIFERATION%GOBP%GO:0008285		119	-0.331261	-1.3157	0.024	0.253307	1	1051	tags=39%, list=31%, signal=55%
REGULATION OF LYMPHOCYTE MIGRATION%GOBP%GO:2000401	REGULATION OF LYMPHOCYTE MIGRATION%GOBP%GO:2000401		18	-0.418969	-1.3151	0.126461	0.253949	1	313	tags=33%, list=9%, signal=37%
TAXIS%GOBP%GO:0042330	TAXIS%GOBP%GO:0042330		123	-0.327437	-1.31311	0.033	0.257084	1	1733	tags=67%, list=52%, signal=134%
REGULATION OF CYTOKINE SECRETION%GOBP%GO:0050707	REGULATION OF CYTOKINE SECRETION%GOBP%GO:0050707		42	-0.363633	-1.31311	0.078629	0.256686	1	755	tags=40%, list=22%, signal=52%
REGULATION OF LYMPHOCYTE DIFFERENTIATION%GOBP%GO:0045619	REGULATION OF LYMPHOCYTE DIFFERENTIATION%GOBP%GO:0045619		42	-0.359275	-1.31194	0.0902708	0.258447	1	861	tags=43%, list=26%, signal=57%
LEUKOCYTE DEGRANULATION%GOBP%GO:0043299	LEUKOCYTE DEGRANULATION%GOBP%GO:0043299		123	-0.327439	-1.31152	0.031	0.258801	1	658	tags=33%, list=20%, signal=39%
TISSUE MORPHOGENESIS%GOBP%GO:0048729	TISSUE MORPHOGENESIS%GOBP%GO:0048729		98	-0.332526	-1.31124	0.0320641	0.258851	1	883	tags=38%, list=26%, signal=50%
ION TRANSPORT%GOBP%GO:0006811	ION TRANSPORT%GOBP%GO:0006811		197	-0.318498	-1.31089	0.007	0.259062	1	1524	tags=54%, list=45%, signal=93%
PLATELET DEGRANULATION%REACTOME%R-HSA-114608.3	PLATELET DEGRANULATION%REACTOME%R-HSA-114608.3		41	-0.365756	-1.31051	0.106963	0.259357	1	1375	tags=56%, list=41%, signal=94%
CELLULAR RESPONSE TO DECREASED OXYGEN LEVELS%GOBP%GO:0036294	CELLULAR RESPONSE TO DECREASED OXYGEN LEVELS%GOBP%GO:0036294		16	-0.435308	-1.3099	0.137595	0.260067	1	233	tags=25%, list=7%, signal=27%
ARRHYTHMOGENIC RIGHT VENTRICULAR CARDIOMYOPATHY%WIKIPATHWAYS_20200310%WP2118%HOMO SAPIENS	ARRHYTHMOGENIC RIGHT VENTRICULAR CARDIOMYOPATHY%WIKIPATHWAYS_20200310%WP2118%HOMO SAPIENS		32	-0.374789	-1.3099	0.108519	0.259665	1	1628	tags=69%, list=48%, signal=132%
POSITIVE REGULATION OF LOCOMOTION%GOBP%GO:0040017	POSITIVE REGULATION OF LOCOMOTION%GOBP%GO:0040017		133	-0.323446	-1.30951	0.03	0.259894	1	1134	tags=45%, list=34%, signal=65%
REGULATION OF ACTIN FILAMENT POLYMERIZATION%GOBP%GO:0030833	REGULATION OF ACTIN FILAMENT POLYMERIZATION%GOBP%GO:0030833		26	-0.39529	-1.30908	0.121721	0.260281	1	1562	tags=69%, list=46%, signal=128%
BETA3 INTEGRIN CELL SURFACE INTERACTIONS%PATHWAY INTERACTION DATABASE NCI-NATURE CURATED DATA%BETA3 INTEGRIN CELL SURFACE INTERACTIONS	BETA3 INTEGRIN CELL SURFACE INTERACTIONS%PATHWAY INTERACTION DATABASE NCI-NATURE CURATED DATA%BETA3 INTEGRIN CELL SURFACE INTERACTIONS		19	-0.412513	-1.30848	0.137339	0.260938	1	1000	tags=53%, list=30%, signal=75%
MYELOID CELL DIFFERENTIATION%GOBP%GO:0030099	MYELOID CELL DIFFERENTIATION%GOBP%GO:0030099		39	-0.368675	-1.3084	0.102747	0.260695	1	1134	tags=49%, list=34%, signal=73%
CELLULAR RESPONSE TO INORGANIC SUBSTANCE%GOBP%GO:0071241	CELLULAR RESPONSE TO INORGANIC SUBSTANCE%GOBP%GO:0071241		34	-0.376699	-1.30788	0.118541	0.261175	1	603	tags=35%, list=18%, signal=43%
CELLULAR RESPONSE TO METAL ION%GOBP%GO:0071248	CELLULAR RESPONSE TO METAL ION%GOBP%GO:0071248		34	-0.376699	-1.30703	0.104357	0.262349	1	603	tags=35%, list=18%, signal=43%
REGULATION OF CELLULAR LOCALIZATION%GOBP%GO:0060341	REGULATION OF CELLULAR LOCALIZATION%GOBP%GO:0060341		128	-0.326879	-1.3066	0.022	0.26267	1	664	tags=30%, list=20%, signal=36%
REGULATION OF TRANSPORTER ACTIVITY%GOBP%GO:0032409	REGULATION OF TRANSPORTER ACTIVITY%GOBP%GO:0032409		63	-0.351129	-1.30599	0.0661986	0.263318	1	679	tags=33%, list=20%, signal=41%
RESPONSE TO ENDOGENOUS STIMULUS%GOBP%GO:0009719	RESPONSE TO ENDOGENOUS STIMULUS%GOBP%GO:0009719		191	-0.31891	-1.30569	0.013	0.263445	1	1195	tags=44%, list=36%, signal=64%
CARTILAGE DEVELOPMENT%GOBP%GO:0051216	CARTILAGE DEVELOPMENT%GOBP%GO:0051216		24	-0.394665	-1.30563	0.123061	0.263173	1	537	tags=33%, list=16%, signal=39%
REGULATION OF PEPTIDYL-SERINE PHOSPHORYLATION%GOBP%GO:0033135	REGULATION OF PEPTIDYL-SERINE PHOSPHORYLATION%GOBP%GO:0033135		21	-0.406218	-1.30544	0.136555	0.263141	1	823	tags=38%, list=24%, signal=50%
REGULATION OF T CELL DIFFERENTIATION%GOBP%GO:0045580	REGULATION OF T CELL DIFFERENTIATION%GOBP%GO:0045580		35	-0.366694	-1.30319	0.107833	0.266846	1	952	tags=46%, list=28%, signal=63%
FATTY ACID BIOSYNTHETIC PROCESS%GOBP%GO:0006633	FATTY ACID BIOSYNTHETIC PROCESS%GOBP%GO:0006633		15	-0.43572	-1.30227	0.141929	0.268167	1	597	tags=33%, list=18%, signal=40%
MYELOID LEUKOCYTE MEDIATED IMMUNITY%GOBP%GO:0002444	MYELOID LEUKOCYTE MEDIATED IMMUNITY%GOBP%GO:0002444		125	-0.322451	-1.30192	0.032	0.268418	1	658	tags=32%, list=20%, signal=38%
ENZYME LINKED RECEPTOR PROTEIN SIGNALING PATHWAY%GOBP%GO:0007167	ENZYME LINKED RECEPTOR PROTEIN SIGNALING PATHWAY%GOBP%GO:0007167		146	-0.322463	-1.30168	0.012	0.268482	1	1297	tags=49%, list=39%, signal=77%
GRANULOCYTE ACTIVATION%GOBP%GO:0036230	GRANULOCYTE ACTIVATION%GOBP%GO:0036230		121	-0.329163	-1.30085	0.028	0.269659	1	658	tags=32%, list=20%, signal=39%
REGULATION OF PEPTIDE TRANSPORT%GOBP%GO:0090087	REGULATION OF PEPTIDE TRANSPORT%GOBP%GO:0090087		107	-0.329508	-1.30052	0.046	0.269855	1	964	tags=40%, list=29%, signal=55%
DISEASES ASSOCIATED WITH GLYCOSAMINOGLYCAN METABOLISM%REACTOME DATABASE ID RELEASE 72%3560782	DISEASES ASSOCIATED WITH GLYCOSAMINOGLYCAN METABOLISM%REACTOME DATABASE ID RELEASE 72%3560782		16	-0.432864	-1.30045	0.141164	0.269599	1	426	tags=31%, list=13%, signal=36%
REGULATION OF CYTOKINE PRODUCTION%GOBP%GO:0001817	REGULATION OF CYTOKINE PRODUCTION%GOBP%GO:0001817		144	-0.323153	-1.3001	0.024	0.26981	1	1013	tags=42%, list=30%, signal=57%
ECM PROTEOGLYCANS%REACTOME%R-HSA-3000178.3	ECM PROTEOGLYCANS%REACTOME%R-HSA-3000178.3		21	-0.400427	-1.29852	0.134595	0.27238	1	1501	tags=67%, list=45%, signal=120%
REGULATION OF SUPRAMOLECULAR FIBER ORGANIZATION%GOBP%GO:1902903	REGULATION OF SUPRAMOLECULAR FIBER ORGANIZATION%GOBP%GO:1902903		60	-0.343677	-1.29836	0.0712136	0.272276	1	250	tags=22%, list=7%, signal=23%
UROGENITAL SYSTEM DEVELOPMENT%GOBP%GO:0001655	UROGENITAL SYSTEM DEVELOPMENT%GOBP%GO:0001655		54	-0.351337	-1.29826	0.0855131	0.272016	1	1151	tags=50%, list=34%, signal=75%
REGULATION OF TUBE DIAMETER%GOBP%GO:0035296	REGULATION OF TUBE DIAMETER%GOBP%GO:0035296		25	-0.388021	-1.29825	0.135983	0.271618	1	951	tags=48%, list=28%, signal=66%
CHEMOTAXIS%GOBP%GO:0006935	CHEMOTAXIS%GOBP%GO:0006935		123	-0.327437	-1.29805	0.03	0.271569	1	1733	tags=67%, list=52%, signal=134%
REGULATION OF TUBE SIZE%GOBP%GO:0035150	REGULATION OF TUBE SIZE%GOBP%GO:0035150		25	-0.388021	-1.29794	0.137787	0.271354	1	951	tags=48%, list=28%, signal=66%
DIFFERENTIATION PATHWAY%WIKIPATHWAYS_20200310%WP2848%HOMO SAPIENS	DIFFERENTIATION PATHWAY%WIKIPATHWAYS_20200310%WP2848%HOMO SAPIENS		15	-0.437271	-1.29724	0.137106	0.272286	1	414	tags=33%, list=12%, signal=38%
POSITIVE REGULATION OF PROTEIN SERINE/THREONINE KINASE ACTIVITY%GOBP%GO:0071902	POSITIVE REGULATION OF PROTEIN SERINE/THREONINE KINASE ACTIVITY%GOBP%GO:0071902		56	-0.349311	-1.29712	0.0874372	0.272151	1	498	tags=29%, list=15%, signal=33%
PLATELET DEGRANULATION%GOBP%GO:0002576	PLATELET DEGRANULATION%GOBP%GO:0002576		41	-0.365756	-1.29668	0.112348	0.272541	1	1375	tags=56%, list=41%, signal=94%
RAF MAP KINASE CASCADE%REACTOME%R-HSA-5673001.8	RAF MAP KINASE CASCADE%REACTOME%R-HSA-5673001.8		47	-0.359188	-1.2965	0.0884422	0.272481	1	843	tags=45%, list=25%, signal=59%
POSITIVE REGULATION OF CELLULAR COMPONENT MOVEMENT%GOBP%GO:0051272	POSITIVE REGULATION OF CELLULAR COMPONENT MOVEMENT%GOBP%GO:0051272		130	-0.325048	-1.29521	0.033	0.274475	1	1134	tags=45%, list=34%, signal=66%
NEGATIVE REGULATION OF CELL ADHESION%GOBP%GO:0007162	NEGATIVE REGULATION OF CELL ADHESION%GOBP%GO:0007162		64	-0.346732	-1.29467	0.0661986	0.275058	1	338	tags=23%, list=10%, signal=26%
ADIPOGENESIS%WIKIPATHWAYS_20200310%WP236%HOMO SAPIENS	ADIPOGENESIS%WIKIPATHWAYS_20200310%WP236%HOMO SAPIENS		35	-0.372101	-1.29429	0.107505	0.275384	1	989	tags=43%, list=29%, signal=60%
PID_SYNDECAN_1_PATHWAY%MSIGDB_C2%PID_SYNDECAN_1_PATHWAY	PID_SYNDECAN_1_PATHWAY%MSIGDB_C2%PID_SYNDECAN_1_PATHWAY		27	-0.382483	-1.29341	0.133607	0.27657	1	1087	tags=52%, list=32%, signal=76%
RESPONSE TO AMYLOID-BETA%GOBP%GO:1904645	RESPONSE TO AMYLOID-BETA%GOBP%GO:1904645		16	-0.423654	-1.29249	0.143012	0.277858	1	1396	tags=63%, list=42%, signal=106%
GLYCOSAMINOGLYCAN CATABOLIC PROCESS%GOBP%GO:0006027	GLYCOSAMINOGLYCAN CATABOLIC PROCESS%GOBP%GO:0006027		22	-0.400231	-1.29183	0.154167	0.278722	1	426	tags=27%, list=13%, signal=31%
CELLULAR RESPONSE TO LIPOPOLYSACCHARIDE%GOBP%GO:0071222	CELLULAR RESPONSE TO LIPOPOLYSACCHARIDE%GOBP%GO:0071222		31	-0.37839	-1.29176	0.125	0.278444	1	1733	tags=81%, list=52%, signal=165%
CYTOKINE SIGNALING IN IMMUNE SYSTEM%REACTOME%R-HSA-1280215.4	CYTOKINE SIGNALING IN IMMUNE SYSTEM%REACTOME%R-HSA-1280215.4		194	-0.31486	-1.29154	0.018	0.278465	1	843	tags=35%, list=25%, signal=44%
POSITIVE REGULATION OF CYTOKINE SECRETION%GOBP%GO:0050715	POSITIVE REGULATION OF CYTOKINE SECRETION%GOBP%GO:0050715		25	-0.389504	-1.28936	0.143299	0.282008	1	755	tags=44%, list=22%, signal=56%
RESPONSE TO PURINE-CONTAINING COMPOUND%GOBP%GO:0014074	RESPONSE TO PURINE-CONTAINING COMPOUND%GOBP%GO:0014074		20	-0.409804	-1.28916	0.138229	0.282002	1	1524	tags=70%, list=45%, signal=127%
REGULATION OF BLOOD VESSEL DIAMETER%GOBP%GO:0097746	REGULATION OF BLOOD VESSEL DIAMETER%GOBP%GO:0097746		25	-0.388021	-1.28863	0.131743	0.282552	1	951	tags=48%, list=28%, signal=66%
HEMOSTASIS%GOBP%GO:0007599	HEMOSTASIS%GOBP%GO:0007599		67	-0.340967	-1.28863	0.0810811	0.282149	1	1521	tags=58%, list=45%, signal=104%
ORGANIC HYDROXY COMPOUND TRANSPORT%GOBP%GO:0015850	ORGANIC HYDROXY COMPOUND TRANSPORT%GOBP%GO:0015850		15	-0.432982	-1.28839	0.155844	0.282232	1	786	tags=40%, list=23%, signal=52%
REGULATED EXOCYTOSIS%GOBP%GO:0045055	REGULATED EXOCYTOSIS%GOBP%GO:0045055		171	-0.317696	-1.28816	0.019	0.282268	1	677	tags=32%, list=20%, signal=38%
REGULATION OF INTERLEUKIN-12 PRODUCTION%GOBP%GO:0032655	REGULATION OF INTERLEUKIN-12 PRODUCTION%GOBP%GO:0032655		16	-0.426323	-1.28805	0.169346	0.282065	1	1302	tags=69%, list=39%, signal=112%
AQUAPORIN-MEDIATED TRANSPORT%REACTOME DATABASE ID RELEASE 72%445717	AQUAPORIN-MEDIATED TRANSPORT%REACTOME DATABASE ID RELEASE 72%445717		16	-0.421392	-1.28677	0.159116	0.284012	1	1608	tags=81%, list=48%, signal=155%
POSITIVE REGULATION OF ADAPTIVE IMMUNE RESPONSE BASED ON SOMATIC RECOMBINATION OF IMMUNE RECEPTORS BUILT FROM IMMUNOGLOBULIN SUPERFAMILY DOMAINS%GOBP%GO:0002824	POSITIVE REGULATION OF ADAPTIVE IMMUNE RESPONSE BASED ON SOMATIC RECOMBINATION OF IMMUNE RECEPTORS BUILT FROM IMMUNOGLOBULIN SUPERFAMILY DOMAINS%GOBP%GO:0002824		20	-0.404931	-1.28548	0.137566	0.286067	1	1203	tags=55%, list=36%, signal=85%
CELLULAR RESPONSE TO ENDOGENOUS STIMULUS%GOBP%GO:0071495	CELLULAR RESPONSE TO ENDOGENOUS STIMULUS%GOBP%GO:0071495		163	-0.318373	-1.28395	0.025	0.288594	1	1195	tags=45%, list=36%, signal=66%
REGULATION OF LEUKOCYTE MIGRATION%GOBP%GO:0002685	REGULATION OF LEUKOCYTE MIGRATION%GOBP%GO:0002685		55	-0.342882	-1.28324	0.111334	0.289491	1	823	tags=40%, list=24%, signal=52%
TRANSMEMBRANE RECEPTOR PROTEIN SERINE/THREONINE KINASE SIGNALING PATHWAY%GOBP%GO:0007178	TRANSMEMBRANE RECEPTOR PROTEIN SERINE/THREONINE KINASE SIGNALING PATHWAY%GOBP%GO:0007178		31	-0.375117	-1.28211	0.127835	0.291219	1	937	tags=42%, list=28%, signal=58%
POSITIVE REGULATION OF SUPRAMOLECULAR FIBER ORGANIZATION%GOBP%GO:1902905	POSITIVE REGULATION OF SUPRAMOLECULAR FIBER ORGANIZATION%GOBP%GO:1902905		36	-0.362471	-1.28198	0.135025	0.291059	1	1389	tags=56%, list=41%, signal=94%
TRANSMEMBRANE RECEPTOR PROTEIN TYROSINE KINASE SIGNALING PATHWAY%GOBP%GO:0007169	TRANSMEMBRANE RECEPTOR PROTEIN TYROSINE KINASE SIGNALING PATHWAY%GOBP%GO:0007169		109	-0.32583	-1.2817	0.0570571	0.291227	1	1297	tags=50%, list=39%, signal=80%
EXOCYTOSIS%GOBP%GO:0006887	EXOCYTOSIS%GOBP%GO:0006887		181	-0.313056	-1.28162	0.031	0.29096	1	967	tags=39%, list=29%, signal=52%
CONNECTIVE TISSUE DEVELOPMENT%GOBP%GO:0061448	CONNECTIVE TISSUE DEVELOPMENT%GOBP%GO:0061448		30	-0.377579	-1.28143	0.152263	0.290933	1	537	tags=33%, list=16%, signal=39%
REGULATION OF FAT CELL DIFFERENTIATION%GOBP%GO:0045598	REGULATION OF FAT CELL DIFFERENTIATION%GOBP%GO:0045598		21	-0.392279	-1.28139	0.150885	0.290589	1	488	tags=33%, list=15%, signal=39%
PEPTIDE METABOLIC PROCESS%GOBP%GO:0006518	PEPTIDE METABOLIC PROCESS%GOBP%GO:0006518		34	-0.365648	-1.281	0.119312	0.290888	1	931	tags=35%, list=28%, signal=48%
REGULATION OF NEUROTRANSMITTER TRANSPORT%GOBP%GO:0051588	REGULATION OF NEUROTRANSMITTER TRANSPORT%GOBP%GO:0051588		15	-0.432932	-1.28039	0.169214	0.291648	1	752	tags=47%, list=22%, signal=60%
POSITIVE REGULATION OF CELL-MATRIX ADHESION%GOBP%GO:0001954	POSITIVE REGULATION OF CELL-MATRIX ADHESION%GOBP%GO:0001954		18	-0.411472	-1.2787	0.161497	0.294606	1	881	tags=39%, list=26%, signal=52%
SYMBIONT PROCESS%GOBP%GO:0044403	SYMBIONT PROCESS%GOBP%GO:0044403		36	-0.369547	-1.27785	0.122718	0.295847	1	862	tags=39%, list=26%, signal=52%
COAGULATION%GOBP%GO:0050817	COAGULATION%GOBP%GO:0050817		65	-0.332392	-1.27785	0.0860861	0.295429	1	1521	tags=57%, list=45%, signal=102%
POSITIVE REGULATION OF CELL-SUBSTRATE ADHESION%GOBP%GO:0010811	POSITIVE REGULATION OF CELL-SUBSTRATE ADHESION%GOBP%GO:0010811		28	-0.375004	-1.27753	0.144467	0.29563	1	881	tags=39%, list=26%, signal=53%
DIGESTIVE SYSTEM DEVELOPMENT%GOBP%GO:0055123	DIGESTIVE SYSTEM DEVELOPMENT%GOBP%GO:0055123		24	-0.386702	-1.27716	0.151767	0.295965	1	1131	tags=54%, list=34%, signal=81%
POSITIVE REGULATION OF PEPTIDE SECRETION%GOBP%GO:0002793	POSITIVE REGULATION OF PEPTIDE SECRETION%GOBP%GO:0002793		47	-0.349078	-1.27551	0.110999	0.298789	1	874	tags=43%, list=26%, signal=57%
ION TRANSMEMBRANE TRANSPORT%GOBP%GO:0034220	ION TRANSMEMBRANE TRANSPORT%GOBP%GO:0034220		112	-0.321976	-1.27544	0.054	0.298513	1	1478	tags=53%, list=44%, signal=91%
NEUTROPHIL MEDIATED IMMUNITY%GOBP%GO:0002446	NEUTROPHIL MEDIATED IMMUNITY%GOBP%GO:0002446		120	-0.320294	-1.27463	0.05	0.299624	1	658	tags=32%, list=20%, signal=38%
NEGATIVE REGULATION OF TRANSMEMBRANE RECEPTOR PROTEIN SERINE/THREONINE KINASE SIGNALING PATHWAY%GOBP%GO:0090101	NEGATIVE REGULATION OF TRANSMEMBRANE RECEPTOR PROTEIN SERINE/THREONINE KINASE SIGNALING PATHWAY%GOBP%GO:0090101		28	-0.379096	-1.27325	0.150461	0.301854	1	1195	tags=54%, list=36%, signal=82%
REGULATION OF TRANSMEMBRANE TRANSPORT%GOBP%GO:0034762	REGULATION OF TRANSMEMBRANE TRANSPORT%GOBP%GO:0034762		95	-0.327588	-1.27254	0.066	0.302838	1	1480	tags=57%, list=44%, signal=99%
REGULATION OF PEPTIDYL-TYROSINE PHOSPHORYLATION%GOBP%GO:0050730	REGULATION OF PEPTIDYL-TYROSINE PHOSPHORYLATION%GOBP%GO:0050730		54	-0.341259	-1.27132	0.107646	0.30479	1	1732	tags=69%, list=52%, signal=139%
REGULATION OF HORMONE SECRETION%GOBP%GO:0046883	REGULATION OF HORMONE SECRETION%GOBP%GO:0046883		33	-0.36694	-1.27109	0.148525	0.304821	1	1151	tags=52%, list=34%, signal=78%
REGULATION OF BLOOD VESSEL SIZE%GOBP%GO:0050880	REGULATION OF BLOOD VESSEL SIZE%GOBP%GO:0050880		25	-0.388021	-1.27079	0.141982	0.305004	1	951	tags=48%, list=28%, signal=66%
REGULATION OF PEPTIDE SECRETION%GOBP%GO:0002791	REGULATION OF PEPTIDE SECRETION%GOBP%GO:0002791		84	-0.328919	-1.27076	0.0841683	0.304661	1	955	tags=42%, list=28%, signal=57%
NEGATIVE REGULATION OF CELLULAR RESPONSE TO GROWTH FACTOR STIMULUS%GOBP%GO:0090288	NEGATIVE REGULATION OF CELLULAR RESPONSE TO GROWTH FACTOR STIMULUS%GOBP%GO:0090288		32	-0.374251	-1.2706	0.137896	0.30455	1	1195	tags=50%, list=36%, signal=77%
POSITIVE REGULATION OF PROTEIN TRANSPORT%GOBP%GO:0051222	POSITIVE REGULATION OF PROTEIN TRANSPORT%GOBP%GO:0051222		66	-0.335799	-1.27018	0.0892678	0.304941	1	874	tags=38%, list=26%, signal=50%
ANTIGEN PROCESSING AND PRESENTATION OF EXOGENOUS ANTIGEN%GOBP%GO:0019884	ANTIGEN PROCESSING AND PRESENTATION OF EXOGENOUS ANTIGEN%GOBP%GO:0019884		41	-0.352975	-1.26894	0.118301	0.306996	1	971	tags=41%, list=29%, signal=58%
POSITIVE REGULATION OF PROTEIN SECRETION%GOBP%GO:0050714	POSITIVE REGULATION OF PROTEIN SECRETION%GOBP%GO:0050714		47	-0.349078	-1.26856	0.12337	0.307375	1	874	tags=43%, list=26%, signal=57%
POSITIVE REGULATION OF CELL DEVELOPMENT%GOBP%GO:0010720	POSITIVE REGULATION OF CELL DEVELOPMENT%GOBP%GO:0010720		80	-0.330833	-1.26769	0.08	0.308638	1	603	tags=29%, list=18%, signal=34%
REGULATION OF INTERFERON-GAMMA PRODUCTION%GOBP%GO:0032649	REGULATION OF INTERFERON-GAMMA PRODUCTION%GOBP%GO:0032649		29	-0.376545	-1.26724	0.129724	0.309105	1	1621	tags=69%, list=48%, signal=132%
TNFR2 NON-CANONICAL NF-KB PATHWAY%REACTOME DATABASE ID RELEASE 72%5668541	TNFR2 NON-CANONICAL NF-KB PATHWAY%REACTOME DATABASE ID RELEASE 72%5668541		15	-0.424482	-1.26644	0.160173	0.310311	1	1398	tags=73%, list=42%, signal=125%
POSITIVE REGULATION OF DEFENSE RESPONSE%GOBP%GO:0031349	POSITIVE REGULATION OF DEFENSE RESPONSE%GOBP%GO:0031349		86	-0.323365	-1.26502	0.074	0.312722	1	1404	tags=57%, list=42%, signal=95%
REGULATION OF ACTIN FILAMENT BUNDLE ASSEMBLY%GOBP%GO:0032231	REGULATION OF ACTIN FILAMENT BUNDLE ASSEMBLY%GOBP%GO:0032231		19	-0.404709	-1.26491	0.172669	0.312486	1	539	tags=32%, list=16%, signal=37%
RESPONSE TO ELEVATED PLATELET CYTOSOLIC CA2+%REACTOME%R-HSA-76005.2	RESPONSE TO ELEVATED PLATELET CYTOSOLIC CA2+%REACTOME%R-HSA-76005.2		42	-0.349588	-1.26378	0.125755	0.314363	1	1445	tags=57%, list=43%, signal=99%
ANTIGEN PROCESSING AND PRESENTATION%GOBP%GO:0019882	ANTIGEN PROCESSING AND PRESENTATION%GOBP%GO:0019882		51	-0.338336	-1.26314	0.119839	0.315285	1	1638	tags=63%, list=49%, signal=121%
POSITIVE REGULATION OF ESTABLISHMENT OF PROTEIN LOCALIZATION%GOBP%GO:1904951	POSITIVE REGULATION OF ESTABLISHMENT OF PROTEIN LOCALIZATION%GOBP%GO:1904951		74	-0.329334	-1.26272	0.0941884	0.315711	1	874	tags=36%, list=26%, signal=48%
SIGNAL RELEASE FROM SYNAPSE%GOBP%GO:0099643	SIGNAL RELEASE FROM SYNAPSE%GOBP%GO:0099643		15	-0.413579	-1.2615	0.174151	0.31764	1	1587	tags=73%, list=47%, signal=138%
TRANS-SYNAPTIC SIGNALING%GOBP%GO:0099537	TRANS-SYNAPTIC SIGNALING%GOBP%GO:0099537		67	-0.330987	-1.26065	0.104104	0.318995	1	1617	tags=64%, list=48%, signal=121%
DIGESTIVE TRACT DEVELOPMENT%GOBP%GO:0048565	DIGESTIVE TRACT DEVELOPMENT%GOBP%GO:0048565		24	-0.386702	-1.25991	0.178719	0.320025	1	1131	tags=54%, list=34%, signal=81%
IMPORT ACROSS PLASMA MEMBRANE%GOBP%GO:0098739	IMPORT ACROSS PLASMA MEMBRANE%GOBP%GO:0098739		17	-0.407124	-1.25909	0.166309	0.321261	1	1478	tags=71%, list=44%, signal=125%
NEGATIVE REGULATION OF THE PI3K AKT NETWORK%REACTOME DATABASE ID RELEASE 72%199418	NEGATIVE REGULATION OF THE PI3K AKT NETWORK%REACTOME DATABASE ID RELEASE 72%199418		24	-0.387315	-1.25851	0.156379	0.322086	1	930	tags=50%, list=28%, signal=69%
REGULATION OF NEUROTRANSMITTER LEVELS%GOBP%GO:0001505	REGULATION OF NEUROTRANSMITTER LEVELS%GOBP%GO:0001505		47	-0.347631	-1.25804	0.122736	0.322542	1	1587	tags=62%, list=47%, signal=115%
REGULATION OF PHOSPHOLIPASE ACTIVITY%GOBP%GO:0010517	REGULATION OF PHOSPHOLIPASE ACTIVITY%GOBP%GO:0010517		29	-0.370318	-1.25707	0.152664	0.32418	1	1630	tags=69%, list=48%, signal=133%
REGULATION OF DNA BIOSYNTHETIC PROCESS%GOBP%GO:2000278	REGULATION OF DNA BIOSYNTHETIC PROCESS%GOBP%GO:2000278		16	-0.419971	-1.25651	0.180022	0.324883	1	874	tags=38%, list=26%, signal=50%
SENSORY PERCEPTION%GOBP%GO:0007600	SENSORY PERCEPTION%GOBP%GO:0007600		39	-0.353374	-1.25453	0.147773	0.328409	1	746	tags=36%, list=22%, signal=46%
PI3K AKT SIGNALING IN CANCER%REACTOME%R-HSA-2219528.1	PI3K AKT SIGNALING IN CANCER%REACTOME%R-HSA-2219528.1		25	-0.381709	-1.25433	0.1639	0.328388	1	930	tags=48%, list=28%, signal=66%
POSITIVE REGULATION OF CYTOKINE BIOSYNTHETIC PROCESS%GOBP%GO:0042108	POSITIVE REGULATION OF CYTOKINE BIOSYNTHETIC PROCESS%GOBP%GO:0042108		21	-0.390294	-1.25345	0.162047	0.329751	1	1013	tags=52%, list=30%, signal=75%
REGULATION OF T CELL MIGRATION%GOBP%GO:2000404	REGULATION OF T CELL MIGRATION%GOBP%GO:2000404		16	-0.418931	-1.25341	0.197439	0.329391	1	293	tags=31%, list=9%, signal=34%
POSITIVE REGULATION OF LEUKOCYTE MEDIATED IMMUNITY%GOBP%GO:0002705	POSITIVE REGULATION OF LEUKOCYTE MEDIATED IMMUNITY%GOBP%GO:0002705		22	-0.383576	-1.2518	0.173237	0.332319	1	1404	tags=64%, list=42%, signal=109%
POSITIVE REGULATION OF ACTIN FILAMENT POLYMERIZATION%GOBP%GO:0030838	POSITIVE REGULATION OF ACTIN FILAMENT POLYMERIZATION%GOBP%GO:0030838		17	-0.409443	-1.25163	0.186567	0.332217	1	1556	tags=71%, list=46%, signal=131%
REGULATION OF EXOCYTOSIS%GOBP%GO:0017157	REGULATION OF EXOCYTOSIS%GOBP%GO:0017157		36	-0.3495	-1.25149	0.156724	0.332093	1	855	tags=39%, list=25%, signal=52%
POSITIVE REGULATION OF KINASE ACTIVITY%GOBP%GO:0033674	POSITIVE REGULATION OF KINASE ACTIVITY%GOBP%GO:0033674		120	-0.310508	-1.25079	0.062	0.333067	1	1302	tags=48%, list=39%, signal=76%
PEPTIDE HORMONE METABOLISM%REACTOME DATABASE ID RELEASE 72%2980736	PEPTIDE HORMONE METABOLISM%REACTOME DATABASE ID RELEASE 72%2980736		21	-0.39614	-1.25008	0.191467	0.334205	1	941	tags=48%, list=28%, signal=66%
NEUROTRANSMITTER RECEPTORS AND POSTSYNAPTIC SIGNAL TRANSMISSION%REACTOME%R-HSA-112314.7	NEUROTRANSMITTER RECEPTORS AND POSTSYNAPTIC SIGNAL TRANSMISSION%REACTOME%R-HSA-112314.7		38	-0.350178	-1.24824	0.164467	0.337572	1	1683	tags=71%, list=50%, signal=141%
POSITIVE REGULATION OF SYNAPTIC TRANSMISSION%GOBP%GO:0050806	POSITIVE REGULATION OF SYNAPTIC TRANSMISSION%GOBP%GO:0050806		18	-0.399566	-1.24773	0.191766	0.338242	1	679	tags=39%, list=20%, signal=48%
INTEGRIN CELL SURFACE INTERACTIONS%REACTOME%R-HSA-216083.2	INTEGRIN CELL SURFACE INTERACTIONS%REACTOME%R-HSA-216083.2		40	-0.355846	-1.24748	0.143574	0.338294	1	1051	tags=50%, list=31%, signal=72%
BETA1 INTEGRIN CELL SURFACE INTERACTIONS%PATHWAY INTERACTION DATABASE NCI-NATURE CURATED DATA%BETA1 INTEGRIN CELL SURFACE INTERACTIONS	BETA1 INTEGRIN CELL SURFACE INTERACTIONS%PATHWAY INTERACTION DATABASE NCI-NATURE CURATED DATA%BETA1 INTEGRIN CELL SURFACE INTERACTIONS		38	-0.350004	-1.24657	0.157681	0.33976	1	1741	tags=74%, list=52%, signal=151%
REGULATION OF SIGNALING RECEPTOR ACTIVITY%GOBP%GO:0010469	REGULATION OF SIGNALING RECEPTOR ACTIVITY%GOBP%GO:0010469		32	-0.360588	-1.24589	0.16106	0.340827	1	679	tags=38%, list=20%, signal=47%
CELLULAR RESPONSE TO MOLECULE OF BACTERIAL ORIGIN%GOBP%GO:0071219	CELLULAR RESPONSE TO MOLECULE OF BACTERIAL ORIGIN%GOBP%GO:0071219		34	-0.357917	-1.24493	0.164467	0.3426	1	1733	tags=76%, list=52%, signal=156%
BLOOD COAGULATION%GOBP%GO:0007596	BLOOD COAGULATION%GOBP%GO:0007596		65	-0.332392	-1.24459	0.0991984	0.342863	1	1521	tags=57%, list=45%, signal=102%
REGULATION OF GTPASE ACTIVITY%GOBP%GO:0043087	REGULATION OF GTPASE ACTIVITY%GOBP%GO:0043087		52	-0.334922	-1.24403	0.130653	0.343562	1	1308	tags=50%, list=39%, signal=81%
SYNAPTIC SIGNALING%GOBP%GO:0099536	SYNAPTIC SIGNALING%GOBP%GO:0099536		67	-0.330987	-1.2438	0.115115	0.343609	1	1617	tags=64%, list=48%, signal=121%
MONOVALENT INORGANIC CATION TRANSPORT%GOBP%GO:0015672	MONOVALENT INORGANIC CATION TRANSPORT%GOBP%GO:0015672		45	-0.343265	-1.24352	0.145729	0.343726	1	1478	tags=58%, list=44%, signal=102%
POSITIVE REGULATION OF PEPTIDYL-TYROSINE PHOSPHORYLATION%GOBP%GO:0050731	POSITIVE REGULATION OF PEPTIDYL-TYROSINE PHOSPHORYLATION%GOBP%GO:0050731		43	-0.347629	-1.2434	0.142424	0.343532	1	1732	tags=72%, list=52%, signal=147%
POSITIVE REGULATION OF MITOTIC NUCLEAR DIVISION%GOBP%GO:0045840	POSITIVE REGULATION OF MITOTIC NUCLEAR DIVISION%GOBP%GO:0045840		18	-0.401096	-1.24323	0.185185	0.343422	1	377	tags=28%, list=11%, signal=31%
ION CHANNEL TRANSPORT%REACTOME%R-HSA-983712.2	ION CHANNEL TRANSPORT%REACTOME%R-HSA-983712.2		36	-0.351241	-1.24252	0.168177	0.344472	1	1347	tags=50%, list=40%, signal=83%
REGULATION OF SYNAPTIC TRANSMISSION, GLUTAMATERGIC%GOBP%GO:0051966	REGULATION OF SYNAPTIC TRANSMISSION, GLUTAMATERGIC%GOBP%GO:0051966		15	-0.413829	-1.24251	0.205376	0.344022	1	1628	tags=80%, list=48%, signal=154%
INTEGRIN-MEDIATED CELL ADHESION%WIKIPATHWAYS_20200310%WP185%HOMO SAPIENS	INTEGRIN-MEDIATED CELL ADHESION%WIKIPATHWAYS_20200310%WP185%HOMO SAPIENS		27	-0.364174	-1.24249	0.185567	0.343611	1	1584	tags=63%, list=47%, signal=118%
NEGATIVE REGULATION OF RESPONSE TO EXTERNAL STIMULUS%GOBP%GO:0032102	NEGATIVE REGULATION OF RESPONSE TO EXTERNAL STIMULUS%GOBP%GO:0032102		60	-0.332017	-1.24225	0.126126	0.34364	1	845	tags=38%, list=25%, signal=50%
CELL-CELL JUNCTION ORGANIZATION%GOBP%GO:0045216	CELL-CELL JUNCTION ORGANIZATION%GOBP%GO:0045216		38	-0.348963	-1.24225	0.150505	0.343201	1	857	tags=34%, list=25%, signal=45%
TUMOR NECROSIS FACTOR-MEDIATED SIGNALING PATHWAY%GOBP%GO:0033209	TUMOR NECROSIS FACTOR-MEDIATED SIGNALING PATHWAY%GOBP%GO:0033209		21	-0.384379	-1.242	0.192227	0.343304	1	1398	tags=62%, list=42%, signal=105%
DRUG CATABOLIC PROCESS%GOBP%GO:0042737	DRUG CATABOLIC PROCESS%GOBP%GO:0042737		21	-0.394783	-1.24186	0.197927	0.343124	1	1780	tags=81%, list=53%, signal=171%
CHEMICAL SYNAPTIC TRANSMISSION%GOBP%GO:0007268	CHEMICAL SYNAPTIC TRANSMISSION%GOBP%GO:0007268		65	-0.322969	-1.23863	0.126126	0.349662	1	1617	tags=63%, list=48%, signal=119%
EXTRACELLULAR STRUCTURE ORGANIZATION%GOBP%GO:0043062	EXTRACELLULAR STRUCTURE ORGANIZATION%GOBP%GO:0043062		138	-0.311665	-1.23838	0.055	0.349761	1	1162	tags=46%, list=35%, signal=68%
PID_INTEGRIN1_PATHWAY%MSIGDB_C2%PID_INTEGRIN1_PATHWAY	PID_INTEGRIN1_PATHWAY%MSIGDB_C2%PID_INTEGRIN1_PATHWAY		38	-0.350004	-1.23685	0.169526	0.352528	1	1741	tags=74%, list=52%, signal=151%
NEUROTRANSMITTER SECRETION%GOBP%GO:0007269	NEUROTRANSMITTER SECRETION%GOBP%GO:0007269		15	-0.413579	-1.2359	0.19281	0.354113	1	1587	tags=73%, list=47%, signal=138%
INTEGRIN SIGNALLING PATHWAY%PANTHER PATHWAY%P00034	INTEGRIN SIGNALLING PATHWAY%PANTHER PATHWAY%P00034		58	-0.328602	-1.23533	0.128514	0.354881	1	1741	tags=66%, list=52%, signal=134%
NABA_BASEMENT_MEMBRANES%MSIGDB_C2%NABA_BASEMENT_MEMBRANES	NABA_BASEMENT_MEMBRANES%MSIGDB_C2%NABA_BASEMENT_MEMBRANES		16	-0.408428	-1.23499	0.199571	0.355153	1	1619	tags=75%, list=48%, signal=144%
REGULATION OF MEMBRANE POTENTIAL%GOBP%GO:0042391	REGULATION OF MEMBRANE POTENTIAL%GOBP%GO:0042391		88	-0.319221	-1.2348	0.104104	0.355108	1	958	tags=38%, list=29%, signal=51%
CELL MATURATION%GOBP%GO:0048469	CELL MATURATION%GOBP%GO:0048469		16	-0.415251	-1.23399	0.202991	0.356412	1	250	tags=25%, list=7%, signal=27%
ACTIVATION OF PHOSPHOLIPASE C ACTIVITY%GOBP%GO:0007202	ACTIVATION OF PHOSPHOLIPASE C ACTIVITY%GOBP%GO:0007202		15	-0.410768	-1.2339	0.195415	0.356142	1	1572	tags=73%, list=47%, signal=137%
METABOTROPIC GLUTAMATE RECEPTOR GROUP III PATHWAY%PANTHER PATHWAY%P00039	METABOTROPIC GLUTAMATE RECEPTOR GROUP III PATHWAY%PANTHER PATHWAY%P00039		15	-0.412395	-1.23173	0.215835	0.360407	1	1596	tags=80%, list=47%, signal=152%
SENSORY SYSTEM DEVELOPMENT%GOBP%GO:0048880	SENSORY SYSTEM DEVELOPMENT%GOBP%GO:0048880		34	-0.353396	-1.22995	0.183113	0.363764	1	1000	tags=44%, list=30%, signal=62%
NEGATIVE REGULATION OF EPITHELIAL CELL MIGRATION%GOBP%GO:0010633	NEGATIVE REGULATION OF EPITHELIAL CELL MIGRATION%GOBP%GO:0010633		15	-0.411669	-1.22988	0.197168	0.363451	1	1048	tags=47%, list=31%, signal=68%
CELLULAR RESPONSE TO BIOTIC STIMULUS%GOBP%GO:0071216	CELLULAR RESPONSE TO BIOTIC STIMULUS%GOBP%GO:0071216		37	-0.348938	-1.22962	0.180894	0.363552	1	1733	tags=73%, list=52%, signal=149%
REGULATION OF PHOSPHATIDYLINOSITOL 3-KINASE ACTIVITY%GOBP%GO:0043551	REGULATION OF PHOSPHATIDYLINOSITOL 3-KINASE ACTIVITY%GOBP%GO:0043551		16	-0.40311	-1.22956	0.205819	0.363228	1	1290	tags=63%, list=38%, signal=101%
PATTERN SPECIFICATION PROCESS%GOBP%GO:0007389	PATTERN SPECIFICATION PROCESS%GOBP%GO:0007389		40	-0.342484	-1.22913	0.17558	0.363673	1	1131	tags=45%, list=34%, signal=67%
ESTABLISHMENT OR MAINTENANCE OF CELL POLARITY%GOBP%GO:0007163	ESTABLISHMENT OR MAINTENANCE OF CELL POLARITY%GOBP%GO:0007163		31	-0.351689	-1.22905	0.180894	0.3634	1	472	tags=23%, list=14%, signal=26%
WOUND HEALING%GOBP%GO:0042060	WOUND HEALING%GOBP%GO:0042060		100	-0.314457	-1.2284	0.099	0.364306	1	977	tags=39%, list=29%, signal=53%
HALLMARK_COMPLEMENT%MSIGDB_C2%HALLMARK_COMPLEMENT	HALLMARK_COMPLEMENT%MSIGDB_C2%HALLMARK_COMPLEMENT		61	-0.323841	-1.22632	0.14343	0.368439	1	880	tags=39%, list=26%, signal=52%
REGULATION OF CELLULAR COMPONENT SIZE%GOBP%GO:0032535	REGULATION OF CELLULAR COMPONENT SIZE%GOBP%GO:0032535		53	-0.332997	-1.22585	0.163	0.368953	1	1613	tags=60%, list=48%, signal=114%
POSITIVE REGULATION OF PHOSPHATIDYLINOSITOL 3-KINASE ACTIVITY%GOBP%GO:0043552	POSITIVE REGULATION OF PHOSPHATIDYLINOSITOL 3-KINASE ACTIVITY%GOBP%GO:0043552		16	-0.40311	-1.22554	0.211663	0.369149	1	1290	tags=63%, list=38%, signal=101%
POSITIVE REGULATION OF LIPID KINASE ACTIVITY%GOBP%GO:0090218	POSITIVE REGULATION OF LIPID KINASE ACTIVITY%GOBP%GO:0090218		17	-0.394378	-1.22522	0.186243	0.369423	1	1764	tags=82%, list=52%, signal=172%
CYTOKINE PRODUCTION%GOBP%GO:0001816	CYTOKINE PRODUCTION%GOBP%GO:0001816		35	-0.352057	-1.22402	0.181726	0.371538	1	1630	tags=63%, list=48%, signal=121%
ARF6 TRAFFICKING EVENTS%PATHWAY INTERACTION DATABASE NCI-NATURE CURATED DATA%ARF6 TRAFFICKING EVENTS	ARF6 TRAFFICKING EVENTS%PATHWAY INTERACTION DATABASE NCI-NATURE CURATED DATA%ARF6 TRAFFICKING EVENTS		16	-0.408323	-1.22384	0.224512	0.371489	1	1584	tags=75%, list=47%, signal=141%
NABA_ECM_GLYCOPROTEINS%MSIGDB_C2%NABA_ECM_GLYCOPROTEINS	NABA_ECM_GLYCOPROTEINS%MSIGDB_C2%NABA_ECM_GLYCOPROTEINS		76	-0.320239	-1.22369	0.122122	0.371345	1	1414	tags=55%, list=42%, signal=93%
CELLULAR RESPONSE TO LIPID%GOBP%GO:0071396	CELLULAR RESPONSE TO LIPID%GOBP%GO:0071396		81	-0.316653	-1.22255	0.11523	0.373485	1	1789	tags=69%, list=53%, signal=144%
TISSUE MIGRATION%GOBP%GO:0090130	TISSUE MIGRATION%GOBP%GO:0090130		36	-0.347676	-1.22216	0.194726	0.373882	1	881	tags=36%, list=26%, signal=48%
NEGATIVE REGULATION OF CELL MIGRATION%GOBP%GO:0030336	NEGATIVE REGULATION OF CELL MIGRATION%GOBP%GO:0030336		63	-0.321957	-1.22152	0.126379	0.374828	1	762	tags=33%, list=23%, signal=42%
POSITIVE REGULATION OF ALPHA-BETA T CELL ACTIVATION%GOBP%GO:0046635	POSITIVE REGULATION OF ALPHA-BETA T CELL ACTIVATION%GOBP%GO:0046635		18	-0.389952	-1.21901	0.208511	0.379945	1	802	tags=39%, list=24%, signal=51%
REGULATION OF PROTEIN POLYMERIZATION%GOBP%GO:0032271	REGULATION OF PROTEIN POLYMERIZATION%GOBP%GO:0032271		32	-0.353034	-1.21893	0.182004	0.379651	1	1562	tags=63%, list=46%, signal=116%
POSITIVE REGULATION OF MULTI-ORGANISM PROCESS%GOBP%GO:0043902	POSITIVE REGULATION OF MULTI-ORGANISM PROCESS%GOBP%GO:0043902		26	-0.364502	-1.21879	0.206398	0.379485	1	1280	tags=54%, list=38%, signal=86%
RESPONSE TO WOUNDING%GOBP%GO:0009611	RESPONSE TO WOUNDING%GOBP%GO:0009611		114	-0.305975	-1.21824	0.087	0.380235	1	977	tags=39%, list=29%, signal=53%
INTERFERON SIGNALING%REACTOME%R-HSA-913531.2	INTERFERON SIGNALING%REACTOME%R-HSA-913531.2		46	-0.331672	-1.21763	0.178715	0.381145	1	605	tags=24%, list=18%, signal=29%
POSITIVE REGULATION OF PHOSPHOLIPID METABOLIC PROCESS%GOBP%GO:1903727	POSITIVE REGULATION OF PHOSPHOLIPID METABOLIC PROCESS%GOBP%GO:1903727		18	-0.396538	-1.21709	0.207847	0.38188	1	1309	tags=61%, list=39%, signal=100%
RESPONSE TO HORMONE%GOBP%GO:0009725	RESPONSE TO HORMONE%GOBP%GO:0009725		94	-0.308996	-1.21651	0.12	0.382728	1	602	tags=27%, list=18%, signal=31%
POSITIVE REGULATION OF MAP KINASE ACTIVITY%GOBP%GO:0043406	POSITIVE REGULATION OF MAP KINASE ACTIVITY%GOBP%GO:0043406		47	-0.332413	-1.21578	0.165496	0.383831	1	1011	tags=43%, list=30%, signal=60%
MIRNA TARGETS IN ECM AND MEMBRANE RECEPTORS%WIKIPATHWAYS_20200310%WP2911%HOMO SAPIENS	MIRNA TARGETS IN ECM AND MEMBRANE RECEPTORS%WIKIPATHWAYS_20200310%WP2911%HOMO SAPIENS		16	-0.402834	-1.21556	0.218852	0.38386	1	1741	tags=81%, list=52%, signal=168%
REGULATION OF PROTEIN COMPLEX ASSEMBLY%GOBP%GO:0043254	REGULATION OF PROTEIN COMPLEX ASSEMBLY%GOBP%GO:0043254		65	-0.324399	-1.21468	0.151303	0.385445	1	1562	tags=57%, list=46%, signal=104%
POSITIVE REGULATION OF CANONICAL WNT SIGNALING PATHWAY%GOBP%GO:0090263	POSITIVE REGULATION OF CANONICAL WNT SIGNALING PATHWAY%GOBP%GO:0090263		20	-0.385826	-1.21451	0.228903	0.38536	1	584	tags=30%, list=17%, signal=36%
STIMULI-SENSING CHANNELS%REACTOME DATABASE ID RELEASE 72%2672351	STIMULI-SENSING CHANNELS%REACTOME DATABASE ID RELEASE 72%2672351		25	-0.364177	-1.2138	0.224511	0.386469	1	1346	tags=52%, list=40%, signal=86%
NEGATIVE REGULATION OF WNT SIGNALING PATHWAY%GOBP%GO:0030178	NEGATIVE REGULATION OF WNT SIGNALING PATHWAY%GOBP%GO:0030178		31	-0.356375	-1.21373	0.19939	0.386154	1	1095	tags=45%, list=33%, signal=66%
REGULATION OF INTERLEUKIN-2 PRODUCTION%GOBP%GO:0032663	REGULATION OF INTERLEUKIN-2 PRODUCTION%GOBP%GO:0032663		18	-0.384974	-1.21341	0.207407	0.386409	1	1442	tags=67%, list=43%, signal=116%
VEGFA-VEGFR2 PATHWAY%REACTOME DATABASE ID RELEASE 72%4420097	VEGFA-VEGFR2 PATHWAY%REACTOME DATABASE ID RELEASE 72%4420097		19	-0.390694	-1.21324	0.217209	0.386316	1	1509	tags=63%, list=45%, signal=114%
RESPONSE TO METAL ION%GOBP%GO:0010038	RESPONSE TO METAL ION%GOBP%GO:0010038		47	-0.330106	-1.21281	0.173387	0.386741	1	666	tags=34%, list=20%, signal=42%
ANTEROGRADE TRANS-SYNAPTIC SIGNALING%GOBP%GO:0098916	ANTEROGRADE TRANS-SYNAPTIC SIGNALING%GOBP%GO:0098916		65	-0.322969	-1.21238	0.171	0.387236	1	1617	tags=63%, list=48%, signal=119%
PROTEIN DEPHOSPHORYLATION%GOBP%GO:0006470	PROTEIN DEPHOSPHORYLATION%GOBP%GO:0006470		20	-0.38344	-1.21222	0.214135	0.387086	1	963	tags=40%, list=29%, signal=56%
REGULATION OF LIPID KINASE ACTIVITY%GOBP%GO:0043550	REGULATION OF LIPID KINASE ACTIVITY%GOBP%GO:0043550		17	-0.394378	-1.21191	0.219957	0.387335	1	1764	tags=82%, list=52%, signal=172%
REGULATION OF ALPHA-BETA T CELL ACTIVATION%GOBP%GO:0046634	REGULATION OF ALPHA-BETA T CELL ACTIVATION%GOBP%GO:0046634		23	-0.370395	-1.21182	0.2119	0.387074	1	952	tags=43%, list=28%, signal=60%
TRANSFORMING GROWTH FACTOR BETA RECEPTOR SIGNALING PATHWAY%GOBP%GO:0007179	TRANSFORMING GROWTH FACTOR BETA RECEPTOR SIGNALING PATHWAY%GOBP%GO:0007179		19	-0.384422	-1.21112	0.22675	0.388144	1	937	tags=47%, list=28%, signal=65%
DEVELOPMENTAL MATURATION%GOBP%GO:0021700	DEVELOPMENTAL MATURATION%GOBP%GO:0021700		26	-0.364084	-1.21097	0.205973	0.388007	1	358	tags=27%, list=11%, signal=30%
SIGNALING BY RECEPTOR TYROSINE KINASES%REACTOME DATABASE ID RELEASE 72%9006934	SIGNALING BY RECEPTOR TYROSINE KINASES%REACTOME DATABASE ID RELEASE 72%9006934		106	-0.301481	-1.2109	0.125	0.387689	1	1297	tags=47%, list=39%, signal=74%
CELLULAR RESPONSE TO XENOBIOTIC STIMULUS%GOBP%GO:0071466	CELLULAR RESPONSE TO XENOBIOTIC STIMULUS%GOBP%GO:0071466		25	-0.358644	-1.20975	0.231244	0.38988	1	1281	tags=52%, list=38%, signal=83%
REGULATION OF EPITHELIAL CELL DIFFERENTIATION%GOBP%GO:0030856	REGULATION OF EPITHELIAL CELL DIFFERENTIATION%GOBP%GO:0030856		15	-0.402956	-1.20969	0.238562	0.389558	1	762	tags=40%, list=23%, signal=51%
REGULATION OF BODY FLUID LEVELS%GOBP%GO:0050878	REGULATION OF BODY FLUID LEVELS%GOBP%GO:0050878		97	-0.309567	-1.20938	0.128	0.389866	1	1524	tags=55%, list=45%, signal=97%
PI3K AKT SIGNALING%REACTOME%R-HSA-1257604.8	PI3K AKT SIGNALING%REACTOME%R-HSA-1257604.8		31	-0.351138	-1.20854	0.205943	0.39126	1	930	tags=42%, list=28%, signal=57%
MAPK FAMILY SIGNALING CASCADES%REACTOME%R-HSA-5683057.3	MAPK FAMILY SIGNALING CASCADES%REACTOME%R-HSA-5683057.3		55	-0.322741	-1.20822	0.154463	0.391502	1	843	tags=40%, list=25%, signal=53%
G-PROTEIN BETA:GAMMA SIGNALLING%REACTOME%R-HSA-397795.3	G-PROTEIN BETA:GAMMA SIGNALLING%REACTOME%R-HSA-397795.3		15	-0.404569	-1.20775	0.228942	0.392063	1	772	tags=47%, list=23%, signal=60%
CARDIAC MUSCLE CELL ACTION POTENTIAL INVOLVED IN CONTRACTION%GOBP%GO:0086002	CARDIAC MUSCLE CELL ACTION POTENTIAL INVOLVED IN CONTRACTION%GOBP%GO:0086002		16	-0.394887	-1.20772	0.227027	0.391658	1	1843	tags=88%, list=55%, signal=193%
REGULATION OF CELL-MATRIX ADHESION%GOBP%GO:0001952	REGULATION OF CELL-MATRIX ADHESION%GOBP%GO:0001952		26	-0.361727	-1.20726	0.216718	0.392263	1	964	tags=38%, list=29%, signal=54%
FLT3 SIGNALING%REACTOME%R-HSA-9607240.3	FLT3 SIGNALING%REACTOME%R-HSA-9607240.3		52	-0.322	-1.20723	0.177355	0.391862	1	843	tags=40%, list=25%, signal=53%
NEGATIVE REGULATION OF CELL DIFFERENTIATION%GOBP%GO:0045596	NEGATIVE REGULATION OF CELL DIFFERENTIATION%GOBP%GO:0045596		101	-0.308897	-1.20711	0.121121	0.391645	1	918	tags=36%, list=27%, signal=48%
PATHWAYS REGULATING HIPPO SIGNALING%WIKIPATHWAYS_20200310%WP4540%HOMO SAPIENS	PATHWAYS REGULATING HIPPO SIGNALING%WIKIPATHWAYS_20200310%WP4540%HOMO SAPIENS		29	-0.35607	-1.20607	0.215447	0.393505	1	1011	tags=45%, list=30%, signal=64%
NEPHRON EPITHELIUM DEVELOPMENT%GOBP%GO:0072009	NEPHRON EPITHELIUM DEVELOPMENT%GOBP%GO:0072009		15	-0.403714	-1.20572	0.23127	0.393858	1	1129	tags=53%, list=34%, signal=80%
BIOLOGICAL OXIDATIONS%REACTOME DATABASE ID RELEASE 72%211859	BIOLOGICAL OXIDATIONS%REACTOME DATABASE ID RELEASE 72%211859		34	-0.350301	-1.20546	0.197568	0.393958	1	696	tags=32%, list=21%, signal=40%
REGULATION OF MAPK CASCADE%GOBP%GO:0043408	REGULATION OF MAPK CASCADE%GOBP%GO:0043408		145	-0.298627	-1.20506	0.091	0.394327	1	941	tags=37%, list=28%, signal=49%
POSITIVE REGULATION OF NUCLEAR DIVISION%GOBP%GO:0051785	POSITIVE REGULATION OF NUCLEAR DIVISION%GOBP%GO:0051785		19	-0.38211	-1.2042	0.221744	0.395815	1	377	tags=26%, list=11%, signal=29%
RESPONSE TO NUTRIENT LEVELS%GOBP%GO:0031667	RESPONSE TO NUTRIENT LEVELS%GOBP%GO:0031667		37	-0.34114	-1.20278	0.203647	0.398722	1	455	tags=24%, list=14%, signal=28%
NEGATIVE REGULATION OF DEVELOPMENTAL PROCESS%GOBP%GO:0051093	NEGATIVE REGULATION OF DEVELOPMENTAL PROCESS%GOBP%GO:0051093		149	-0.297425	-1.20123	0.079	0.4018	1	918	tags=36%, list=27%, signal=47%
POSITIVE REGULATION OF MITOTIC CELL CYCLE%GOBP%GO:0045931	POSITIVE REGULATION OF MITOTIC CELL CYCLE%GOBP%GO:0045931		37	-0.341023	-1.20044	0.207661	0.403107	1	430	tags=22%, list=13%, signal=25%
REGULATION OF PROTEIN LOCALIZATION%GOBP%GO:0032880	REGULATION OF PROTEIN LOCALIZATION%GOBP%GO:0032880		152	-0.294569	-1.20038	0.088	0.402761	1	964	tags=35%, list=29%, signal=47%
RESPONSE TO CALCIUM ION%GOBP%GO:0051592	RESPONSE TO CALCIUM ION%GOBP%GO:0051592		26	-0.358592	-1.19773	0.221074	0.408367	1	603	tags=35%, list=18%, signal=42%
HALLMARK_INFLAMMATORY_RESPONSE%MSIGDB_C2%HALLMARK_INFLAMMATORY_RESPONSE	HALLMARK_INFLAMMATORY_RESPONSE%MSIGDB_C2%HALLMARK_INFLAMMATORY_RESPONSE		78	-0.314718	-1.19758	0.166166	0.408264	1	926	tags=38%, list=28%, signal=52%
POSITIVE REGULATION OF EPITHELIAL CELL MIGRATION%GOBP%GO:0010634	POSITIVE REGULATION OF EPITHELIAL CELL MIGRATION%GOBP%GO:0010634		32	-0.346829	-1.19737	0.226762	0.408228	1	941	tags=41%, list=28%, signal=56%
REGULATION OF INNATE IMMUNE RESPONSE%GOBP%GO:0045088	REGULATION OF INNATE IMMUNE RESPONSE%GOBP%GO:0045088		84	-0.311854	-1.19683	0.153	0.40903	1	1201	tags=48%, list=36%, signal=72%
REGULATION OF POTASSIUM ION TRANSMEMBRANE TRANSPORT%GOBP%GO:1901379	REGULATION OF POTASSIUM ION TRANSMEMBRANE TRANSPORT%GOBP%GO:1901379		18	-0.386386	-1.19638	0.241489	0.409588	1	1153	tags=56%, list=34%, signal=84%
REGULATION OF TOLL-LIKE RECEPTOR SIGNALING PATHWAY%WIKIPATHWAYS_20200310%WP1449%HOMO SAPIENS	REGULATION OF TOLL-LIKE RECEPTOR SIGNALING PATHWAY%WIKIPATHWAYS_20200310%WP1449%HOMO SAPIENS		23	-0.365548	-1.19598	0.238994	0.410026	1	1733	tags=74%, list=52%, signal=152%
HOMEOSTASIS OF NUMBER OF CELLS%GOBP%GO:0048872	HOMEOSTASIS OF NUMBER OF CELLS%GOBP%GO:0048872		26	-0.353529	-1.19484	0.232106	0.412264	1	903	tags=42%, list=27%, signal=57%
NEGATIVE REGULATION OF NF-KAPPAB TRANSCRIPTION FACTOR ACTIVITY%GOBP%GO:0032088	NEGATIVE REGULATION OF NF-KAPPAB TRANSCRIPTION FACTOR ACTIVITY%GOBP%GO:0032088		18	-0.385585	-1.19473	0.244681	0.412056	1	1665	tags=72%, list=50%, signal=142%
VISUAL SYSTEM DEVELOPMENT%GOBP%GO:0150063	VISUAL SYSTEM DEVELOPMENT%GOBP%GO:0150063		33	-0.338165	-1.19453	0.231943	0.412021	1	1000	tags=42%, list=30%, signal=60%
GPCRS, OTHER%WIKIPATHWAYS_20200310%WP117%HOMO SAPIENS	GPCRS, OTHER%WIKIPATHWAYS_20200310%WP117%HOMO SAPIENS		19	-0.38444	-1.19437	0.252376	0.411877	1	1318	tags=63%, list=39%, signal=103%
EXTRACELLULAR MATRIX ORGANIZATION%REACTOME%R-HSA-1474244.2	EXTRACELLULAR MATRIX ORGANIZATION%REACTOME%R-HSA-1474244.2		131	-0.299674	-1.19436	0.108	0.411442	1	1741	tags=65%, list=52%, signal=129%
ORGANOPHOSPHATE BIOSYNTHETIC PROCESS%GOBP%GO:0090407	ORGANOPHOSPHATE BIOSYNTHETIC PROCESS%GOBP%GO:0090407		68	-0.31357	-1.19328	0.173173	0.413508	1	481	tags=21%, list=14%, signal=24%
PDGF SIGNALING PATHWAY%PANTHER PATHWAY%P00047	PDGF SIGNALING PATHWAY%PANTHER PATHWAY%P00047		24	-0.363886	-1.1923	0.232438	0.415284	1	829	tags=33%, list=25%, signal=44%
CELL-CELL SIGNALING%GOBP%GO:0007267	CELL-CELL SIGNALING%GOBP%GO:0007267		188	-0.291709	-1.19169	0.078	0.416207	1	958	tags=38%, list=29%, signal=50%
REGULATION OF CELLULAR CARBOHYDRATE METABOLIC PROCESS%GOBP%GO:0010675	REGULATION OF CELLULAR CARBOHYDRATE METABOLIC PROCESS%GOBP%GO:0010675		18	-0.383524	-1.19153	0.233155	0.416082	1	370	tags=28%, list=11%, signal=31%
REGULATION OF ANATOMICAL STRUCTURE SIZE%GOBP%GO:0090066	REGULATION OF ANATOMICAL STRUCTURE SIZE%GOBP%GO:0090066		77	-0.308818	-1.19128	0.169339	0.416134	1	1613	tags=58%, list=48%, signal=110%
EMBRYONIC MORPHOGENESIS%GOBP%GO:0048598	EMBRYONIC MORPHOGENESIS%GOBP%GO:0048598		63	-0.318708	-1.19117	0.191575	0.415936	1	1131	tags=44%, list=34%, signal=66%
BETA2 INTEGRIN CELL SURFACE INTERACTIONS%PATHWAY INTERACTION DATABASE NCI-NATURE CURATED DATA%BETA2 INTEGRIN CELL SURFACE INTERACTIONS	BETA2 INTEGRIN CELL SURFACE INTERACTIONS%PATHWAY INTERACTION DATABASE NCI-NATURE CURATED DATA%BETA2 INTEGRIN CELL SURFACE INTERACTIONS		17	-0.38513	-1.19105	0.255663	0.415741	1	818	tags=47%, list=24%, signal=62%
OPIOID SIGNALLING%REACTOME DATABASE ID RELEASE 72%111885	OPIOID SIGNALLING%REACTOME DATABASE ID RELEASE 72%111885		23	-0.359738	-1.19022	0.233438	0.417181	1	1620	tags=70%, list=48%, signal=133%
RESPONSE TO ORGANIC CYCLIC COMPOUND%GOBP%GO:0014070	RESPONSE TO ORGANIC CYCLIC COMPOUND%GOBP%GO:0014070		75	-0.312084	-1.18993	0.169169	0.417394	1	685	tags=31%, list=20%, signal=38%
NEUROTRANSMITTER TRANSPORT%GOBP%GO:0006836	NEUROTRANSMITTER TRANSPORT%GOBP%GO:0006836		24	-0.366627	-1.18894	0.22732	0.419298	1	1587	tags=63%, list=47%, signal=118%
REGULATION OF PEPTIDE HORMONE SECRETION%GOBP%GO:0090276	REGULATION OF PEPTIDE HORMONE SECRETION%GOBP%GO:0090276		24	-0.364019	-1.18893	0.250777	0.418825	1	664	tags=38%, list=20%, signal=46%
CARDIAC MUSCLE CELL ACTION POTENTIAL%GOBP%GO:0086001	CARDIAC MUSCLE CELL ACTION POTENTIAL%GOBP%GO:0086001		20	-0.369755	-1.18799	0.259259	0.42053	1	1910	tags=85%, list=57%, signal=196%
CELLULAR RESPONSE TO HORMONE STIMULUS%GOBP%GO:0032870	CELLULAR RESPONSE TO HORMONE STIMULUS%GOBP%GO:0032870		72	-0.308242	-1.18692	0.206206	0.422601	1	1175	tags=42%, list=35%, signal=63%
SUPRAMOLECULAR FIBER ORGANIZATION%GOBP%GO:0097435	SUPRAMOLECULAR FIBER ORGANIZATION%GOBP%GO:0097435		113	-0.299587	-1.18594	0.142	0.424391	1	893	tags=32%, list=27%, signal=42%
REGULATION OF ACTIN FILAMENT-BASED MOVEMENT%GOBP%GO:1903115	REGULATION OF ACTIN FILAMENT-BASED MOVEMENT%GOBP%GO:1903115		16	-0.39477	-1.18494	0.263844	0.426174	1	958	tags=44%, list=29%, signal=61%
NEGATIVE REGULATION OF SECRETION%GOBP%GO:0051048	NEGATIVE REGULATION OF SECRETION%GOBP%GO:0051048		42	-0.326125	-1.18402	0.231237	0.427852	1	753	tags=33%, list=22%, signal=42%
RESPONSE TO XENOBIOTIC STIMULUS%GOBP%GO:0009410	RESPONSE TO XENOBIOTIC STIMULUS%GOBP%GO:0009410		25	-0.358644	-1.18357	0.237006	0.428359	1	1281	tags=52%, list=38%, signal=83%
HETEROTRIMERIC G-PROTEIN SIGNALING PATHWAY-GI ALPHA AND GS ALPHA MEDIATED PATHWAY%PANTHER PATHWAY%P00026	HETEROTRIMERIC G-PROTEIN SIGNALING PATHWAY-GI ALPHA AND GS ALPHA MEDIATED PATHWAY%PANTHER PATHWAY%P00026		35	-0.33839	-1.18324	0.221212	0.428648	1	1595	tags=63%, list=47%, signal=118%
EXTRACELLULAR MATRIX ORGANIZATION%GOBP%GO:0030198	EXTRACELLULAR MATRIX ORGANIZATION%GOBP%GO:0030198		127	-0.296021	-1.18192	0.127	0.431399	1	1494	tags=56%, list=44%, signal=97%
CARDIAC MUSCLE CELL CONTRACTION%GOBP%GO:0086003	CARDIAC MUSCLE CELL CONTRACTION%GOBP%GO:0086003		16	-0.394887	-1.18024	0.245955	0.434871	1	1843	tags=88%, list=55%, signal=193%
HETEROTRIMERIC G-PROTEIN SIGNALING PATHWAY-GQ ALPHA AND GO ALPHA MEDIATED PATHWAY%PANTHER PATHWAY%P00027	HETEROTRIMERIC G-PROTEIN SIGNALING PATHWAY-GQ ALPHA AND GO ALPHA MEDIATED PATHWAY%PANTHER PATHWAY%P00027		35	-0.33433	-1.17997	0.211753	0.435009	1	1596	tags=63%, list=47%, signal=118%
CELL PROLIFERATION%GOBP%GO:0008283	CELL PROLIFERATION%GOBP%GO:0008283		77	-0.30865	-1.17951	0.178	0.435628	1	759	tags=34%, list=23%, signal=43%
DEPHOSPHORYLATION%GOBP%GO:0016311	DEPHOSPHORYLATION%GOBP%GO:0016311		26	-0.353813	-1.17929	0.276151	0.435659	1	963	tags=38%, list=29%, signal=53%
MYELOID LEUKOCYTE DIFFERENTIATION%GOBP%GO:0002573	MYELOID LEUKOCYTE DIFFERENTIATION%GOBP%GO:0002573		26	-0.349265	-1.17863	0.245559	0.436736	1	1630	tags=65%, list=48%, signal=126%
ANTIGEN PROCESSING AND PRESENTATION OF PEPTIDE ANTIGEN%GOBP%GO:0048002	ANTIGEN PROCESSING AND PRESENTATION OF PEPTIDE ANTIGEN%GOBP%GO:0048002		44	-0.327952	-1.17837	0.218971	0.436805	1	624	tags=30%, list=19%, signal=36%
POSITIVE REGULATION OF TRANSCRIPTION BY RNA POLYMERASE II%GOBP%GO:0045944	POSITIVE REGULATION OF TRANSCRIPTION BY RNA POLYMERASE II%GOBP%GO:0045944		152	-0.292313	-1.17826	0.1	0.436553	1	889	tags=31%, list=26%, signal=40%
REGULATION OF ANIMAL ORGAN MORPHOGENESIS%GOBP%GO:2000027	REGULATION OF ANIMAL ORGAN MORPHOGENESIS%GOBP%GO:2000027		31	-0.342347	-1.17813	0.251806	0.436371	1	1129	tags=45%, list=34%, signal=67%
ACTIN CYTOSKELETON ORGANIZATION%GOBP%GO:0030036	ACTIN CYTOSKELETON ORGANIZATION%GOBP%GO:0030036		127	-0.295061	-1.17697	0.14	0.438659	1	893	tags=32%, list=27%, signal=42%
PHOSPHOLIPID METABOLISM%REACTOME DATABASE ID RELEASE 72%1483257	PHOSPHOLIPID METABOLISM%REACTOME DATABASE ID RELEASE 72%1483257		39	-0.326942	-1.17592	0.22695	0.440614	1	589	tags=23%, list=18%, signal=28%
POSITIVE REGULATION OF HYDROLASE ACTIVITY%GOBP%GO:0051345	POSITIVE REGULATION OF HYDROLASE ACTIVITY%GOBP%GO:0051345		112	-0.296124	-1.17568	0.147	0.440632	1	1665	tags=56%, list=50%, signal=108%
HETEROPHILIC CELL-CELL ADHESION VIA PLASMA MEMBRANE CELL ADHESION MOLECULES%GOBP%GO:0007157	HETEROPHILIC CELL-CELL ADHESION VIA PLASMA MEMBRANE CELL ADHESION MOLECULES%GOBP%GO:0007157		19	-0.373025	-1.17526	0.251868	0.441067	1	1685	tags=74%, list=50%, signal=147%
MEMBRANE DEPOLARIZATION DURING ACTION POTENTIAL%GOBP%GO:0086010	MEMBRANE DEPOLARIZATION DURING ACTION POTENTIAL%GOBP%GO:0086010		15	-0.393696	-1.17516	0.264673	0.440798	1	1843	tags=87%, list=55%, signal=191%
REGULATION OF SYNAPTIC PLASTICITY%GOBP%GO:0048167	REGULATION OF SYNAPTIC PLASTICITY%GOBP%GO:0048167		24	-0.361856	-1.17499	0.255717	0.440717	1	775	tags=33%, list=23%, signal=43%
POSITIVE REGULATION OF GROWTH%GOBP%GO:0045927	POSITIVE REGULATION OF GROWTH%GOBP%GO:0045927		21	-0.362468	-1.17498	0.253461	0.440251	1	603	tags=33%, list=18%, signal=40%
POSITIVE REGULATION OF WNT SIGNALING PATHWAY%GOBP%GO:0030177	POSITIVE REGULATION OF WNT SIGNALING PATHWAY%GOBP%GO:0030177		29	-0.341883	-1.17415	0.247951	0.441757	1	734	tags=31%, list=22%, signal=39%
REGULATION OF CYTOSKELETON ORGANIZATION%GOBP%GO:0051493	REGULATION OF CYTOSKELETON ORGANIZATION%GOBP%GO:0051493		102	-0.29786	-1.17296	0.164	0.444081	1	1461	tags=47%, list=43%, signal=81%
NABA_SECRETED_FACTORS%MSIGDB_C2%NABA_SECRETED_FACTORS	NABA_SECRETED_FACTORS%MSIGDB_C2%NABA_SECRETED_FACTORS		91	-0.298122	-1.17254	0.161	0.444579	1	955	tags=41%, list=28%, signal=55%
CELL JUNCTION ORGANIZATION%REACTOME DATABASE ID RELEASE 72%446728	CELL JUNCTION ORGANIZATION%REACTOME DATABASE ID RELEASE 72%446728		22	-0.359867	-1.17249	0.277952	0.444184	1	762	tags=32%, list=23%, signal=41%
CELL-CELL JUNCTION ASSEMBLY%GOBP%GO:0007043	CELL-CELL JUNCTION ASSEMBLY%GOBP%GO:0007043		28	-0.339445	-1.17172	0.232033	0.445574	1	857	tags=36%, list=25%, signal=48%
5HT2 TYPE RECEPTOR MEDIATED SIGNALING PATHWAY%PANTHER PATHWAY%P04374	5HT2 TYPE RECEPTOR MEDIATED SIGNALING PATHWAY%PANTHER PATHWAY%P04374		15	-0.393292	-1.17144	0.271939	0.445798	1	1596	tags=73%, list=47%, signal=139%
SYNAPSE ORGANIZATION%GOBP%GO:0050808	SYNAPSE ORGANIZATION%GOBP%GO:0050808		46	-0.319328	-1.17053	0.24218	0.447483	1	1144	tags=46%, list=34%, signal=68%
RESPONSE TO MOLECULE OF BACTERIAL ORIGIN%GOBP%GO:0002237	RESPONSE TO MOLECULE OF BACTERIAL ORIGIN%GOBP%GO:0002237		48	-0.317902	-1.16999	0.229146	0.448263	1	1733	tags=71%, list=52%, signal=144%
TRANSMEMBRANE TRANSPORT%GOBP%GO:0055085	TRANSMEMBRANE TRANSPORT%GOBP%GO:0055085		138	-0.291239	-1.16961	0.134	0.448735	1	1478	tags=49%, list=44%, signal=84%
PID_INTEGRIN2_PATHWAY%MSIGDB_C2%PID_INTEGRIN2_PATHWAY	PID_INTEGRIN2_PATHWAY%MSIGDB_C2%PID_INTEGRIN2_PATHWAY		17	-0.38513	-1.16892	0.283582	0.44988	1	818	tags=47%, list=24%, signal=62%
NEGATIVE REGULATION OF CELLULAR RESPONSE TO TRANSFORMING GROWTH FACTOR BETA STIMULUS%GOBP%GO:1903845	NEGATIVE REGULATION OF CELLULAR RESPONSE TO TRANSFORMING GROWTH FACTOR BETA STIMULUS%GOBP%GO:1903845		17	-0.376197	-1.16866	0.277365	0.450022	1	1195	tags=53%, list=36%, signal=82%
RESPONSE TO INORGANIC SUBSTANCE%GOBP%GO:0010035	RESPONSE TO INORGANIC SUBSTANCE%GOBP%GO:0010035		65	-0.310598	-1.16555	0.222445	0.457069	1	666	tags=31%, list=20%, signal=38%
HALLMARK_KRAS_SIGNALING_DN%MSIGDB_C2%HALLMARK_KRAS_SIGNALING_DN	HALLMARK_KRAS_SIGNALING_DN%MSIGDB_C2%HALLMARK_KRAS_SIGNALING_DN		42	-0.326638	-1.16421	0.235116	0.459873	1	814	tags=38%, list=24%, signal=50%
REGULATION OF PRODUCTION OF MOLECULAR MEDIATOR OF IMMUNE RESPONSE%GOBP%GO:0002700	REGULATION OF PRODUCTION OF MOLECULAR MEDIATOR OF IMMUNE RESPONSE%GOBP%GO:0002700		33	-0.332338	-1.16405	0.261445	0.459771	1	823	tags=39%, list=24%, signal=52%
REGULATION OF INSULIN SECRETION%REACTOME%R-HSA-422356.3	REGULATION OF INSULIN SECRETION%REACTOME%R-HSA-422356.3		27	-0.345747	-1.16391	0.275615	0.459598	1	1596	tags=63%, list=47%, signal=119%
REGULATION OF CANONICAL WNT SIGNALING PATHWAY%GOBP%GO:0060828	REGULATION OF CANONICAL WNT SIGNALING PATHWAY%GOBP%GO:0060828		40	-0.326708	-1.16358	0.262626	0.45988	1	899	tags=35%, list=27%, signal=47%
NABA_COLLAGENS%MSIGDB_C2%NABA_COLLAGENS	NABA_COLLAGENS%MSIGDB_C2%NABA_COLLAGENS		29	-0.336007	-1.16314	0.282922	0.46045	1	1933	tags=83%, list=58%, signal=193%
REGULATION OF GENERATION OF PRECURSOR METABOLITES AND ENERGY%GOBP%GO:0043467	REGULATION OF GENERATION OF PRECURSOR METABOLITES AND ENERGY%GOBP%GO:0043467		16	-0.386124	-1.16068	0.275974	0.466037	1	413	tags=25%, list=12%, signal=28%
SIGNAL RELEASE%GOBP%GO:0023061	SIGNAL RELEASE%GOBP%GO:0023061		20	-0.364457	-1.16055	0.278671	0.465858	1	1680	tags=70%, list=50%, signal=139%
NERVOUS SYSTEM PROCESS%GOBP%GO:0050877	NERVOUS SYSTEM PROCESS%GOBP%GO:0050877		94	-0.297094	-1.16021	0.197197	0.466148	1	775	tags=32%, list=23%, signal=40%
REGULATION OF LIPASE ACTIVITY%GOBP%GO:0060191	REGULATION OF LIPASE ACTIVITY%GOBP%GO:0060191		35	-0.327439	-1.16011	0.267207	0.465887	1	1630	tags=63%, list=48%, signal=121%
PHASE I - FUNCTIONALIZATION OF COMPOUNDS%REACTOME DATABASE ID RELEASE 72%211945	PHASE I - FUNCTIONALIZATION OF COMPOUNDS%REACTOME DATABASE ID RELEASE 72%211945		21	-0.363106	-1.15951	0.273292	0.466858	1	1281	tags=52%, list=38%, signal=84%
NEGATIVE REGULATION OF SECRETION BY CELL%GOBP%GO:1903531	NEGATIVE REGULATION OF SECRETION BY CELL%GOBP%GO:1903531		40	-0.323699	-1.15789	0.252781	0.47028	1	753	tags=33%, list=22%, signal=41%
ORGANOPHOSPHATE CATABOLIC PROCESS%GOBP%GO:0046434	ORGANOPHOSPHATE CATABOLIC PROCESS%GOBP%GO:0046434		20	-0.364806	-1.15746	0.275574	0.470865	1	295	tags=20%, list=9%, signal=22%
G ALPHA (I) SIGNALLING EVENTS%REACTOME DATABASE ID RELEASE 72%418594	G ALPHA (I) SIGNALLING EVENTS%REACTOME DATABASE ID RELEASE 72%418594		100	-0.29379	-1.1567	0.194	0.472319	1	1620	tags=60%, list=48%, signal=112%
ENDOTHELINS%PATHWAY INTERACTION DATABASE NCI-NATURE CURATED DATA%ENDOTHELINS	ENDOTHELINS%PATHWAY INTERACTION DATABASE NCI-NATURE CURATED DATA%ENDOTHELINS		18	-0.366022	-1.15625	0.287731	0.472973	1	664	tags=39%, list=20%, signal=48%
RESPONSE TO LIPOPOLYSACCHARIDE%GOBP%GO:0032496	RESPONSE TO LIPOPOLYSACCHARIDE%GOBP%GO:0032496		43	-0.321306	-1.1559	0.258064	0.473338	1	1733	tags=72%, list=52%, signal=147%
MODULATION OF CHEMICAL SYNAPTIC TRANSMISSION%GOBP%GO:0050804	MODULATION OF CHEMICAL SYNAPTIC TRANSMISSION%GOBP%GO:0050804		58	-0.307707	-1.15532	0.237952	0.47424	1	2095	tags=79%, list=62%, signal=207%
CELLULAR COMPONENT MORPHOGENESIS%GOBP%GO:0032989	CELLULAR COMPONENT MORPHOGENESIS%GOBP%GO:0032989		169	-0.28402	-1.15526	0.148	0.473863	1	1641	tags=57%, list=49%, signal=105%
PHOSPHODIESTERASES IN NEURONAL FUNCTION%WIKIPATHWAYS_20200310%WP4222%HOMO SAPIENS	PHOSPHODIESTERASES IN NEURONAL FUNCTION%WIKIPATHWAYS_20200310%WP4222%HOMO SAPIENS		20	-0.363112	-1.15363	0.270811	0.477376	1	1863	tags=80%, list=55%, signal=178%
NEGATIVE REGULATION OF TRANSFORMING GROWTH FACTOR BETA RECEPTOR SIGNALING PATHWAY%GOBP%GO:0030512	NEGATIVE REGULATION OF TRANSFORMING GROWTH FACTOR BETA RECEPTOR SIGNALING PATHWAY%GOBP%GO:0030512		17	-0.376197	-1.15324	0.296892	0.477821	1	1195	tags=53%, list=36%, signal=82%
NEGATIVE REGULATION OF CYSTEINE-TYPE ENDOPEPTIDASE ACTIVITY%GOBP%GO:2000117	NEGATIVE REGULATION OF CYSTEINE-TYPE ENDOPEPTIDASE ACTIVITY%GOBP%GO:2000117		15	-0.388229	-1.15271	0.289079	0.478649	1	506	tags=27%, list=15%, signal=31%
ASSEMBLY OF COLLAGEN FIBRILS AND OTHER MULTIMERIC STRUCTURES%REACTOME%R-HSA-2022090.3	ASSEMBLY OF COLLAGEN FIBRILS AND OTHER MULTIMERIC STRUCTURES%REACTOME%R-HSA-2022090.3		30	-0.339796	-1.15265	0.276249	0.478274	1	1933	tags=83%, list=58%, signal=194%
PROSTAGLANDIN SYNTHESIS AND REGULATION%WIKIPATHWAYS_20200310%WP98%HOMO SAPIENS	PROSTAGLANDIN SYNTHESIS AND REGULATION%WIKIPATHWAYS_20200310%WP98%HOMO SAPIENS		25	-0.348049	-1.15242	0.285714	0.478305	1	1371	tags=52%, list=41%, signal=87%
POSITIVE REGULATION OF PROTEIN POLYMERIZATION%GOBP%GO:0032273	POSITIVE REGULATION OF PROTEIN POLYMERIZATION%GOBP%GO:0032273		20	-0.362941	-1.15214	0.274384	0.478458	1	1556	tags=65%, list=46%, signal=120%
DETECTION OF STIMULUS%GOBP%GO:0051606	DETECTION OF STIMULUS%GOBP%GO:0051606		35	-0.324385	-1.15149	0.295617	0.4795	1	919	tags=40%, list=27%, signal=54%
NEGATIVE REGULATION OF VASCULATURE DEVELOPMENT%GOBP%GO:1901343	NEGATIVE REGULATION OF VASCULATURE DEVELOPMENT%GOBP%GO:1901343		32	-0.33018	-1.15102	0.283938	0.480233	1	900	tags=41%, list=27%, signal=55%
ECTODERM DIFFERENTIATION%WIKIPATHWAYS_20200310%WP2858%HOMO SAPIENS	ECTODERM DIFFERENTIATION%WIKIPATHWAYS_20200310%WP2858%HOMO SAPIENS		31	-0.327412	-1.15082	0.288618	0.480187	1	1317	tags=55%, list=39%, signal=89%
ANTIGEN PROCESSING AND PRESENTATION OF EXOGENOUS PEPTIDE ANTIGEN%GOBP%GO:0002478	ANTIGEN PROCESSING AND PRESENTATION OF EXOGENOUS PEPTIDE ANTIGEN%GOBP%GO:0002478		38	-0.323146	-1.15027	0.277328	0.481053	1	624	tags=29%, list=19%, signal=35%
CELL JUNCTION ORGANIZATION%GOBP%GO:0034330	CELL JUNCTION ORGANIZATION%GOBP%GO:0034330		54	-0.309221	-1.15004	0.257773	0.48114	1	857	tags=31%, list=25%, signal=42%
POSITIVE REGULATION OF TRANSFERASE ACTIVITY%GOBP%GO:0051347	POSITIVE REGULATION OF TRANSFERASE ACTIVITY%GOBP%GO:0051347		134	-0.285653	-1.14827	0.18	0.485067	1	1302	tags=45%, list=39%, signal=70%
RESPONSE TO EXTRACELLULAR STIMULUS%GOBP%GO:0009991	RESPONSE TO EXTRACELLULAR STIMULUS%GOBP%GO:0009991		41	-0.323263	-1.14814	0.263636	0.484847	1	685	tags=29%, list=20%, signal=36%
POSITIVE REGULATION OF PROTEIN PHOSPHORYLATION%GOBP%GO:0001934	POSITIVE REGULATION OF PROTEIN PHOSPHORYLATION%GOBP%GO:0001934		194	-0.279256	-1.14664	0.145	0.488104	1	941	tags=36%, list=28%, signal=47%
PROTEIN COMPLEX OLIGOMERIZATION%GOBP%GO:0051259	PROTEIN COMPLEX OLIGOMERIZATION%GOBP%GO:0051259		22	-0.358186	-1.14664	0.306972	0.487581	1	1148	tags=45%, list=34%, signal=69%
CHONDROCYTE DIFFERENTIATION%GOBP%GO:0002062	CHONDROCYTE DIFFERENTIATION%GOBP%GO:0002062		19	-0.36689	-1.14543	0.301826	0.49	1	537	tags=32%, list=16%, signal=37%
CELLULAR RESPONSE TO STEROID HORMONE STIMULUS%GOBP%GO:0071383	CELLULAR RESPONSE TO STEROID HORMONE STIMULUS%GOBP%GO:0071383		17	-0.374625	-1.14463	0.294181	0.491465	1	530	tags=29%, list=16%, signal=35%
PROTEIN AUTOPHOSPHORYLATION%GOBP%GO:0046777	PROTEIN AUTOPHOSPHORYLATION%GOBP%GO:0046777		38	-0.322031	-1.14445	0.266734	0.491399	1	1290	tags=47%, list=38%, signal=76%
MHC CLASS II ANTIGEN PRESENTATION%REACTOME%R-HSA-2132295.3	MHC CLASS II ANTIGEN PRESENTATION%REACTOME%R-HSA-2132295.3		28	-0.335724	-1.14244	0.299691	0.495975	1	971	tags=36%, list=29%, signal=50%
REGULATION OF INTERLEUKIN-8 PRODUCTION%GOBP%GO:0032677	REGULATION OF INTERLEUKIN-8 PRODUCTION%GOBP%GO:0032677		18	-0.362017	-1.14019	0.290735	0.501224	1	1713	tags=72%, list=51%, signal=147%
CENTRAL NERVOUS SYSTEM NEURON DIFFERENTIATION%GOBP%GO:0021953	CENTRAL NERVOUS SYSTEM NEURON DIFFERENTIATION%GOBP%GO:0021953		18	-0.360803	-1.1398	0.309979	0.501666	1	1815	tags=78%, list=54%, signal=168%
TOLL-LIKE RECEPTOR SIGNALING PATHWAY%WIKIPATHWAYS_20200310%WP75%HOMO SAPIENS	TOLL-LIKE RECEPTOR SIGNALING PATHWAY%WIKIPATHWAYS_20200310%WP75%HOMO SAPIENS		19	-0.360329	-1.13978	0.290698	0.501171	1	1733	tags=74%, list=52%, signal=151%
POSITIVE REGULATION OF PROTEIN KINASE ACTIVITY%GOBP%GO:0045860	POSITIVE REGULATION OF PROTEIN KINASE ACTIVITY%GOBP%GO:0045860		101	-0.291327	-1.13951	0.204	0.501329	1	1390	tags=49%, list=41%, signal=80%
NEGATIVE REGULATION OF HEMOPOIESIS%GOBP%GO:1903707	NEGATIVE REGULATION OF HEMOPOIESIS%GOBP%GO:1903707		20	-0.361411	-1.13922	0.303125	0.50154	1	763	tags=35%, list=23%, signal=45%
CELL JUNCTION ASSEMBLY%GOBP%GO:0034329	CELL JUNCTION ASSEMBLY%GOBP%GO:0034329		42	-0.31482	-1.13682	0.302725	0.506995	1	857	tags=33%, list=25%, signal=44%
NEGATIVE REGULATION OF CELLULAR COMPONENT ORGANIZATION%GOBP%GO:0051129	NEGATIVE REGULATION OF CELLULAR COMPONENT ORGANIZATION%GOBP%GO:0051129		107	-0.287654	-1.13493	0.216	0.511309	1	551	tags=21%, list=16%, signal=25%
NEGATIVE REGULATION OF CELL MOTILITY%GOBP%GO:2000146	NEGATIVE REGULATION OF CELL MOTILITY%GOBP%GO:2000146		68	-0.294724	-1.13461	0.273	0.511556	1	694	tags=29%, list=21%, signal=36%
REGULATION OF PROTEOLYSIS%GOBP%GO:0030162	REGULATION OF PROTEOLYSIS%GOBP%GO:0030162		107	-0.288001	-1.13358	0.215	0.513671	1	447	tags=22%, list=13%, signal=25%
PURINE RIBONUCLEOSIDE TRIPHOSPHATE METABOLIC PROCESS%GOBP%GO:0009205	PURINE RIBONUCLEOSIDE TRIPHOSPHATE METABOLIC PROCESS%GOBP%GO:0009205		19	-0.359863	-1.13228	0.315113	0.516403	1	876	tags=32%, list=26%, signal=42%
FATTY ACID METABOLIC PROCESS%GOBP%GO:0006631	FATTY ACID METABOLIC PROCESS%GOBP%GO:0006631		40	-0.318311	-1.13107	0.278622	0.518964	1	632	tags=25%, list=19%, signal=30%
CELLULAR PROTEIN-CONTAINING COMPLEX ASSEMBLY%GOBP%GO:0034622	CELLULAR PROTEIN-CONTAINING COMPLEX ASSEMBLY%GOBP%GO:0034622		66	-0.29605	-1.13045	0.271	0.519973	1	569	tags=23%, list=17%, signal=27%
ANATOMICAL STRUCTURE MATURATION%GOBP%GO:0071695	ANATOMICAL STRUCTURE MATURATION%GOBP%GO:0071695		18	-0.362717	-1.13004	0.321962	0.520489	1	358	tags=28%, list=11%, signal=31%
INNATE IMMUNE RESPONSE-ACTIVATING SIGNAL TRANSDUCTION%GOBP%GO:0002758	INNATE IMMUNE RESPONSE-ACTIVATING SIGNAL TRANSDUCTION%GOBP%GO:0002758		41	-0.315155	-1.12972	0.303951	0.520736	1	1902	tags=78%, list=57%, signal=178%
COLLAGEN CHAIN TRIMERIZATION%REACTOME%R-HSA-8948216.2	COLLAGEN CHAIN TRIMERIZATION%REACTOME%R-HSA-8948216.2		29	-0.336007	-1.12863	0.309671	0.522947	1	1933	tags=83%, list=58%, signal=193%
G PROTEIN SIGNALING PATHWAYS%WIKIPATHWAYS_20200310%WP35%HOMO SAPIENS	G PROTEIN SIGNALING PATHWAYS%WIKIPATHWAYS_20200310%WP35%HOMO SAPIENS		27	-0.335989	-1.1276	0.314227	0.525021	1	1596	tags=63%, list=47%, signal=119%
CARDIAC CONDUCTION%GOBP%GO:0061337	CARDIAC CONDUCTION%GOBP%GO:0061337		38	-0.319646	-1.12705	0.287588	0.525901	1	958	tags=39%, list=29%, signal=55%
REGULATION OF HYDROLASE ACTIVITY%GOBP%GO:0051336	REGULATION OF HYDROLASE ACTIVITY%GOBP%GO:0051336		182	-0.275696	-1.1263	0.183	0.527305	1	547	tags=24%, list=16%, signal=27%
RIBONUCLEOSIDE TRIPHOSPHATE METABOLIC PROCESS%GOBP%GO:0009199	RIBONUCLEOSIDE TRIPHOSPHATE METABOLIC PROCESS%GOBP%GO:0009199		19	-0.359863	-1.12601	0.32458	0.527524	1	876	tags=32%, list=26%, signal=42%
INTEGRIN-MEDIATED SIGNALING PATHWAY%GOBP%GO:0007229	INTEGRIN-MEDIATED SIGNALING PATHWAY%GOBP%GO:0007229		24	-0.343255	-1.12585	0.313402	0.52739	1	1584	tags=63%, list=47%, signal=117%
ACTIVATION OF INNATE IMMUNE RESPONSE%GOBP%GO:0002218	ACTIVATION OF INNATE IMMUNE RESPONSE%GOBP%GO:0002218		47	-0.307052	-1.12585	0.297189	0.526837	1	1902	tags=74%, list=57%, signal=169%
PID_ENDOTHELIN_PATHWAY%MSIGDB_C2%PID_ENDOTHELIN_PATHWAY	PID_ENDOTHELIN_PATHWAY%MSIGDB_C2%PID_ENDOTHELIN_PATHWAY		18	-0.366022	-1.12553	0.318717	0.527135	1	664	tags=39%, list=20%, signal=48%
REGULATION OF CELL-SUBSTRATE ADHESION%GOBP%GO:0010810	REGULATION OF CELL-SUBSTRATE ADHESION%GOBP%GO:0010810		41	-0.315508	-1.12546	0.303644	0.526771	1	964	tags=37%, list=29%, signal=51%
COLLAGEN BIOSYNTHESIS AND MODIFYING ENZYMES%REACTOME%R-HSA-1650814.3	COLLAGEN BIOSYNTHESIS AND MODIFYING ENZYMES%REACTOME%R-HSA-1650814.3		37	-0.318256	-1.12269	0.294118	0.533439	1	1933	tags=78%, list=58%, signal=182%
NEGATIVE REGULATION OF APOPTOTIC PROCESS%GOBP%GO:0043066	NEGATIVE REGULATION OF APOPTOTIC PROCESS%GOBP%GO:0043066		118	-0.282514	-1.12164	0.237	0.535641	1	962	tags=33%, list=29%, signal=45%
CELLULAR TRANSITION METAL ION HOMEOSTASIS%GOBP%GO:0046916	CELLULAR TRANSITION METAL ION HOMEOSTASIS%GOBP%GO:0046916		19	-0.355003	-1.11937	0.327678	0.540943	1	403	tags=26%, list=12%, signal=30%
REGULATION OF TRANS-SYNAPTIC SIGNALING%GOBP%GO:0099177	REGULATION OF TRANS-SYNAPTIC SIGNALING%GOBP%GO:0099177		59	-0.299965	-1.1165	0.300903	0.547851	1	1523	tags=54%, list=45%, signal=97%
MORPHOGENESIS OF AN EPITHELIUM%GOBP%GO:0002009	MORPHOGENESIS OF AN EPITHELIUM%GOBP%GO:0002009		58	-0.295272	-1.11642	0.283133	0.547471	1	1131	tags=40%, list=34%, signal=59%
WNT SIGNALING PATHWAY%GOBP%GO:0016055	WNT SIGNALING PATHWAY%GOBP%GO:0016055		34	-0.316317	-1.11642	0.327604	0.546911	1	488	tags=24%, list=15%, signal=27%
NEGATIVE REGULATION OF DNA-BINDING TRANSCRIPTION FACTOR ACTIVITY%GOBP%GO:0043433	NEGATIVE REGULATION OF DNA-BINDING TRANSCRIPTION FACTOR ACTIVITY%GOBP%GO:0043433		32	-0.323359	-1.11624	0.325486	0.546792	1	1665	tags=59%, list=50%, signal=117%
REGULATION OF INTRACELLULAR TRANSPORT%GOBP%GO:0032386	REGULATION OF INTRACELLULAR TRANSPORT%GOBP%GO:0032386		48	-0.305466	-1.1162	0.313942	0.546325	1	1053	tags=38%, list=31%, signal=54%
HETEROTYPIC CELL-CELL ADHESION%GOBP%GO:0034113	HETEROTYPIC CELL-CELL ADHESION%GOBP%GO:0034113		15	-0.378137	-1.11603	0.335861	0.546207	1	1665	tags=73%, list=50%, signal=145%
REGULATION OF DENDRITE MORPHOGENESIS%GOBP%GO:0048814	REGULATION OF DENDRITE MORPHOGENESIS%GOBP%GO:0048814		16	-0.373816	-1.11412	0.341304	0.550542	1	1587	tags=69%, list=47%, signal=130%
AMINOGLYCAN CATABOLIC PROCESS%GOBP%GO:0006026	AMINOGLYCAN CATABOLIC PROCESS%GOBP%GO:0006026		26	-0.331012	-1.1139	0.322746	0.550546	1	426	tags=23%, list=13%, signal=26%
REGULATION OF RECEPTOR-MEDIATED ENDOCYTOSIS%GOBP%GO:0048259	REGULATION OF RECEPTOR-MEDIATED ENDOCYTOSIS%GOBP%GO:0048259		24	-0.340949	-1.11159	0.338792	0.556043	1	667	tags=33%, list=20%, signal=41%
RESPONSE TO ORGANOPHOSPHORUS%GOBP%GO:0046683	RESPONSE TO ORGANOPHOSPHORUS%GOBP%GO:0046683		16	-0.372891	-1.11104	0.324382	0.556933	1	1662	tags=69%, list=49%, signal=135%
PID_LYSOPHOSPHOLIPID_PATHWAY%MSIGDB_C2%PID_LYSOPHOSPHOLIPID_PATHWAY	PID_LYSOPHOSPHOLIPID_PATHWAY%MSIGDB_C2%PID_LYSOPHOSPHOLIPID_PATHWAY		15	-0.371386	-1.11069	0.324353	0.557331	1	1575	tags=67%, list=47%, signal=125%
CARBOHYDRATE DERIVATIVE CATABOLIC PROCESS%GOBP%GO:1901136	CARBOHYDRATE DERIVATIVE CATABOLIC PROCESS%GOBP%GO:1901136		43	-0.307903	-1.11036	0.330637	0.55761	1	887	tags=30%, list=26%, signal=41%
MEMBRANE ORGANIZATION%GOBP%GO:0061024	MEMBRANE ORGANIZATION%GOBP%GO:0061024		125	-0.278477	-1.10891	0.245	0.560815	1	680	tags=24%, list=20%, signal=29%
CARDIAC CELL DEVELOPMENT%GOBP%GO:0055006	CARDIAC CELL DEVELOPMENT%GOBP%GO:0055006		16	-0.363757	-1.10803	0.35845	0.562568	1	1625	tags=69%, list=48%, signal=132%
POSITIVE REGULATION OF CELLULAR COMPONENT BIOGENESIS%GOBP%GO:0044089	POSITIVE REGULATION OF CELLULAR COMPONENT BIOGENESIS%GOBP%GO:0044089		90	-0.287731	-1.10799	0.275275	0.562099	1	1185	tags=40%, list=35%, signal=60%
MEMBRANE DEPOLARIZATION%GOBP%GO:0051899	MEMBRANE DEPOLARIZATION%GOBP%GO:0051899		17	-0.35973	-1.10753	0.350802	0.562728	1	1861	tags=82%, list=55%, signal=184%
CELL-CELL SIGNALING BY WNT%GOBP%GO:0198738	CELL-CELL SIGNALING BY WNT%GOBP%GO:0198738		34	-0.316317	-1.10719	0.329949	0.563054	1	488	tags=24%, list=15%, signal=27%
POSITIVE REGULATION OF ORGANELLE ORGANIZATION%GOBP%GO:0010638	POSITIVE REGULATION OF ORGANELLE ORGANIZATION%GOBP%GO:0010638		97	-0.28122	-1.107	0.273	0.562929	1	588	tags=25%, list=17%, signal=29%
RESPONSE TO KETONE%GOBP%GO:1901654	RESPONSE TO KETONE%GOBP%GO:1901654		23	-0.339614	-1.10691	0.354404	0.562583	1	664	tags=30%, list=20%, signal=38%
LEUKOCYTE HOMEOSTASIS%GOBP%GO:0001776	LEUKOCYTE HOMEOSTASIS%GOBP%GO:0001776		16	-0.364948	-1.10589	0.357838	0.564714	1	1290	tags=56%, list=38%, signal=91%
REPRODUCTIVE SYSTEM DEVELOPMENT%GOBP%GO:0061458	REPRODUCTIVE SYSTEM DEVELOPMENT%GOBP%GO:0061458		26	-0.330921	-1.10583	0.341969	0.564279	1	248	tags=19%, list=7%, signal=21%
ANTIGEN PROCESSING AND PRESENTATION OF PEPTIDE ANTIGEN VIA MHC CLASS I%GOBP%GO:0002474	ANTIGEN PROCESSING AND PRESENTATION OF PEPTIDE ANTIGEN VIA MHC CLASS I%GOBP%GO:0002474		15	-0.368481	-1.10502	0.344262	0.565859	1	1719	tags=73%, list=51%, signal=149%
GLYCOSAMINOGLYCAN METABOLIC PROCESS%GOBP%GO:0030203	GLYCOSAMINOGLYCAN METABOLIC PROCESS%GOBP%GO:0030203		35	-0.317128	-1.10401	0.348223	0.567945	1	460	tags=23%, list=14%, signal=26%
NEGATIVE REGULATION OF LEUKOCYTE MIGRATION%GOBP%GO:0002686	NEGATIVE REGULATION OF LEUKOCYTE MIGRATION%GOBP%GO:0002686		15	-0.36769	-1.10366	0.339891	0.568321	1	679	tags=40%, list=20%, signal=50%
B CELL DIFFERENTIATION%GOBP%GO:0030183	B CELL DIFFERENTIATION%GOBP%GO:0030183		27	-0.326718	-1.1029	0.355465	0.569721	1	1290	tags=48%, list=38%, signal=78%
O-GLYCOSYLATION OF TSR DOMAIN-CONTAINING PROTEINS%REACTOME%R-HSA-5173214.1	O-GLYCOSYLATION OF TSR DOMAIN-CONTAINING PROTEINS%REACTOME%R-HSA-5173214.1		19	-0.349572	-1.10279	0.347548	0.569431	1	1874	tags=79%, list=56%, signal=177%
TISSUE HOMEOSTASIS%GOBP%GO:0001894	TISSUE HOMEOSTASIS%GOBP%GO:0001894		23	-0.340766	-1.1026	0.353368	0.569312	1	602	tags=30%, list=18%, signal=37%
REGULATION OF COLD-INDUCED THERMOGENESIS%GOBP%GO:0120161	REGULATION OF COLD-INDUCED THERMOGENESIS%GOBP%GO:0120161		35	-0.316844	-1.10253	0.323529	0.568927	1	637	tags=26%, list=19%, signal=31%
REGULATION OF MITOCHONDRION ORGANIZATION%GOBP%GO:0010821	REGULATION OF MITOCHONDRION ORGANIZATION%GOBP%GO:0010821		26	-0.325369	-1.10239	0.357732	0.568724	1	506	tags=23%, list=15%, signal=27%
G ALPHA (Z) SIGNALLING EVENTS%REACTOME DATABASE ID RELEASE 72%418597	G ALPHA (Z) SIGNALLING EVENTS%REACTOME DATABASE ID RELEASE 72%418597		18	-0.350805	-1.10167	0.364119	0.569975	1	1596	tags=72%, list=47%, signal=137%
HUNTINGTON DISEASE%PANTHER PATHWAY%P00029	HUNTINGTON DISEASE%PANTHER PATHWAY%P00029		17	-0.35672	-1.10155	0.356531	0.569724	1	1510	tags=59%, list=45%, signal=106%
REGULATION OF HORMONE LEVELS%GOBP%GO:0010817	REGULATION OF HORMONE LEVELS%GOBP%GO:0010817		78	-0.287406	-1.10093	0.304	0.570749	1	1175	tags=44%, list=35%, signal=65%
NEGATIVE REGULATION OF PROGRAMMED CELL DEATH%GOBP%GO:0043069	NEGATIVE REGULATION OF PROGRAMMED CELL DEATH%GOBP%GO:0043069		120	-0.276845	-1.10038	0.273	0.571633	1	1285	tags=41%, list=38%, signal=64%
NEGATIVE REGULATION OF NEURON DEATH%GOBP%GO:1901215	NEGATIVE REGULATION OF NEURON DEATH%GOBP%GO:1901215		30	-0.317668	-1.10005	0.343621	0.571916	1	1849	tags=70%, list=55%, signal=154%
HOMOPHILIC CELL ADHESION VIA PLASMA MEMBRANE ADHESION MOLECULES%GOBP%GO:0007156	HOMOPHILIC CELL ADHESION VIA PLASMA MEMBRANE ADHESION MOLECULES%GOBP%GO:0007156		21	-0.342901	-1.09999	0.348279	0.571496	1	934	tags=43%, list=28%, signal=59%
REPRODUCTIVE STRUCTURE DEVELOPMENT%GOBP%GO:0048608	REPRODUCTIVE STRUCTURE DEVELOPMENT%GOBP%GO:0048608		26	-0.330921	-1.09895	0.358842	0.57361	1	248	tags=19%, list=7%, signal=21%
NEGATIVE REGULATION OF CELL DEATH%GOBP%GO:0060548	NEGATIVE REGULATION OF CELL DEATH%GOBP%GO:0060548		133	-0.273339	-1.09699	0.268	0.578112	1	962	tags=32%, list=29%, signal=44%
THYROTROPIN-RELEASING HORMONE RECEPTOR SIGNALING PATHWAY%PANTHER PATHWAY%P04394	THYROTROPIN-RELEASING HORMONE RECEPTOR SIGNALING PATHWAY%PANTHER PATHWAY%P04394		16	-0.359977	-1.09681	0.373507	0.578013	1	1596	tags=69%, list=47%, signal=130%
BEHAVIOR%GOBP%GO:0007610	BEHAVIOR%GOBP%GO:0007610		45	-0.303385	-1.09616	0.346425	0.579122	1	1262	tags=49%, list=38%, signal=77%
REGULATION OF SMOOTH MUSCLE CELL PROLIFERATION%GOBP%GO:0048660	REGULATION OF SMOOTH MUSCLE CELL PROLIFERATION%GOBP%GO:0048660		29	-0.320899	-1.09615	0.361856	0.578564	1	964	tags=38%, list=29%, signal=53%
COGNITION%GOBP%GO:0050890	COGNITION%GOBP%GO:0050890		36	-0.310686	-1.09596	0.342508	0.578488	1	1262	tags=47%, list=38%, signal=75%
REGULATION OF MICROTUBULE CYTOSKELETON ORGANIZATION%GOBP%GO:0070507	REGULATION OF MICROTUBULE CYTOSKELETON ORGANIZATION%GOBP%GO:0070507		29	-0.323221	-1.09585	0.361111	0.578191	1	149	tags=10%, list=4%, signal=11%
PROTEIN-PROTEIN INTERACTIONS AT SYNAPSES%REACTOME DATABASE ID RELEASE 72%6794362	PROTEIN-PROTEIN INTERACTIONS AT SYNAPSES%REACTOME DATABASE ID RELEASE 72%6794362		19	-0.350989	-1.09567	0.352816	0.578095	1	1251	tags=53%, list=37%, signal=83%
APOPTOTIC PROCESS%GOBP%GO:0006915	APOPTOTIC PROCESS%GOBP%GO:0006915		87	-0.284122	-1.09402	0.314629	0.581863	1	544	tags=23%, list=16%, signal=27%
G ALPHA (12 13) SIGNALLING EVENTS%REACTOME DATABASE ID RELEASE 72%416482	G ALPHA (12 13) SIGNALLING EVENTS%REACTOME DATABASE ID RELEASE 72%416482		23	-0.332974	-1.09394	0.328452	0.581493	1	878	tags=39%, list=26%, signal=53%
EMBRYO DEVELOPMENT%GOBP%GO:0009790	EMBRYO DEVELOPMENT%GOBP%GO:0009790		101	-0.279307	-1.09393	0.29	0.580932	1	1140	tags=41%, list=34%, signal=60%
HALLMARK_APICAL_JUNCTION%MSIGDB_C2%HALLMARK_APICAL_JUNCTION	HALLMARK_APICAL_JUNCTION%MSIGDB_C2%HALLMARK_APICAL_JUNCTION		61	-0.290654	-1.09373	0.338338	0.580891	1	763	tags=30%, list=23%, signal=37%
DEGRADATION OF THE EXTRACELLULAR MATRIX%REACTOME DATABASE ID RELEASE 72%1474228	DEGRADATION OF THE EXTRACELLULAR MATRIX%REACTOME DATABASE ID RELEASE 72%1474228		44	-0.306663	-1.09342	0.356206	0.581052	1	1298	tags=48%, list=39%, signal=77%
NEGATIVE REGULATION OF ANGIOGENESIS%GOBP%GO:0016525	NEGATIVE REGULATION OF ANGIOGENESIS%GOBP%GO:0016525		27	-0.326659	-1.09291	0.362334	0.581857	1	900	tags=41%, list=27%, signal=55%
CELL-SUBSTRATE ADHESION%GOBP%GO:0031589	CELL-SUBSTRATE ADHESION%GOBP%GO:0031589		51	-0.295154	-1.09132	0.333333	0.585533	1	1661	tags=61%, list=49%, signal=118%
INTRACELLULAR SIGNALING BY SECOND MESSENGERS%REACTOME DATABASE ID RELEASE 72%9006925	INTRACELLULAR SIGNALING BY SECOND MESSENGERS%REACTOME DATABASE ID RELEASE 72%9006925		41	-0.305293	-1.09123	0.367409	0.585199	1	930	tags=39%, list=28%, signal=53%
POSITIVE REGULATION OF RECEPTOR-MEDIATED ENDOCYTOSIS%GOBP%GO:0048260	POSITIVE REGULATION OF RECEPTOR-MEDIATED ENDOCYTOSIS%GOBP%GO:0048260		18	-0.347637	-1.09082	0.371945	0.585705	1	667	tags=33%, list=20%, signal=41%
CELLULAR RESPONSE TO CALCIUM ION%GOBP%GO:0071277	CELLULAR RESPONSE TO CALCIUM ION%GOBP%GO:0071277		18	-0.351682	-1.0907	0.362963	0.585417	1	603	tags=33%, list=18%, signal=40%
ORGANIC ANION TRANSPORT%GOBP%GO:0015711	ORGANIC ANION TRANSPORT%GOBP%GO:0015711		59	-0.288636	-1.08965	0.344689	0.587538	1	1549	tags=53%, list=46%, signal=96%
AMMONIUM ION METABOLIC PROCESS%GOBP%GO:0097164	AMMONIUM ION METABOLIC PROCESS%GOBP%GO:0097164		32	-0.316504	-1.08911	0.345957	0.588418	1	385	tags=19%, list=11%, signal=21%
DEFECTIVE B3GALTL CAUSES PETERS-PLUS SYNDROME (PPS)%REACTOME%R-HSA-5083635.1	DEFECTIVE B3GALTL CAUSES PETERS-PLUS SYNDROME (PPS)%REACTOME%R-HSA-5083635.1		19	-0.349572	-1.08864	0.368311	0.589092	1	1874	tags=79%, list=56%, signal=177%
POSITIVE REGULATION OF INNATE IMMUNE RESPONSE%GOBP%GO:0045089	POSITIVE REGULATION OF INNATE IMMUNE RESPONSE%GOBP%GO:0045089		64	-0.291592	-1.08804	0.329329	0.590142	1	1586	tags=59%, list=47%, signal=110%
NEGATIVE REGULATION OF LEUKOCYTE DIFFERENTIATION%GOBP%GO:1902106	NEGATIVE REGULATION OF LEUKOCYTE DIFFERENTIATION%GOBP%GO:1902106		18	-0.34137	-1.08532	0.366091	0.596587	1	763	tags=33%, list=23%, signal=43%
HALLMARK_INTERFERON_GAMMA_RESPONSE%MSIGDB_C2%HALLMARK_INTERFERON_GAMMA_RESPONSE	HALLMARK_INTERFERON_GAMMA_RESPONSE%MSIGDB_C2%HALLMARK_INTERFERON_GAMMA_RESPONSE		67	-0.288387	-1.0838	0.333	0.600008	1	1565	tags=54%, list=47%, signal=99%
REGULATION OF HEMOSTASIS%GOBP%GO:1900046	REGULATION OF HEMOSTASIS%GOBP%GO:1900046		20	-0.336848	-1.08377	0.375656	0.599503	1	845	tags=40%, list=25%, signal=53%
PROTEIN HOMOOLIGOMERIZATION%GOBP%GO:0051260	PROTEIN HOMOOLIGOMERIZATION%GOBP%GO:0051260		18	-0.345664	-1.08357	0.368421	0.599452	1	1317	tags=50%, list=39%, signal=82%
RESPONSE TO REACTIVE OXYGEN SPECIES%GOBP%GO:0000302	RESPONSE TO REACTIVE OXYGEN SPECIES%GOBP%GO:0000302		27	-0.325864	-1.0829	0.392157	0.600576	1	1317	tags=48%, list=39%, signal=79%
REGULATION OF COAGULATION%GOBP%GO:0050818	REGULATION OF COAGULATION%GOBP%GO:0050818		20	-0.336848	-1.08207	0.384134	0.602147	1	845	tags=40%, list=25%, signal=53%
REGULATION OF CHROMATIN ORGANIZATION%GOBP%GO:1902275	REGULATION OF CHROMATIN ORGANIZATION%GOBP%GO:1902275		17	-0.354721	-1.08192	0.376471	0.601942	1	430	tags=24%, list=13%, signal=27%
ORGANOPHOSPHATE METABOLIC PROCESS%GOBP%GO:0019637	ORGANOPHOSPHATE METABOLIC PROCESS%GOBP%GO:0019637		127	-0.271535	-1.08187	0.312	0.601474	1	491	tags=19%, list=15%, signal=21%
INTEGRATION OF ENERGY METABOLISM%REACTOME DATABASE ID RELEASE 72%163685	INTEGRATION OF ENERGY METABOLISM%REACTOME DATABASE ID RELEASE 72%163685		33	-0.309102	-1.08166	0.366428	0.601406	1	1596	tags=58%, list=47%, signal=109%
NEGATIVE REGULATION OF NERVOUS SYSTEM DEVELOPMENT%GOBP%GO:0051961	NEGATIVE REGULATION OF NERVOUS SYSTEM DEVELOPMENT%GOBP%GO:0051961		42	-0.298659	-1.0816	0.368104	0.60099	1	918	tags=36%, list=27%, signal=49%
REGULATION OF CELLULAR COMPONENT BIOGENESIS%GOBP%GO:0044087	REGULATION OF CELLULAR COMPONENT BIOGENESIS%GOBP%GO:0044087		147	-0.26482	-1.07979	0.315	0.605124	1	1562	tags=49%, list=46%, signal=88%
COLLAGEN FORMATION%REACTOME DATABASE ID RELEASE 72%1474290	COLLAGEN FORMATION%REACTOME DATABASE ID RELEASE 72%1474290		44	-0.296555	-1.07974	0.360161	0.604679	1	1933	tags=75%, list=58%, signal=174%
MYOMETRIAL RELAXATION AND CONTRACTION PATHWAYS%WIKIPATHWAYS_20200310%WP289%HOMO SAPIENS	MYOMETRIAL RELAXATION AND CONTRACTION PATHWAYS%WIKIPATHWAYS_20200310%WP289%HOMO SAPIENS		49	-0.293033	-1.07923	0.357071	0.605449	1	1596	tags=57%, list=47%, signal=107%
GLYCOSAMINOGLYCAN BIOSYNTHETIC PROCESS%GOBP%GO:0006024	GLYCOSAMINOGLYCAN BIOSYNTHETIC PROCESS%GOBP%GO:0006024		25	-0.328057	-1.0787	0.374613	0.606265	1	460	tags=24%, list=14%, signal=28%
NEGATIVE REGULATION OF BLOOD VESSEL MORPHOGENESIS%GOBP%GO:2000181	NEGATIVE REGULATION OF BLOOD VESSEL MORPHOGENESIS%GOBP%GO:2000181		28	-0.317548	-1.07799	0.397119	0.60745	1	900	tags=39%, list=27%, signal=53%
REGULATION OF INTRACELLULAR PROTEIN TRANSPORT%GOBP%GO:0033157	REGULATION OF INTRACELLULAR PROTEIN TRANSPORT%GOBP%GO:0033157		23	-0.328075	-1.07788	0.402908	0.607162	1	964	tags=35%, list=29%, signal=48%
REGULATION OF ACTION POTENTIAL%GOBP%GO:0098900	REGULATION OF ACTION POTENTIAL%GOBP%GO:0098900		17	-0.346438	-1.07563	0.389126	0.61258	1	958	tags=41%, list=29%, signal=57%
O-LINKED GLYCOSYLATION%REACTOME%R-HSA-5173105.4	O-LINKED GLYCOSYLATION%REACTOME%R-HSA-5173105.4		35	-0.304618	-1.07559	0.386249	0.612091	1	1874	tags=71%, list=56%, signal=160%
CELL MORPHOGENESIS INVOLVED IN DIFFERENTIATION%GOBP%GO:0000904	CELL MORPHOGENESIS INVOLVED IN DIFFERENTIATION%GOBP%GO:0000904		107	-0.270436	-1.07475	0.341	0.613756	1	2010	tags=70%, list=60%, signal=169%
NUCLEOBASE-CONTAINING SMALL MOLECULE BIOSYNTHETIC PROCESS%GOBP%GO:0034404	NUCLEOBASE-CONTAINING SMALL MOLECULE BIOSYNTHETIC PROCESS%GOBP%GO:0034404		16	-0.35756	-1.07357	0.397394	0.616224	1	295	tags=19%, list=9%, signal=20%
EXTRACELLULAR MATRIX DISASSEMBLY%GOBP%GO:0022617	EXTRACELLULAR MATRIX DISASSEMBLY%GOBP%GO:0022617		26	-0.323189	-1.07354	0.377436	0.615694	1	1396	tags=58%, list=42%, signal=98%
NEGATIVE REGULATION OF LOCOMOTION%GOBP%GO:0040013	NEGATIVE REGULATION OF LOCOMOTION%GOBP%GO:0040013		74	-0.279259	-1.07186	0.369	0.619509	1	1424	tags=47%, list=42%, signal=80%
SULFUR COMPOUND METABOLIC PROCESS%GOBP%GO:0006790	SULFUR COMPOUND METABOLIC PROCESS%GOBP%GO:0006790		48	-0.294878	-1.07076	0.377889	0.621853	1	460	tags=21%, list=14%, signal=24%
DISEASES ASSOCIATED WITH O-GLYCOSYLATION OF PROTEINS%REACTOME%R-HSA-3906995.2	DISEASES ASSOCIATED WITH O-GLYCOSYLATION OF PROTEINS%REACTOME%R-HSA-3906995.2		24	-0.32657	-1.07058	0.387734	0.621735	1	1874	tags=75%, list=56%, signal=168%
EYE DEVELOPMENT%GOBP%GO:0001654	EYE DEVELOPMENT%GOBP%GO:0001654		30	-0.311012	-1.06841	0.385481	0.626929	1	1745	tags=67%, list=52%, signal=137%
REGULATION OF DENDRITE DEVELOPMENT%GOBP%GO:0050773	REGULATION OF DENDRITE DEVELOPMENT%GOBP%GO:0050773		21	-0.330787	-1.06835	0.398747	0.626475	1	1587	tags=62%, list=47%, signal=117%
FORMATION OF PRIMARY GERM LAYER%GOBP%GO:0001704	FORMATION OF PRIMARY GERM LAYER%GOBP%GO:0001704		24	-0.325679	-1.06636	0.398953	0.630916	1	1640	tags=67%, list=49%, signal=129%
AMINOGLYCAN BIOSYNTHETIC PROCESS%GOBP%GO:0006023	AMINOGLYCAN BIOSYNTHETIC PROCESS%GOBP%GO:0006023		26	-0.319595	-1.0649	0.4	0.634177	1	460	tags=23%, list=14%, signal=27%
POSITIVE REGULATION OF LYMPHOCYTE MEDIATED IMMUNITY%GOBP%GO:0002708	POSITIVE REGULATION OF LYMPHOCYTE MEDIATED IMMUNITY%GOBP%GO:0002708		16	-0.349905	-1.06356	0.397616	0.637138	1	920	tags=44%, list=27%, signal=60%
PYRIDINE-CONTAINING COMPOUND METABOLIC PROCESS%GOBP%GO:0072524	PYRIDINE-CONTAINING COMPOUND METABOLIC PROCESS%GOBP%GO:0072524		17	-0.341182	-1.06309	0.388286	0.637711	1	476	tags=24%, list=14%, signal=27%
BRAIN-DERIVED NEUROTROPHIC FACTOR (BDNF) SIGNALING PATHWAY%WIKIPATHWAYS_20200310%WP2380%HOMO SAPIENS	BRAIN-DERIVED NEUROTROPHIC FACTOR (BDNF) SIGNALING PATHWAY%WIKIPATHWAYS_20200310%WP2380%HOMO SAPIENS		29	-0.312778	-1.06264	0.40143	0.638304	1	1628	tags=55%, list=48%, signal=106%
PRIMARY FOCAL SEGMENTAL GLOMERULOSCLEROSIS FSGS%WIKIPATHWAYS_20200310%WP2572%HOMO SAPIENS	PRIMARY FOCAL SEGMENTAL GLOMERULOSCLEROSIS FSGS%WIKIPATHWAYS_20200310%WP2572%HOMO SAPIENS		16	-0.353933	-1.06204	0.409287	0.639356	1	802	tags=38%, list=24%, signal=49%
NEGATIVE REGULATION OF CELLULAR COMPONENT MOVEMENT%GOBP%GO:0051271	NEGATIVE REGULATION OF CELLULAR COMPONENT MOVEMENT%GOBP%GO:0051271		78	-0.276593	-1.06154	0.384	0.640065	1	1424	tags=47%, list=42%, signal=80%
TCF DEPENDENT SIGNALING IN RESPONSE TO WNT%REACTOME DATABASE ID RELEASE 72%201681	TCF DEPENDENT SIGNALING IN RESPONSE TO WNT%REACTOME DATABASE ID RELEASE 72%201681		24	-0.321431	-1.06112	0.401879	0.64052	1	584	tags=25%, list=17%, signal=30%
BRANCHING MORPHOGENESIS OF AN EPITHELIAL TUBE%GOBP%GO:0048754	BRANCHING MORPHOGENESIS OF AN EPITHELIAL TUBE%GOBP%GO:0048754		17	-0.344556	-1.06087	0.410753	0.640579	1	1131	tags=47%, list=34%, signal=71%
REGULATION OF EMBRYONIC DEVELOPMENT%GOBP%GO:0045995	REGULATION OF EMBRYONIC DEVELOPMENT%GOBP%GO:0045995		19	-0.335287	-1.06035	0.404008	0.641368	1	954	tags=37%, list=28%, signal=51%
REGULATION OF BLOOD COAGULATION%GOBP%GO:0030193	REGULATION OF BLOOD COAGULATION%GOBP%GO:0030193		20	-0.336848	-1.05957	0.423077	0.642816	1	845	tags=40%, list=25%, signal=53%
REGULATION OF CYTOKINE BIOSYNTHETIC PROCESS%GOBP%GO:0042035	REGULATION OF CYTOKINE BIOSYNTHETIC PROCESS%GOBP%GO:0042035		25	-0.319189	-1.05942	0.404124	0.642572	1	1013	tags=44%, list=30%, signal=63%
PROTEIN PHOSPHORYLATION%GOBP%GO:0006468	PROTEIN PHOSPHORYLATION%GOBP%GO:0006468		155	-0.262667	-1.05938	0.355	0.642063	1	1126	tags=37%, list=34%, signal=54%
PURINE NUCLEOSIDE TRIPHOSPHATE METABOLIC PROCESS%GOBP%GO:0009144	PURINE NUCLEOSIDE TRIPHOSPHATE METABOLIC PROCESS%GOBP%GO:0009144		21	-0.333199	-1.05909	0.422594	0.642221	1	876	tags=29%, list=26%, signal=38%
REGULATION OF CARBOHYDRATE METABOLIC PROCESS%GOBP%GO:0006109	REGULATION OF CARBOHYDRATE METABOLIC PROCESS%GOBP%GO:0006109		23	-0.323837	-1.0584	0.405263	0.643396	1	370	tags=22%, list=11%, signal=24%
RENAL SYSTEM PROCESS%GOBP%GO:0003014	RENAL SYSTEM PROCESS%GOBP%GO:0003014		29	-0.308159	-1.05542	0.409701	0.650761	1	1151	tags=41%, list=34%, signal=62%
PROTEIN-CONTAINING COMPLEX SUBUNIT ORGANIZATION%GOBP%GO:0043933	PROTEIN-CONTAINING COMPLEX SUBUNIT ORGANIZATION%GOBP%GO:0043933		160	-0.258956	-1.05499	0.354	0.65124	1	709	tags=24%, list=21%, signal=29%
NON-GENOMIC ACTIONS OF 1,25 DIHYDROXYVITAMIN D3%WIKIPATHWAYS_20200310%WP4341%HOMO SAPIENS	NON-GENOMIC ACTIONS OF 1,25 DIHYDROXYVITAMIN D3%WIKIPATHWAYS_20200310%WP4341%HOMO SAPIENS		15	-0.351579	-1.05461	0.41828	0.651647	1	823	tags=40%, list=24%, signal=53%
REGULATION OF TRANSMEMBRANE RECEPTOR PROTEIN SERINE/THREONINE KINASE SIGNALING PATHWAY%GOBP%GO:0090092	REGULATION OF TRANSMEMBRANE RECEPTOR PROTEIN SERINE/THREONINE KINASE SIGNALING PATHWAY%GOBP%GO:0090092		48	-0.288705	-1.05332	0.40625	0.654482	1	1195	tags=42%, list=36%, signal=64%
HALLMARK_ADIPOGENESIS%MSIGDB_C2%HALLMARK_ADIPOGENESIS	HALLMARK_ADIPOGENESIS%MSIGDB_C2%HALLMARK_ADIPOGENESIS		35	-0.302141	-1.053	0.42449	0.654684	1	1042	tags=34%, list=31%, signal=49%
REGULATION OF SMALL GTPASE MEDIATED SIGNAL TRANSDUCTION%GOBP%GO:0051056	REGULATION OF SMALL GTPASE MEDIATED SIGNAL TRANSDUCTION%GOBP%GO:0051056		72	-0.273937	-1.05259	0.408	0.655141	1	1101	tags=36%, list=33%, signal=53%
AXON GUIDANCE%REACTOME%R-HSA-422475.6	AXON GUIDANCE%REACTOME%R-HSA-422475.6		102	-0.267244	-1.05202	0.386	0.65601	1	2003	tags=68%, list=60%, signal=162%
RESPONSE TO ABIOTIC STIMULUS%GOBP%GO:0009628	RESPONSE TO ABIOTIC STIMULUS%GOBP%GO:0009628		110	-0.267484	-1.05163	0.389	0.656446	1	939	tags=30%, list=28%, signal=40%
ENDODERM DEVELOPMENT%GOBP%GO:0007492	ENDODERM DEVELOPMENT%GOBP%GO:0007492		16	-0.342569	-1.05049	0.423948	0.658828	1	1640	tags=75%, list=49%, signal=146%
REGIONALIZATION%GOBP%GO:0003002	REGIONALIZATION%GOBP%GO:0003002		26	-0.31578	-1.04819	0.423117	0.664208	1	1131	tags=42%, list=34%, signal=63%
REGULATION OF PHOSPHOLIPID METABOLIC PROCESS%GOBP%GO:1903725	REGULATION OF PHOSPHOLIPID METABOLIC PROCESS%GOBP%GO:1903725		22	-0.325132	-1.04811	0.436004	0.663795	1	1761	tags=68%, list=52%, signal=142%
MORPHOGENESIS OF A BRANCHING EPITHELIUM%GOBP%GO:0061138	MORPHOGENESIS OF A BRANCHING EPITHELIUM%GOBP%GO:0061138		17	-0.344556	-1.04768	0.428879	0.664263	1	1131	tags=47%, list=34%, signal=71%
ATP METABOLIC PROCESS%GOBP%GO:0046034	ATP METABOLIC PROCESS%GOBP%GO:0046034		17	-0.339323	-1.04665	0.41791	0.666306	1	876	tags=29%, list=26%, signal=40%
REGULATION OF NEUROTRANSMITTER RECEPTOR ACTIVITY%GOBP%GO:0099601	REGULATION OF NEUROTRANSMITTER RECEPTOR ACTIVITY%GOBP%GO:0099601		16	-0.346309	-1.04433	0.428877	0.671759	1	2044	tags=88%, list=61%, signal=222%
CELLULAR RESPONSE TO EXTERNAL STIMULUS%GOBP%GO:0071496	CELLULAR RESPONSE TO EXTERNAL STIMULUS%GOBP%GO:0071496		40	-0.289762	-1.0436	0.413306	0.673087	1	455	tags=23%, list=14%, signal=26%
REGULATION OF AXONOGENESIS%GOBP%GO:0050770	REGULATION OF AXONOGENESIS%GOBP%GO:0050770		27	-0.307363	-1.04354	0.441598	0.672591	1	2205	tags=89%, list=66%, signal=256%
WNT SIGNALING%WIKIPATHWAYS_20200310%WP428%HOMO SAPIENS	WNT SIGNALING%WIKIPATHWAYS_20200310%WP428%HOMO SAPIENS		31	-0.301603	-1.04352	0.42477	0.672012	1	548	tags=26%, list=16%, signal=31%
SUBSTRATE ADHESION-DEPENDENT CELL SPREADING%GOBP%GO:0034446	SUBSTRATE ADHESION-DEPENDENT CELL SPREADING%GOBP%GO:0034446		15	-0.349483	-1.04312	0.423542	0.672455	1	749	tags=33%, list=22%, signal=43%
REGULATION OF CELL CYCLE ARREST%GOBP%GO:0071156	REGULATION OF CELL CYCLE ARREST%GOBP%GO:0071156		22	-0.316306	-1.0429	0.439959	0.672406	1	534	tags=18%, list=16%, signal=21%
REGULATION OF FIBROBLAST PROLIFERATION%GOBP%GO:0048145	REGULATION OF FIBROBLAST PROLIFERATION%GOBP%GO:0048145		15	-0.349958	-1.04186	0.431072	0.674468	1	941	tags=47%, list=28%, signal=65%
HALLMARK_ANDROGEN_RESPONSE%MSIGDB_C2%HALLMARK_ANDROGEN_RESPONSE	HALLMARK_ANDROGEN_RESPONSE%MSIGDB_C2%HALLMARK_ANDROGEN_RESPONSE		22	-0.321687	-1.04137	0.445493	0.675148	1	132	tags=14%, list=4%, signal=14%
INTERLEUKIN SIGNALING PATHWAY%PANTHER PATHWAY%P00036	INTERLEUKIN SIGNALING PATHWAY%PANTHER PATHWAY%P00036		22	-0.315738	-1.04105	0.452256	0.675375	1	823	tags=32%, list=24%, signal=42%
ENDODERMAL CELL DIFFERENTIATION%GOBP%GO:0035987	ENDODERMAL CELL DIFFERENTIATION%GOBP%GO:0035987		16	-0.342569	-1.04072	0.441461	0.675631	1	1640	tags=75%, list=49%, signal=146%
REGULATION OF CARDIAC MUSCLE CELL CONTRACTION%GOBP%GO:0086004	REGULATION OF CARDIAC MUSCLE CELL CONTRACTION%GOBP%GO:0086004		15	-0.352708	-1.04043	0.423119	0.675777	1	958	tags=40%, list=29%, signal=56%
RESPONSE TO VIRUS%GOBP%GO:0009615	RESPONSE TO VIRUS%GOBP%GO:0009615		53	-0.281405	-1.03955	0.442771	0.67745	1	823	tags=30%, list=24%, signal=39%
GLIAL CELL DIFFERENTIATION%GOBP%GO:0010001	GLIAL CELL DIFFERENTIATION%GOBP%GO:0010001		18	-0.332244	-1.03757	0.433121	0.682028	1	1628	tags=61%, list=48%, signal=118%
ANTIGEN PROCESSING-CROSS PRESENTATION%REACTOME%R-HSA-1236975.1	ANTIGEN PROCESSING-CROSS PRESENTATION%REACTOME%R-HSA-1236975.1		18	-0.334211	-1.03738	0.426738	0.681898	1	1837	tags=78%, list=55%, signal=171%
REGULATION OF HEART RATE%GOBP%GO:0002027	REGULATION OF HEART RATE%GOBP%GO:0002027		31	-0.303676	-1.0367	0.435185	0.683075	1	675	tags=29%, list=20%, signal=36%
POSITIVE REGULATION OF LYMPHOCYTE DIFFERENTIATION%GOBP%GO:0045621	POSITIVE REGULATION OF LYMPHOCYTE DIFFERENTIATION%GOBP%GO:0045621		22	-0.320593	-1.03623	0.450262	0.683661	1	802	tags=36%, list=24%, signal=47%
PROTEIN O-LINKED GLYCOSYLATION%GOBP%GO:0006493	PROTEIN O-LINKED GLYCOSYLATION%GOBP%GO:0006493		17	-0.334028	-1.03622	0.436114	0.683052	1	1443	tags=59%, list=43%, signal=103%
REGULATION OF PLASMA MEMBRANE BOUNDED CELL PROJECTION ASSEMBLY%GOBP%GO:0120032	REGULATION OF PLASMA MEMBRANE BOUNDED CELL PROJECTION ASSEMBLY%GOBP%GO:0120032		28	-0.301628	-1.03611	0.465781	0.682689	1	1656	tags=64%, list=49%, signal=126%
ENDODERM FORMATION%GOBP%GO:0001706	ENDODERM FORMATION%GOBP%GO:0001706		16	-0.342569	-1.03594	0.450106	0.682521	1	1640	tags=75%, list=49%, signal=146%
ALPHA-AMINO ACID CATABOLIC PROCESS%GOBP%GO:1901606	ALPHA-AMINO ACID CATABOLIC PROCESS%GOBP%GO:1901606		17	-0.339744	-1.03591	0.433155	0.681953	1	1568	tags=65%, list=47%, signal=121%
DEVELOPMENTAL GROWTH%GOBP%GO:0048589	DEVELOPMENTAL GROWTH%GOBP%GO:0048589		37	-0.29024	-1.03392	0.453252	0.686552	1	464	tags=24%, list=14%, signal=28%
AXONOGENESIS%GOBP%GO:0007409	AXONOGENESIS%GOBP%GO:0007409		72	-0.268622	-1.03097	0.448	0.69357	1	2007	tags=71%, list=60%, signal=172%
AMINO ACID AND DERIVATIVE METABOLISM%REACTOME%R-HSA-71291.6	AMINO ACID AND DERIVATIVE METABOLISM%REACTOME%R-HSA-71291.6		39	-0.28856	-1.03071	0.440404	0.693585	1	1593	tags=54%, list=47%, signal=101%
PURINE RIBONUCLEOSIDE MONOPHOSPHATE METABOLIC PROCESS%GOBP%GO:0009167	PURINE RIBONUCLEOSIDE MONOPHOSPHATE METABOLIC PROCESS%GOBP%GO:0009167		20	-0.327302	-1.03048	0.453968	0.69356	1	876	tags=30%, list=26%, signal=40%
CELLULAR LIPID METABOLIC PROCESS%GOBP%GO:0044255	CELLULAR LIPID METABOLIC PROCESS%GOBP%GO:0044255		131	-0.258385	-1.03047	0.421	0.692942	1	632	tags=21%, list=19%, signal=25%
GROWTH%GOBP%GO:0040007	GROWTH%GOBP%GO:0040007		37	-0.29024	-1.03022	0.445685	0.692992	1	464	tags=24%, list=14%, signal=28%
NEGATIVE REGULATION OF MOLECULAR FUNCTION%GOBP%GO:0044092	NEGATIVE REGULATION OF MOLECULAR FUNCTION%GOBP%GO:0044092		149	-0.254126	-1.0302	0.415	0.692413	1	719	tags=25%, list=21%, signal=30%
COLLAGEN METABOLIC PROCESS%GOBP%GO:0032963	COLLAGEN METABOLIC PROCESS%GOBP%GO:0032963		16	-0.341287	-1.02827	0.457974	0.696765	1	1869	tags=81%, list=56%, signal=182%
GENES INVOLVED IN MALE INFERTILITY%WIKIPATHWAYS_20200310%WP4673%HOMO SAPIENS	GENES INVOLVED IN MALE INFERTILITY%WIKIPATHWAYS_20200310%WP4673%HOMO SAPIENS		32	-0.293726	-1.02782	0.459959	0.697291	1	731	tags=28%, list=22%, signal=36%
REGULATION OF ALPHA-BETA T CELL DIFFERENTIATION%GOBP%GO:0046637	REGULATION OF ALPHA-BETA T CELL DIFFERENTIATION%GOBP%GO:0046637		17	-0.33553	-1.02698	0.458333	0.698849	1	1917	tags=76%, list=57%, signal=177%
MONOCARBOXYLIC ACID METABOLIC PROCESS%GOBP%GO:0032787	MONOCARBOXYLIC ACID METABOLIC PROCESS%GOBP%GO:0032787		66	-0.270676	-1.02495	0.471357	0.703522	1	393	tags=18%, list=12%, signal=20%
RENIN ANGIOTENSIN ALDOSTERONE SYSTEM (RAAS)%WIKIPATHWAYS_20200310%WP4756%HOMO SAPIENS	RENIN ANGIOTENSIN ALDOSTERONE SYSTEM (RAAS)%WIKIPATHWAYS_20200310%WP4756%HOMO SAPIENS		15	-0.347416	-1.02483	0.448759	0.703177	1	1719	tags=73%, list=51%, signal=149%
PURINE NUCLEOSIDE MONOPHOSPHATE METABOLIC PROCESS%GOBP%GO:0009126	PURINE NUCLEOSIDE MONOPHOSPHATE METABOLIC PROCESS%GOBP%GO:0009126		20	-0.327302	-1.02482	0.460805	0.702549	1	876	tags=30%, list=26%, signal=40%
IL-18 SIGNALING PATHWAY%WIKIPATHWAYS_20200310%WP4754%HOMO SAPIENS	IL-18 SIGNALING PATHWAY%WIKIPATHWAYS_20200310%WP4754%HOMO SAPIENS		62	-0.27309	-1.02467	0.447342	0.702304	1	926	tags=31%, list=28%, signal=42%
AXON DEVELOPMENT%GOBP%GO:0061564	AXON DEVELOPMENT%GOBP%GO:0061564		75	-0.268896	-1.02215	0.462	0.708291	1	2007	tags=71%, list=60%, signal=171%
RESPONSE TO LIPID%GOBP%GO:0033993	RESPONSE TO LIPID%GOBP%GO:0033993		110	-0.258726	-1.02193	0.45	0.708229	1	1795	tags=61%, list=53%, signal=126%
PROTEIN GLYCOSYLATION%GOBP%GO:0006486	PROTEIN GLYCOSYLATION%GOBP%GO:0006486		24	-0.307765	-1.02176	0.470157	0.70804	1	1443	tags=54%, list=43%, signal=94%
SENSORY PERCEPTION OF MECHANICAL STIMULUS%GOBP%GO:0050954	SENSORY PERCEPTION OF MECHANICAL STIMULUS%GOBP%GO:0050954		19	-0.33042	-1.0217	0.467842	0.707537	1	704	tags=32%, list=21%, signal=40%
REGULATION OF INTRINSIC APOPTOTIC SIGNALING PATHWAY%GOBP%GO:2001242	REGULATION OF INTRINSIC APOPTOTIC SIGNALING PATHWAY%GOBP%GO:2001242		18	-0.330249	-1.02066	0.472222	0.709542	1	506	tags=22%, list=15%, signal=26%
CELLULAR RESPONSE TO EXTRACELLULAR STIMULUS%GOBP%GO:0031668	CELLULAR RESPONSE TO EXTRACELLULAR STIMULUS%GOBP%GO:0031668		29	-0.301087	-1.01914	0.461538	0.712834	1	605	tags=24%, list=18%, signal=29%
REGULATION OF SYNAPSE ORGANIZATION%GOBP%GO:0050807	REGULATION OF SYNAPSE ORGANIZATION%GOBP%GO:0050807		32	-0.297505	-1.01894	0.477994	0.71272	1	699	tags=31%, list=21%, signal=39%
ACTIVATION OF MAPK ACTIVITY%GOBP%GO:0000187	ACTIVATION OF MAPK ACTIVITY%GOBP%GO:0000187		28	-0.305498	-1.01878	0.46728	0.712479	1	634	tags=29%, list=19%, signal=35%
TRANSPORT OF SMALL MOLECULES%REACTOME%R-HSA-382551.5	TRANSPORT OF SMALL MOLECULES%REACTOME%R-HSA-382551.5		129	-0.255006	-1.01815	0.447	0.713459	1	1608	tags=50%, list=48%, signal=93%
REGULATION OF MULTI-ORGANISM PROCESS%GOBP%GO:0043900	REGULATION OF MULTI-ORGANISM PROCESS%GOBP%GO:0043900		55	-0.275756	-1.01727	0.471888	0.715075	1	335	tags=20%, list=10%, signal=22%
REGULATION OF PROTEIN SERINE/THREONINE KINASE ACTIVITY%GOBP%GO:0071900	REGULATION OF PROTEIN SERINE/THREONINE KINASE ACTIVITY%GOBP%GO:0071900		87	-0.262247	-1.01723	0.465	0.714512	1	547	tags=22%, list=16%, signal=25%
CELL MORPHOGENESIS INVOLVED IN NEURON DIFFERENTIATION%GOBP%GO:0048667	CELL MORPHOGENESIS INVOLVED IN NEURON DIFFERENTIATION%GOBP%GO:0048667		81	-0.263563	-1.01686	0.47	0.714837	1	2007	tags=70%, list=60%, signal=170%
ST_INTEGRIN_SIGNALING_PATHWAY%MSIGDB_C2%ST_INTEGRIN_SIGNALING_PATHWAY	ST_INTEGRIN_SIGNALING_PATHWAY%MSIGDB_C2%ST_INTEGRIN_SIGNALING_PATHWAY		19	-0.328432	-1.01663	0.473291	0.714767	1	1683	tags=68%, list=50%, signal=136%
NEURON PROJECTION GUIDANCE%GOBP%GO:0097485	NEURON PROJECTION GUIDANCE%GOBP%GO:0097485		51	-0.276796	-1.01649	0.494483	0.714485	1	1614	tags=55%, list=48%, signal=104%
CLASS B 2 (SECRETIN FAMILY RECEPTORS)%REACTOME DATABASE ID RELEASE 72%373080	CLASS B 2 (SECRETIN FAMILY RECEPTORS)%REACTOME DATABASE ID RELEASE 72%373080		29	-0.296525	-1.01603	0.475897	0.715018	1	1270	tags=48%, list=38%, signal=77%
POST-TRANSLATIONAL PROTEIN MODIFICATION%GOBP%GO:0043687	POST-TRANSLATIONAL PROTEIN MODIFICATION%GOBP%GO:0043687		47	-0.277073	-1.01598	0.466466	0.714521	1	823	tags=26%, list=24%, signal=33%
METABOLISM OF WATER-SOLUBLE VITAMINS AND COFACTORS%REACTOME%R-HSA-196849.1	METABOLISM OF WATER-SOLUBLE VITAMINS AND COFACTORS%REACTOME%R-HSA-196849.1		21	-0.321243	-1.01419	0.471204	0.718435	1	204	tags=19%, list=6%, signal=20%
NUCLEOBASE-CONTAINING COMPOUND CATABOLIC PROCESS%GOBP%GO:0034655	NUCLEOBASE-CONTAINING COMPOUND CATABOLIC PROCESS%GOBP%GO:0034655		25	-0.306257	-1.01346	0.466049	0.71963	1	295	tags=16%, list=9%, signal=17%
PNAT%PANTHER PATHWAY%P05912	PNAT%PANTHER PATHWAY%P05912		15	-0.337245	-1.01298	0.475983	0.720211	1	2040	tags=87%, list=61%, signal=220%
CELL MORPHOGENESIS%GOBP%GO:0000902	CELL MORPHOGENESIS%GOBP%GO:0000902		135	-0.253714	-1.01263	0.466	0.720442	1	2010	tags=69%, list=60%, signal=164%
HALLMARK_EPITHELIAL_MESENCHYMAL_TRANSITION%MSIGDB_C2%HALLMARK_EPITHELIAL_MESENCHYMAL_TRANSITION	HALLMARK_EPITHELIAL_MESENCHYMAL_TRANSITION%MSIGDB_C2%HALLMARK_EPITHELIAL_MESENCHYMAL_TRANSITION		106	-0.254837	-1.01123	0.48	0.723443	1	924	tags=32%, list=27%, signal=43%
KITRECEPTOR%IOB%KITRECEPTOR	KITRECEPTOR%IOB%KITRECEPTOR		23	-0.314281	-1.01026	0.490135	0.725208	1	1940	tags=70%, list=58%, signal=163%
REGULATION OF GLUTAMATE RECEPTOR SIGNALING PATHWAY%GOBP%GO:1900449	REGULATION OF GLUTAMATE RECEPTOR SIGNALING PATHWAY%GOBP%GO:1900449		15	-0.342091	-1.00945	0.490649	0.72662	1	2044	tags=87%, list=61%, signal=220%
REACTIVE OXYGEN SPECIES METABOLIC PROCESS%GOBP%GO:0072593	REACTIVE OXYGEN SPECIES METABOLIC PROCESS%GOBP%GO:0072593		18	-0.325632	-1.00805	0.474468	0.729506	1	1935	tags=78%, list=58%, signal=182%
CELLULAR RESPONSE TO NITROGEN COMPOUND%GOBP%GO:1901699	CELLULAR RESPONSE TO NITROGEN COMPOUND%GOBP%GO:1901699		78	-0.263212	-1.00783	0.485	0.729412	1	1317	tags=44%, list=39%, signal=70%
KIDNEY EPITHELIUM DEVELOPMENT%GOBP%GO:0072073	KIDNEY EPITHELIUM DEVELOPMENT%GOBP%GO:0072073		18	-0.326401	-1.00743	0.491543	0.729846	1	1129	tags=44%, list=34%, signal=67%
POSITIVE REGULATION OF DNA METABOLIC PROCESS%GOBP%GO:0051054	POSITIVE REGULATION OF DNA METABOLIC PROCESS%GOBP%GO:0051054		29	-0.295034	-1.00628	0.488798	0.732161	1	1131	tags=38%, list=34%, signal=57%
CELLULAR AMINO ACID CATABOLIC PROCESS%GOBP%GO:0009063	CELLULAR AMINO ACID CATABOLIC PROCESS%GOBP%GO:0009063		20	-0.31541	-1.00594	0.495745	0.732391	1	1593	tags=60%, list=47%, signal=113%
DEFENSE RESPONSE TO VIRUS%GOBP%GO:0051607	DEFENSE RESPONSE TO VIRUS%GOBP%GO:0051607		31	-0.292	-1.00592	0.507614	0.731777	1	823	tags=29%, list=24%, signal=38%
CANONICAL WNT SIGNALING PATHWAY%GOBP%GO:0060070	CANONICAL WNT SIGNALING PATHWAY%GOBP%GO:0060070		17	-0.327015	-1.00575	0.498385	0.731565	1	488	tags=24%, list=15%, signal=27%
RIBONUCLEOSIDE MONOPHOSPHATE METABOLIC PROCESS%GOBP%GO:0009161	RIBONUCLEOSIDE MONOPHOSPHATE METABOLIC PROCESS%GOBP%GO:0009161		21	-0.315731	-1.00557	0.480465	0.731406	1	876	tags=29%, list=26%, signal=38%
REGULATION OF REACTIVE OXYGEN SPECIES METABOLIC PROCESS%GOBP%GO:2000377	REGULATION OF REACTIVE OXYGEN SPECIES METABOLIC PROCESS%GOBP%GO:2000377		33	-0.289775	-1.00539	0.496454	0.731252	1	1732	tags=58%, list=52%, signal=118%
REGULATION OF KINASE ACTIVITY%GOBP%GO:0043549	REGULATION OF KINASE ACTIVITY%GOBP%GO:0043549		159	-0.249143	-1.00498	0.496	0.731636	1	1390	tags=44%, list=41%, signal=72%
RESPIRATORY SYSTEM DEVELOPMENT%GOBP%GO:0060541	RESPIRATORY SYSTEM DEVELOPMENT%GOBP%GO:0060541		17	-0.326398	-1.00458	0.484459	0.731981	1	1131	tags=41%, list=34%, signal=62%
CELLULAR RESPONSE TO OXYGEN-CONTAINING COMPOUND%GOBP%GO:1901701	CELLULAR RESPONSE TO OXYGEN-CONTAINING COMPOUND%GOBP%GO:1901701		156	-0.247844	-1.0044	0.49	0.731751	1	1802	tags=59%, list=54%, signal=121%
REGULATION OF VASCULAR SMOOTH MUSCLE CELL PROLIFERATION%GOBP%GO:1904705	REGULATION OF VASCULAR SMOOTH MUSCLE CELL PROLIFERATION%GOBP%GO:1904705		15	-0.341046	-1.00326	0.480645	0.733994	1	537	tags=27%, list=16%, signal=32%
MONOCARBOXYLIC ACID BIOSYNTHETIC PROCESS%GOBP%GO:0072330	MONOCARBOXYLIC ACID BIOSYNTHETIC PROCESS%GOBP%GO:0072330		31	-0.29211	-1.00319	0.491318	0.73349	1	1415	tags=45%, list=42%, signal=77%
REGULATION OF PLASMA LIPOPROTEIN PARTICLE LEVELS%GOBP%GO:0097006	REGULATION OF PLASMA LIPOPROTEIN PARTICLE LEVELS%GOBP%GO:0097006		19	-0.322585	-1.00308	0.492569	0.733139	1	483	tags=26%, list=14%, signal=31%
HALLMARK_APICAL_SURFACE%MSIGDB_C2%HALLMARK_APICAL_SURFACE	HALLMARK_APICAL_SURFACE%MSIGDB_C2%HALLMARK_APICAL_SURFACE		15	-0.335401	-1.00248	0.489316	0.734061	1	989	tags=40%, list=29%, signal=56%
TRANSITION METAL ION HOMEOSTASIS%GOBP%GO:0055076	TRANSITION METAL ION HOMEOSTASIS%GOBP%GO:0055076		21	-0.319098	-1.00215	0.503627	0.734254	1	403	tags=24%, list=12%, signal=27%
POSITIVE REGULATION OF EXOCYTOSIS%GOBP%GO:0045921	POSITIVE REGULATION OF EXOCYTOSIS%GOBP%GO:0045921		20	-0.309121	-1.0014	0.489518	0.735493	1	853	tags=35%, list=25%, signal=47%
PHOSPHORYLATION%GOBP%GO:0016310	PHOSPHORYLATION%GOBP%GO:0016310		176	-0.245325	-1.00126	0.5	0.735202	1	1400	tags=43%, list=42%, signal=69%
MACROMOLECULE GLYCOSYLATION%GOBP%GO:0043413	MACROMOLECULE GLYCOSYLATION%GOBP%GO:0043413		24	-0.307765	-1.00033	0.497431	0.736915	1	1443	tags=54%, list=43%, signal=94%
LUNG DEVELOPMENT%GOBP%GO:0030324	LUNG DEVELOPMENT%GOBP%GO:0030324		17	-0.326398	-0.999644	0.486369	0.737967	1	1131	tags=41%, list=34%, signal=62%
DISEASES OF GLYCOSYLATION%REACTOME%R-HSA-3781865.1	DISEASES OF GLYCOSYLATION%REACTOME%R-HSA-3781865.1		40	-0.274594	-0.998765	0.501012	0.739499	1	1874	tags=65%, list=56%, signal=145%
POSITIVE REGULATION OF LIPID LOCALIZATION%GOBP%GO:1905954	POSITIVE REGULATION OF LIPID LOCALIZATION%GOBP%GO:1905954		17	-0.325753	-0.998422	0.482503	0.739712	1	885	tags=35%, list=26%, signal=48%
POSITIVE REGULATION OF T CELL DIFFERENTIATION%GOBP%GO:0045582	POSITIVE REGULATION OF T CELL DIFFERENTIATION%GOBP%GO:0045582		20	-0.314897	-0.997956	0.494737	0.740245	1	802	tags=35%, list=24%, signal=46%
AXON GUIDANCE%GOBP%GO:0007411	AXON GUIDANCE%GOBP%GO:0007411		50	-0.270614	-0.997474	0.487952	0.740862	1	1876	tags=64%, list=56%, signal=143%
METAPATHWAY BIOTRANSFORMATION PHASE I AND II%WIKIPATHWAYS_20200310%WP702%HOMO SAPIENS	METAPATHWAY BIOTRANSFORMATION PHASE I AND II%WIKIPATHWAYS_20200310%WP702%HOMO SAPIENS		29	-0.293606	-0.997053	0.511795	0.74127	1	1380	tags=48%, list=41%, signal=81%
POSITIVE REGULATION OF INTRACELLULAR TRANSPORT%GOBP%GO:0032388	POSITIVE REGULATION OF INTRACELLULAR TRANSPORT%GOBP%GO:0032388		29	-0.289388	-0.996694	0.494898	0.741538	1	818	tags=28%, list=24%, signal=36%
REGULATION OF NEURON DEATH%GOBP%GO:1901214	REGULATION OF NEURON DEATH%GOBP%GO:1901214		48	-0.275972	-0.996555	0.489447	0.741263	1	1849	tags=65%, list=55%, signal=142%
REGULATION OF DNA METABOLIC PROCESS%GOBP%GO:0051052	REGULATION OF DNA METABOLIC PROCESS%GOBP%GO:0051052		52	-0.268708	-0.996354	0.51503	0.741118	1	439	tags=19%, list=13%, signal=22%
MICRORNAS IN CARDIOMYOCYTE HYPERTROPHY%WIKIPATHWAYS_20200310%WP1544%HOMO SAPIENS	MICRORNAS IN CARDIOMYOCYTE HYPERTROPHY%WIKIPATHWAYS_20200310%WP1544%HOMO SAPIENS		17	-0.327203	-0.995881	0.495197	0.741659	1	1512	tags=53%, list=45%, signal=96%
NEGATIVE REGULATION OF PROTEIN TRANSPORT%GOBP%GO:0051224	NEGATIVE REGULATION OF PROTEIN TRANSPORT%GOBP%GO:0051224		35	-0.28254	-0.99561	0.525406	0.741714	1	964	tags=34%, list=29%, signal=48%
ALCOHOL BIOSYNTHETIC PROCESS%GOBP%GO:0046165	ALCOHOL BIOSYNTHETIC PROCESS%GOBP%GO:0046165		23	-0.297766	-0.995416	0.508919	0.741504	1	632	tags=22%, list=19%, signal=27%
REGULATION OF CD4-POSITIVE, ALPHA-BETA T CELL DIFFERENTIATION%GOBP%GO:0043370	REGULATION OF CD4-POSITIVE, ALPHA-BETA T CELL DIFFERENTIATION%GOBP%GO:0043370		16	-0.327556	-0.995119	0.511278	0.741618	1	1917	tags=75%, list=57%, signal=174%
NEURON DEVELOPMENT%GOBP%GO:0048666	NEURON DEVELOPMENT%GOBP%GO:0048666		126	-0.250531	-0.994948	0.513	0.741413	1	2040	tags=71%, list=61%, signal=173%
CELLULAR COMPONENT DISASSEMBLY%GOBP%GO:0022411	CELLULAR COMPONENT DISASSEMBLY%GOBP%GO:0022411		55	-0.267168	-0.994822	0.514544	0.741064	1	541	tags=22%, list=16%, signal=26%
NEGATIVE REGULATION OF PEPTIDE SECRETION%GOBP%GO:0002792	NEGATIVE REGULATION OF PEPTIDE SECRETION%GOBP%GO:0002792		31	-0.291183	-0.994484	0.507645	0.741227	1	1717	tags=61%, list=51%, signal=124%
REGULATION OF SYNAPSE STRUCTURE OR ACTIVITY%GOBP%GO:0050803	REGULATION OF SYNAPSE STRUCTURE OR ACTIVITY%GOBP%GO:0050803		34	-0.281643	-0.993335	0.505061	0.743522	1	699	tags=29%, list=21%, signal=37%
POSITIVE REGULATION OF LIPID METABOLIC PROCESS%GOBP%GO:0045834	POSITIVE REGULATION OF LIPID METABOLIC PROCESS%GOBP%GO:0045834		35	-0.27983	-0.993277	0.503049	0.743015	1	1764	tags=63%, list=52%, signal=131%
ORGANIC ACID TRANSPORT%GOBP%GO:0015849	ORGANIC ACID TRANSPORT%GOBP%GO:0015849		41	-0.277948	-0.992985	0.519717	0.743077	1	1549	tags=51%, list=46%, signal=94%
BRAIN DEVELOPMENT%GOBP%GO:0007420	BRAIN DEVELOPMENT%GOBP%GO:0007420		63	-0.264821	-0.99265	0.53006	0.743315	1	1453	tags=49%, list=43%, signal=85%
REGULATION OF ACTIN CYTOSKELETON%WIKIPATHWAYS_20200310%WP51%HOMO SAPIENS	REGULATION OF ACTIN CYTOSKELETON%WIKIPATHWAYS_20200310%WP51%HOMO SAPIENS		33	-0.287159	-0.992442	0.503553	0.743201	1	1732	tags=61%, list=52%, signal=124%
REGULATION OF PLASMA MEMBRANE BOUNDED CELL PROJECTION ORGANIZATION%GOBP%GO:0120035	REGULATION OF PLASMA MEMBRANE BOUNDED CELL PROJECTION ORGANIZATION%GOBP%GO:0120035		111	-0.250366	-0.991333	0.516	0.745224	1	1656	tags=55%, list=49%, signal=105%
CELL KILLING%GOBP%GO:0001906	CELL KILLING%GOBP%GO:0001906		16	-0.323216	-0.990647	0.512352	0.74627	1	655	tags=31%, list=19%, signal=39%
REGULATION OF MAP KINASE ACTIVITY%GOBP%GO:0043405	REGULATION OF MAP KINASE ACTIVITY%GOBP%GO:0043405		59	-0.266112	-0.990304	0.524048	0.746466	1	941	tags=34%, list=28%, signal=46%
NUCLEOSIDE MONOPHOSPHATE METABOLIC PROCESS%GOBP%GO:0009123	NUCLEOSIDE MONOPHOSPHATE METABOLIC PROCESS%GOBP%GO:0009123		21	-0.315731	-0.990213	0.514019	0.746056	1	876	tags=29%, list=26%, signal=38%
CARBOXYLIC ACID BIOSYNTHETIC PROCESS%GOBP%GO:0046394	CARBOXYLIC ACID BIOSYNTHETIC PROCESS%GOBP%GO:0046394		47	-0.27123	-0.989554	0.504008	0.747026	1	1340	tags=43%, list=40%, signal=70%
GLYCEROPHOSPHOLIPID BIOSYNTHESIS%REACTOME%R-HSA-1483206.4	GLYCEROPHOSPHOLIPID BIOSYNTHESIS%REACTOME%R-HSA-1483206.4		27	-0.292509	-0.988448	0.509744	0.74908	1	1301	tags=37%, list=39%, signal=60%
HOMOTYPIC CELL-CELL ADHESION%GOBP%GO:0034109	HOMOTYPIC CELL-CELL ADHESION%GOBP%GO:0034109		18	-0.31856	-0.987185	0.501059	0.75167	1	563	tags=28%, list=17%, signal=33%
NERVOUS SYSTEM DEVELOPMENT%REACTOME DATABASE ID RELEASE 72%9675108	NERVOUS SYSTEM DEVELOPMENT%REACTOME DATABASE ID RELEASE 72%9675108		111	-0.249032	-0.986829	0.548548	0.751887	1	1895	tags=61%, list=56%, signal=136%
NEGATIVE REGULATION OF ESTABLISHMENT OF PROTEIN LOCALIZATION%GOBP%GO:1904950	NEGATIVE REGULATION OF ESTABLISHMENT OF PROTEIN LOCALIZATION%GOBP%GO:1904950		35	-0.28254	-0.986189	0.524292	0.752825	1	964	tags=34%, list=29%, signal=48%
POSITIVE REGULATION OF REACTIVE OXYGEN SPECIES METABOLIC PROCESS%GOBP%GO:2000379	POSITIVE REGULATION OF REACTIVE OXYGEN SPECIES METABOLIC PROCESS%GOBP%GO:2000379		22	-0.303322	-0.985663	0.503138	0.753456	1	1564	tags=55%, list=47%, signal=101%
ORGANIC ACID BIOSYNTHETIC PROCESS%GOBP%GO:0016053	ORGANIC ACID BIOSYNTHETIC PROCESS%GOBP%GO:0016053		47	-0.27123	-0.985583	0.537149	0.753014	1	1340	tags=43%, list=40%, signal=70%
REGULATION OF RESPONSE TO WOUNDING%GOBP%GO:1903034	REGULATION OF RESPONSE TO WOUNDING%GOBP%GO:1903034		37	-0.276363	-0.984821	0.515672	0.75414	1	845	tags=32%, list=25%, signal=43%
LNCRNA INVOLVEMENT IN CANONICAL WNT SIGNALING AND COLORECTAL CANCER%WIKIPATHWAYS_20200310%WP4258%HOMO SAPIENS	LNCRNA INVOLVEMENT IN CANONICAL WNT SIGNALING AND COLORECTAL CANCER%WIKIPATHWAYS_20200310%WP4258%HOMO SAPIENS		24	-0.300208	-0.984455	0.528616	0.754323	1	734	tags=29%, list=22%, signal=37%
AXON ENSHEATHMENT%GOBP%GO:0008366	AXON ENSHEATHMENT%GOBP%GO:0008366		15	-0.330143	-0.984411	0.506997	0.753776	1	567	tags=27%, list=17%, signal=32%
ANION TRANSPORT%GOBP%GO:0006820	ANION TRANSPORT%GOBP%GO:0006820		76	-0.255076	-0.983857	0.523	0.754499	1	1549	tags=49%, list=46%, signal=88%
NEGATIVE REGULATION OF INTRACELLULAR SIGNAL TRANSDUCTION%GOBP%GO:1902532	NEGATIVE REGULATION OF INTRACELLULAR SIGNAL TRANSDUCTION%GOBP%GO:1902532		88	-0.24979	-0.981429	0.551	0.759746	1	341	tags=15%, list=10%, signal=16%
REGULATION OF CELL PROJECTION ORGANIZATION%GOBP%GO:0031344	REGULATION OF CELL PROJECTION ORGANIZATION%GOBP%GO:0031344		113	-0.24846	-0.980675	0.544	0.760919	1	1656	tags=55%, list=49%, signal=105%
ACTIVATION OF PROTEIN KINASE ACTIVITY%GOBP%GO:0032147	ACTIVATION OF PROTEIN KINASE ACTIVITY%GOBP%GO:0032147		58	-0.260909	-0.980509	0.543086	0.760663	1	1390	tags=45%, list=41%, signal=75%
REGULATION OF INTERLEUKIN-6 PRODUCTION%GOBP%GO:0032675	REGULATION OF INTERLEUKIN-6 PRODUCTION%GOBP%GO:0032675		28	-0.290493	-0.980106	0.524103	0.760959	1	1665	tags=68%, list=50%, signal=133%
REGULATION OF CELL DEVELOPMENT%GOBP%GO:0060284	REGULATION OF CELL DEVELOPMENT%GOBP%GO:0060284		148	-0.244052	-0.979981	0.558	0.760608	1	1267	tags=40%, list=38%, signal=61%
MRNA METABOLIC PROCESS%GOBP%GO:0016071	MRNA METABOLIC PROCESS%GOBP%GO:0016071		19	-0.311074	-0.979859	0.516649	0.760266	1	474	tags=16%, list=14%, signal=18%
SENSORY ORGAN DEVELOPMENT%GOBP%GO:0007423	SENSORY ORGAN DEVELOPMENT%GOBP%GO:0007423		36	-0.276201	-0.978242	0.53125	0.76359	1	1000	tags=36%, list=30%, signal=51%
OXOACID METABOLIC PROCESS%GOBP%GO:0043436	OXOACID METABOLIC PROCESS%GOBP%GO:0043436		134	-0.240998	-0.976889	0.564	0.766243	1	1518	tags=44%, list=45%, signal=77%
GLIOGENESIS%GOBP%GO:0042063	GLIOGENESIS%GOBP%GO:0042063		22	-0.300392	-0.97681	0.509434	0.765787	1	1628	tags=55%, list=48%, signal=105%
POSITIVE REGULATION OF INTRACELLULAR PROTEIN TRANSPORT%GOBP%GO:0090316	POSITIVE REGULATION OF INTRACELLULAR PROTEIN TRANSPORT%GOBP%GO:0090316		18	-0.310038	-0.976462	0.515409	0.765958	1	818	tags=28%, list=24%, signal=37%
POSITIVE REGULATION OF NEUROGENESIS%GOBP%GO:0050769	POSITIVE REGULATION OF NEUROGENESIS%GOBP%GO:0050769		64	-0.25608	-0.975226	0.542084	0.768305	1	603	tags=25%, list=18%, signal=30%
CAMERA-TYPE EYE DEVELOPMENT%GOBP%GO:0043010	CAMERA-TYPE EYE DEVELOPMENT%GOBP%GO:0043010		23	-0.29745	-0.975152	0.539583	0.76784	1	1000	tags=39%, list=30%, signal=55%
POSITIVE REGULATION OF ENDOTHELIAL CELL MIGRATION%GOBP%GO:0010595	POSITIVE REGULATION OF ENDOTHELIAL CELL MIGRATION%GOBP%GO:0010595		24	-0.297026	-0.974271	0.549531	0.769358	1	941	tags=38%, list=28%, signal=52%
ENSHEATHMENT OF NEURONS%GOBP%GO:0007272	ENSHEATHMENT OF NEURONS%GOBP%GO:0007272		15	-0.330143	-0.974057	0.550162	0.769175	1	567	tags=27%, list=17%, signal=32%
NEGATIVE REGULATION OF CATALYTIC ACTIVITY%GOBP%GO:0043086	NEGATIVE REGULATION OF CATALYTIC ACTIVITY%GOBP%GO:0043086		84	-0.253279	-0.97395	0.576	0.768823	1	703	tags=24%, list=21%, signal=29%
SEMAPHORIN INTERACTIONS%REACTOME DATABASE ID RELEASE 72%373755	SEMAPHORIN INTERACTIONS%REACTOME DATABASE ID RELEASE 72%373755		17	-0.315042	-0.97378	0.534984	0.768601	1	1134	tags=41%, list=34%, signal=62%
REGULATION OF ENDOTHELIAL CELL PROLIFERATION%GOBP%GO:0001936	REGULATION OF ENDOTHELIAL CELL PROLIFERATION%GOBP%GO:0001936		36	-0.274684	-0.972438	0.540568	0.771129	1	1151	tags=42%, list=34%, signal=63%
UNTITLED%PANTHER PATHWAY%P00019	UNTITLED%PANTHER PATHWAY%P00019		19	-0.310238	-0.972423	0.529412	0.770515	1	1445	tags=53%, list=43%, signal=92%
REGULATION OF ACTOMYOSIN STRUCTURE ORGANIZATION%GOBP%GO:0110020	REGULATION OF ACTOMYOSIN STRUCTURE ORGANIZATION%GOBP%GO:0110020		18	-0.315875	-0.971816	0.532831	0.771307	1	1126	tags=39%, list=34%, signal=58%
REGULATION OF NEURON APOPTOTIC PROCESS%GOBP%GO:0043523	REGULATION OF NEURON APOPTOTIC PROCESS%GOBP%GO:0043523		31	-0.281938	-0.971186	0.550459	0.772152	1	880	tags=35%, list=26%, signal=48%
CELLULAR RESPONSE TO ORGANONITROGEN COMPOUND%GOBP%GO:0071417	CELLULAR RESPONSE TO ORGANONITROGEN COMPOUND%GOBP%GO:0071417		72	-0.253827	-0.970578	0.55956	0.77304	1	1414	tags=46%, list=42%, signal=77%
REGULATION OF CELL PROJECTION ASSEMBLY%GOBP%GO:0060491	REGULATION OF CELL PROJECTION ASSEMBLY%GOBP%GO:0060491		29	-0.283249	-0.969976	0.558763	0.773803	1	1656	tags=62%, list=49%, signal=121%
PROTEIN STABILIZATION%GOBP%GO:0050821	PROTEIN STABILIZATION%GOBP%GO:0050821		25	-0.296132	-0.969818	0.541796	0.773528	1	1112	tags=36%, list=33%, signal=53%
CIRCADIAN RHYTHM RELATED GENES%WIKIPATHWAYS_20200310%WP3594%HOMO SAPIENS	CIRCADIAN RHYTHM RELATED GENES%WIKIPATHWAYS_20200310%WP3594%HOMO SAPIENS		27	-0.29216	-0.969622	0.533471	0.773348	1	823	tags=30%, list=24%, signal=39%
FOREBRAIN DEVELOPMENT%GOBP%GO:0030900	FOREBRAIN DEVELOPMENT%GOBP%GO:0030900		32	-0.281103	-0.969203	0.552419	0.77373	1	1400	tags=47%, list=42%, signal=80%
SPINAL CORD INJURY%WIKIPATHWAYS_20200310%WP2431%HOMO SAPIENS	SPINAL CORD INJURY%WIKIPATHWAYS_20200310%WP2431%HOMO SAPIENS		34	-0.27827	-0.968993	0.532045	0.773578	1	1086	tags=38%, list=32%, signal=56%
CELL SURFACE RECEPTOR SIGNALING PATHWAY INVOLVED IN CELL-CELL SIGNALING%GOBP%GO:1905114	CELL SURFACE RECEPTOR SIGNALING PATHWAY INVOLVED IN CELL-CELL SIGNALING%GOBP%GO:1905114		39	-0.271883	-0.966715	0.583418	0.778197	1	537	tags=23%, list=16%, signal=27%
POSITIVE REGULATION OF INTERLEUKIN-6 PRODUCTION%GOBP%GO:0032755	POSITIVE REGULATION OF INTERLEUKIN-6 PRODUCTION%GOBP%GO:0032755		18	-0.312937	-0.966417	0.540655	0.778259	1	1302	tags=56%, list=39%, signal=90%
POSITIVE REGULATION OF SMOOTH MUSCLE CELL PROLIFERATION%GOBP%GO:0048661	POSITIVE REGULATION OF SMOOTH MUSCLE CELL PROLIFERATION%GOBP%GO:0048661		16	-0.3214	-0.966264	0.545455	0.777982	1	823	tags=38%, list=24%, signal=49%
REGULATION OF STRESS FIBER ASSEMBLY%GOBP%GO:0051492	REGULATION OF STRESS FIBER ASSEMBLY%GOBP%GO:0051492		17	-0.316198	-0.966209	0.53269	0.777471	1	1035	tags=35%, list=31%, signal=51%
NEURON PROJECTION DEVELOPMENT%GOBP%GO:0031175	NEURON PROJECTION DEVELOPMENT%GOBP%GO:0031175		110	-0.242984	-0.966156	0.583	0.776946	1	2007	tags=68%, list=60%, signal=164%
HEAD DEVELOPMENT%GOBP%GO:0060322	HEAD DEVELOPMENT%GOBP%GO:0060322		69	-0.254963	-0.965867	0.587174	0.776969	1	1453	tags=48%, list=43%, signal=83%
O-LINKED GLYCOSYLATION OF MUCINS%REACTOME%R-HSA-913709.3	O-LINKED GLYCOSYLATION OF MUCINS%REACTOME%R-HSA-913709.3		16	-0.321701	-0.9657	0.543384	0.776727	1	1443	tags=56%, list=43%, signal=98%
CELLULAR LIPID CATABOLIC PROCESS%GOBP%GO:0044242	CELLULAR LIPID CATABOLIC PROCESS%GOBP%GO:0044242		23	-0.293772	-0.965165	0.557394	0.777312	1	393	tags=22%, list=12%, signal=24%
ORGANELLE ASSEMBLY%GOBP%GO:0070925	ORGANELLE ASSEMBLY%GOBP%GO:0070925		83	-0.24843	-0.96433	0.56	0.778588	1	411	tags=18%, list=12%, signal=20%
VESICLE-MEDIATED TRANSPORT IN SYNAPSE%GOBP%GO:0099003	VESICLE-MEDIATED TRANSPORT IN SYNAPSE%GOBP%GO:0099003		15	-0.323715	-0.9627	0.530303	0.781826	1	1587	tags=60%, list=47%, signal=113%
REGULATION OF CELL MORPHOGENESIS%GOBP%GO:0022604	REGULATION OF CELL MORPHOGENESIS%GOBP%GO:0022604		92	-0.24641	-0.962548	0.583	0.781546	1	1630	tags=53%, list=48%, signal=101%
CELLULAR RESPONSE TO NUTRIENT LEVELS%GOBP%GO:0031669	CELLULAR RESPONSE TO NUTRIENT LEVELS%GOBP%GO:0031669		26	-0.289037	-0.961596	0.55636	0.783141	1	455	tags=19%, list=14%, signal=22%
MONOVALENT INORGANIC CATION HOMEOSTASIS%GOBP%GO:0055067	MONOVALENT INORGANIC CATION HOMEOSTASIS%GOBP%GO:0055067		17	-0.313904	-0.961486	0.531483	0.782752	1	1892	tags=76%, list=56%, signal=174%
POSITIVE REGULATION OF PROTEIN LOCALIZATION TO MEMBRANE%GOBP%GO:1905477	POSITIVE REGULATION OF PROTEIN LOCALIZATION TO MEMBRANE%GOBP%GO:1905477		24	-0.295357	-0.961437	0.554979	0.782227	1	1404	tags=46%, list=42%, signal=78%
HALLMARK_APOPTOSIS%MSIGDB_C2%HALLMARK_APOPTOSIS	HALLMARK_APOPTOSIS%MSIGDB_C2%HALLMARK_APOPTOSIS		45	-0.26259	-0.961431	0.574018	0.7816	1	519	tags=20%, list=15%, signal=23%
RESPIRATORY TUBE DEVELOPMENT%GOBP%GO:0030323	RESPIRATORY TUBE DEVELOPMENT%GOBP%GO:0030323		18	-0.310451	-0.961194	0.544102	0.781543	1	1131	tags=39%, list=34%, signal=58%
ALZHEIMERS DISEASE%WIKIPATHWAYS_20200310%WP2059%HOMO SAPIENS	ALZHEIMERS DISEASE%WIKIPATHWAYS_20200310%WP2059%HOMO SAPIENS		17	-0.313014	-0.961186	0.540741	0.780917	1	1209	tags=35%, list=36%, signal=55%
NEGATIVE REGULATION OF BIOSYNTHETIC PROCESS%GOBP%GO:0009890	NEGATIVE REGULATION OF BIOSYNTHETIC PROCESS%GOBP%GO:0009890		175	-0.234602	-0.960476	0.595	0.781951	1	719	tags=24%, list=21%, signal=29%
NABA_ECM_AFFILIATED%MSIGDB_C2%NABA_ECM_AFFILIATED	NABA_ECM_AFFILIATED%MSIGDB_C2%NABA_ECM_AFFILIATED		56	-0.257211	-0.960324	0.573146	0.781676	1	1859	tags=66%, list=55%, signal=145%
GASTRULATION%GOBP%GO:0007369	GASTRULATION%GOBP%GO:0007369		26	-0.289202	-0.960114	0.557531	0.78152	1	1640	tags=62%, list=49%, signal=119%
CARBOXYLIC ACID TRANSPORT%GOBP%GO:0046942	CARBOXYLIC ACID TRANSPORT%GOBP%GO:0046942		40	-0.269478	-0.957716	0.578629	0.78636	1	1549	tags=50%, list=46%, signal=92%
MORPHOGENESIS OF A BRANCHING STRUCTURE%GOBP%GO:0001763	MORPHOGENESIS OF A BRANCHING STRUCTURE%GOBP%GO:0001763		21	-0.302557	-0.956074	0.568586	0.789484	1	1795	tags=67%, list=53%, signal=142%
RESPONSE TO NITROGEN COMPOUND%GOBP%GO:1901698	RESPONSE TO NITROGEN COMPOUND%GOBP%GO:1901698		114	-0.239529	-0.955711	0.603	0.789618	1	1414	tags=43%, list=42%, signal=72%
PROTEIN MATURATION%GOBP%GO:0051604	PROTEIN MATURATION%GOBP%GO:0051604		34	-0.271487	-0.955521	0.572008	0.78941	1	886	tags=32%, list=26%, signal=43%
NEURON DIFFERENTIATION%GOBP%GO:0030182	NEURON DIFFERENTIATION%GOBP%GO:0030182		150	-0.236775	-0.955339	0.628	0.789153	1	2007	tags=69%, list=60%, signal=163%
NEGATIVE REGULATION OF CELL DEVELOPMENT%GOBP%GO:0010721	NEGATIVE REGULATION OF CELL DEVELOPMENT%GOBP%GO:0010721		46	-0.264142	-0.955241	0.579637	0.78874	1	918	tags=33%, list=27%, signal=44%
REGULATION OF ORGANELLE ORGANIZATION%GOBP%GO:0033043	REGULATION OF ORGANELLE ORGANIZATION%GOBP%GO:0033043		188	-0.233896	-0.954931	0.631	0.788782	1	541	tags=19%, list=16%, signal=21%
REGULATION OF NEUTROPHIL MIGRATION%GOBP%GO:1902622	REGULATION OF NEUTROPHIL MIGRATION%GOBP%GO:1902622		15	-0.322869	-0.954596	0.552802	0.788935	1	1795	tags=73%, list=53%, signal=157%
ORGANIC ACID METABOLIC PROCESS%GOBP%GO:0006082	ORGANIC ACID METABOLIC PROCESS%GOBP%GO:0006082		139	-0.234809	-0.950919	0.637	0.796564	1	1600	tags=46%, list=48%, signal=84%
POSITIVE REGULATION OF NEURON PROJECTION DEVELOPMENT%GOBP%GO:0010976	POSITIVE REGULATION OF NEURON PROJECTION DEVELOPMENT%GOBP%GO:0010976		42	-0.261424	-0.95071	0.577465	0.796396	1	2155	tags=79%, list=64%, signal=216%
NEURON PROJECTION MORPHOGENESIS%GOBP%GO:0048812	NEURON PROJECTION MORPHOGENESIS%GOBP%GO:0048812		96	-0.24109	-0.950399	0.615	0.796392	1	2094	tags=73%, list=62%, signal=188%
CELLULAR RESPONSE TO INTERLEUKIN-1%GOBP%GO:0071347	CELLULAR RESPONSE TO INTERLEUKIN-1%GOBP%GO:0071347		21	-0.29533	-0.949422	0.585595	0.797894	1	918	tags=38%, list=27%, signal=52%
ESTABLISHMENT OF CELL POLARITY%GOBP%GO:0030010	ESTABLISHMENT OF CELL POLARITY%GOBP%GO:0030010		15	-0.32578	-0.948557	0.561056	0.799193	1	138	tags=13%, list=4%, signal=14%
GLYCOSYLATION%GOBP%GO:0070085	GLYCOSYLATION%GOBP%GO:0070085		25	-0.289896	-0.948163	0.56701	0.799392	1	1443	tags=52%, list=43%, signal=90%
LEARNING OR MEMORY%GOBP%GO:0007611	LEARNING OR MEMORY%GOBP%GO:0007611		28	-0.280498	-0.94774	0.570546	0.799707	1	1262	tags=46%, list=38%, signal=74%
ANGIOGENESIS%PANTHER PATHWAY%P00005	ANGIOGENESIS%PANTHER PATHWAY%P00005		42	-0.262383	-0.947577	0.593152	0.799443	1	1301	tags=43%, list=39%, signal=69%
CELL PART MORPHOGENESIS%GOBP%GO:0032990	CELL PART MORPHOGENESIS%GOBP%GO:0032990		97	-0.242897	-0.94676	0.603	0.800618	1	2094	tags=73%, list=62%, signal=189%
REGULATION OF SMOOTH MUSCLE CELL MIGRATION%GOBP%GO:0014910	REGULATION OF SMOOTH MUSCLE CELL MIGRATION%GOBP%GO:0014910		15	-0.318298	-0.946455	0.54902	0.800652	1	561	tags=27%, list=17%, signal=32%
REGULATION OF RESPONSE TO BIOTIC STIMULUS%GOBP%GO:0002831	REGULATION OF RESPONSE TO BIOTIC STIMULUS%GOBP%GO:0002831		22	-0.295193	-0.946326	0.563484	0.800288	1	727	tags=32%, list=22%, signal=40%
CALCIUM REGULATION IN THE CARDIAC CELL%WIKIPATHWAYS_20200310%WP536%HOMO SAPIENS	CALCIUM REGULATION IN THE CARDIAC CELL%WIKIPATHWAYS_20200310%WP536%HOMO SAPIENS		58	-0.253072	-0.943368	0.604605	0.806244	1	1620	tags=57%, list=48%, signal=108%
PLASMA MEMBRANE BOUNDED CELL PROJECTION MORPHOGENESIS%GOBP%GO:0120039	PLASMA MEMBRANE BOUNDED CELL PROJECTION MORPHOGENESIS%GOBP%GO:0120039		96	-0.24109	-0.94266	0.631	0.807152	1	2094	tags=73%, list=62%, signal=188%
RESPONSE TO OXYGEN-CONTAINING COMPOUND%GOBP%GO:1901700	RESPONSE TO OXYGEN-CONTAINING COMPOUND%GOBP%GO:1901700		194	-0.229469	-0.942521	0.65	0.806807	1	1527	tags=47%, list=45%, signal=82%
ENDOTHELIAL CELL MIGRATION%GOBP%GO:0043542	ENDOTHELIAL CELL MIGRATION%GOBP%GO:0043542		26	-0.281943	-0.942275	0.578461	0.806679	1	667	tags=27%, list=20%, signal=33%
REGULATION OF MICROTUBULE-BASED PROCESS%GOBP%GO:0032886	REGULATION OF MICROTUBULE-BASED PROCESS%GOBP%GO:0032886		33	-0.270218	-0.941942	0.586735	0.806777	1	149	tags=9%, list=4%, signal=9%
CENTRAL NERVOUS SYSTEM DEVELOPMENT%GOBP%GO:0007417	CENTRAL NERVOUS SYSTEM DEVELOPMENT%GOBP%GO:0007417		107	-0.238978	-0.941631	0.622	0.806766	1	1843	tags=62%, list=55%, signal=132%
GLYCOPROTEIN BIOSYNTHETIC PROCESS%GOBP%GO:0009101	GLYCOPROTEIN BIOSYNTHETIC PROCESS%GOBP%GO:0009101		40	-0.262786	-0.941561	0.591919	0.806274	1	1597	tags=52%, list=48%, signal=99%
CELL PROJECTION MORPHOGENESIS%GOBP%GO:0048858	CELL PROJECTION MORPHOGENESIS%GOBP%GO:0048858		96	-0.24109	-0.940343	0.643	0.808347	1	2094	tags=73%, list=62%, signal=188%
HORMONE METABOLIC PROCESS%GOBP%GO:0042445	HORMONE METABOLIC PROCESS%GOBP%GO:0042445		41	-0.266009	-0.937627	0.594567	0.813573	1	1175	tags=41%, list=35%, signal=63%
RESPONSE TO ACID CHEMICAL%GOBP%GO:0001101	RESPONSE TO ACID CHEMICAL%GOBP%GO:0001101		36	-0.265137	-0.937006	0.593117	0.814268	1	467	tags=22%, list=14%, signal=26%
REGULATION OF PROTEIN LOCALIZATION TO PLASMA MEMBRANE%GOBP%GO:1903076	REGULATION OF PROTEIN LOCALIZATION TO PLASMA MEMBRANE%GOBP%GO:1903076		19	-0.297593	-0.936943	0.584926	0.813752	1	1263	tags=42%, list=38%, signal=67%
STEM CELL DIFFERENTIATION%GOBP%GO:0048863	STEM CELL DIFFERENTIATION%GOBP%GO:0048863		23	-0.287758	-0.936562	0.58447	0.813919	1	1719	tags=70%, list=51%, signal=141%
POSITIVE REGULATION OF NERVOUS SYSTEM DEVELOPMENT%GOBP%GO:0051962	POSITIVE REGULATION OF NERVOUS SYSTEM DEVELOPMENT%GOBP%GO:0051962		74	-0.246091	-0.935663	0.630631	0.815208	1	603	tags=24%, list=18%, signal=29%
POSITIVE REGULATION OF NEURON DIFFERENTIATION%GOBP%GO:0045666	POSITIVE REGULATION OF NEURON DIFFERENTIATION%GOBP%GO:0045666		51	-0.253831	-0.93545	0.62024	0.814995	1	603	tags=25%, list=18%, signal=31%
ELASTIC FIBRE FORMATION%REACTOME DATABASE ID RELEASE 72%1566948	ELASTIC FIBRE FORMATION%REACTOME DATABASE ID RELEASE 72%1566948		15	-0.315369	-0.935398	0.58243	0.814457	1	1731	tags=67%, list=52%, signal=137%
CARDIAC SEPTUM DEVELOPMENT%GOBP%GO:0003279	CARDIAC SEPTUM DEVELOPMENT%GOBP%GO:0003279		15	-0.313043	-0.934532	0.579694	0.815607	1	958	tags=40%, list=29%, signal=56%
RESPONSE TO ANTIBIOTIC%GOBP%GO:0046677	RESPONSE TO ANTIBIOTIC%GOBP%GO:0046677		27	-0.276291	-0.934373	0.591376	0.815298	1	1611	tags=56%, list=48%, signal=106%
POSITIVE REGULATION OF CELL PROJECTION ORGANIZATION%GOBP%GO:0031346	POSITIVE REGULATION OF CELL PROJECTION ORGANIZATION%GOBP%GO:0031346		59	-0.248748	-0.933054	0.613227	0.817469	1	2044	tags=71%, list=61%, signal=178%
PEPTIDE SECRETION%GOBP%GO:0002790	PEPTIDE SECRETION%GOBP%GO:0002790		24	-0.282132	-0.932472	0.594203	0.818035	1	443	tags=21%, list=13%, signal=24%
NEGATIVE REGULATION OF NEURON APOPTOTIC PROCESS%GOBP%GO:0043524	NEGATIVE REGULATION OF NEURON APOPTOTIC PROCESS%GOBP%GO:0043524		23	-0.285995	-0.932402	0.582726	0.81752	1	1849	tags=65%, list=55%, signal=144%
CARBOHYDRATE METABOLIC PROCESS%GOBP%GO:0005975	CARBOHYDRATE METABOLIC PROCESS%GOBP%GO:0005975		43	-0.260573	-0.932132	0.617321	0.817434	1	1600	tags=51%, list=48%, signal=96%
CELLULAR AMINO ACID METABOLIC PROCESS%GOBP%GO:0006520	CELLULAR AMINO ACID METABOLIC PROCESS%GOBP%GO:0006520		40	-0.25962	-0.93109	0.631048	0.819083	1	1593	tags=50%, list=47%, signal=94%
GLYCOSAMINOGLYCAN METABOLISM%REACTOME%R-HSA-1630316.2	GLYCOSAMINOGLYCAN METABOLISM%REACTOME%R-HSA-1630316.2		32	-0.26937	-0.930622	0.594924	0.819442	1	426	tags=19%, list=13%, signal=21%
REGULATION OF NOTCH SIGNALING PATHWAY%GOBP%GO:0008593	REGULATION OF NOTCH SIGNALING PATHWAY%GOBP%GO:0008593		15	-0.311508	-0.929802	0.581066	0.820571	1	1048	tags=40%, list=31%, signal=58%
REGULATION OF LIPID LOCALIZATION%GOBP%GO:1905952	REGULATION OF LIPID LOCALIZATION%GOBP%GO:1905952		25	-0.277063	-0.929191	0.584711	0.821246	1	941	tags=36%, list=28%, signal=50%
NUCLEOSIDE TRIPHOSPHATE METABOLIC PROCESS%GOBP%GO:0009141	NUCLEOSIDE TRIPHOSPHATE METABOLIC PROCESS%GOBP%GO:0009141		23	-0.283174	-0.928991	0.576681	0.821018	1	876	tags=26%, list=26%, signal=35%
NEGATIVE REGULATION OF CYTOKINE SECRETION%GOBP%GO:0050710	NEGATIVE REGULATION OF CYTOKINE SECRETION%GOBP%GO:0050710		19	-0.298203	-0.928871	0.599359	0.820619	1	1717	tags=63%, list=51%, signal=128%
NEGATIVE REGULATION OF PROTEIN SECRETION%GOBP%GO:0050709	NEGATIVE REGULATION OF PROTEIN SECRETION%GOBP%GO:0050709		29	-0.274539	-0.928829	0.598548	0.820043	1	1717	tags=59%, list=51%, signal=119%
AMINOGLYCAN METABOLIC PROCESS%GOBP%GO:0006022	AMINOGLYCAN METABOLIC PROCESS%GOBP%GO:0006022		41	-0.258681	-0.928675	0.620482	0.819712	1	460	tags=20%, list=14%, signal=22%
REGULATION OF PROTEIN TYROSINE KINASE ACTIVITY%GOBP%GO:0061097	REGULATION OF PROTEIN TYROSINE KINASE ACTIVITY%GOBP%GO:0061097		20	-0.291511	-0.925262	0.587987	0.826294	1	270	tags=20%, list=8%, signal=22%
SMALL MOLECULE BIOSYNTHETIC PROCESS%GOBP%GO:0044283	SMALL MOLECULE BIOSYNTHETIC PROCESS%GOBP%GO:0044283		85	-0.238026	-0.923784	0.654655	0.828798	1	393	tags=16%, list=12%, signal=18%
REGULATION OF CD4-POSITIVE, ALPHA-BETA T CELL ACTIVATION%GOBP%GO:2000514	REGULATION OF CD4-POSITIVE, ALPHA-BETA T CELL ACTIVATION%GOBP%GO:2000514		17	-0.300637	-0.921018	0.58754	0.83399	1	1917	tags=71%, list=57%, signal=163%
NEGATIVE REGULATION OF APOPTOTIC SIGNALING PATHWAY%GOBP%GO:2001234	NEGATIVE REGULATION OF APOPTOTIC SIGNALING PATHWAY%GOBP%GO:2001234		32	-0.268049	-0.92035	0.619776	0.834664	1	770	tags=28%, list=23%, signal=36%
VESICLE LOCALIZATION%GOBP%GO:0051648	VESICLE LOCALIZATION%GOBP%GO:0051648		31	-0.268591	-0.918976	0.625514	0.836906	1	1667	tags=55%, list=50%, signal=108%
GLYCOPROTEIN METABOLIC PROCESS%GOBP%GO:0009100	GLYCOPROTEIN METABOLIC PROCESS%GOBP%GO:0009100		49	-0.250767	-0.91892	0.641926	0.836365	1	1443	tags=45%, list=43%, signal=78%
REGULATION OF WNT SIGNALING PATHWAY%GOBP%GO:0030111	REGULATION OF WNT SIGNALING PATHWAY%GOBP%GO:0030111		59	-0.244369	-0.918462	0.657315	0.836659	1	787	tags=27%, list=23%, signal=35%
CELLULAR RESPONSE TO REACTIVE OXYGEN SPECIES%GOBP%GO:0034614	CELLULAR RESPONSE TO REACTIVE OXYGEN SPECIES%GOBP%GO:0034614		19	-0.292563	-0.91804	0.606992	0.83688	1	1509	tags=47%, list=45%, signal=85%
CLASS I MHC MEDIATED ANTIGEN PROCESSING & PRESENTATION%REACTOME%R-HSA-983169.3	CLASS I MHC MEDIATED ANTIGEN PROCESSING & PRESENTATION%REACTOME%R-HSA-983169.3		37	-0.258378	-0.916747	0.633874	0.838944	1	1713	tags=54%, list=51%, signal=109%
REGULATION OF NERVOUS SYSTEM DEVELOPMENT%GOBP%GO:0051960	REGULATION OF NERVOUS SYSTEM DEVELOPMENT%GOBP%GO:0051960		142	-0.225571	-0.916178	0.711	0.839472	1	1658	tags=51%, list=49%, signal=96%
MONOSACCHARIDE METABOLIC PROCESS%GOBP%GO:0005996	MONOSACCHARIDE METABOLIC PROCESS%GOBP%GO:0005996		15	-0.311753	-0.916041	0.606061	0.839106	1	1600	tags=60%, list=48%, signal=114%
REGULATION OF TRANSFERASE ACTIVITY%GOBP%GO:0051338	REGULATION OF TRANSFERASE ACTIVITY%GOBP%GO:0051338		177	-0.224797	-0.916001	0.74	0.838535	1	1306	tags=38%, list=39%, signal=60%
REGULATION OF WOUND HEALING%GOBP%GO:0061041	REGULATION OF WOUND HEALING%GOBP%GO:0061041		32	-0.263248	-0.914866	0.639059	0.840279	1	845	tags=31%, list=25%, signal=41%
ACTIN CYTOSKELETON REORGANIZATION%GOBP%GO:0031532	ACTIN CYTOSKELETON REORGANIZATION%GOBP%GO:0031532		20	-0.287629	-0.914793	0.610994	0.839763	1	1658	tags=55%, list=49%, signal=108%
CELLULAR RESPONSE TO DRUG%GOBP%GO:0035690	CELLULAR RESPONSE TO DRUG%GOBP%GO:0035690		48	-0.252761	-0.914725	0.63253	0.839265	1	1861	tags=60%, list=55%, signal=133%
POSITIVE REGULATION OF CELL DEATH%GOBP%GO:0010942	POSITIVE REGULATION OF CELL DEATH%GOBP%GO:0010942		115	-0.22819	-0.91328	0.722	0.841495	1	948	tags=29%, list=28%, signal=39%
NABA_ECM_REGULATORS%MSIGDB_C2%NABA_ECM_REGULATORS	NABA_ECM_REGULATORS%MSIGDB_C2%NABA_ECM_REGULATORS		74	-0.23891	-0.913122	0.671343	0.84117	1	1232	tags=42%, list=37%, signal=65%
POSITIVE REGULATION OF STRESS-ACTIVATED PROTEIN KINASE SIGNALING CASCADE%GOBP%GO:0070304	POSITIVE REGULATION OF STRESS-ACTIVATED PROTEIN KINASE SIGNALING CASCADE%GOBP%GO:0070304		26	-0.273015	-0.912047	0.614519	0.842655	1	1509	tags=50%, list=45%, signal=90%
PROTEIN-CONTAINING COMPLEX ASSEMBLY%GOBP%GO:0065003	PROTEIN-CONTAINING COMPLEX ASSEMBLY%GOBP%GO:0065003		123	-0.228665	-0.911266	0.724	0.84363	1	680	tags=21%, list=20%, signal=26%
PROTEOGLYCAN METABOLIC PROCESS%GOBP%GO:0006029	PROTEOGLYCAN METABOLIC PROCESS%GOBP%GO:0006029		19	-0.292206	-0.911	0.621053	0.843512	1	207	tags=16%, list=6%, signal=17%
POSITIVE REGULATION OF STRESS-ACTIVATED MAPK CASCADE%GOBP%GO:0032874	POSITIVE REGULATION OF STRESS-ACTIVATED MAPK CASCADE%GOBP%GO:0032874		26	-0.273015	-0.910489	0.620187	0.843931	1	1509	tags=50%, list=45%, signal=90%
REGULATION OF NEURON PROJECTION DEVELOPMENT%GOBP%GO:0010975	REGULATION OF NEURON PROJECTION DEVELOPMENT%GOBP%GO:0010975		79	-0.235972	-0.910448	0.672	0.843353	1	2155	tags=75%, list=64%, signal=203%
SIGNALING BY NTRKS%REACTOME DATABASE ID RELEASE 72%166520	SIGNALING BY NTRKS%REACTOME DATABASE ID RELEASE 72%166520		21	-0.283681	-0.909287	0.61466	0.845129	1	1366	tags=48%, list=41%, signal=80%
RESPONSE TO DRUG%GOBP%GO:0042493	RESPONSE TO DRUG%GOBP%GO:0042493		93	-0.23279	-0.908721	0.693	0.845619	1	1317	tags=40%, list=39%, signal=64%
COENZYME BIOSYNTHETIC PROCESS%GOBP%GO:0009108	COENZYME BIOSYNTHETIC PROCESS%GOBP%GO:0009108		17	-0.293702	-0.907897	0.613542	0.846626	1	597	tags=24%, list=18%, signal=28%
CELL COMMUNICATION INVOLVED IN CARDIAC CONDUCTION%GOBP%GO:0086065	CELL COMMUNICATION INVOLVED IN CARDIAC CONDUCTION%GOBP%GO:0086065		23	-0.279111	-0.907289	0.633966	0.847227	1	1892	tags=70%, list=56%, signal=158%
NON-CANONICAL WNT SIGNALING PATHWAY%GOBP%GO:0035567	NON-CANONICAL WNT SIGNALING PATHWAY%GOBP%GO:0035567		18	-0.290259	-0.906705	0.610874	0.847725	1	468	tags=22%, list=14%, signal=26%
REGULATION OF GRANULOCYTE CHEMOTAXIS%GOBP%GO:0071622	REGULATION OF GRANULOCYTE CHEMOTAXIS%GOBP%GO:0071622		16	-0.297279	-0.905643	0.606904	0.849228	1	374	tags=25%, list=11%, signal=28%
SENSORY PERCEPTION OF SOUND%GOBP%GO:0007605	SENSORY PERCEPTION OF SOUND%GOBP%GO:0007605		18	-0.28693	-0.905106	0.594218	0.849654	1	704	tags=28%, list=21%, signal=35%
TELENCEPHALON DEVELOPMENT%GOBP%GO:0021537	TELENCEPHALON DEVELOPMENT%GOBP%GO:0021537		23	-0.275795	-0.904639	0.624091	0.849942	1	1967	tags=70%, list=59%, signal=167%
PROTEIN PROCESSING%GOBP%GO:0016485	PROTEIN PROCESSING%GOBP%GO:0016485		30	-0.267101	-0.904027	0.64293	0.850526	1	886	tags=33%, list=26%, signal=45%
RESPONSE TO ORGANONITROGEN COMPOUND%GOBP%GO:0010243	RESPONSE TO ORGANONITROGEN COMPOUND%GOBP%GO:0010243		103	-0.227929	-0.898874	0.708	0.860219	1	1542	tags=46%, list=46%, signal=82%
PATTERN RECOGNITION RECEPTOR SIGNALING PATHWAY%GOBP%GO:0002221	PATTERN RECOGNITION RECEPTOR SIGNALING PATHWAY%GOBP%GO:0002221		29	-0.26647	-0.898841	0.649141	0.859631	1	1859	tags=69%, list=55%, signal=153%
EPITHELIAL CELL MIGRATION%GOBP%GO:0010631	EPITHELIAL CELL MIGRATION%GOBP%GO:0010631		32	-0.264236	-0.89877	0.655172	0.859117	1	667	tags=25%, list=20%, signal=31%
EPITHELIUM MIGRATION%GOBP%GO:0090132	EPITHELIUM MIGRATION%GOBP%GO:0090132		32	-0.264236	-0.898759	0.660532	0.858472	1	667	tags=25%, list=20%, signal=31%
PROTEIN LOCALIZATION TO MEMBRANE%GOBP%GO:0072657	PROTEIN LOCALIZATION TO MEMBRANE%GOBP%GO:0072657		54	-0.239328	-0.897438	0.671013	0.860439	1	399	tags=17%, list=12%, signal=19%
REGULATION OF PROTEIN KINASE ACTIVITY%GOBP%GO:0045859	REGULATION OF PROTEIN KINASE ACTIVITY%GOBP%GO:0045859		138	-0.223385	-0.896314	0.748	0.861909	1	1590	tags=47%, list=47%, signal=86%
REGULATION OF CELL MORPHOGENESIS INVOLVED IN DIFFERENTIATION%GOBP%GO:0010769	REGULATION OF CELL MORPHOGENESIS INVOLVED IN DIFFERENTIATION%GOBP%GO:0010769		51	-0.242625	-0.893083	0.694389	0.86754	1	1628	tags=55%, list=48%, signal=105%
SYNAPSE ASSEMBLY%GOBP%GO:0007416	SYNAPSE ASSEMBLY%GOBP%GO:0007416		18	-0.286265	-0.889026	0.646809	0.874734	1	1999	tags=78%, list=59%, signal=191%
POSITIVE REGULATION OF JNK CASCADE%GOBP%GO:0046330	POSITIVE REGULATION OF JNK CASCADE%GOBP%GO:0046330		24	-0.273458	-0.888354	0.654489	0.875325	1	1509	tags=50%, list=45%, signal=90%
LIPID BIOSYNTHETIC PROCESS%GOBP%GO:0008610	LIPID BIOSYNTHETIC PROCESS%GOBP%GO:0008610		92	-0.228238	-0.888135	0.727728	0.875092	1	632	tags=18%, list=19%, signal=22%
REGULATION OF MRNA METABOLIC PROCESS%GOBP%GO:1903311	REGULATION OF MRNA METABOLIC PROCESS%GOBP%GO:1903311		19	-0.287161	-0.887322	0.64263	0.87603	1	1208	tags=37%, list=36%, signal=57%
RESPONSE TO STEROID HORMONE%GOBP%GO:0048545	RESPONSE TO STEROID HORMONE%GOBP%GO:0048545		23	-0.267732	-0.886974	0.647242	0.876007	1	530	tags=22%, list=16%, signal=26%
ORGANIC HYDROXY COMPOUND BIOSYNTHETIC PROCESS%GOBP%GO:1901617	ORGANIC HYDROXY COMPOUND BIOSYNTHETIC PROCESS%GOBP%GO:1901617		31	-0.260018	-0.88663	0.675537	0.876008	1	632	tags=19%, list=19%, signal=24%
DEVELOPMENTAL PROCESS INVOLVED IN REPRODUCTION%GOBP%GO:0003006	DEVELOPMENTAL PROCESS INVOLVED IN REPRODUCTION%GOBP%GO:0003006		45	-0.244485	-0.884931	0.696573	0.878563	1	313	tags=16%, list=9%, signal=17%
CELLULAR MONOVALENT INORGANIC CATION HOMEOSTASIS%GOBP%GO:0030004	CELLULAR MONOVALENT INORGANIC CATION HOMEOSTASIS%GOBP%GO:0030004		15	-0.297794	-0.884759	0.636265	0.878217	1	1892	tags=73%, list=56%, signal=167%
ESTABLISHMENT OF VESICLE LOCALIZATION%GOBP%GO:0051650	ESTABLISHMENT OF VESICLE LOCALIZATION%GOBP%GO:0051650		30	-0.254645	-0.881312	0.668383	0.88407	1	1667	tags=53%, list=50%, signal=105%
SUDDEN INFANT DEATH SYNDROME (SIDS) SUSCEPTIBILITY PATHWAYS%WIKIPATHWAYS_20200310%WP706%HOMO SAPIENS	SUDDEN INFANT DEATH SYNDROME (SIDS) SUSCEPTIBILITY PATHWAYS%WIKIPATHWAYS_20200310%WP706%HOMO SAPIENS		35	-0.247771	-0.88131	0.674112	0.883402	1	1717	tags=63%, list=51%, signal=127%
REGULATION OF SPROUTING ANGIOGENESIS%GOBP%GO:1903670	REGULATION OF SPROUTING ANGIOGENESIS%GOBP%GO:1903670		18	-0.281205	-0.880086	0.657297	0.885021	1	1151	tags=44%, list=34%, signal=67%
DRUG METABOLIC PROCESS%GOBP%GO:0017144	DRUG METABOLIC PROCESS%GOBP%GO:0017144		90	-0.22614	-0.88	0.734	0.884539	1	887	tags=28%, list=26%, signal=37%
LONG-CHAIN FATTY ACID METABOLIC PROCESS%GOBP%GO:0001676	LONG-CHAIN FATTY ACID METABOLIC PROCESS%GOBP%GO:0001676		20	-0.278862	-0.878749	0.665971	0.886251	1	597	tags=20%, list=18%, signal=24%
POSITIVE REGULATION OF PLASMA MEMBRANE BOUNDED CELL PROJECTION ASSEMBLY%GOBP%GO:0120034	POSITIVE REGULATION OF PLASMA MEMBRANE BOUNDED CELL PROJECTION ASSEMBLY%GOBP%GO:0120034		16	-0.28597	-0.878602	0.651515	0.885858	1	1646	tags=63%, list=49%, signal=122%
NEGATIVE REGULATION OF CELLULAR BIOSYNTHETIC PROCESS%GOBP%GO:0031327	NEGATIVE REGULATION OF CELLULAR BIOSYNTHETIC PROCESS%GOBP%GO:0031327		171	-0.215816	-0.87852	0.797	0.885337	1	719	tags=23%, list=21%, signal=28%
REGULATION OF EPITHELIAL TO MESENCHYMAL TRANSITION%GOBP%GO:0010717	REGULATION OF EPITHELIAL TO MESENCHYMAL TRANSITION%GOBP%GO:0010717		16	-0.288961	-0.878466	0.663399	0.884773	1	1864	tags=75%, list=55%, signal=168%
WNT%IOB%WNT	WNT%IOB%WNT		30	-0.2534	-0.878321	0.681911	0.884384	1	584	tags=23%, list=17%, signal=28%
CELLULAR RESPONSE TO ACID CHEMICAL%GOBP%GO:0071229	CELLULAR RESPONSE TO ACID CHEMICAL%GOBP%GO:0071229		27	-0.259464	-0.87675	0.668367	0.886632	1	1789	tags=59%, list=53%, signal=126%
VESICLE-MEDIATED TRANSPORT%REACTOME%R-HSA-5653656.2	VESICLE-MEDIATED TRANSPORT%REACTOME%R-HSA-5653656.2		115	-0.221694	-0.876273	0.761	0.886804	1	1049	tags=30%, list=31%, signal=43%
REGULATION OF PROTEIN STABILITY%GOBP%GO:0031647	REGULATION OF PROTEIN STABILITY%GOBP%GO:0031647		37	-0.249852	-0.875225	0.697959	0.888029	1	958	tags=27%, list=29%, signal=37%
REGULATION OF NIK/NF-KAPPAB SIGNALING%GOBP%GO:1901222	REGULATION OF NIK/NF-KAPPAB SIGNALING%GOBP%GO:1901222		19	-0.277733	-0.874722	0.662474	0.888276	1	1859	tags=68%, list=55%, signal=152%
MESENCHYMAL CELL DIFFERENTIATION%GOBP%GO:0048762	MESENCHYMAL CELL DIFFERENTIATION%GOBP%GO:0048762		27	-0.260997	-0.873708	0.68937	0.889484	1	1740	tags=63%, list=52%, signal=129%
METABOLISM OF VITAMINS AND COFACTORS%REACTOME DATABASE ID RELEASE 72%196854	METABOLISM OF VITAMINS AND COFACTORS%REACTOME DATABASE ID RELEASE 72%196854		37	-0.248273	-0.872761	0.70295	0.890539	1	602	tags=22%, list=18%, signal=26%
REGULATION OF DEVELOPMENTAL GROWTH%GOBP%GO:0048638	REGULATION OF DEVELOPMENTAL GROWTH%GOBP%GO:0048638		33	-0.250727	-0.872325	0.680203	0.890629	1	1641	tags=52%, list=49%, signal=100%
MULTICELLULAR ORGANISMAL HOMEOSTASIS%GOBP%GO:0048871	MULTICELLULAR ORGANISMAL HOMEOSTASIS%GOBP%GO:0048871		45	-0.237806	-0.871498	0.708669	0.891465	1	1556	tags=49%, list=46%, signal=90%
REGULATION OF NEUROGENESIS%GOBP%GO:0050767	REGULATION OF NEUROGENESIS%GOBP%GO:0050767		122	-0.218127	-0.871213	0.807	0.891302	1	1658	tags=51%, list=49%, signal=97%
OSTEOBLAST DIFFERENTIATION%GOBP%GO:0001649	OSTEOBLAST DIFFERENTIATION%GOBP%GO:0001649		17	-0.282895	-0.868101	0.667021	0.896178	1	1131	tags=41%, list=34%, signal=62%
REGULATION OF CELL SHAPE%GOBP%GO:0008360	REGULATION OF CELL SHAPE%GOBP%GO:0008360		35	-0.246431	-0.867886	0.693648	0.8959	1	1964	tags=66%, list=58%, signal=156%
DISEASES OF METABOLISM%REACTOME%R-HSA-5668914.2	DISEASES OF METABOLISM%REACTOME%R-HSA-5668914.2		57	-0.231949	-0.866828	0.730191	0.897153	1	1299	tags=39%, list=39%, signal=62%
NEGATIVE REGULATION OF GROWTH%GOBP%GO:0045926	NEGATIVE REGULATION OF GROWTH%GOBP%GO:0045926		47	-0.234863	-0.864406	0.725904	0.900814	1	2216	tags=77%, list=66%, signal=222%
CARBOHYDRATE DERIVATIVE BIOSYNTHETIC PROCESS%GOBP%GO:1901137	CARBOHYDRATE DERIVATIVE BIOSYNTHETIC PROCESS%GOBP%GO:1901137		94	-0.218385	-0.86412	0.773	0.90063	1	1501	tags=44%, list=45%, signal=77%
REGULATION OF TOLL-LIKE RECEPTOR SIGNALING PATHWAY%GOBP%GO:0034121	REGULATION OF TOLL-LIKE RECEPTOR SIGNALING PATHWAY%GOBP%GO:0034121		17	-0.282668	-0.862756	0.686681	0.90235	1	1805	tags=65%, list=54%, signal=139%
NEGATIVE REGULATION OF GENE EXPRESSION%GOBP%GO:0010629	NEGATIVE REGULATION OF GENE EXPRESSION%GOBP%GO:0010629		190	-0.209232	-0.859507	0.857	0.907341	1	719	tags=23%, list=21%, signal=27%
RESPONSE TO FIBROBLAST GROWTH FACTOR%GOBP%GO:0071774	RESPONSE TO FIBROBLAST GROWTH FACTOR%GOBP%GO:0071774		17	-0.282268	-0.858148	0.671706	0.909078	1	1116	tags=41%, list=33%, signal=61%
SLC-MEDIATED TRANSMEMBRANE TRANSPORT%REACTOME DATABASE ID RELEASE 72%425407	SLC-MEDIATED TRANSMEMBRANE TRANSPORT%REACTOME DATABASE ID RELEASE 72%425407		38	-0.242828	-0.858006	0.713273	0.908649	1	1497	tags=45%, list=45%, signal=80%
POST-TRANSLATIONAL PROTEIN PHOSPHORYLATION%REACTOME%R-HSA-8957275.1	POST-TRANSLATIONAL PROTEIN PHOSPHORYLATION%REACTOME%R-HSA-8957275.1		32	-0.246422	-0.856454	0.707566	0.910619	1	823	tags=25%, list=24%, signal=33%
CELLULAR AMIDE METABOLIC PROCESS%GOBP%GO:0043603	CELLULAR AMIDE METABOLIC PROCESS%GOBP%GO:0043603		67	-0.226266	-0.856032	0.758759	0.910694	1	931	tags=27%, list=28%, signal=36%
TRANSCRIPTION BY RNA POLYMERASE II%GOBP%GO:0006366	TRANSCRIPTION BY RNA POLYMERASE II%GOBP%GO:0006366		49	-0.232258	-0.85544	0.748739	0.911014	1	875	tags=24%, list=26%, signal=33%
REGULATION OF CELL SIZE%GOBP%GO:0008361	REGULATION OF CELL SIZE%GOBP%GO:0008361		21	-0.267688	-0.855378	0.686975	0.910447	1	1613	tags=52%, list=48%, signal=100%
CELLULAR RESPONSE TO FIBROBLAST GROWTH FACTOR STIMULUS%GOBP%GO:0044344	CELLULAR RESPONSE TO FIBROBLAST GROWTH FACTOR STIMULUS%GOBP%GO:0044344		17	-0.282268	-0.854758	0.688507	0.910856	1	1116	tags=41%, list=33%, signal=61%
REGULATION OF BINDING%GOBP%GO:0051098	REGULATION OF BINDING%GOBP%GO:0051098		47	-0.234229	-0.854698	0.734673	0.910269	1	207	tags=11%, list=6%, signal=11%
REGULATION OF MORPHOGENESIS OF AN EPITHELIUM%GOBP%GO:1905330	REGULATION OF MORPHOGENESIS OF AN EPITHELIUM%GOBP%GO:1905330		25	-0.258559	-0.854399	0.710445	0.910097	1	1129	tags=36%, list=34%, signal=54%
POSITIVE REGULATION OF CELLULAR PROTEIN LOCALIZATION%GOBP%GO:1903829	POSITIVE REGULATION OF CELLULAR PROTEIN LOCALIZATION%GOBP%GO:1903829		47	-0.236347	-0.854377	0.747219	0.90946	1	818	tags=23%, list=24%, signal=31%
PEPTIDYL-AMINO ACID MODIFICATION%GOBP%GO:0018193	PEPTIDYL-AMINO ACID MODIFICATION%GOBP%GO:0018193		90	-0.217464	-0.853841	0.785786	0.909688	1	1399	tags=38%, list=42%, signal=63%
NEGATIVE REGULATION OF CELLULAR PROTEIN METABOLIC PROCESS%GOBP%GO:0032269	NEGATIVE REGULATION OF CELLULAR PROTEIN METABOLIC PROCESS%GOBP%GO:0032269		128	-0.214103	-0.85326	0.831	0.910011	1	671	tags=21%, list=20%, signal=25%
PLASMA MEMBRANE ORGANIZATION%GOBP%GO:0007009	PLASMA MEMBRANE ORGANIZATION%GOBP%GO:0007009		17	-0.279009	-0.853148	0.689434	0.90953	1	2041	tags=71%, list=61%, signal=179%
RESPONSE TO PEPTIDE%GOBP%GO:1901652	RESPONSE TO PEPTIDE%GOBP%GO:1901652		52	-0.230019	-0.850989	0.752786	0.912575	1	1414	tags=44%, list=42%, signal=75%
CA2+ PATHWAY%REACTOME DATABASE ID RELEASE 72%4086398	CA2+ PATHWAY%REACTOME DATABASE ID RELEASE 72%4086398		19	-0.271243	-0.85068	0.692308	0.912424	1	1990	tags=74%, list=59%, signal=180%
NEGATIVE REGULATION OF BINDING%GOBP%GO:0051100	NEGATIVE REGULATION OF BINDING%GOBP%GO:0051100		31	-0.244117	-0.84859	0.715447	0.915241	1	201	tags=10%, list=6%, signal=10%
REGULATION OF BLOOD VESSEL ENDOTHELIAL CELL MIGRATION%GOBP%GO:0043535	REGULATION OF BLOOD VESSEL ENDOTHELIAL CELL MIGRATION%GOBP%GO:0043535		23	-0.256562	-0.846522	0.705761	0.91804	1	1048	tags=35%, list=31%, signal=50%
TOLL-LIKE RECEPTOR SIGNALING PATHWAY%GOBP%GO:0002224	TOLL-LIKE RECEPTOR SIGNALING PATHWAY%GOBP%GO:0002224		26	-0.253148	-0.846135	0.712513	0.917991	1	1859	tags=69%, list=55%, signal=154%
RAS PROTEIN SIGNAL TRANSDUCTION%GOBP%GO:0007265	RAS PROTEIN SIGNAL TRANSDUCTION%GOBP%GO:0007265		38	-0.236862	-0.846116	0.726166	0.917346	1	352	tags=16%, list=10%, signal=17%
POSITIVE REGULATION OF CELL MORPHOGENESIS INVOLVED IN DIFFERENTIATION%GOBP%GO:0010770	POSITIVE REGULATION OF CELL MORPHOGENESIS INVOLVED IN DIFFERENTIATION%GOBP%GO:0010770		19	-0.268821	-0.845937	0.690426	0.916953	1	588	tags=26%, list=17%, signal=32%
REGULATION OF CELL GROWTH%GOBP%GO:0001558	REGULATION OF CELL GROWTH%GOBP%GO:0001558		62	-0.226174	-0.845098	0.773	0.917657	1	603	tags=21%, list=18%, signal=25%
LIPOSACCHARIDE METABOLIC PROCESS%GOBP%GO:1903509	LIPOSACCHARIDE METABOLIC PROCESS%GOBP%GO:1903509		16	-0.277609	-0.84459	0.683297	0.917796	1	1467	tags=44%, list=44%, signal=77%
CELLULAR RESPONSE TO ANTIBIOTIC%GOBP%GO:0071236	CELLULAR RESPONSE TO ANTIBIOTIC%GOBP%GO:0071236		18	-0.269624	-0.844279	0.722281	0.917648	1	1732	tags=56%, list=52%, signal=114%
NEGATIVE REGULATION OF MULTI-ORGANISM PROCESS%GOBP%GO:0043901	NEGATIVE REGULATION OF MULTI-ORGANISM PROCESS%GOBP%GO:0043901		21	-0.26515	-0.843641	0.72392	0.918021	1	207	tags=14%, list=6%, signal=15%
SYNAPTIC VESICLE CYCLE%GOBP%GO:0099504	SYNAPTIC VESICLE CYCLE%GOBP%GO:0099504		16	-0.277187	-0.843572	0.674699	0.91747	1	1587	tags=56%, list=47%, signal=106%
REGULATION OF PROTEIN LOCALIZATION TO CELL PERIPHERY%GOBP%GO:1904375	REGULATION OF PROTEIN LOCALIZATION TO CELL PERIPHERY%GOBP%GO:1904375		21	-0.263533	-0.842835	0.715336	0.917981	1	1263	tags=38%, list=38%, signal=61%
NCRNAS INVOLVED IN WNT SIGNALING IN HEPATOCELLULAR CARCINOMA%WIKIPATHWAYS_20200310%WP4336%HOMO SAPIENS	NCRNAS INVOLVED IN WNT SIGNALING IN HEPATOCELLULAR CARCINOMA%WIKIPATHWAYS_20200310%WP4336%HOMO SAPIENS		23	-0.259235	-0.842312	0.720497	0.918176	1	734	tags=26%, list=22%, signal=33%
DRUG TRANSPORT%GOBP%GO:0015893	DRUG TRANSPORT%GOBP%GO:0015893		19	-0.265481	-0.841395	0.692888	0.918984	1	494	tags=21%, list=15%, signal=25%
OSSIFICATION%GOBP%GO:0001503	OSSIFICATION%GOBP%GO:0001503		38	-0.238688	-0.8406	0.7334	0.91962	1	1131	tags=34%, list=34%, signal=51%
REGULATION OF TRANSFORMING GROWTH FACTOR BETA RECEPTOR SIGNALING PATHWAY%GOBP%GO:0017015	REGULATION OF TRANSFORMING GROWTH FACTOR BETA RECEPTOR SIGNALING PATHWAY%GOBP%GO:0017015		23	-0.255985	-0.839515	0.710388	0.920723	1	1195	tags=39%, list=36%, signal=60%
LIPID METABOLIC PROCESS%GOBP%GO:0006629	LIPID METABOLIC PROCESS%GOBP%GO:0006629		169	-0.207423	-0.838893	0.87	0.921053	1	600	tags=18%, list=18%, signal=21%
NEGATIVE REGULATION OF MACROMOLECULE BIOSYNTHETIC PROCESS%GOBP%GO:0010558	NEGATIVE REGULATION OF MACROMOLECULE BIOSYNTHETIC PROCESS%GOBP%GO:0010558		165	-0.206967	-0.837585	0.869	0.922495	1	719	tags=22%, list=21%, signal=27%
NEGATIVE REGULATION OF NEUROGENESIS%GOBP%GO:0050768	NEGATIVE REGULATION OF NEUROGENESIS%GOBP%GO:0050768		39	-0.234536	-0.83712	0.768453	0.922567	1	918	tags=31%, list=27%, signal=42%
NEGATIVE REGULATION OF PHOSPHORUS METABOLIC PROCESS%GOBP%GO:0010563	NEGATIVE REGULATION OF PHOSPHORUS METABOLIC PROCESS%GOBP%GO:0010563		79	-0.21172	-0.833318	0.803	0.927925	1	547	tags=18%, list=16%, signal=21%
PROTEIN SECRETION%GOBP%GO:0009306	PROTEIN SECRETION%GOBP%GO:0009306		22	-0.258697	-0.83213	0.727557	0.929137	1	443	tags=18%, list=13%, signal=21%
REGULATION OF CELLULAR RESPONSE TO TRANSFORMING GROWTH FACTOR BETA STIMULUS%GOBP%GO:1903844	REGULATION OF CELLULAR RESPONSE TO TRANSFORMING GROWTH FACTOR BETA STIMULUS%GOBP%GO:1903844		23	-0.255985	-0.83151	0.732218	0.929431	1	1195	tags=39%, list=36%, signal=60%
HORMONE BIOSYNTHETIC PROCESS%GOBP%GO:0042446	HORMONE BIOSYNTHETIC PROCESS%GOBP%GO:0042446		16	-0.278247	-0.831342	0.732684	0.929012	1	60	tags=13%, list=2%, signal=13%
NEGATIVE REGULATION OF PROTEIN METABOLIC PROCESS%GOBP%GO:0051248	NEGATIVE REGULATION OF PROTEIN METABOLIC PROCESS%GOBP%GO:0051248		146	-0.205107	-0.827495	0.879	0.934461	1	671	tags=21%, list=20%, signal=25%
ANATOMICAL STRUCTURE HOMEOSTASIS%GOBP%GO:0060249	ANATOMICAL STRUCTURE HOMEOSTASIS%GOBP%GO:0060249		32	-0.239551	-0.827361	0.737003	0.93398	1	602	tags=22%, list=18%, signal=26%
MAPK SIGNALING PATHWAY%WIKIPATHWAYS_20200310%WP382%HOMO SAPIENS	MAPK SIGNALING PATHWAY%WIKIPATHWAYS_20200310%WP382%HOMO SAPIENS		56	-0.222174	-0.824248	0.784	0.938068	1	557	tags=21%, list=17%, signal=25%
ANTIGEN PROCESSING: UBIQUITINATION & PROTEASOME DEGRADATION%REACTOME DATABASE ID RELEASE 72%983168	ANTIGEN PROCESSING: UBIQUITINATION & PROTEASOME DEGRADATION%REACTOME DATABASE ID RELEASE 72%983168		18	-0.264744	-0.824192	0.712924	0.93746	1	400	tags=17%, list=12%, signal=19%
BETA-CATENIN INDEPENDENT WNT SIGNALING%REACTOME%R-HSA-3858494.3	BETA-CATENIN INDEPENDENT WNT SIGNALING%REACTOME%R-HSA-3858494.3		23	-0.248745	-0.822599	0.738445	0.939145	1	1990	tags=70%, list=59%, signal=169%
CELLULAR RESPONSE TO PEPTIDE%GOBP%GO:1901653	CELLULAR RESPONSE TO PEPTIDE%GOBP%GO:1901653		43	-0.228672	-0.822451	0.768379	0.938694	1	2095	tags=72%, list=62%, signal=189%
REGULATION OF NEURON DIFFERENTIATION%GOBP%GO:0045664	REGULATION OF NEURON DIFFERENTIATION%GOBP%GO:0045664		97	-0.210525	-0.822307	0.847	0.938233	1	2091	tags=68%, list=62%, signal=175%
POST-TRANSLATIONAL MODIFICATION: SYNTHESIS OF GPI-ANCHORED PROTEINS%REACTOME%R-HSA-163125.2	POST-TRANSLATIONAL MODIFICATION: SYNTHESIS OF GPI-ANCHORED PROTEINS%REACTOME%R-HSA-163125.2		21	-0.251853	-0.820789	0.73545	0.93993	1	1199	tags=43%, list=36%, signal=66%
FEMALE PREGNANCY%GOBP%GO:0007565	FEMALE PREGNANCY%GOBP%GO:0007565		21	-0.256227	-0.820072	0.731501	0.940351	1	1139	tags=38%, list=34%, signal=57%
POSITIVE REGULATION OF SMALL MOLECULE METABOLIC PROCESS%GOBP%GO:0062013	POSITIVE REGULATION OF SMALL MOLECULE METABOLIC PROCESS%GOBP%GO:0062013		24	-0.244855	-0.820018	0.728586	0.939756	1	1371	tags=42%, list=41%, signal=70%
DISEASES OF SIGNAL TRANSDUCTION BY GROWTH FACTOR RECEPTORS AND SECOND MESSENGERS%REACTOME DATABASE ID RELEASE 72%5663202	DISEASES OF SIGNAL TRANSDUCTION BY GROWTH FACTOR RECEPTORS AND SECOND MESSENGERS%REACTOME DATABASE ID RELEASE 72%5663202		53	-0.220846	-0.819933	0.778779	0.939203	1	930	tags=30%, list=28%, signal=41%
MULTI-MULTICELLULAR ORGANISM PROCESS%GOBP%GO:0044706	MULTI-MULTICELLULAR ORGANISM PROCESS%GOBP%GO:0044706		22	-0.254167	-0.819798	0.728034	0.938745	1	1517	tags=50%, list=45%, signal=91%
NEGATIVE REGULATION OF PHOSPHATE METABOLIC PROCESS%GOBP%GO:0045936	NEGATIVE REGULATION OF PHOSPHATE METABOLIC PROCESS%GOBP%GO:0045936		79	-0.21172	-0.819067	0.81982	0.939182	1	547	tags=18%, list=16%, signal=21%
RHYTHMIC PROCESS%GOBP%GO:0048511	RHYTHMIC PROCESS%GOBP%GO:0048511		17	-0.268376	-0.817318	0.726688	0.941158	1	345	tags=18%, list=10%, signal=20%
NEGATIVE REGULATION OF EXTRINSIC APOPTOTIC SIGNALING PATHWAY%GOBP%GO:2001237	NEGATIVE REGULATION OF EXTRINSIC APOPTOTIC SIGNALING PATHWAY%GOBP%GO:2001237		17	-0.263917	-0.817054	0.729323	0.940891	1	957	tags=35%, list=28%, signal=49%
SIGNALING BY HEDGEHOG%REACTOME DATABASE ID RELEASE 72%5358351	SIGNALING BY HEDGEHOG%REACTOME DATABASE ID RELEASE 72%5358351		17	-0.268895	-0.816708	0.728649	0.940714	1	2095	tags=71%, list=62%, signal=186%
CADHERIN SIGNALING PATHWAY%PANTHER PATHWAY%P00012	CADHERIN SIGNALING PATHWAY%PANTHER PATHWAY%P00012		40	-0.226257	-0.816496	0.775531	0.940378	1	1411	tags=40%, list=42%, signal=68%
CARBOXYLIC ACID METABOLIC PROCESS%GOBP%GO:0019752	CARBOXYLIC ACID METABOLIC PROCESS%GOBP%GO:0019752		120	-0.205875	-0.816327	0.865	0.939963	1	1600	tags=43%, list=48%, signal=80%
MEMBRANE DOCKING%GOBP%GO:0022406	MEMBRANE DOCKING%GOBP%GO:0022406		16	-0.273045	-0.815313	0.730811	0.940808	1	950	tags=25%, list=28%, signal=35%
REGULATION OF CELLULAR PROTEIN LOCALIZATION%GOBP%GO:1903827	REGULATION OF CELLULAR PROTEIN LOCALIZATION%GOBP%GO:1903827		66	-0.216356	-0.815303	0.7998	0.940149	1	818	tags=23%, list=24%, signal=29%
RESPONSE TO ALCOHOL%GOBP%GO:0097305	RESPONSE TO ALCOHOL%GOBP%GO:0097305		27	-0.242304	-0.815147	0.752332	0.939707	1	664	tags=26%, list=20%, signal=32%
PROTEIN LOCALIZATION TO PLASMA MEMBRANE%GOBP%GO:0072659	PROTEIN LOCALIZATION TO PLASMA MEMBRANE%GOBP%GO:0072659		32	-0.238595	-0.81493	0.762538	0.939357	1	246	tags=13%, list=7%, signal=13%
REGULATION OF CYTOKINE PRODUCTION INVOLVED IN IMMUNE RESPONSE%GOBP%GO:0002718	REGULATION OF CYTOKINE PRODUCTION INVOLVED IN IMMUNE RESPONSE%GOBP%GO:0002718		22	-0.246347	-0.814102	0.736898	0.939888	1	1747	tags=59%, list=52%, signal=122%
CELLULAR RESPONSE TO ENVIRONMENTAL STIMULUS%GOBP%GO:0104004	CELLULAR RESPONSE TO ENVIRONMENTAL STIMULUS%GOBP%GO:0104004		31	-0.234888	-0.814031	0.775385	0.939328	1	1302	tags=35%, list=39%, signal=57%
REGULATION OF DNA-BINDING TRANSCRIPTION FACTOR ACTIVITY%GOBP%GO:0051090	REGULATION OF DNA-BINDING TRANSCRIPTION FACTOR ACTIVITY%GOBP%GO:0051090		82	-0.211034	-0.811904	0.844	0.941657	1	1665	tags=46%, list=50%, signal=90%
AGING%GOBP%GO:0007568	AGING%GOBP%GO:0007568		19	-0.259972	-0.810276	0.756046	0.943412	1	1116	tags=37%, list=33%, signal=55%
ORGANONITROGEN COMPOUND BIOSYNTHETIC PROCESS%GOBP%GO:1901566	ORGANONITROGEN COMPOUND BIOSYNTHETIC PROCESS%GOBP%GO:1901566		148	-0.19953	-0.808925	0.88	0.944721	1	1597	tags=43%, list=48%, signal=78%
CELLULAR RESPONSE TO ABIOTIC STIMULUS%GOBP%GO:0071214	CELLULAR RESPONSE TO ABIOTIC STIMULUS%GOBP%GO:0071214		31	-0.234888	-0.808044	0.747959	0.945321	1	1302	tags=35%, list=39%, signal=57%
NEGATIVE REGULATION OF PROTEIN KINASE ACTIVITY%GOBP%GO:0006469	NEGATIVE REGULATION OF PROTEIN KINASE ACTIVITY%GOBP%GO:0006469		28	-0.235459	-0.807991	0.76622	0.944721	1	272	tags=14%, list=8%, signal=15%
LIPID CATABOLIC PROCESS%GOBP%GO:0016042	LIPID CATABOLIC PROCESS%GOBP%GO:0016042		34	-0.231384	-0.806076	0.778119	0.946788	1	993	tags=32%, list=30%, signal=45%
SENSORY ORGAN MORPHOGENESIS%GOBP%GO:0090596	SENSORY ORGAN MORPHOGENESIS%GOBP%GO:0090596		15	-0.271471	-0.80528	0.73224	0.947255	1	1741	tags=60%, list=52%, signal=124%
TOLL LIKE RECEPTOR 4 (TLR4) CASCADE%REACTOME DATABASE ID RELEASE 72%166016	TOLL LIKE RECEPTOR 4 (TLR4) CASCADE%REACTOME DATABASE ID RELEASE 72%166016		22	-0.2468	-0.805203	0.767152	0.946713	1	818	tags=27%, list=24%, signal=36%
SPHINGOLIPID METABOLIC PROCESS%GOBP%GO:0006665	SPHINGOLIPID METABOLIC PROCESS%GOBP%GO:0006665		22	-0.248743	-0.804145	0.756531	0.947531	1	817	tags=27%, list=24%, signal=36%
SIGNALING BY WNT%REACTOME%R-HSA-195721.5	SIGNALING BY WNT%REACTOME%R-HSA-195721.5		48	-0.219344	-0.801694	0.80201	0.950271	1	584	tags=21%, list=17%, signal=25%
AMINO ACID TRANSPORT%GOBP%GO:0006865	AMINO ACID TRANSPORT%GOBP%GO:0006865		20	-0.252353	-0.800076	0.757158	0.95189	1	1519	tags=50%, list=45%, signal=91%
REGULATION OF CYSTEINE-TYPE ENDOPEPTIDASE ACTIVITY%GOBP%GO:2000116	REGULATION OF CYSTEINE-TYPE ENDOPEPTIDASE ACTIVITY%GOBP%GO:2000116		36	-0.227594	-0.799533	0.790769	0.951961	1	308	tags=14%, list=9%, signal=15%
HISTONE MODIFICATION%GOBP%GO:0016570	HISTONE MODIFICATION%GOBP%GO:0016570		19	-0.252705	-0.799264	0.743287	0.951651	1	85	tags=11%, list=3%, signal=11%
REGULATION OF PROTEIN LOCALIZATION TO MEMBRANE%GOBP%GO:1905475	REGULATION OF PROTEIN LOCALIZATION TO MEMBRANE%GOBP%GO:1905475		34	-0.230196	-0.797949	0.802632	0.95279	1	1263	tags=35%, list=38%, signal=56%
REGULATION OF VIRAL PROCESS%GOBP%GO:0050792	REGULATION OF VIRAL PROCESS%GOBP%GO:0050792		25	-0.239053	-0.795195	0.772822	0.955907	1	334	tags=16%, list=10%, signal=18%
NEGATIVE REGULATION OF KINASE ACTIVITY%GOBP%GO:0033673	NEGATIVE REGULATION OF KINASE ACTIVITY%GOBP%GO:0033673		28	-0.235459	-0.795123	0.77641	0.955342	1	272	tags=14%, list=8%, signal=15%
COLLAGEN DEGRADATION%REACTOME%R-HSA-1442490.3	COLLAGEN DEGRADATION%REACTOME%R-HSA-1442490.3		15	-0.259708	-0.793455	0.755169	0.956934	1	2010	tags=73%, list=60%, signal=182%
REGULATION OF VIRAL LIFE CYCLE%GOBP%GO:1903900	REGULATION OF VIRAL LIFE CYCLE%GOBP%GO:1903900		25	-0.239053	-0.790196	0.77193	0.960663	1	334	tags=16%, list=10%, signal=18%
BREAST CANCER PATHWAY%WIKIPATHWAYS_20200310%WP4262%HOMO SAPIENS	BREAST CANCER PATHWAY%WIKIPATHWAYS_20200310%WP4262%HOMO SAPIENS		32	-0.225704	-0.789674	0.782117	0.9607	1	1166	tags=34%, list=35%, signal=52%
METABOLISM OF LIPIDS%REACTOME DATABASE ID RELEASE 72%556833	METABOLISM OF LIPIDS%REACTOME DATABASE ID RELEASE 72%556833		123	-0.196939	-0.788401	0.892	0.961692	1	385	tags=11%, list=11%, signal=12%
REGULATION OF GROWTH%GOBP%GO:0040008	REGULATION OF GROWTH%GOBP%GO:0040008		86	-0.204089	-0.787388	0.854855	0.962341	1	2073	tags=63%, list=62%, signal=160%
PLASMA MEMBRANE BOUNDED CELL PROJECTION ORGANIZATION%GOBP%GO:0120036	PLASMA MEMBRANE BOUNDED CELL PROJECTION ORGANIZATION%GOBP%GO:0120036		162	-0.193812	-0.786682	0.929	0.962605	1	2050	tags=62%, list=61%, signal=151%
REGULATION OF HEART RATE BY CARDIAC CONDUCTION%GOBP%GO:0086091	REGULATION OF HEART RATE BY CARDIAC CONDUCTION%GOBP%GO:0086091		18	-0.249878	-0.786388	0.778252	0.962303	1	1890	tags=67%, list=56%, signal=152%
SODIUM ION TRANSPORT%GOBP%GO:0006814	SODIUM ION TRANSPORT%GOBP%GO:0006814		16	-0.259979	-0.785749	0.776458	0.962468	1	2310	tags=88%, list=69%, signal=278%
PALLIUM DEVELOPMENT%GOBP%GO:0021543	PALLIUM DEVELOPMENT%GOBP%GO:0021543		15	-0.267136	-0.783316	0.766958	0.964933	1	1795	tags=60%, list=53%, signal=128%
CELL PROJECTION ORGANIZATION%GOBP%GO:0030030	CELL PROJECTION ORGANIZATION%GOBP%GO:0030030		164	-0.193974	-0.783022	0.939	0.964632	1	2007	tags=60%, list=60%, signal=141%
GENERATION OF PRECURSOR METABOLITES AND ENERGY%GOBP%GO:0006091	GENERATION OF PRECURSOR METABOLITES AND ENERGY%GOBP%GO:0006091		34	-0.224308	-0.782789	0.804061	0.964255	1	1371	tags=38%, list=41%, signal=64%
COVALENT CHROMATIN MODIFICATION%GOBP%GO:0016569	COVALENT CHROMATIN MODIFICATION%GOBP%GO:0016569		19	-0.252705	-0.782758	0.77754	0.963622	1	85	tags=11%, list=3%, signal=11%
NEGATIVE REGULATION OF VIRAL LIFE CYCLE%GOBP%GO:1903901	NEGATIVE REGULATION OF VIRAL LIFE CYCLE%GOBP%GO:1903901		15	-0.261569	-0.780991	0.788483	0.965244	1	187	tags=13%, list=6%, signal=14%
WNT_SIGNALING%MSIGDB_C2%WNT_SIGNALING	WNT_SIGNALING%MSIGDB_C2%WNT_SIGNALING		24	-0.237165	-0.780627	0.781574	0.965056	1	734	tags=25%, list=22%, signal=32%
INORGANIC ANION TRANSPORT%GOBP%GO:0015698	INORGANIC ANION TRANSPORT%GOBP%GO:0015698		15	-0.258092	-0.777668	0.763676	0.968114	1	1666	tags=53%, list=50%, signal=105%
HALLMARK_HEME_METABOLISM%MSIGDB_C2%HALLMARK_HEME_METABOLISM	HALLMARK_HEME_METABOLISM%MSIGDB_C2%HALLMARK_HEME_METABOLISM		28	-0.228894	-0.774412	0.815464	0.97161	1	430	tags=14%, list=13%, signal=16%
NEGATIVE REGULATION OF PROTEOLYSIS%GOBP%GO:0045861	NEGATIVE REGULATION OF PROTEOLYSIS%GOBP%GO:0045861		41	-0.216853	-0.774184	0.813696	0.971202	1	357	tags=17%, list=11%, signal=19%
ACTIN FILAMENT ORGANIZATION%GOBP%GO:0007015	ACTIN FILAMENT ORGANIZATION%GOBP%GO:0007015		62	-0.204998	-0.772259	0.847543	0.972957	1	569	tags=18%, list=17%, signal=21%
POSTTRANSCRIPTIONAL REGULATION OF GENE EXPRESSION%GOBP%GO:0010608	POSTTRANSCRIPTIONAL REGULATION OF GENE EXPRESSION%GOBP%GO:0010608		30	-0.223917	-0.771768	0.795243	0.972922	1	1487	tags=37%, list=44%, signal=65%
COENZYME METABOLIC PROCESS%GOBP%GO:0006732	COENZYME METABOLIC PROCESS%GOBP%GO:0006732		35	-0.219401	-0.771333	0.798583	0.97278	1	799	tags=23%, list=24%, signal=30%
NEGATIVE REGULATION OF RNA BIOSYNTHETIC PROCESS%GOBP%GO:1902679	NEGATIVE REGULATION OF RNA BIOSYNTHETIC PROCESS%GOBP%GO:1902679		139	-0.192901	-0.771142	0.921	0.972337	1	719	tags=22%, list=21%, signal=26%
NEGATIVE REGULATION OF TRANSCRIPTION, DNA-TEMPLATED%GOBP%GO:0045892	NEGATIVE REGULATION OF TRANSCRIPTION, DNA-TEMPLATED%GOBP%GO:0045892		139	-0.192901	-0.770794	0.923	0.972073	1	719	tags=22%, list=21%, signal=26%
VACUOLE ORGANIZATION%GOBP%GO:0007033	VACUOLE ORGANIZATION%GOBP%GO:0007033		15	-0.260342	-0.770168	0.782895	0.972168	1	1562	tags=47%, list=46%, signal=87%
NEGATIVE REGULATION OF NUCLEIC ACID-TEMPLATED TRANSCRIPTION%GOBP%GO:1903507	NEGATIVE REGULATION OF NUCLEIC ACID-TEMPLATED TRANSCRIPTION%GOBP%GO:1903507		139	-0.192901	-0.76983	0.926	0.971909	1	719	tags=22%, list=21%, signal=26%
ALPHA-AMINO ACID METABOLIC PROCESS%GOBP%GO:1901605	ALPHA-AMINO ACID METABOLIC PROCESS%GOBP%GO:1901605		33	-0.221756	-0.767294	0.826748	0.974239	1	1568	tags=45%, list=47%, signal=84%
PROTEIN LOCALIZATION TO CELL PERIPHERY%GOBP%GO:1990778	PROTEIN LOCALIZATION TO CELL PERIPHERY%GOBP%GO:1990778		34	-0.218687	-0.765954	0.821611	0.975192	1	246	tags=12%, list=7%, signal=13%
HALLMARK_XENOBIOTIC_METABOLISM%MSIGDB_C2%HALLMARK_XENOBIOTIC_METABOLISM	HALLMARK_XENOBIOTIC_METABOLISM%MSIGDB_C2%HALLMARK_XENOBIOTIC_METABOLISM		45	-0.211675	-0.765252	0.837675	0.975364	1	696	tags=20%, list=21%, signal=25%
NEGATIVE REGULATION OF TRANSCRIPTION BY RNA POLYMERASE II%GOBP%GO:0000122	NEGATIVE REGULATION OF TRANSCRIPTION BY RNA POLYMERASE II%GOBP%GO:0000122		94	-0.19749	-0.764992	0.900901	0.975032	1	719	tags=21%, list=21%, signal=26%
NUCLEIC ACID-TEMPLATED TRANSCRIPTION%GOBP%GO:0097659	NUCLEIC ACID-TEMPLATED TRANSCRIPTION%GOBP%GO:0097659		54	-0.204754	-0.764356	0.863727	0.975131	1	474	tags=15%, list=14%, signal=17%
NEGATIVE REGULATION OF TRANSFERASE ACTIVITY%GOBP%GO:0051348	NEGATIVE REGULATION OF TRANSFERASE ACTIVITY%GOBP%GO:0051348		31	-0.221124	-0.763871	0.818648	0.97502	1	272	tags=13%, list=8%, signal=14%
NEGATIVE REGULATION OF VIRAL PROCESS%GOBP%GO:0048525	NEGATIVE REGULATION OF VIRAL PROCESS%GOBP%GO:0048525		15	-0.261569	-0.762287	0.795233	0.976251	1	187	tags=13%, list=6%, signal=14%
ESR-MEDIATED SIGNALING%REACTOME DATABASE ID RELEASE 72%8939211	ESR-MEDIATED SIGNALING%REACTOME DATABASE ID RELEASE 72%8939211		25	-0.229482	-0.759686	0.816199	0.978564	1	1773	tags=64%, list=53%, signal=134%
REGULATION OF LIPID TRANSPORT%GOBP%GO:0032368	REGULATION OF LIPID TRANSPORT%GOBP%GO:0032368		19	-0.241885	-0.759177	0.789641	0.978479	1	1309	tags=42%, list=39%, signal=69%
POSITIVE REGULATION OF PROGRAMMED CELL DEATH%GOBP%GO:0043068	POSITIVE REGULATION OF PROGRAMMED CELL DEATH%GOBP%GO:0043068		103	-0.191974	-0.75818	0.91	0.97896	1	948	tags=26%, list=28%, signal=35%
NEGATIVE REGULATION OF PROTEIN MODIFICATION PROCESS%GOBP%GO:0031400	NEGATIVE REGULATION OF PROTEIN MODIFICATION PROCESS%GOBP%GO:0031400		80	-0.195641	-0.757286	0.895	0.979306	1	667	tags=19%, list=20%, signal=23%
CELLULAR HORMONE METABOLIC PROCESS%GOBP%GO:0034754	CELLULAR HORMONE METABOLIC PROCESS%GOBP%GO:0034754		21	-0.236602	-0.756874	0.80333	0.979104	1	391	tags=19%, list=12%, signal=21%
EPH-EPHRIN SIGNALING%REACTOME%R-HSA-2682334.1	EPH-EPHRIN SIGNALING%REACTOME%R-HSA-2682334.1		20	-0.240354	-0.75671	0.820704	0.978618	1	1396	tags=40%, list=42%, signal=68%
SPHINGOLIPID BIOSYNTHETIC PROCESS%GOBP%GO:0030148	SPHINGOLIPID BIOSYNTHETIC PROCESS%GOBP%GO:0030148		16	-0.252609	-0.754852	0.805556	0.980028	1	1581	tags=50%, list=47%, signal=94%
DIGESTION%GOBP%GO:0007586	DIGESTION%GOBP%GO:0007586		15	-0.251399	-0.753093	0.80807	0.981341	1	1662	tags=60%, list=49%, signal=118%
REGULATION OF STRESS-ACTIVATED PROTEIN KINASE SIGNALING CASCADE%GOBP%GO:0070302	REGULATION OF STRESS-ACTIVATED PROTEIN KINASE SIGNALING CASCADE%GOBP%GO:0070302		39	-0.211757	-0.753014	0.850957	0.980767	1	245	tags=13%, list=7%, signal=14%
NEGATIVE REGULATION OF PROTEIN PHOSPHORYLATION%GOBP%GO:0001933	NEGATIVE REGULATION OF PROTEIN PHOSPHORYLATION%GOBP%GO:0001933		61	-0.200815	-0.752746	0.881645	0.980406	1	294	tags=13%, list=9%, signal=14%
POSITIVE REGULATION OF PRODUCTION OF MOLECULAR MEDIATOR OF IMMUNE RESPONSE%GOBP%GO:0002702	POSITIVE REGULATION OF PRODUCTION OF MOLECULAR MEDIATOR OF IMMUNE RESPONSE%GOBP%GO:0002702		21	-0.237508	-0.752654	0.817518	0.979833	1	1747	tags=62%, list=52%, signal=128%
HALLMARK_ESTROGEN_RESPONSE_LATE%MSIGDB_C2%HALLMARK_ESTROGEN_RESPONSE_LATE	HALLMARK_ESTROGEN_RESPONSE_LATE%MSIGDB_C2%HALLMARK_ESTROGEN_RESPONSE_LATE		66	-0.198781	-0.752093	0.874749	0.979769	1	317	tags=12%, list=9%, signal=13%
DENDRITE DEVELOPMENT%GOBP%GO:0016358	DENDRITE DEVELOPMENT%GOBP%GO:0016358		16	-0.248454	-0.752056	0.782796	0.979145	1	394	tags=19%, list=12%, signal=21%
RESPONSE TO LIGHT STIMULUS%GOBP%GO:0009416	RESPONSE TO LIGHT STIMULUS%GOBP%GO:0009416		24	-0.230098	-0.751743	0.81321	0.978824	1	772	tags=21%, list=23%, signal=27%
RESPONSE TO OXIDATIVE STRESS%GOBP%GO:0006979	RESPONSE TO OXIDATIVE STRESS%GOBP%GO:0006979		47	-0.205358	-0.751675	0.84375	0.978233	1	1371	tags=36%, list=41%, signal=60%
AROMATIC COMPOUND CATABOLIC PROCESS%GOBP%GO:0019439	AROMATIC COMPOUND CATABOLIC PROCESS%GOBP%GO:0019439		37	-0.212591	-0.751566	0.844512	0.977684	1	1568	tags=43%, list=47%, signal=80%
RESPONSE TO RADIATION%GOBP%GO:0009314	RESPONSE TO RADIATION%GOBP%GO:0009314		37	-0.212715	-0.750288	0.832827	0.9784	1	918	tags=22%, list=27%, signal=29%
POSITIVE REGULATION OF APOPTOTIC PROCESS%GOBP%GO:0043065	POSITIVE REGULATION OF APOPTOTIC PROCESS%GOBP%GO:0043065		100	-0.190622	-0.750051	0.921	0.977992	1	948	tags=26%, list=28%, signal=35%
REGULATION OF STRESS-ACTIVATED MAPK CASCADE%GOBP%GO:0032872	REGULATION OF STRESS-ACTIVATED MAPK CASCADE%GOBP%GO:0032872		39	-0.211757	-0.749691	0.852113	0.977748	1	245	tags=13%, list=7%, signal=14%
TRANSCRIPTION, DNA-TEMPLATED%GOBP%GO:0006351	TRANSCRIPTION, DNA-TEMPLATED%GOBP%GO:0006351		54	-0.204754	-0.749441	0.864322	0.977373	1	474	tags=15%, list=14%, signal=17%
CELLULAR RESPONSE TO PEPTIDE HORMONE STIMULUS%GOBP%GO:0071375	CELLULAR RESPONSE TO PEPTIDE HORMONE STIMULUS%GOBP%GO:0071375		30	-0.220954	-0.749163	0.832653	0.977024	1	2095	tags=73%, list=62%, signal=193%
NEGATIVE REGULATION OF HYDROLASE ACTIVITY%GOBP%GO:0051346	NEGATIVE REGULATION OF HYDROLASE ACTIVITY%GOBP%GO:0051346		52	-0.201291	-0.747939	0.864185	0.977678	1	374	tags=15%, list=11%, signal=17%
SIGNALING BY NOTCH%REACTOME DATABASE ID RELEASE 72%157118	SIGNALING BY NOTCH%REACTOME DATABASE ID RELEASE 72%157118		28	-0.220045	-0.745216	0.823108	0.979966	1	1521	tags=39%, list=45%, signal=71%
RECEPTOR INTERNALIZATION%GOBP%GO:0031623	RECEPTOR INTERNALIZATION%GOBP%GO:0031623		16	-0.247066	-0.744055	0.813596	0.980534	1	173	tags=13%, list=5%, signal=13%
COFACTOR METABOLIC PROCESS%GOBP%GO:0051186	COFACTOR METABOLIC PROCESS%GOBP%GO:0051186		61	-0.196443	-0.743737	0.873747	0.980219	1	602	tags=18%, list=18%, signal=22%
RNA BIOSYNTHETIC PROCESS%GOBP%GO:0032774	RNA BIOSYNTHETIC PROCESS%GOBP%GO:0032774		55	-0.200263	-0.743085	0.87976	0.980249	1	474	tags=15%, list=14%, signal=17%
REGULATION OF RESPONSE TO DNA DAMAGE STIMULUS%GOBP%GO:2001020	REGULATION OF RESPONSE TO DNA DAMAGE STIMULUS%GOBP%GO:2001020		30	-0.213702	-0.74252	0.838311	0.98025	1	447	tags=17%, list=13%, signal=19%
ALZHEIMER DISEASE-PRESENILIN PATHWAY%PANTHER PATHWAY%P00004	ALZHEIMER DISEASE-PRESENILIN PATHWAY%PANTHER PATHWAY%P00004		37	-0.209242	-0.742438	0.84787	0.979674	1	506	tags=16%, list=15%, signal=19%
ORGANIC CYCLIC COMPOUND CATABOLIC PROCESS%GOBP%GO:1901361	ORGANIC CYCLIC COMPOUND CATABOLIC PROCESS%GOBP%GO:1901361		50	-0.199079	-0.739875	0.864865	0.98168	1	1568	tags=42%, list=47%, signal=78%
RESPONSE TO INTERLEUKIN-1%GOBP%GO:0070555	RESPONSE TO INTERLEUKIN-1%GOBP%GO:0070555		27	-0.220232	-0.737202	0.84481	0.983778	1	918	tags=30%, list=27%, signal=40%
WNT SIGNALING PATHWAY%PANTHER PATHWAY%P00057	WNT SIGNALING PATHWAY%PANTHER PATHWAY%P00057		65	-0.195371	-0.736866	0.895896	0.983473	1	2028	tags=60%, list=60%, signal=148%
REGULATION OF PURINE NUCLEOTIDE METABOLIC PROCESS%GOBP%GO:1900542	REGULATION OF PURINE NUCLEOTIDE METABOLIC PROCESS%GOBP%GO:1900542		16	-0.241889	-0.734762	0.824599	0.984989	1	1861	tags=56%, list=55%, signal=125%
NUCLEOTIDE METABOLIC PROCESS%GOBP%GO:0009117	NUCLEOTIDE METABOLIC PROCESS%GOBP%GO:0009117		64	-0.192489	-0.732421	0.893	0.986769	1	948	tags=23%, list=28%, signal=32%
PATHWAYS IN CLEAR CELL RENAL CELL CARCINOMA%WIKIPATHWAYS_20200310%WP4018%HOMO SAPIENS	PATHWAYS IN CLEAR CELL RENAL CELL CARCINOMA%WIKIPATHWAYS_20200310%WP4018%HOMO SAPIENS		21	-0.229903	-0.731932	0.827731	0.986593	1	1340	tags=38%, list=40%, signal=63%
CYTOSKELETON-DEPENDENT INTRACELLULAR TRANSPORT%GOBP%GO:0030705	CYTOSKELETON-DEPENDENT INTRACELLULAR TRANSPORT%GOBP%GO:0030705		21	-0.228907	-0.731499	0.828961	0.986364	1	1706	tags=52%, list=51%, signal=106%
REGULATION OF EPITHELIAL CELL PROLIFERATION%GOBP%GO:0050678	REGULATION OF EPITHELIAL CELL PROLIFERATION%GOBP%GO:0050678		65	-0.195784	-0.731337	0.90481	0.985858	1	1048	tags=31%, list=31%, signal=44%
TRANSPORT OF INORGANIC CATIONS ANIONS AND AMINO ACIDS OLIGOPEPTIDES%REACTOME%R-HSA-425393.2	TRANSPORT OF INORGANIC CATIONS ANIONS AND AMINO ACIDS OLIGOPEPTIDES%REACTOME%R-HSA-425393.2		17	-0.239962	-0.730699	0.837809	0.985846	1	1497	tags=47%, list=45%, signal=84%
POSITIVE REGULATION OF PROTEIN TYROSINE KINASE ACTIVITY%GOBP%GO:0061098	POSITIVE REGULATION OF PROTEIN TYROSINE KINASE ACTIVITY%GOBP%GO:0061098		16	-0.24224	-0.730082	0.82538	0.985783	1	1732	tags=63%, list=52%, signal=128%
SIGNALING BY NTRK1 (TRKA)%REACTOME DATABASE ID RELEASE 72%187037	SIGNALING BY NTRK1 (TRKA)%REACTOME DATABASE ID RELEASE 72%187037		16	-0.242974	-0.728427	0.846487	0.986749	1	1366	tags=44%, list=41%, signal=73%
MACROMOLECULE CATABOLIC PROCESS%GOBP%GO:0009057	MACROMOLECULE CATABOLIC PROCESS%GOBP%GO:0009057		98	-0.184865	-0.72462	0.931	0.989834	1	899	tags=21%, list=27%, signal=28%
PROTEOLYSIS%GOBP%GO:0006508	PROTEOLYSIS%GOBP%GO:0006508		131	-0.18205	-0.724569	0.951	0.989205	1	1167	tags=30%, list=35%, signal=44%
NEGATIVE REGULATION OF CELLULAR MACROMOLECULE BIOSYNTHETIC PROCESS%GOBP%GO:2000113	NEGATIVE REGULATION OF CELLULAR MACROMOLECULE BIOSYNTHETIC PROCESS%GOBP%GO:2000113		159	-0.180323	-0.724316	0.962	0.988756	1	719	tags=21%, list=21%, signal=25%
ENDOMEMBRANE SYSTEM ORGANIZATION%GOBP%GO:0010256	ENDOMEMBRANE SYSTEM ORGANIZATION%GOBP%GO:0010256		42	-0.201844	-0.722528	0.889113	0.989857	1	121	tags=7%, list=4%, signal=7%
REGULATION OF CELLULAR RESPONSE TO STRESS%GOBP%GO:0080135	REGULATION OF CELLULAR RESPONSE TO STRESS%GOBP%GO:0080135		101	-0.18207	-0.720706	0.947	0.990961	1	245	tags=11%, list=7%, signal=11%
NEGATIVE REGULATION OF CELL PROJECTION ORGANIZATION%GOBP%GO:0031345	NEGATIVE REGULATION OF CELL PROJECTION ORGANIZATION%GOBP%GO:0031345		25	-0.216691	-0.720098	0.862319	0.990854	1	1587	tags=48%, list=47%, signal=90%
NEGATIVE REGULATION OF CELL GROWTH%GOBP%GO:0030308	NEGATIVE REGULATION OF CELL GROWTH%GOBP%GO:0030308		38	-0.201295	-0.718815	0.869301	0.991416	1	2259	tags=74%, list=67%, signal=222%
POSITIVE REGULATION OF RESPONSE TO DNA DAMAGE STIMULUS%GOBP%GO:2001022	POSITIVE REGULATION OF RESPONSE TO DNA DAMAGE STIMULUS%GOBP%GO:2001022		17	-0.237941	-0.717914	0.833866	0.991625	1	1114	tags=35%, list=33%, signal=53%
NUCLEOSIDE PHOSPHATE METABOLIC PROCESS%GOBP%GO:0006753	NUCLEOSIDE PHOSPHATE METABOLIC PROCESS%GOBP%GO:0006753		65	-0.189444	-0.717163	0.903711	0.991641	1	948	tags=23%, list=28%, signal=32%
HALLMARK_COAGULATION%MSIGDB_C2%HALLMARK_COAGULATION	HALLMARK_COAGULATION%MSIGDB_C2%HALLMARK_COAGULATION		44	-0.195315	-0.716808	0.88833	0.991324	1	1292	tags=39%, list=38%, signal=62%
NEGATIVE REGULATION OF RNA METABOLIC PROCESS%GOBP%GO:0051253	NEGATIVE REGULATION OF RNA METABOLIC PROCESS%GOBP%GO:0051253		147	-0.17707	-0.715547	0.955	0.991812	1	782	tags=22%, list=23%, signal=27%
ASSOCIATION BETWEEN PHYSICO-CHEMICAL FEATURES AND TOXICITY ASSOCIATED PATHWAYS%WIKIPATHWAYS_20200310%WP3680%HOMO SAPIENS	ASSOCIATION BETWEEN PHYSICO-CHEMICAL FEATURES AND TOXICITY ASSOCIATED PATHWAYS%WIKIPATHWAYS_20200310%WP3680%HOMO SAPIENS		16	-0.238269	-0.714878	0.856209	0.991753	1	1245	tags=38%, list=37%, signal=59%
PROTEOGLYCAN BIOSYNTHETIC PROCESS%GOBP%GO:0030166	PROTEOGLYCAN BIOSYNTHETIC PROCESS%GOBP%GO:0030166		15	-0.236913	-0.714862	0.832969	0.991108	1	207	tags=13%, list=6%, signal=14%
CARBOHYDRATE METABOLISM%REACTOME DATABASE ID RELEASE 72%71387	CARBOHYDRATE METABOLISM%REACTOME DATABASE ID RELEASE 72%71387		48	-0.194781	-0.714018	0.895687	0.991265	1	426	tags=15%, list=13%, signal=16%
NUCLEOBASE-CONTAINING COMPOUND BIOSYNTHETIC PROCESS%GOBP%GO:0034654	NUCLEOBASE-CONTAINING COMPOUND BIOSYNTHETIC PROCESS%GOBP%GO:0034654		107	-0.180412	-0.711333	0.954	0.993025	1	597	tags=16%, list=18%, signal=19%
WATER HOMEOSTASIS%GOBP%GO:0030104	WATER HOMEOSTASIS%GOBP%GO:0030104		15	-0.236703	-0.710774	0.850488	0.992885	1	1524	tags=47%, list=45%, signal=85%
THYROID HORMONES PRODUCTION AND THEIR PERIPHERAL DOWNSTREAM SIGNALLING EFFECTS REGARDING CONGENITAL HYPOTHYROIDISM%WIKIPATHWAYS_20200310%WP4746%HOMO SAPIENS	THYROID HORMONES PRODUCTION AND THEIR PERIPHERAL DOWNSTREAM SIGNALLING EFFECTS REGARDING CONGENITAL HYPOTHYROIDISM%WIKIPATHWAYS_20200310%WP4746%HOMO SAPIENS		20	-0.222891	-0.710737	0.846791	0.992259	1	1608	tags=45%, list=48%, signal=86%
CARGO RECOGNITION FOR CLATHRIN-MEDIATED ENDOCYTOSIS%REACTOME%R-HSA-8856825.2	CARGO RECOGNITION FOR CLATHRIN-MEDIATED ENDOCYTOSIS%REACTOME%R-HSA-8856825.2		27	-0.212223	-0.710403	0.867617	0.991871	1	1151	tags=37%, list=34%, signal=56%
TGF-BETA SIGNALING PATHWAY%WIKIPATHWAYS_20200310%WP366%HOMO SAPIENS	TGF-BETA SIGNALING PATHWAY%WIKIPATHWAYS_20200310%WP366%HOMO SAPIENS		22	-0.215253	-0.709824	0.843847	0.991728	1	563	tags=18%, list=17%, signal=22%
NUCLEOTIDE BIOSYNTHETIC PROCESS%GOBP%GO:0009165	NUCLEOTIDE BIOSYNTHETIC PROCESS%GOBP%GO:0009165		31	-0.207038	-0.709496	0.881512	0.99137	1	948	tags=26%, list=28%, signal=36%
REGULATION OF RESPONSE TO CYTOKINE STIMULUS%GOBP%GO:0060759	REGULATION OF RESPONSE TO CYTOKINE STIMULUS%GOBP%GO:0060759		28	-0.207522	-0.708808	0.853484	0.99131	1	2319	tags=79%, list=69%, signal=251%
CLATHRIN-MEDIATED ENDOCYTOSIS%REACTOME DATABASE ID RELEASE 72%8856828	CLATHRIN-MEDIATED ENDOCYTOSIS%REACTOME DATABASE ID RELEASE 72%8856828		31	-0.207785	-0.707371	0.874872	0.991949	1	1151	tags=35%, list=34%, signal=53%
HALLMARK_UV_RESPONSE_DN%MSIGDB_C2%HALLMARK_UV_RESPONSE_DN	HALLMARK_UV_RESPONSE_DN%MSIGDB_C2%HALLMARK_UV_RESPONSE_DN		34	-0.202811	-0.706517	0.868635	0.992071	1	2229	tags=74%, list=66%, signal=216%
CELLULAR NITROGEN COMPOUND CATABOLIC PROCESS%GOBP%GO:0044270	CELLULAR NITROGEN COMPOUND CATABOLIC PROCESS%GOBP%GO:0044270		39	-0.198887	-0.706445	0.886525	0.991485	1	385	tags=13%, list=11%, signal=14%
POSITIVE REGULATION OF MITOCHONDRION ORGANIZATION%GOBP%GO:0010822	POSITIVE REGULATION OF MITOCHONDRION ORGANIZATION%GOBP%GO:0010822		18	-0.22822	-0.703955	0.852598	0.993016	1	506	tags=17%, list=15%, signal=20%
NEGATIVE REGULATION OF PHOSPHORYLATION%GOBP%GO:0042326	NEGATIVE REGULATION OF PHOSPHORYLATION%GOBP%GO:0042326		66	-0.188638	-0.703808	0.906814	0.99249	1	547	tags=17%, list=16%, signal=20%
AROMATIC COMPOUND BIOSYNTHETIC PROCESS%GOBP%GO:0019438	AROMATIC COMPOUND BIOSYNTHETIC PROCESS%GOBP%GO:0019438		113	-0.177805	-0.701034	0.958	0.994217	1	597	tags=16%, list=18%, signal=19%
NEGATIVE REGULATION OF CELLULAR CATABOLIC PROCESS%GOBP%GO:0031330	NEGATIVE REGULATION OF CELLULAR CATABOLIC PROCESS%GOBP%GO:0031330		27	-0.208803	-0.699578	0.871166	0.994824	1	1868	tags=56%, list=56%, signal=124%
PROTEIN FOLDING%GOBP%GO:0006457	PROTEIN FOLDING%GOBP%GO:0006457		17	-0.223838	-0.697385	0.846566	0.996038	1	594	tags=18%, list=18%, signal=21%
REGULATION OF SYMBIOSIS, ENCOMPASSING MUTUALISM THROUGH PARASITISM%GOBP%GO:0043903	REGULATION OF SYMBIOSIS, ENCOMPASSING MUTUALISM THROUGH PARASITISM%GOBP%GO:0043903		28	-0.206377	-0.697329	0.875	0.995428	1	334	tags=14%, list=10%, signal=16%
GENE EXPRESSION%GOBP%GO:0010467	GENE EXPRESSION%GOBP%GO:0010467		113	-0.175112	-0.697255	0.962	0.994838	1	915	tags=22%, list=27%, signal=29%
NUCLEOSIDE PHOSPHATE BIOSYNTHETIC PROCESS%GOBP%GO:1901293	NUCLEOSIDE PHOSPHATE BIOSYNTHETIC PROCESS%GOBP%GO:1901293		32	-0.200883	-0.693643	0.869168	0.997186	1	948	tags=25%, list=28%, signal=34%
PURINE-CONTAINING COMPOUND METABOLIC PROCESS%GOBP%GO:0072521	PURINE-CONTAINING COMPOUND METABOLIC PROCESS%GOBP%GO:0072521		57	-0.184331	-0.691931	0.915747	0.997968	1	900	tags=23%, list=27%, signal=31%
AMIDE TRANSPORT%GOBP%GO:0042886	AMIDE TRANSPORT%GOBP%GO:0042886		92	-0.177855	-0.691766	0.952	0.997455	1	1772	tags=46%, list=53%, signal=94%
NEGATIVE REGULATION OF CELL MORPHOGENESIS INVOLVED IN DIFFERENTIATION%GOBP%GO:0010771	NEGATIVE REGULATION OF CELL MORPHOGENESIS INVOLVED IN DIFFERENTIATION%GOBP%GO:0010771		17	-0.227045	-0.691505	0.855592	0.997007	1	2318	tags=82%, list=69%, signal=264%
RESPONSE TO TOXIC SUBSTANCE%GOBP%GO:0009636	RESPONSE TO TOXIC SUBSTANCE%GOBP%GO:0009636		41	-0.191502	-0.691057	0.892028	0.996734	1	881	tags=27%, list=26%, signal=36%
NEGATIVE REGULATION OF ENDOPEPTIDASE ACTIVITY%GOBP%GO:0010951	NEGATIVE REGULATION OF ENDOPEPTIDASE ACTIVITY%GOBP%GO:0010951		31	-0.201757	-0.690869	0.882957	0.996232	1	1186	tags=35%, list=35%, signal=54%
REGULATION OF TRANSLATION%GOBP%GO:0006417	REGULATION OF TRANSLATION%GOBP%GO:0006417		22	-0.211147	-0.689775	0.868394	0.996479	1	1487	tags=36%, list=44%, signal=65%
NEGATIVE REGULATION OF CATABOLIC PROCESS%GOBP%GO:0009895	NEGATIVE REGULATION OF CATABOLIC PROCESS%GOBP%GO:0009895		37	-0.193544	-0.688539	0.907708	0.996839	1	1921	tags=57%, list=57%, signal=131%
CELLULAR RESPONSE TO RADIATION%GOBP%GO:0071478	CELLULAR RESPONSE TO RADIATION%GOBP%GO:0071478		17	-0.221536	-0.687034	0.859425	0.997426	1	372	tags=12%, list=11%, signal=13%
CARBOHYDRATE DERIVATIVE METABOLIC PROCESS%GOBP%GO:1901135	CARBOHYDRATE DERIVATIVE METABOLIC PROCESS%GOBP%GO:1901135		153	-0.169903	-0.686952	0.975	0.996834	1	1514	tags=38%, list=45%, signal=66%
SMALL GTPASE MEDIATED SIGNAL TRANSDUCTION%GOBP%GO:0007264	SMALL GTPASE MEDIATED SIGNAL TRANSDUCTION%GOBP%GO:0007264		45	-0.19152	-0.68654	0.909274	0.996498	1	352	tags=13%, list=10%, signal=15%
RHO GTPASE EFFECTORS%REACTOME%R-HSA-195258.3	RHO GTPASE EFFECTORS%REACTOME%R-HSA-195258.3		57	-0.182954	-0.686412	0.921687	0.995944	1	513	tags=14%, list=15%, signal=16%
POSITIVE REGULATION OF NF-KAPPAB TRANSCRIPTION FACTOR ACTIVITY%GOBP%GO:0051092	POSITIVE REGULATION OF NF-KAPPAB TRANSCRIPTION FACTOR ACTIVITY%GOBP%GO:0051092		34	-0.195793	-0.686338	0.899288	0.995356	1	959	tags=26%, list=29%, signal=37%
ORGANIC SUBSTANCE TRANSPORT%GOBP%GO:0071702	ORGANIC SUBSTANCE TRANSPORT%GOBP%GO:0071702		176	-0.168831	-0.686175	0.983	0.994845	1	1772	tags=46%, list=53%, signal=92%
REGULATION OF CYTOKINE-MEDIATED SIGNALING PATHWAY%GOBP%GO:0001959	REGULATION OF CYTOKINE-MEDIATED SIGNALING PATHWAY%GOBP%GO:0001959		27	-0.203318	-0.685958	0.878726	0.994352	1	551	tags=19%, list=16%, signal=22%
CARBOXYLIC ACID CATABOLIC PROCESS%GOBP%GO:0046395	CARBOXYLIC ACID CATABOLIC PROCESS%GOBP%GO:0046395		35	-0.192347	-0.685503	0.881699	0.994063	1	1593	tags=43%, list=47%, signal=81%
NUCLEOBASE-CONTAINING SMALL MOLECULE METABOLIC PROCESS%GOBP%GO:0055086	NUCLEOBASE-CONTAINING SMALL MOLECULE METABOLIC PROCESS%GOBP%GO:0055086		84	-0.178176	-0.685309	0.958	0.993572	1	996	tags=24%, list=30%, signal=33%
CELLULAR NITROGEN COMPOUND BIOSYNTHETIC PROCESS%GOBP%GO:0044271	CELLULAR NITROGEN COMPOUND BIOSYNTHETIC PROCESS%GOBP%GO:0044271		135	-0.170373	-0.684919	0.975	0.99326	1	664	tags=17%, list=20%, signal=20%
NEGATIVE REGULATION OF NUCLEOBASE-CONTAINING COMPOUND METABOLIC PROCESS%GOBP%GO:0045934	NEGATIVE REGULATION OF NUCLEOBASE-CONTAINING COMPOUND METABOLIC PROCESS%GOBP%GO:0045934		161	-0.168975	-0.684417	0.985	0.993	1	782	tags=21%, list=23%, signal=26%
RIBONUCLEOTIDE METABOLIC PROCESS%GOBP%GO:0009259	RIBONUCLEOTIDE METABOLIC PROCESS%GOBP%GO:0009259		48	-0.185977	-0.68333	0.915663	0.993201	1	900	tags=23%, list=27%, signal=31%
GLYCOLIPID METABOLIC PROCESS%GOBP%GO:0006664	GLYCOLIPID METABOLIC PROCESS%GOBP%GO:0006664		15	-0.228601	-0.680863	0.87013	0.994423	1	1467	tags=40%, list=44%, signal=71%
MONOCARBOXYLIC ACID TRANSPORT%GOBP%GO:0015718	MONOCARBOXYLIC ACID TRANSPORT%GOBP%GO:0015718		19	-0.214733	-0.680515	0.87315	0.994056	1	1719	tags=47%, list=51%, signal=96%
ORGANIC ACID CATABOLIC PROCESS%GOBP%GO:0016054	ORGANIC ACID CATABOLIC PROCESS%GOBP%GO:0016054		35	-0.192347	-0.680353	0.885046	0.993541	1	1593	tags=43%, list=47%, signal=81%
RESPONSE TO PEPTIDE HORMONE%GOBP%GO:0043434	RESPONSE TO PEPTIDE HORMONE%GOBP%GO:0043434		35	-0.19565	-0.679109	0.902141	0.993863	1	2095	tags=69%, list=62%, signal=180%
REGULATION OF JNK CASCADE%GOBP%GO:0046328	REGULATION OF JNK CASCADE%GOBP%GO:0046328		32	-0.197278	-0.677654	0.903886	0.994353	1	245	tags=13%, list=7%, signal=13%
NEGATIVE REGULATION OF PEPTIDASE ACTIVITY%GOBP%GO:0010466	NEGATIVE REGULATION OF PEPTIDASE ACTIVITY%GOBP%GO:0010466		34	-0.194898	-0.67746	0.89858	0.993859	1	1186	tags=35%, list=35%, signal=54%
CHORDATE EMBRYONIC DEVELOPMENT%GOBP%GO:0043009	CHORDATE EMBRYONIC DEVELOPMENT%GOBP%GO:0043009		35	-0.19276	-0.674258	0.906061	0.995636	1	1131	tags=29%, list=34%, signal=43%
POSITIVE REGULATION OF CATABOLIC PROCESS%GOBP%GO:0009896	POSITIVE REGULATION OF CATABOLIC PROCESS%GOBP%GO:0009896		51	-0.183083	-0.67353	0.916583	0.995524	1	915	tags=24%, list=27%, signal=32%
VESICLE ORGANIZATION%GOBP%GO:0016050	VESICLE ORGANIZATION%GOBP%GO:0016050		34	-0.193235	-0.67269	0.899594	0.995459	1	1027	tags=26%, list=31%, signal=38%
PURINE RIBONUCLEOTIDE METABOLIC PROCESS%GOBP%GO:0009150	PURINE RIBONUCLEOTIDE METABOLIC PROCESS%GOBP%GO:0009150		48	-0.185977	-0.672122	0.923695	0.995237	1	900	tags=23%, list=27%, signal=31%
XENOBIOTIC METABOLIC PROCESS%GOBP%GO:0006805	XENOBIOTIC METABOLIC PROCESS%GOBP%GO:0006805		17	-0.216766	-0.670209	0.896963	0.995967	1	696	tags=24%, list=21%, signal=30%
MEMBRANE LIPID METABOLIC PROCESS%GOBP%GO:0006643	MEMBRANE LIPID METABOLIC PROCESS%GOBP%GO:0006643		26	-0.201981	-0.668233	0.895385	0.996743	1	817	tags=23%, list=24%, signal=30%
ODONTOGENESIS%GOBP%GO:0042476	ODONTOGENESIS%GOBP%GO:0042476		15	-0.227491	-0.667672	0.890909	0.996531	1	774	tags=27%, list=23%, signal=34%
NITROGEN COMPOUND TRANSPORT%GOBP%GO:0071705	NITROGEN COMPOUND TRANSPORT%GOBP%GO:0071705		125	-0.166864	-0.667352	0.973	0.996122	1	1772	tags=46%, list=53%, signal=93%
CELLULAR RESPONSE TO OXIDATIVE STRESS%GOBP%GO:0034599	CELLULAR RESPONSE TO OXIDATIVE STRESS%GOBP%GO:0034599		31	-0.193931	-0.664306	0.899795	0.997566	1	1371	tags=35%, list=41%, signal=59%
VITAMIN D RECEPTOR PATHWAY%WIKIPATHWAYS_20200310%WP2877%HOMO SAPIENS	VITAMIN D RECEPTOR PATHWAY%WIKIPATHWAYS_20200310%WP2877%HOMO SAPIENS		48	-0.182138	-0.663661	0.924699	0.997402	1	1125	tags=33%, list=33%, signal=49%
COFACTOR BIOSYNTHETIC PROCESS%GOBP%GO:0051188	COFACTOR BIOSYNTHETIC PROCESS%GOBP%GO:0051188		24	-0.20321	-0.663525	0.900415	0.996858	1	597	tags=17%, list=18%, signal=20%
HETEROCYCLE BIOSYNTHETIC PROCESS%GOBP%GO:0018130	HETEROCYCLE BIOSYNTHETIC PROCESS%GOBP%GO:0018130		112	-0.1658	-0.659266	0.98	0.999162	1	597	tags=15%, list=18%, signal=18%
OSTEOBLAST DIFFERENTIATION%WIKIPATHWAYS_20200310%WP4787%HOMO SAPIENS	OSTEOBLAST DIFFERENTIATION%WIKIPATHWAYS_20200310%WP4787%HOMO SAPIENS		30	-0.19347	-0.658769	0.909836	0.998854	1	1131	tags=33%, list=34%, signal=50%
MULTICELLULAR ORGANISMAL REPRODUCTIVE PROCESS%GOBP%GO:0048609	MULTICELLULAR ORGANISMAL REPRODUCTIVE PROCESS%GOBP%GO:0048609		46	-0.179892	-0.658534	0.916415	0.998386	1	863	tags=24%, list=26%, signal=32%
PURINE-CONTAINING COMPOUND BIOSYNTHETIC PROCESS%GOBP%GO:0072522	PURINE-CONTAINING COMPOUND BIOSYNTHETIC PROCESS%GOBP%GO:0072522		25	-0.198401	-0.658262	0.896091	0.997936	1	1390	tags=36%, list=41%, signal=61%
PROTEIN MODIFICATION BY SMALL PROTEIN CONJUGATION%GOBP%GO:0032446	PROTEIN MODIFICATION BY SMALL PROTEIN CONJUGATION%GOBP%GO:0032446		43	-0.180333	-0.65668	0.926113	0.998325	1	274	tags=9%, list=8%, signal=10%
REGULATION OF APOPTOTIC SIGNALING PATHWAY%GOBP%GO:2001233	REGULATION OF APOPTOTIC SIGNALING PATHWAY%GOBP%GO:2001233		56	-0.176143	-0.653308	0.942886	0.999973	1	346	tags=13%, list=10%, signal=14%
RNA METABOLIC PROCESS%GOBP%GO:0016070	RNA METABOLIC PROCESS%GOBP%GO:0016070		87	-0.167856	-0.652705	0.966	0.999727	1	1239	tags=26%, list=37%, signal=41%
PID_REG_GR_PATHWAY%MSIGDB_C2%PID_REG_GR_PATHWAY	PID_REG_GR_PATHWAY%MSIGDB_C2%PID_REG_GR_PATHWAY		16	-0.210309	-0.65076	0.891631	1	1	823	tags=25%, list=24%, signal=33%
REGULATION OF SMALL MOLECULE METABOLIC PROCESS%GOBP%GO:0062012	REGULATION OF SMALL MOLECULE METABOLIC PROCESS%GOBP%GO:0062012		59	-0.174204	-0.65071	0.947844	0.999757	1	442	tags=14%, list=13%, signal=15%
POSITIVE REGULATION OF EPITHELIAL CELL PROLIFERATION%GOBP%GO:0050679	POSITIVE REGULATION OF EPITHELIAL CELL PROLIFERATION%GOBP%GO:0050679		41	-0.182058	-0.649497	0.922301	0.999926	1	918	tags=27%, list=27%, signal=36%
HEPARAN SULFATE HEPARIN (HS-GAG) METABOLISM%REACTOME DATABASE ID RELEASE 72%1638091	HEPARAN SULFATE HEPARIN (HS-GAG) METABOLISM%REACTOME DATABASE ID RELEASE 72%1638091		19	-0.206698	-0.647147	0.898841	1	1	143	tags=11%, list=4%, signal=11%
RIBOSE PHOSPHATE METABOLIC PROCESS%GOBP%GO:0019693	RIBOSE PHOSPHATE METABOLIC PROCESS%GOBP%GO:0019693		50	-0.175592	-0.646832	0.945729	1	1	900	tags=22%, list=27%, signal=30%
PURINE NUCLEOTIDE METABOLIC PROCESS%GOBP%GO:0006163	PURINE NUCLEOTIDE METABOLIC PROCESS%GOBP%GO:0006163		50	-0.175197	-0.64598	0.937626	1	1	900	tags=22%, list=27%, signal=30%
POSITIVE REGULATION OF DNA-BINDING TRANSCRIPTION FACTOR ACTIVITY%GOBP%GO:0051091	POSITIVE REGULATION OF DNA-BINDING TRANSCRIPTION FACTOR ACTIVITY%GOBP%GO:0051091		54	-0.175294	-0.645488	0.943605	0.999924	1	2181	tags=63%, list=65%, signal=176%
EXTRA-NUCLEAR ESTROGEN SIGNALING%REACTOME DATABASE ID RELEASE 72%9009391	EXTRA-NUCLEAR ESTROGEN SIGNALING%REACTOME DATABASE ID RELEASE 72%9009391		18	-0.2096	-0.642357	0.907923	1	1	1773	tags=67%, list=53%, signal=140%
PEPTIDE TRANSPORT%GOBP%GO:0015833	PEPTIDE TRANSPORT%GOBP%GO:0015833		85	-0.166659	-0.640895	0.971972	1	1	1772	tags=45%, list=53%, signal=92%
MULTICELLULAR ORGANISM REPRODUCTION%GOBP%GO:0032504	MULTICELLULAR ORGANISM REPRODUCTION%GOBP%GO:0032504		47	-0.175812	-0.640853	0.953676	1	1	863	tags=23%, list=26%, signal=31%
ESTABLISHMENT OF LOCALIZATION IN CELL%GOBP%GO:0051649	ESTABLISHMENT OF LOCALIZATION IN CELL%GOBP%GO:0051649		171	-0.156475	-0.640014	0.991	1	1	1777	tags=43%, list=53%, signal=87%
GLUCOCORTICOID RECEPTOR REGULATORY NETWORK%PATHWAY INTERACTION DATABASE NCI-NATURE CURATED DATA%GLUCOCORTICOID RECEPTOR REGULATORY NETWORK	GLUCOCORTICOID RECEPTOR REGULATORY NETWORK%PATHWAY INTERACTION DATABASE NCI-NATURE CURATED DATA%GLUCOCORTICOID RECEPTOR REGULATORY NETWORK		16	-0.210309	-0.638164	0.908497	1	1	823	tags=25%, list=24%, signal=33%
TOLL-LIKE RECEPTOR CASCADES%REACTOME DATABASE ID RELEASE 72%168898	TOLL-LIKE RECEPTOR CASCADES%REACTOME DATABASE ID RELEASE 72%168898		29	-0.186905	-0.637772	0.915046	1	1	1837	tags=55%, list=55%, signal=121%
NEGATIVE REGULATION OF PROTEIN COMPLEX ASSEMBLY%GOBP%GO:0031333	NEGATIVE REGULATION OF PROTEIN COMPLEX ASSEMBLY%GOBP%GO:0031333		19	-0.203137	-0.63761	0.90582	1	1	1795	tags=53%, list=53%, signal=112%
L1CAM INTERACTIONS%REACTOME DATABASE ID RELEASE 72%373760	L1CAM INTERACTIONS%REACTOME DATABASE ID RELEASE 72%373760		25	-0.194059	-0.637188	0.905699	0.999951	1	2112	tags=64%, list=63%, signal=171%
RECEPTOR METABOLIC PROCESS%GOBP%GO:0043112	RECEPTOR METABOLIC PROCESS%GOBP%GO:0043112		18	-0.200536	-0.636844	0.901709	0.999517	1	173	tags=11%, list=5%, signal=12%
ASPARAGINE N-LINKED GLYCOSYLATION%REACTOME DATABASE ID RELEASE 72%446203	ASPARAGINE N-LINKED GLYCOSYLATION%REACTOME DATABASE ID RELEASE 72%446203		22	-0.19816	-0.636569	0.897787	0.999051	1	1486	tags=41%, list=44%, signal=73%
HETEROCYCLE CATABOLIC PROCESS%GOBP%GO:0046700	HETEROCYCLE CATABOLIC PROCESS%GOBP%GO:0046700		37	-0.178974	-0.636137	0.923077	0.99867	1	295	tags=11%, list=9%, signal=12%
DNA DAMAGE RESPONSE (ONLY ATM DEPENDENT)%WIKIPATHWAYS_20200310%WP710%HOMO SAPIENS	DNA DAMAGE RESPONSE (ONLY ATM DEPENDENT)%WIKIPATHWAYS_20200310%WP710%HOMO SAPIENS		19	-0.202033	-0.63202	0.916318	1	1	481	tags=16%, list=14%, signal=18%
DEVELOPMENTAL BIOLOGY%REACTOME DATABASE ID RELEASE 72%1266738	DEVELOPMENTAL BIOLOGY%REACTOME DATABASE ID RELEASE 72%1266738		173	-0.153676	-0.631749	0.997	0.999894	1	572	tags=16%, list=17%, signal=19%
ORGANIC CYCLIC COMPOUND BIOSYNTHETIC PROCESS%GOBP%GO:1901362	ORGANIC CYCLIC COMPOUND BIOSYNTHETIC PROCESS%GOBP%GO:1901362		145	-0.156884	-0.630367	0.988	1	1	1175	tags=26%, list=35%, signal=39%
POST-TRANSLATIONAL PROTEIN MODIFICATION%REACTOME%R-HSA-597592.7	POST-TRANSLATIONAL PROTEIN MODIFICATION%REACTOME%R-HSA-597592.7		165	-0.15513	-0.629868	0.993	0.999744	1	1681	tags=42%, list=50%, signal=81%
GM-CSF%IOB%GM-CSF	GM-CSF%IOB%GM-CSF		18	-0.20624	-0.627972	0.913319	1	1	278	tags=11%, list=8%, signal=12%
CELLULAR PROTEIN LOCALIZATION%GOBP%GO:0034613	CELLULAR PROTEIN LOCALIZATION%GOBP%GO:0034613		137	-0.155339	-0.626607	0.99	1	1	1706	tags=42%, list=51%, signal=81%
RIBOSE PHOSPHATE BIOSYNTHETIC PROCESS%GOBP%GO:0046390	RIBOSE PHOSPHATE BIOSYNTHETIC PROCESS%GOBP%GO:0046390		22	-0.188489	-0.623814	0.934375	1	1	1390	tags=36%, list=41%, signal=62%
POSITIVE REGULATION OF PROTEOLYSIS%GOBP%GO:0045862	POSITIVE REGULATION OF PROTEOLYSIS%GOBP%GO:0045862		46	-0.172018	-0.623385	0.94985	1	1	742	tags=20%, list=22%, signal=25%
CELL PROJECTION ASSEMBLY%GOBP%GO:0030031	CELL PROJECTION ASSEMBLY%GOBP%GO:0030031		51	-0.168318	-0.621744	0.949749	1	1	987	tags=24%, list=29%, signal=33%
REGULATION OF NUCLEOTIDE METABOLIC PROCESS%GOBP%GO:0006140	REGULATION OF NUCLEOTIDE METABOLIC PROCESS%GOBP%GO:0006140		17	-0.20077	-0.619339	0.918803	1	1	1861	tags=53%, list=55%, signal=118%
POSITIVE REGULATION OF I-KAPPAB KINASE/NF-KAPPAB SIGNALING%GOBP%GO:0043123	POSITIVE REGULATION OF I-KAPPAB KINASE/NF-KAPPAB SIGNALING%GOBP%GO:0043123		35	-0.177766	-0.618941	0.926337	1	1	321	tags=11%, list=10%, signal=13%
CELLULAR MACROMOLECULE LOCALIZATION%GOBP%GO:0070727	CELLULAR MACROMOLECULE LOCALIZATION%GOBP%GO:0070727		138	-0.153116	-0.616103	0.993	1	1	1706	tags=41%, list=51%, signal=80%
PURINE NUCLEOTIDE BIOSYNTHETIC PROCESS%GOBP%GO:0006164	PURINE NUCLEOTIDE BIOSYNTHETIC PROCESS%GOBP%GO:0006164		22	-0.188489	-0.613514	0.918067	1	1	1390	tags=36%, list=41%, signal=62%
RHO GTPASE CYCLE%REACTOME DATABASE ID RELEASE 72%194840	RHO GTPASE CYCLE%REACTOME DATABASE ID RELEASE 72%194840		38	-0.17133	-0.611382	0.939086	1	1	1050	tags=26%, list=31%, signal=38%
RIBONUCLEOTIDE BIOSYNTHETIC PROCESS%GOBP%GO:0009260	RIBONUCLEOTIDE BIOSYNTHETIC PROCESS%GOBP%GO:0009260		22	-0.188489	-0.611207	0.939394	1	1	1390	tags=36%, list=41%, signal=62%
GLAND DEVELOPMENT%GOBP%GO:0048732	GLAND DEVELOPMENT%GOBP%GO:0048732		29	-0.180133	-0.610874	0.948012	1	1	414	tags=14%, list=12%, signal=16%
PURINE RIBONUCLEOTIDE BIOSYNTHETIC PROCESS%GOBP%GO:0009152	PURINE RIBONUCLEOTIDE BIOSYNTHETIC PROCESS%GOBP%GO:0009152		22	-0.188489	-0.609706	0.927386	1	1	1390	tags=36%, list=41%, signal=62%
POSITIVE REGULATION OF BINDING%GOBP%GO:0051099	POSITIVE REGULATION OF BINDING%GOBP%GO:0051099		18	-0.195225	-0.607422	0.934252	1	1	762	tags=22%, list=23%, signal=29%
NEGATIVE REGULATION OF MAPK CASCADE%GOBP%GO:0043409	NEGATIVE REGULATION OF MAPK CASCADE%GOBP%GO:0043409		27	-0.181296	-0.60629	0.933196	1	1	272	tags=11%, list=8%, signal=12%
AMEBOIDAL-TYPE CELL MIGRATION%GOBP%GO:0001667	AMEBOIDAL-TYPE CELL MIGRATION%GOBP%GO:0001667		42	-0.167974	-0.604555	0.949495	1	1	752	tags=21%, list=22%, signal=27%
EGF/EGFR SIGNALING PATHWAY%WIKIPATHWAYS_20200310%WP437%HOMO SAPIENS	EGF/EGFR SIGNALING PATHWAY%WIKIPATHWAYS_20200310%WP437%HOMO SAPIENS		17	-0.197445	-0.602851	0.938034	1	1	1512	tags=41%, list=45%, signal=74%
SMALL MOLECULE CATABOLIC PROCESS%GOBP%GO:0044282	SMALL MOLECULE CATABOLIC PROCESS%GOBP%GO:0044282		55	-0.161915	-0.602328	0.967774	1	1	1593	tags=40%, list=47%, signal=75%
REGULATION OF CYSTEINE-TYPE ENDOPEPTIDASE ACTIVITY INVOLVED IN APOPTOTIC PROCESS%GOBP%GO:0043281	REGULATION OF CYSTEINE-TYPE ENDOPEPTIDASE ACTIVITY INVOLVED IN APOPTOTIC PROCESS%GOBP%GO:0043281		31	-0.174316	-0.601899	0.93641	1	1	197	tags=10%, list=6%, signal=10%
ORGANONITROGEN COMPOUND CATABOLIC PROCESS%GOBP%GO:1901565	ORGANONITROGEN COMPOUND CATABOLIC PROCESS%GOBP%GO:1901565		139	-0.150498	-0.601491	0.994	1	1	948	tags=22%, list=28%, signal=29%
POSITIVE REGULATION OF ENDOPEPTIDASE ACTIVITY%GOBP%GO:0010950	POSITIVE REGULATION OF ENDOPEPTIDASE ACTIVITY%GOBP%GO:0010950		24	-0.179834	-0.598059	0.938797	1	1	357	tags=13%, list=11%, signal=14%
SIGNALING BY RHO GTPASES%REACTOME%R-HSA-194315.4	SIGNALING BY RHO GTPASES%REACTOME%R-HSA-194315.4		93	-0.152849	-0.594364	0.991	1	1	554	tags=14%, list=16%, signal=16%
APOPTOTIC SIGNALING PATHWAY%GOBP%GO:0097190	APOPTOTIC SIGNALING PATHWAY%GOBP%GO:0097190		44	-0.163404	-0.59397	0.956827	1	1	368	tags=11%, list=11%, signal=13%
EMBRYO DEVELOPMENT ENDING IN BIRTH OR EGG HATCHING%GOBP%GO:0009792	EMBRYO DEVELOPMENT ENDING IN BIRTH OR EGG HATCHING%GOBP%GO:0009792		39	-0.167785	-0.593684	0.953299	1	1	1236	tags=31%, list=37%, signal=48%
ORGANIC SUBSTANCE CATABOLIC PROCESS%GOBP%GO:1901575	ORGANIC SUBSTANCE CATABOLIC PROCESS%GOBP%GO:1901575		197	-0.14384	-0.592654	1	1	1	996	tags=23%, list=30%, signal=31%
CELLULAR RESPONSE TO ALCOHOL%GOBP%GO:0097306	CELLULAR RESPONSE TO ALCOHOL%GOBP%GO:0097306		19	-0.187998	-0.592461	0.94942	1	1	1524	tags=42%, list=45%, signal=77%
GENERIC TRANSCRIPTION PATHWAY%REACTOME DATABASE ID RELEASE 72%212436	GENERIC TRANSCRIPTION PATHWAY%REACTOME DATABASE ID RELEASE 72%212436		124	-0.14683	-0.590779	0.994	1	1	537	tags=13%, list=16%, signal=15%
METABOLISM OF STEROIDS%REACTOME DATABASE ID RELEASE 72%8957322	METABOLISM OF STEROIDS%REACTOME DATABASE ID RELEASE 72%8957322		34	-0.170209	-0.590484	0.95736	1	1	60	tags=6%, list=2%, signal=6%
NEGATIVE REGULATION OF NEURON DIFFERENTIATION%GOBP%GO:0045665	NEGATIVE REGULATION OF NEURON DIFFERENTIATION%GOBP%GO:0045665		29	-0.171716	-0.588421	0.948875	1	1	1587	tags=45%, list=47%, signal=84%
CORTICOTROPIN-RELEASING HORMONE SIGNALING PATHWAY%WIKIPATHWAYS_20200310%WP2355%HOMO SAPIENS	CORTICOTROPIN-RELEASING HORMONE SIGNALING PATHWAY%WIKIPATHWAYS_20200310%WP2355%HOMO SAPIENS		26	-0.177521	-0.588411	0.941298	1	1	1596	tags=46%, list=47%, signal=87%
FGF SIGNALING PATHWAY%PANTHER PATHWAY%P00021	FGF SIGNALING PATHWAY%PANTHER PATHWAY%P00021		16	-0.194723	-0.585666	0.941241	1	1	843	tags=25%, list=25%, signal=33%
PROTEIN LOCALIZATION%GOBP%GO:0008104	PROTEIN LOCALIZATION%GOBP%GO:0008104		177	-0.142899	-0.584606	0.996	1	1	1587	tags=37%, list=47%, signal=67%
MEMBRANE LIPID BIOSYNTHETIC PROCESS%GOBP%GO:0046467	MEMBRANE LIPID BIOSYNTHETIC PROCESS%GOBP%GO:0046467		19	-0.184817	-0.584249	0.942105	1	1	1581	tags=42%, list=47%, signal=79%
DEATH RECEPTOR SIGNALLING%REACTOME%R-HSA-73887.4	DEATH RECEPTOR SIGNALLING%REACTOME%R-HSA-73887.4		18	-0.191104	-0.583129	0.947983	1	1	878	tags=22%, list=26%, signal=30%
CELLULAR CATABOLIC PROCESS%GOBP%GO:0044248	CELLULAR CATABOLIC PROCESS%GOBP%GO:0044248		191	-0.142722	-0.582805	0.998	1	1	633	tags=15%, list=19%, signal=18%
REGULATION OF ENDOPEPTIDASE ACTIVITY%GOBP%GO:0052548	REGULATION OF ENDOPEPTIDASE ACTIVITY%GOBP%GO:0052548		53	-0.156783	-0.579208	0.970884	1	1	1209	tags=30%, list=36%, signal=46%
GAMETE GENERATION%GOBP%GO:0007276	GAMETE GENERATION%GOBP%GO:0007276		32	-0.165591	-0.578325	0.948118	1	1	313	tags=13%, list=9%, signal=14%
NEGATIVE REGULATION OF NEURON PROJECTION DEVELOPMENT%GOBP%GO:0010977	NEGATIVE REGULATION OF NEURON PROJECTION DEVELOPMENT%GOBP%GO:0010977		22	-0.174987	-0.577417	0.952929	1	1	1587	tags=45%, list=47%, signal=86%
POSITIVE REGULATION OF CELLULAR CATABOLIC PROCESS%GOBP%GO:0031331	POSITIVE REGULATION OF CELLULAR CATABOLIC PROCESS%GOBP%GO:0031331		44	-0.158102	-0.576933	0.966801	1	1	1208	tags=27%, list=36%, signal=42%
POSITIVE REGULATION OF PROTEIN UBIQUITINATION%GOBP%GO:0031398	POSITIVE REGULATION OF PROTEIN UBIQUITINATION%GOBP%GO:0031398		17	-0.185284	-0.566913	0.944685	1	1	27	tags=6%, list=1%, signal=6%
REGULATION OF CATABOLIC PROCESS%GOBP%GO:0009894	REGULATION OF CATABOLIC PROCESS%GOBP%GO:0009894		94	-0.144391	-0.562647	0.991	1	1	1208	tags=28%, list=36%, signal=42%
LIPID TRANSPORT%GOBP%GO:0006869	LIPID TRANSPORT%GOBP%GO:0006869		40	-0.157328	-0.561813	0.972672	1	1	1364	tags=33%, list=41%, signal=54%
POSITIVE REGULATION OF PROTEIN CATABOLIC PROCESS%GOBP%GO:0045732	POSITIVE REGULATION OF PROTEIN CATABOLIC PROCESS%GOBP%GO:0045732		30	-0.16185	-0.559493	0.970378	1	1	899	tags=23%, list=27%, signal=32%
POSITIVE REGULATION OF BLOOD VESSEL ENDOTHELIAL CELL MIGRATION%GOBP%GO:0043536	POSITIVE REGULATION OF BLOOD VESSEL ENDOTHELIAL CELL MIGRATION%GOBP%GO:0043536		15	-0.186725	-0.558985	0.960912	1	1	881	tags=27%, list=26%, signal=36%
RNA POLYMERASE II TRANSCRIPTION%REACTOME DATABASE ID RELEASE 72%73857	RNA POLYMERASE II TRANSCRIPTION%REACTOME DATABASE ID RELEASE 72%73857		128	-0.139105	-0.557796	0.996997	1	1	537	tags=13%, list=16%, signal=14%
TOLL LIKE RECEPTOR TLR6:TLR2 CASCADE%REACTOME%R-HSA-168188.1	TOLL LIKE RECEPTOR TLR6:TLR2 CASCADE%REACTOME%R-HSA-168188.1		16	-0.181668	-0.55732	0.946294	1	1	1713	tags=44%, list=51%, signal=89%
POSITIVE REGULATION OF ENDOTHELIAL CELL PROLIFERATION%GOBP%GO:0001938	POSITIVE REGULATION OF ENDOTHELIAL CELL PROLIFERATION%GOBP%GO:0001938		25	-0.167428	-0.55726	0.959918	1	1	2237	tags=76%, list=67%, signal=226%
TOLL LIKE RECEPTOR TLR1:TLR2 CASCADE%REACTOME DATABASE ID RELEASE 72%168179	TOLL LIKE RECEPTOR TLR1:TLR2 CASCADE%REACTOME DATABASE ID RELEASE 72%168179		16	-0.181668	-0.555422	0.953463	1	1	1713	tags=44%, list=51%, signal=89%
HALLMARK_BILE_ACID_METABOLISM%MSIGDB_C2%HALLMARK_BILE_ACID_METABOLISM	HALLMARK_BILE_ACID_METABOLISM%MSIGDB_C2%HALLMARK_BILE_ACID_METABOLISM		25	-0.165379	-0.555199	0.954686	1	1	1517	tags=40%, list=45%, signal=72%
PROTEIN TRANSPORT%GOBP%GO:0015031	PROTEIN TRANSPORT%GOBP%GO:0015031		82	-0.143442	-0.553348	0.992993	1	1	1772	tags=43%, list=53%, signal=88%
MYD88:MAL(TIRAP) CASCADE INITIATED ON PLASMA MEMBRANE%REACTOME%R-HSA-166058.3	MYD88:MAL(TIRAP) CASCADE INITIATED ON PLASMA MEMBRANE%REACTOME%R-HSA-166058.3		16	-0.181668	-0.551824	0.957701	1	1	1713	tags=44%, list=51%, signal=89%
ORGANELLE LOCALIZATION%GOBP%GO:0051640	ORGANELLE LOCALIZATION%GOBP%GO:0051640		70	-0.144856	-0.551313	0.985986	1	1	656	tags=16%, list=20%, signal=19%
GASTRIN_CCK2R_240212%PANTHER PATHWAY%P06959	GASTRIN_CCK2R_240212%PANTHER PATHWAY%P06959		26	-0.167173	-0.547323	0.961777	1	1	537	tags=15%, list=16%, signal=18%
REGULATION OF CELLULAR AMIDE METABOLIC PROCESS%GOBP%GO:0034248	REGULATION OF CELLULAR AMIDE METABOLIC PROCESS%GOBP%GO:0034248		29	-0.159173	-0.547301	0.960041	1	1	915	tags=21%, list=27%, signal=28%
MALE GAMETE GENERATION%GOBP%GO:0048232	MALE GAMETE GENERATION%GOBP%GO:0048232		27	-0.161062	-0.547208	0.965909	1	1	700	tags=19%, list=21%, signal=23%
VEGFA-VEGFR2 SIGNALING PATHWAY%WIKIPATHWAYS_20200310%WP3888%HOMO SAPIENS	VEGFA-VEGFR2 SIGNALING PATHWAY%WIKIPATHWAYS_20200310%WP3888%HOMO SAPIENS		88	-0.140005	-0.54561	0.986	1	1	1461	tags=34%, list=43%, signal=59%
POSITIVE REGULATION OF TRANSMEMBRANE RECEPTOR PROTEIN SERINE/THREONINE KINASE SIGNALING PATHWAY%GOBP%GO:0090100	POSITIVE REGULATION OF TRANSMEMBRANE RECEPTOR PROTEIN SERINE/THREONINE KINASE SIGNALING PATHWAY%GOBP%GO:0090100		17	-0.177438	-0.545573	0.95747	1	1	937	tags=24%, list=28%, signal=32%
STEROID BIOSYNTHETIC PROCESS%GOBP%GO:0006694	STEROID BIOSYNTHETIC PROCESS%GOBP%GO:0006694		33	-0.155198	-0.545411	0.970677	1	1	60	tags=6%, list=2%, signal=6%
AMIDE BIOSYNTHETIC PROCESS%GOBP%GO:0043604	AMIDE BIOSYNTHETIC PROCESS%GOBP%GO:0043604		25	-0.16457	-0.545365	0.968008	1	1	1764	tags=44%, list=52%, signal=92%
TOLL LIKE RECEPTOR 2 (TLR2) CASCADE%REACTOME%R-HSA-181438.1	TOLL LIKE RECEPTOR 2 (TLR2) CASCADE%REACTOME%R-HSA-181438.1		16	-0.181668	-0.542847	0.958561	1	1	1713	tags=44%, list=51%, signal=89%
SPERMATOGENESIS%GOBP%GO:0007283	SPERMATOGENESIS%GOBP%GO:0007283		27	-0.161062	-0.540968	0.974253	1	1	700	tags=19%, list=21%, signal=23%
ORGANIC HYDROXY COMPOUND METABOLIC PROCESS%GOBP%GO:1901615	ORGANIC HYDROXY COMPOUND METABOLIC PROCESS%GOBP%GO:1901615		67	-0.142127	-0.540199	0.981982	1	1	642	tags=16%, list=19%, signal=20%
REGULATION OF VIRAL GENOME REPLICATION%GOBP%GO:0045069	REGULATION OF VIRAL GENOME REPLICATION%GOBP%GO:0045069		17	-0.174281	-0.53778	0.962845	1	1	334	tags=12%, list=10%, signal=13%
REGULATION OF CELLULAR CATABOLIC PROCESS%GOBP%GO:0031329	REGULATION OF CELLULAR CATABOLIC PROCESS%GOBP%GO:0031329		75	-0.140281	-0.537059	0.992	0.999753	1	1208	tags=27%, list=36%, signal=41%
HALLMARK_UV_RESPONSE_UP%MSIGDB_C2%HALLMARK_UV_RESPONSE_UP	HALLMARK_UV_RESPONSE_UP%MSIGDB_C2%HALLMARK_UV_RESPONSE_UP		32	-0.154404	-0.536392	0.965271	0.99935	1	1550	tags=38%, list=46%, signal=69%
POSITIVE REGULATION OF AUTOPHAGY%GOBP%GO:0010508	POSITIVE REGULATION OF AUTOPHAGY%GOBP%GO:0010508		15	-0.180818	-0.536155	0.961623	0.998813	1	107	tags=7%, list=3%, signal=7%
REGULATION OF PEPTIDASE ACTIVITY%GOBP%GO:0052547	REGULATION OF PEPTIDASE ACTIVITY%GOBP%GO:0052547		58	-0.145933	-0.53605	0.983952	0.99824	1	357	tags=12%, list=11%, signal=13%
NEGATIVE REGULATION OF EPITHELIAL CELL PROLIFERATION%GOBP%GO:0050680	NEGATIVE REGULATION OF EPITHELIAL CELL PROLIFERATION%GOBP%GO:0050680		22	-0.162466	-0.530009	0.965481	0.999446	1	1048	tags=27%, list=31%, signal=39%
REGULATION OF LIPID METABOLIC PROCESS%GOBP%GO:0019216	REGULATION OF LIPID METABOLIC PROCESS%GOBP%GO:0019216		74	-0.138804	-0.529692	0.988978	0.998942	1	1802	tags=45%, list=54%, signal=94%
POSITIVE REGULATION OF PEPTIDASE ACTIVITY%GOBP%GO:0010952	POSITIVE REGULATION OF PEPTIDASE ACTIVITY%GOBP%GO:0010952		26	-0.159516	-0.528628	0.973279	0.998619	1	357	tags=12%, list=11%, signal=13%
HALLMARK_FATTY_ACID_METABOLISM%MSIGDB_C2%HALLMARK_FATTY_ACID_METABOLISM	HALLMARK_FATTY_ACID_METABOLISM%MSIGDB_C2%HALLMARK_FATTY_ACID_METABOLISM		29	-0.155719	-0.528473	0.973361	0.998054	1	484	tags=14%, list=14%, signal=16%
NEURAL CREST DIFFERENTIATION%WIKIPATHWAYS_20200310%WP2064%HOMO SAPIENS	NEURAL CREST DIFFERENTIATION%WIKIPATHWAYS_20200310%WP2064%HOMO SAPIENS		19	-0.166871	-0.525795	0.97561	0.998182	1	1048	tags=26%, list=31%, signal=38%
MULTI-ORGANISM REPRODUCTIVE PROCESS%GOBP%GO:0044703	MULTI-ORGANISM REPRODUCTIVE PROCESS%GOBP%GO:0044703		61	-0.138239	-0.523513	0.981946	0.998201	1	2060	tags=57%, list=61%, signal=146%
NON-INTEGRIN MEMBRANE-ECM INTERACTIONS%REACTOME DATABASE ID RELEASE 72%3000171	NON-INTEGRIN MEMBRANE-ECM INTERACTIONS%REACTOME DATABASE ID RELEASE 72%3000171		17	-0.173138	-0.520661	0.971246	0.998354	1	1391	tags=35%, list=41%, signal=60%
POSITIVE REGULATION OF APOPTOTIC SIGNALING PATHWAY%GOBP%GO:2001235	POSITIVE REGULATION OF APOPTOTIC SIGNALING PATHWAY%GOBP%GO:2001235		24	-0.15688	-0.518997	0.976939	0.998194	1	506	tags=13%, list=15%, signal=15%
STRESS-ACTIVATED PROTEIN KINASE SIGNALING CASCADE%GOBP%GO:0031098	STRESS-ACTIVATED PROTEIN KINASE SIGNALING CASCADE%GOBP%GO:0031098		15	-0.173538	-0.517934	0.964523	0.997864	1	1956	tags=53%, list=58%, signal=127%
POSITIVE REGULATION OF PROTEIN MODIFICATION BY SMALL PROTEIN CONJUGATION OR REMOVAL%GOBP%GO:1903322	POSITIVE REGULATION OF PROTEIN MODIFICATION BY SMALL PROTEIN CONJUGATION OR REMOVAL%GOBP%GO:1903322		19	-0.16893	-0.516872	0.974522	0.997537	1	27	tags=5%, list=1%, signal=5%
CHONDROITIN SULFATE DERMATAN SULFATE METABOLISM%REACTOME DATABASE ID RELEASE 72%1793185	CHONDROITIN SULFATE DERMATAN SULFATE METABOLISM%REACTOME DATABASE ID RELEASE 72%1793185		15	-0.171574	-0.516142	0.969129	0.997122	1	2271	tags=73%, list=68%, signal=225%
EPITHELIAL TO MESENCHYMAL TRANSITION IN COLORECTAL CANCER%WIKIPATHWAYS_20200310%WP4239%HOMO SAPIENS	EPITHELIAL TO MESENCHYMAL TRANSITION IN COLORECTAL CANCER%WIKIPATHWAYS_20200310%WP4239%HOMO SAPIENS		40	-0.142513	-0.513202	0.976791	0.997248	1	1765	tags=45%, list=53%, signal=94%
REGULATION OF I-KAPPAB KINASE/NF-KAPPAB SIGNALING%GOBP%GO:0043122	REGULATION OF I-KAPPAB KINASE/NF-KAPPAB SIGNALING%GOBP%GO:0043122		41	-0.142203	-0.511771	0.97771	0.997007	1	138	tags=7%, list=4%, signal=8%
MACROMOLECULE BIOSYNTHETIC PROCESS%GOBP%GO:0009059	MACROMOLECULE BIOSYNTHETIC PROCESS%GOBP%GO:0009059		155	-0.126015	-0.507984	1	0.997319	1	1443	tags=31%, list=43%, signal=52%
GENE EXPRESSION (TRANSCRIPTION)%REACTOME DATABASE ID RELEASE 72%74160	GENE EXPRESSION (TRANSCRIPTION)%REACTOME DATABASE ID RELEASE 72%74160		137	-0.12523	-0.506291	1	0.997149	1	889	tags=18%, list=26%, signal=23%
SEXUAL REPRODUCTION%GOBP%GO:0019953	SEXUAL REPRODUCTION%GOBP%GO:0019953		40	-0.13915	-0.496525	0.983855	0.998727	1	700	tags=18%, list=21%, signal=22%
REPRODUCTIVE PROCESS%GOBP%GO:0022414	REPRODUCTIVE PROCESS%GOBP%GO:0022414		93	-0.125406	-0.492631	0.996997	0.99894	1	725	tags=17%, list=22%, signal=21%
EPITHELIAL CELL DEVELOPMENT%GOBP%GO:0002064	EPITHELIAL CELL DEVELOPMENT%GOBP%GO:0002064		23	-0.151322	-0.492046	0.978034	0.998455	1	1745	tags=43%, list=52%, signal=90%
ESTABLISHMENT OF PROTEIN LOCALIZATION%GOBP%GO:0045184	ESTABLISHMENT OF PROTEIN LOCALIZATION%GOBP%GO:0045184		92	-0.125222	-0.491368	0.998	0.997994	1	1772	tags=41%, list=53%, signal=85%
DNA-TEMPLATED TRANSCRIPTION, INITIATION%GOBP%GO:0006352	DNA-TEMPLATED TRANSCRIPTION, INITIATION%GOBP%GO:0006352		19	-0.154829	-0.488347	0.985325	0.99801	1	354	tags=11%, list=11%, signal=12%
ACTIN FILAMENT BUNDLE ASSEMBLY%GOBP%GO:0051017	ACTIN FILAMENT BUNDLE ASSEMBLY%GOBP%GO:0051017		20	-0.152099	-0.487735	0.979915	0.997522	1	27	tags=5%, list=1%, signal=5%
TRANSCRIPTION INITIATION FROM RNA POLYMERASE II PROMOTER%GOBP%GO:0006367	TRANSCRIPTION INITIATION FROM RNA POLYMERASE II PROMOTER%GOBP%GO:0006367		19	-0.154829	-0.485401	0.983246	0.997369	1	354	tags=11%, list=11%, signal=12%
CELLULAR PROCESS INVOLVED IN REPRODUCTION IN MULTICELLULAR ORGANISM%GOBP%GO:0022412	CELLULAR PROCESS INVOLVED IN REPRODUCTION IN MULTICELLULAR ORGANISM%GOBP%GO:0022412		28	-0.143866	-0.482247	0.988613	0.997368	1	863	tags=21%, list=26%, signal=29%
CELLULAR RESPONSE TO TOXIC SUBSTANCE%GOBP%GO:0097237	CELLULAR RESPONSE TO TOXIC SUBSTANCE%GOBP%GO:0097237		21	-0.151482	-0.478583	0.980146	0.997463	1	881	tags=24%, list=26%, signal=32%
NUCLEIC ACID METABOLIC PROCESS%GOBP%GO:0090304	NUCLEIC ACID METABOLIC PROCESS%GOBP%GO:0090304		130	-0.118713	-0.477307	1	0.997117	1	395	tags=8%, list=12%, signal=9%
PROTEIN CATABOLIC PROCESS%GOBP%GO:0030163	PROTEIN CATABOLIC PROCESS%GOBP%GO:0030163		61	-0.126388	-0.476192	0.995988	0.996724	1	899	tags=18%, list=27%, signal=24%
REPRODUCTION%GOBP%GO:0000003	REPRODUCTION%GOBP%GO:0000003		94	-0.122271	-0.47583	0.999	0.996189	1	725	tags=17%, list=22%, signal=21%
POSITIVE REGULATION OF CYSTEINE-TYPE ENDOPEPTIDASE ACTIVITY%GOBP%GO:2001056	POSITIVE REGULATION OF CYSTEINE-TYPE ENDOPEPTIDASE ACTIVITY%GOBP%GO:2001056		21	-0.14851	-0.472072	0.990576	0.996216	1	308	tags=10%, list=9%, signal=10%
PPAR SIGNALING PATHWAY%WIKIPATHWAYS_20200310%WP3942%HOMO SAPIENS	PPAR SIGNALING PATHWAY%WIKIPATHWAYS_20200310%WP3942%HOMO SAPIENS		17	-0.150109	-0.464875	0.985106	0.996766	1	1756	tags=47%, list=52%, signal=98%
HALLMARK_ESTROGEN_RESPONSE_EARLY%MSIGDB_C2%HALLMARK_ESTROGEN_RESPONSE_EARLY	HALLMARK_ESTROGEN_RESPONSE_EARLY%MSIGDB_C2%HALLMARK_ESTROGEN_RESPONSE_EARLY		51	-0.125142	-0.464546	0.992958	0.99623	1	450	tags=12%, list=13%, signal=13%
TNFALPHA%IOB%TNFALPHA	TNFALPHA%IOB%TNFALPHA		21	-0.145755	-0.463026	0.982199	0.995886	1	291	tags=10%, list=9%, signal=10%
PROTEIN UBIQUITINATION%GOBP%GO:0016567	PROTEIN UBIQUITINATION%GOBP%GO:0016567		41	-0.127831	-0.461642	0.990909	0.995496	1	274	tags=7%, list=8%, signal=8%
ACTIN FILAMENT BUNDLE ORGANIZATION%GOBP%GO:0061572	ACTIN FILAMENT BUNDLE ORGANIZATION%GOBP%GO:0061572		21	-0.144692	-0.460858	0.99267	0.995025	1	27	tags=5%, list=1%, signal=5%
TGF_BETA_RECEPTOR%IOB%TGF_BETA_RECEPTOR	TGF_BETA_RECEPTOR%IOB%TGF_BETA_RECEPTOR		26	-0.136788	-0.456731	0.988636	0.995054	1	2181	tags=58%, list=65%, signal=163%
POLYOL METABOLIC PROCESS%GOBP%GO:0019751	POLYOL METABOLIC PROCESS%GOBP%GO:0019751		17	-0.14673	-0.456557	0.991462	0.994494	1	2322	tags=65%, list=69%, signal=208%
SIGNALING BY NUCLEAR RECEPTORS%REACTOME%R-HSA-9006931.5	SIGNALING BY NUCLEAR RECEPTORS%REACTOME%R-HSA-9006931.5		39	-0.128161	-0.455766	0.993982	0.994021	1	1879	tags=54%, list=56%, signal=121%
REGULATION OF G PROTEIN-COUPLED RECEPTOR SIGNALING PATHWAY%GOBP%GO:0008277	REGULATION OF G PROTEIN-COUPLED RECEPTOR SIGNALING PATHWAY%GOBP%GO:0008277		28	-0.135418	-0.455208	0.986598	0.993525	1	145	tags=7%, list=4%, signal=7%
ANGIOPOIETIN LIKE PROTEIN 8 REGULATORY PATHWAY%WIKIPATHWAYS_20200310%WP3915%HOMO SAPIENS	ANGIOPOIETIN LIKE PROTEIN 8 REGULATORY PATHWAY%WIKIPATHWAYS_20200310%WP3915%HOMO SAPIENS		21	-0.141926	-0.455054	0.990605	0.992954	1	637	tags=14%, list=19%, signal=18%
REGULATION OF EXTRINSIC APOPTOTIC SIGNALING PATHWAY%GOBP%GO:2001236	REGULATION OF EXTRINSIC APOPTOTIC SIGNALING PATHWAY%GOBP%GO:2001236		30	-0.133793	-0.453326	0.990835	0.992608	1	957	tags=23%, list=28%, signal=32%
RESPONSE TO UNFOLDED PROTEIN%GOBP%GO:0006986	RESPONSE TO UNFOLDED PROTEIN%GOBP%GO:0006986		15	-0.14981	-0.445851	0.996721	0.993007	1	1018	tags=20%, list=30%, signal=29%
STEROID METABOLIC PROCESS%GOBP%GO:0008202	STEROID METABOLIC PROCESS%GOBP%GO:0008202		43	-0.121521	-0.44018	0.993946	0.993103	1	216	tags=7%, list=6%, signal=7%
ESC PLURIPOTENCY PATHWAYS%WIKIPATHWAYS_20200310%WP3931%HOMO SAPIENS	ESC PLURIPOTENCY PATHWAYS%WIKIPATHWAYS_20200310%WP3931%HOMO SAPIENS		28	-0.127713	-0.439571	0.994877	0.992584	1	843	tags=21%, list=25%, signal=28%
REGULATION OF AUTOPHAGY%GOBP%GO:0010506	REGULATION OF AUTOPHAGY%GOBP%GO:0010506		33	-0.123472	-0.439293	0.991828	0.992038	1	1205	tags=24%, list=36%, signal=37%
PROTEIN MODIFICATION BY SMALL PROTEIN CONJUGATION OR REMOVAL%GOBP%GO:0070647	PROTEIN MODIFICATION BY SMALL PROTEIN CONJUGATION OR REMOVAL%GOBP%GO:0070647		59	-0.116826	-0.433003	0.997996	0.992147	1	274	tags=7%, list=8%, signal=7%
ESTABLISHMENT OF ORGANELLE LOCALIZATION%GOBP%GO:0051656	ESTABLISHMENT OF ORGANELLE LOCALIZATION%GOBP%GO:0051656		54	-0.114498	-0.423657	0.996991	0.992472	1	1667	tags=37%, list=50%, signal=72%
GERM CELL DEVELOPMENT%GOBP%GO:0007281	GERM CELL DEVELOPMENT%GOBP%GO:0007281		19	-0.134206	-0.421619	0.997868	0.992087	1	1597	tags=42%, list=48%, signal=80%
POSITIVE REGULATION OF CYSTEINE-TYPE ENDOPEPTIDASE ACTIVITY INVOLVED IN APOPTOTIC PROCESS%GOBP%GO:0043280	POSITIVE REGULATION OF CYSTEINE-TYPE ENDOPEPTIDASE ACTIVITY INVOLVED IN APOPTOTIC PROCESS%GOBP%GO:0043280		18	-0.134092	-0.420635	0.992616	0.99158	1	77	tags=6%, list=2%, signal=6%
CELLULAR RESPONSES TO EXTERNAL STIMULI%REACTOME%R-HSA-8953897.4	CELLULAR RESPONSES TO EXTERNAL STIMULI%REACTOME%R-HSA-8953897.4		58	-0.109878	-0.410505	0.997998	0.991826	1	233	tags=7%, list=7%, signal=7%
PLASMA MEMBRANE BOUNDED CELL PROJECTION ASSEMBLY%GOBP%GO:0120031	PLASMA MEMBRANE BOUNDED CELL PROJECTION ASSEMBLY%GOBP%GO:0120031		47	-0.110841	-0.403381	0.995972	0.991739	1	1529	tags=32%, list=45%, signal=58%
RESPONSE TO TOPOLOGICALLY INCORRECT PROTEIN%GOBP%GO:0035966	RESPONSE TO TOPOLOGICALLY INCORRECT PROTEIN%GOBP%GO:0035966		17	-0.1287	-0.389892	0.998917	0.991947	1	165	tags=6%, list=5%, signal=6%
LIPID LOCALIZATION%GOBP%GO:0010876	LIPID LOCALIZATION%GOBP%GO:0010876		46	-0.103754	-0.379227	1	0.991865	1	1535	tags=33%, list=46%, signal=59%
ESTABLISHMENT OF PROTEIN LOCALIZATION TO ORGANELLE%GOBP%GO:0072594	ESTABLISHMENT OF PROTEIN LOCALIZATION TO ORGANELLE%GOBP%GO:0072594		15	-0.12652	-0.378445	0.997826	0.991321	1	622	tags=13%, list=19%, signal=16%
OXIDATION-REDUCTION PROCESS%GOBP%GO:0055114	OXIDATION-REDUCTION PROCESS%GOBP%GO:0055114		57	-0.101009	-0.371468	0.997998	0.991011	1	1568	tags=33%, list=47%, signal=61%
CELLULAR MACROMOLECULE BIOSYNTHETIC PROCESS%GOBP%GO:0034645	CELLULAR MACROMOLECULE BIOSYNTHETIC PROCESS%GOBP%GO:0034645		132	-0.0883953	-0.353586	1	0.991016	1	1443	tags=28%, list=43%, signal=47%
HALLMARK_HYPOXIA%MSIGDB_C2%HALLMARK_HYPOXIA	HALLMARK_HYPOXIA%MSIGDB_C2%HALLMARK_HYPOXIA		44	-0.0946806	-0.345612	0.998994	0.990612	1	107	tags=5%, list=3%, signal=5%
REGULATION OF PROTEIN CATABOLIC PROCESS%GOBP%GO:0042176	REGULATION OF PROTEIN CATABOLIC PROCESS%GOBP%GO:0042176		46	-0.0906357	-0.327238	1	0.990314	1	1838	tags=43%, list=55%, signal=95%
NEGATIVE REGULATION OF PROTEIN SERINE/THREONINE KINASE ACTIVITY%GOBP%GO:0071901	NEGATIVE REGULATION OF PROTEIN SERINE/THREONINE KINASE ACTIVITY%GOBP%GO:0071901		21	-0.101987	-0.32303	1	0.989783	1	74	tags=5%, list=2%, signal=5%
