# Supplementary material for: Epidermal Growth Factor Is Essential for the Maintenance of Novel Prostate Epithelial Cells Isolated From Patient-Derived Organoids
Source: Front Cell Dev Biol. 2020 Oct 29;8:571677. doi: 10.3389/fcell.2020.571677 (PMC7658326; doi:10.3389/fcell.2020.571677)
Supplement: Supplementary Table 14 — Signaling pathways that are activated in tumor AUB-PrC cells vs. tissues identified using gene set enrichment analysis (GSEA). [file Table_14.XLSX]

## Sheet: gsea_report_for_na_pos_cells
Table S14. Signaling pathways that are activated in tumor AUB-PrC cells vs. tissues identified using gene set enrichment analysis (GSEA).
NAME	GS<br> follow link to MSigDB	GS DETAILS	SIZE	ES	NES	NOM p-val	FDR q-val	FWER p-val	RANK AT MAX	LEADING EDGE
KERATINOCYTE DIFFERENTIATION%GOBP%GO:0030216	KERATINOCYTE DIFFERENTIATION%GOBP%GO:0030216	Details ...	37	0.773784	5.57987	0	0	0	613	tags=86%, list=15%, signal=100%
CELL CYCLE CHECKPOINTS%REACTOME%R-HSA-69620.2	CELL CYCLE CHECKPOINTS%REACTOME%R-HSA-69620.2	Details ...	62	0.648806	5.55588	0	0	0	1068	tags=90%, list=25%, signal=119%
KERATINIZATION%GOBP%GO:0031424	KERATINIZATION%GOBP%GO:0031424	Details ...	29	0.849477	5.49227	0	0	0	598	tags=97%, list=14%, signal=112%
EPIDERMAL CELL DIFFERENTIATION%GOBP%GO:0009913	EPIDERMAL CELL DIFFERENTIATION%GOBP%GO:0009913	Details ...	37	0.773784	5.17254	0	0	0	613	tags=86%, list=15%, signal=100%
CORNIFICATION%GOBP%GO:0070268	CORNIFICATION%GOBP%GO:0070268	Details ...	28	0.848902	5.1226	0	0	0	598	tags=96%, list=14%, signal=112%
KERATINIZATION%REACTOME%R-HSA-6805567.2	KERATINIZATION%REACTOME%R-HSA-6805567.2	Details ...	28	0.849126	5.01502	0	0	0	598	tags=96%, list=14%, signal=112%
SISTER CHROMATID SEGREGATION%GOBP%GO:0000819	SISTER CHROMATID SEGREGATION%GOBP%GO:0000819	Details ...	36	0.679097	4.93856	0	0	0	838	tags=83%, list=20%, signal=103%
RETINOBLASTOMA GENE IN CANCER%WIKIPATHWAYS_20200310%WP2446%HOMO SAPIENS	RETINOBLASTOMA GENE IN CANCER%WIKIPATHWAYS_20200310%WP2446%HOMO SAPIENS	Details ...	30	0.74851	4.74268	0	0	0	1084	tags=100%, list=26%, signal=134%
MITOTIC NUCLEAR DIVISION%GOBP%GO:0140014	MITOTIC NUCLEAR DIVISION%GOBP%GO:0140014	Details ...	36	0.673346	4.57781	0	0	0	1084	tags=94%, list=26%, signal=126%
RESOLUTION OF SISTER CHROMATID COHESION%REACTOME%R-HSA-2500257.1	RESOLUTION OF SISTER CHROMATID COHESION%REACTOME%R-HSA-2500257.1	Details ...	33	0.669832	4.49998	0	0	0	905	tags=88%, list=21%, signal=111%
DNA REPLICATION%GOBP%GO:0006260	DNA REPLICATION%GOBP%GO:0006260	Details ...	38	0.712762	4.48178	0	0	0	1011	tags=95%, list=24%, signal=123%
MITOTIC ANAPHASE%REACTOME DATABASE ID RELEASE 72%68882	MITOTIC ANAPHASE%REACTOME DATABASE ID RELEASE 72%68882	Details ...	40	0.654216	4.38597	0	0	0	1068	tags=93%, list=25%, signal=123%
RHO GTPASES ACTIVATE FORMINS%REACTOME%R-HSA-5663220.1	RHO GTPASES ACTIVATE FORMINS%REACTOME%R-HSA-5663220.1	Details ...	35	0.576906	4.36063	0	0	0	905	tags=80%, list=21%, signal=101%
DNA REPAIR%GOBP%GO:0006281	DNA REPAIR%GOBP%GO:0006281	Details ...	55	0.526373	4.32628	0	0	0	1016	tags=82%, list=24%, signal=106%
MITOTIC SPINDLE CHECKPOINT%REACTOME%R-HSA-69618.2	MITOTIC SPINDLE CHECKPOINT%REACTOME%R-HSA-69618.2	Details ...	29	0.652176	4.27937	0	0	0	905	tags=86%, list=21%, signal=109%
CELL CYCLE PHASE TRANSITION%GOBP%GO:0044770	CELL CYCLE PHASE TRANSITION%GOBP%GO:0044770	Details ...	61	0.402591	4.27318	0	0	0	1014	tags=79%, list=24%, signal=102%
MITOTIC PROMETAPHASE%REACTOME DATABASE ID RELEASE 72%68877	MITOTIC PROMETAPHASE%REACTOME DATABASE ID RELEASE 72%68877	Details ...	48	0.620331	4.17602	0	0	0	1078	tags=94%, list=26%, signal=124%
PLK1 SIGNALING EVENTS%PATHWAY INTERACTION DATABASE NCI-NATURE CURATED DATA%PLK1 SIGNALING EVENTS	PLK1 SIGNALING EVENTS%PATHWAY INTERACTION DATABASE NCI-NATURE CURATED DATA%PLK1 SIGNALING EVENTS	Details ...	17	0.836742	4.17451	0	0	0	560	tags=94%, list=13%, signal=108%
DNA IR-DAMAGE AND CELLULAR RESPONSE VIA ATR%WIKIPATHWAYS_20200310%WP4016%HOMO SAPIENS	DNA IR-DAMAGE AND CELLULAR RESPONSE VIA ATR%WIKIPATHWAYS_20200310%WP4016%HOMO SAPIENS	Details ...	21	0.763083	4.16191	0	0	0	1016	tags=100%, list=24%, signal=131%
SKIN DEVELOPMENT%GOBP%GO:0043588	SKIN DEVELOPMENT%GOBP%GO:0043588	Details ...	56	0.548966	4.13644	0	0	0	620	tags=73%, list=15%, signal=85%
MITOTIC METAPHASE AND ANAPHASE%REACTOME%R-HSA-2555396.2	MITOTIC METAPHASE AND ANAPHASE%REACTOME%R-HSA-2555396.2		40	0.654216	4.13078	0	0	0	1068	tags=93%, list=25%, signal=123%
HALLMARK_MYC_TARGETS_V1%MSIGDB_C2%HALLMARK_MYC_TARGETS_V1	HALLMARK_MYC_TARGETS_V1%MSIGDB_C2%HALLMARK_MYC_TARGETS_V1		22	0.746134	4.08716	0	0	0	1088	tags=100%, list=26%, signal=134%
AMPLIFICATION OF SIGNAL FROM UNATTACHED KINETOCHORES VIA A MAD2 INHIBITORY SIGNAL%REACTOME DATABASE ID RELEASE 72%141444	AMPLIFICATION OF SIGNAL FROM UNATTACHED KINETOCHORES VIA A MAD2 INHIBITORY SIGNAL%REACTOME DATABASE ID RELEASE 72%141444		29	0.652176	4.07478	0	0	0	905	tags=86%, list=21%, signal=109%
DNA INTEGRITY CHECKPOINT%GOBP%GO:0031570	DNA INTEGRITY CHECKPOINT%GOBP%GO:0031570		37	0.548456	4.06214	0	0	0	1343	tags=92%, list=32%, signal=134%
MITOTIC SISTER CHROMATID SEGREGATION%GOBP%GO:0000070	MITOTIC SISTER CHROMATID SEGREGATION%GOBP%GO:0000070		32	0.663771	4.04966	0	0	0	1084	tags=94%, list=26%, signal=125%
REGULATION OF CELL CYCLE G2/M PHASE TRANSITION%GOBP%GO:1902749	REGULATION OF CELL CYCLE G2/M PHASE TRANSITION%GOBP%GO:1902749		38	0.519798	4.00568	0	0	0	1036	tags=84%, list=25%, signal=111%
EML4 AND NUDC IN MITOTIC SPINDLE FORMATION%REACTOME DATABASE ID RELEASE 72%9648025	EML4 AND NUDC IN MITOTIC SPINDLE FORMATION%REACTOME DATABASE ID RELEASE 72%9648025		29	0.652176	3.97186	0	0	0	905	tags=86%, list=21%, signal=109%
CELL CYCLE CHECKPOINT%GOBP%GO:0000075	CELL CYCLE CHECKPOINT%GOBP%GO:0000075		50	0.589709	3.94542	0	0	0	1084	tags=86%, list=26%, signal=114%
CELL CYCLE G1/S PHASE TRANSITION%GOBP%GO:0044843	CELL CYCLE G1/S PHASE TRANSITION%GOBP%GO:0044843		29	0.623089	3.93087	0	0	0	1084	tags=90%, list=26%, signal=120%
S PHASE%REACTOME DATABASE ID RELEASE 72%69242	S PHASE%REACTOME DATABASE ID RELEASE 72%69242		29	0.619903	3.91544	0	0	0	1416	tags=97%, list=34%, signal=144%
PID_PLK1_PATHWAY%MSIGDB_C2%PID_PLK1_PATHWAY	PID_PLK1_PATHWAY%MSIGDB_C2%PID_PLK1_PATHWAY		18	0.771823	3.88034	0	0	0	560	tags=89%, list=13%, signal=102%
MICROTUBULE CYTOSKELETON ORGANIZATION INVOLVED IN MITOSIS%GOBP%GO:1902850	MICROTUBULE CYTOSKELETON ORGANIZATION INVOLVED IN MITOSIS%GOBP%GO:1902850		27	0.662921	3.86163	0	0	0	1066	tags=96%, list=25%, signal=128%
MITOTIC SPINDLE ORGANIZATION%GOBP%GO:0007052	MITOTIC SPINDLE ORGANIZATION%GOBP%GO:0007052		24	0.651063	3.83264	0	0	0	1066	tags=96%, list=25%, signal=127%
DNA-DEPENDENT DNA REPLICATION%GOBP%GO:0006261	DNA-DEPENDENT DNA REPLICATION%GOBP%GO:0006261		25	0.681051	3.81295	0	0	0	1011	tags=92%, list=24%, signal=120%
G1/S TRANSITION OF MITOTIC CELL CYCLE%GOBP%GO:0000082	G1/S TRANSITION OF MITOTIC CELL CYCLE%GOBP%GO:0000082		28	0.618255	3.80684	0	0	0	1084	tags=89%, list=26%, signal=119%
G1 S TRANSITION%REACTOME DATABASE ID RELEASE 72%69206	G1 S TRANSITION%REACTOME DATABASE ID RELEASE 72%69206		27	0.618532	3.80515	0	0	0	1416	tags=96%, list=34%, signal=144%
FORMATION OF THE CORNIFIED ENVELOPE%REACTOME%R-HSA-6809371.3	FORMATION OF THE CORNIFIED ENVELOPE%REACTOME%R-HSA-6809371.3		17	0.849705	3.77485	0	0	0	553	tags=94%, list=13%, signal=108%
SEPARATION OF SISTER CHROMATIDS%REACTOME DATABASE ID RELEASE 72%2467813	SEPARATION OF SISTER CHROMATIDS%REACTOME DATABASE ID RELEASE 72%2467813		32	0.639529	3.72566	0	0	0	905	tags=84%, list=21%, signal=107%
G2 M CHECKPOINTS%REACTOME DATABASE ID RELEASE 72%69481	G2 M CHECKPOINTS%REACTOME DATABASE ID RELEASE 72%69481		30	0.632219	3.71333	0	0	0	1054	tags=87%, list=25%, signal=115%
REGULATION OF MITOTIC NUCLEAR DIVISION%GOBP%GO:0007088	REGULATION OF MITOTIC NUCLEAR DIVISION%GOBP%GO:0007088		45	0.459073	3.68711	0	0	0	560	tags=64%, list=13%, signal=74%
HOMOLOGY DIRECTED REPAIR%REACTOME%R-HSA-5693538.2	HOMOLOGY DIRECTED REPAIR%REACTOME%R-HSA-5693538.2		22	0.62453	3.68614	0	0	0	1016	tags=86%, list=24%, signal=113%
DNA REPLICATION%REACTOME%R-HSA-69306.4	DNA REPLICATION%REACTOME%R-HSA-69306.4		20	0.726896	3.67183	0	0	0	988	tags=95%, list=23%, signal=123%
SPINDLE ORGANIZATION%GOBP%GO:0007051	SPINDLE ORGANIZATION%GOBP%GO:0007051		33	0.568574	3.64764	0	0	0	1122	tags=88%, list=27%, signal=119%
RECOMBINATIONAL REPAIR%GOBP%GO:0000725	RECOMBINATIONAL REPAIR%GOBP%GO:0000725		19	0.692463	3.6426	0	0	0	1016	tags=95%, list=24%, signal=124%
MITOTIC G2-G2 M PHASES%REACTOME DATABASE ID RELEASE 72%453274	MITOTIC G2-G2 M PHASES%REACTOME DATABASE ID RELEASE 72%453274		31	0.579684	3.63838	0	0	0	1014	tags=87%, list=24%, signal=114%
MITOTIC G1 PHASE AND G1 S TRANSITION%REACTOME DATABASE ID RELEASE 72%453279	MITOTIC G1 PHASE AND G1 S TRANSITION%REACTOME DATABASE ID RELEASE 72%453279		31	0.592978	3.63823	0	0	0	1416	tags=94%, list=34%, signal=140%
MITOTIC CELL CYCLE PHASE TRANSITION%GOBP%GO:0044772	MITOTIC CELL CYCLE PHASE TRANSITION%GOBP%GO:0044772		59	0.441947	3.6352	0	0	0	1014	tags=80%, list=24%, signal=103%
SIGNAL TRANSDUCTION INVOLVED IN CELL CYCLE CHECKPOINT%GOBP%GO:0072395	SIGNAL TRANSDUCTION INVOLVED IN CELL CYCLE CHECKPOINT%GOBP%GO:0072395		22	0.638596	3.62409	0	0	0	1223	tags=95%, list=29%, signal=134%
CELL CYCLE%WIKIPATHWAYS_20200310%WP179%HOMO SAPIENS	CELL CYCLE%WIKIPATHWAYS_20200310%WP179%HOMO SAPIENS		39	0.576161	3.61386	0	0	0	1084	tags=90%, list=26%, signal=120%
REGULATION OF CHOLESTEROL BIOSYNTHESIS BY SREBP (SREBF)%REACTOME DATABASE ID RELEASE 72%1655829	REGULATION OF CHOLESTEROL BIOSYNTHESIS BY SREBP (SREBF)%REACTOME DATABASE ID RELEASE 72%1655829		20	0.676338	3.60366	0	0	0	1380	tags=100%, list=33%, signal=148%
TP53 REGULATES TRANSCRIPTION OF CELL CYCLE GENES%REACTOME DATABASE ID RELEASE 72%6791312	TP53 REGULATES TRANSCRIPTION OF CELL CYCLE GENES%REACTOME DATABASE ID RELEASE 72%6791312		17	0.720127	3.57751	0	0	0	1014	tags=94%, list=24%, signal=123%
REGULATION OF CYTOKINESIS%GOBP%GO:0032465	REGULATION OF CYTOKINESIS%GOBP%GO:0032465		16	0.76704	3.56468	0	0	0	609	tags=94%, list=14%, signal=109%
REGULATION OF CHOLESTEROL BIOSYNTHETIC PROCESS%GOBP%GO:0045540	REGULATION OF CHOLESTEROL BIOSYNTHETIC PROCESS%GOBP%GO:0045540		18	0.708901	3.54658	0	0	0	1066	tags=94%, list=25%, signal=126%
NUCLEAR CHROMOSOME SEGREGATION%GOBP%GO:0098813	NUCLEAR CHROMOSOME SEGREGATION%GOBP%GO:0098813		45	0.511054	3.48857	0	0	0	838	tags=76%, list=20%, signal=93%
DOUBLE-STRAND BREAK REPAIR VIA HOMOLOGOUS RECOMBINATION%GOBP%GO:0000724	DOUBLE-STRAND BREAK REPAIR VIA HOMOLOGOUS RECOMBINATION%GOBP%GO:0000724		19	0.692463	3.48334	0	0	0	1016	tags=95%, list=24%, signal=124%
REGULATION OF CHROMOSOME SEPARATION%GOBP%GO:1905818	REGULATION OF CHROMOSOME SEPARATION%GOBP%GO:1905818		18	0.659919	3.48067	0	0	0	543	tags=72%, list=13%, signal=83%
DNA REPAIR%REACTOME DATABASE ID RELEASE 72%73894	DNA REPAIR%REACTOME DATABASE ID RELEASE 72%73894		41	0.486016	3.4777	0	0	0	1194	tags=85%, list=28%, signal=118%
REGULATION OF STEROL BIOSYNTHETIC PROCESS%GOBP%GO:0106118	REGULATION OF STEROL BIOSYNTHETIC PROCESS%GOBP%GO:0106118		18	0.708901	3.47413	0	0	0	1066	tags=94%, list=25%, signal=126%
REGULATION OF SISTER CHROMATID SEGREGATION%GOBP%GO:0033045	REGULATION OF SISTER CHROMATID SEGREGATION%GOBP%GO:0033045		22	0.610729	3.4682	0	0	0	543	tags=68%, list=13%, signal=78%
MITOTIC CELL CYCLE CHECKPOINT%GOBP%GO:0007093	MITOTIC CELL CYCLE CHECKPOINT%GOBP%GO:0007093		42	0.569748	3.45905	0	0	0	1084	tags=86%, list=26%, signal=114%
ACTIVATION OF GENE EXPRESSION BY SREBF (SREBP)%REACTOME%R-HSA-2426168.2	ACTIVATION OF GENE EXPRESSION BY SREBF (SREBP)%REACTOME%R-HSA-2426168.2		19	0.676177	3.44718	0	0	0	1380	tags=100%, list=33%, signal=148%
DNA METABOLIC PROCESS%GOBP%GO:0006259	DNA METABOLIC PROCESS%GOBP%GO:0006259		90	0.369355	3.43161	0	0	0	1111	tags=76%, list=26%, signal=100%
REGULATION OF MITOTIC SISTER CHROMATID SEGREGATION%GOBP%GO:0033047	REGULATION OF MITOTIC SISTER CHROMATID SEGREGATION%GOBP%GO:0033047		18	0.686662	3.39718	0	0	0	543	tags=78%, list=13%, signal=89%
AMPLIFICATION OF SIGNAL FROM THE KINETOCHORES%REACTOME%R-HSA-141424.2	AMPLIFICATION OF SIGNAL FROM THE KINETOCHORES%REACTOME%R-HSA-141424.2		29	0.652176	3.39036	0	0	0	905	tags=86%, list=21%, signal=109%
G2 M TRANSITION%REACTOME DATABASE ID RELEASE 72%69275	G2 M TRANSITION%REACTOME DATABASE ID RELEASE 72%69275		30	0.575111	3.38622	0	0	0	1014	tags=87%, list=24%, signal=113%
NUCLEAR DIVISION%GOBP%GO:0000280	NUCLEAR DIVISION%GOBP%GO:0000280		53	0.488827	3.37562	0	0	0	838	tags=75%, list=20%, signal=93%
REGULATION OF CHROMOSOME SEGREGATION%GOBP%GO:0051983	REGULATION OF CHROMOSOME SEGREGATION%GOBP%GO:0051983		31	0.554483	3.36928	0	0	0	1084	tags=87%, list=26%, signal=116%
SYNTHESIS OF DNA%REACTOME DATABASE ID RELEASE 72%69239	SYNTHESIS OF DNA%REACTOME DATABASE ID RELEASE 72%69239		17	0.719773	3.35934	0	0	0	979	tags=94%, list=23%, signal=122%
DNA CONFORMATION CHANGE%GOBP%GO:0071103	DNA CONFORMATION CHANGE%GOBP%GO:0071103		36	0.510752	3.35461	0	0	0	1031	tags=78%, list=24%, signal=102%
SIGNAL TRANSDUCTION INVOLVED IN DNA DAMAGE CHECKPOINT%GOBP%GO:0072422	SIGNAL TRANSDUCTION INVOLVED IN DNA DAMAGE CHECKPOINT%GOBP%GO:0072422		22	0.638596	3.33879	0	0	0	1223	tags=95%, list=29%, signal=134%
MITOTIC DNA INTEGRITY CHECKPOINT%GOBP%GO:0044774	MITOTIC DNA INTEGRITY CHECKPOINT%GOBP%GO:0044774		29	0.506016	3.33685	0	0	0	1343	tags=90%, list=32%, signal=131%
SIGNAL TRANSDUCTION INVOLVED IN MITOTIC DNA DAMAGE CHECKPOINT%GOBP%GO:1902402	SIGNAL TRANSDUCTION INVOLVED IN MITOTIC DNA DAMAGE CHECKPOINT%GOBP%GO:1902402		18	0.627764	3.33156	0	0	0	1014	tags=89%, list=24%, signal=116%
PROTEIN-DNA COMPLEX ASSEMBLY%GOBP%GO:0065004	PROTEIN-DNA COMPLEX ASSEMBLY%GOBP%GO:0065004		23	0.588634	3.31958	0	0	0	643	tags=70%, list=15%, signal=82%
SIGNAL TRANSDUCTION INVOLVED IN DNA INTEGRITY CHECKPOINT%GOBP%GO:0072401	SIGNAL TRANSDUCTION INVOLVED IN DNA INTEGRITY CHECKPOINT%GOBP%GO:0072401		22	0.638596	3.29261	0	0	0	1223	tags=95%, list=29%, signal=134%
REGULATION OF MITOTIC SISTER CHROMATID SEPARATION%GOBP%GO:0010965	REGULATION OF MITOTIC SISTER CHROMATID SEPARATION%GOBP%GO:0010965		16	0.703946	3.28787	0	0	0	543	tags=81%, list=13%, signal=93%
PID_P73PATHWAY%MSIGDB_C2%PID_P73PATHWAY	PID_P73PATHWAY%MSIGDB_C2%PID_P73PATHWAY		21	0.599688	3.26061	0	0	0	476	tags=67%, list=11%, signal=75%
G1 DNA DAMAGE CHECKPOINT%GOBP%GO:0044783	G1 DNA DAMAGE CHECKPOINT%GOBP%GO:0044783		19	0.632343	3.25499	0	0	0	1014	tags=89%, list=24%, signal=117%
REGULATION OF G2/M TRANSITION OF MITOTIC CELL CYCLE%GOBP%GO:0010389	REGULATION OF G2/M TRANSITION OF MITOTIC CELL CYCLE%GOBP%GO:0010389		33	0.508141	3.24362	0	0	0	1036	tags=85%, list=25%, signal=112%
MITOTIC G1/S TRANSITION CHECKPOINT%GOBP%GO:0044819	MITOTIC G1/S TRANSITION CHECKPOINT%GOBP%GO:0044819		19	0.632343	3.2361	0	0	0	1014	tags=89%, list=24%, signal=117%
MITOTIC CYTOKINESIS%GOBP%GO:0000281	MITOTIC CYTOKINESIS%GOBP%GO:0000281		15	0.691209	3.1918	0	0	0	796	tags=87%, list=19%, signal=106%
SIGNAL TRANSDUCTION INVOLVED IN MITOTIC G1 DNA DAMAGE CHECKPOINT%GOBP%GO:0072431	SIGNAL TRANSDUCTION INVOLVED IN MITOTIC G1 DNA DAMAGE CHECKPOINT%GOBP%GO:0072431		18	0.627764	3.16867	0	0	0	1014	tags=89%, list=24%, signal=116%
DNA PACKAGING%GOBP%GO:0006323	DNA PACKAGING%GOBP%GO:0006323		29	0.504751	3.15944	0	0	0	794	tags=66%, list=19%, signal=80%
VALIDATED TRANSCRIPTIONAL TARGETS OF DELTANP63 ISOFORMS%PATHWAY INTERACTION DATABASE NCI-NATURE CURATED DATA%VALIDATED TRANSCRIPTIONAL TARGETS OF DELTANP63 ISOFORMS	VALIDATED TRANSCRIPTIONAL TARGETS OF DELTANP63 ISOFORMS%PATHWAY INTERACTION DATABASE NCI-NATURE CURATED DATA%VALIDATED TRANSCRIPTIONAL TARGETS OF DELTANP63 ISOFORMS		23	0.605471	3.15553	0	0	0	655	tags=78%, list=16%, signal=92%
SIGNAL TRANSDUCTION INVOLVED IN MITOTIC DNA INTEGRITY CHECKPOINT%GOBP%GO:1902403	SIGNAL TRANSDUCTION INVOLVED IN MITOTIC DNA INTEGRITY CHECKPOINT%GOBP%GO:1902403		18	0.627764	3.14989	0	0	0	1014	tags=89%, list=24%, signal=116%
P73 TRANSCRIPTION FACTOR NETWORK%PATHWAY INTERACTION DATABASE NCI-NATURE CURATED DATA%P73 TRANSCRIPTION FACTOR NETWORK	P73 TRANSCRIPTION FACTOR NETWORK%PATHWAY INTERACTION DATABASE NCI-NATURE CURATED DATA%P73 TRANSCRIPTION FACTOR NETWORK		21	0.599688	3.13964	0	0	0	476	tags=67%, list=11%, signal=75%
SIGNAL TRANSDUCTION IN RESPONSE TO DNA DAMAGE%GOBP%GO:0042770	SIGNAL TRANSDUCTION IN RESPONSE TO DNA DAMAGE%GOBP%GO:0042770		29	0.502495	3.13098	0	0	0	1223	tags=86%, list=29%, signal=120%
PID_DELTA_NP63_PATHWAY%MSIGDB_C2%PID_DELTA_NP63_PATHWAY	PID_DELTA_NP63_PATHWAY%MSIGDB_C2%PID_DELTA_NP63_PATHWAY		23	0.605471	3.11297	0	0	0	655	tags=78%, list=16%, signal=92%
INTRACELLULAR SIGNAL TRANSDUCTION INVOLVED IN G1 DNA DAMAGE CHECKPOINT%GOBP%GO:1902400	INTRACELLULAR SIGNAL TRANSDUCTION INVOLVED IN G1 DNA DAMAGE CHECKPOINT%GOBP%GO:1902400		18	0.627764	3.1108	0	0	0	1014	tags=89%, list=24%, signal=116%
G1 TO S CELL CYCLE CONTROL%WIKIPATHWAYS_20200310%WP45%HOMO SAPIENS	G1 TO S CELL CYCLE CONTROL%WIKIPATHWAYS_20200310%WP45%HOMO SAPIENS		19	0.58668	3.08873	0	0	0	1084	tags=89%, list=26%, signal=120%
MITOTIC G1 DNA DAMAGE CHECKPOINT%GOBP%GO:0031571	MITOTIC G1 DNA DAMAGE CHECKPOINT%GOBP%GO:0031571		19	0.632343	3.07988	0	0	0	1014	tags=89%, list=24%, signal=117%
DNA DAMAGE CHECKPOINT%GOBP%GO:0000077	DNA DAMAGE CHECKPOINT%GOBP%GO:0000077		30	0.522193	3.07895	0	0	0	1036	tags=80%, list=25%, signal=105%
HDR THROUGH HOMOLOGOUS RECOMBINATION (HRR) OR SINGLE STRAND ANNEALING (SSA)%REACTOME DATABASE ID RELEASE 72%5693567	HDR THROUGH HOMOLOGOUS RECOMBINATION (HRR) OR SINGLE STRAND ANNEALING (SSA)%REACTOME DATABASE ID RELEASE 72%5693567		20	0.610138	3.074	0	0	0	1016	tags=85%, list=24%, signal=111%
REGULATION OF MITOTIC METAPHASE/ANAPHASE TRANSITION%GOBP%GO:0030071	REGULATION OF MITOTIC METAPHASE/ANAPHASE TRANSITION%GOBP%GO:0030071		15	0.693614	3.0532	0	0	0	543	tags=80%, list=13%, signal=91%
PROTEIN-DNA COMPLEX SUBUNIT ORGANIZATION%GOBP%GO:0071824	PROTEIN-DNA COMPLEX SUBUNIT ORGANIZATION%GOBP%GO:0071824		27	0.516029	3.02731	0	0	0	512	tags=59%, list=12%, signal=67%
REGULATION OF TP53 ACTIVITY THROUGH PHOSPHORYLATION%REACTOME%R-HSA-6804756.1	REGULATION OF TP53 ACTIVITY THROUGH PHOSPHORYLATION%REACTOME%R-HSA-6804756.1		16	0.681872	2.98588	0	0	0	1354	tags=100%, list=32%, signal=147%
REGULATION OF METAPHASE/ANAPHASE TRANSITION OF CELL CYCLE%GOBP%GO:1902099	REGULATION OF METAPHASE/ANAPHASE TRANSITION OF CELL CYCLE%GOBP%GO:1902099		15	0.693614	2.9775	0	0	0	543	tags=80%, list=13%, signal=91%
EPIDERMIS DEVELOPMENT%GOBP%GO:0008544	EPIDERMIS DEVELOPMENT%GOBP%GO:0008544		53	0.651682	2.97303	0	0	0	620	tags=83%, list=15%, signal=96%
DNA DAMAGE RESPONSE%WIKIPATHWAYS_20200310%WP707%HOMO SAPIENS	DNA DAMAGE RESPONSE%WIKIPATHWAYS_20200310%WP707%HOMO SAPIENS		21	0.541562	2.97144	0	0	0	1151	tags=90%, list=27%, signal=124%
SIGNAL TRANSDUCTION INVOLVED IN MITOTIC CELL CYCLE CHECKPOINT%GOBP%GO:0072413	SIGNAL TRANSDUCTION INVOLVED IN MITOTIC CELL CYCLE CHECKPOINT%GOBP%GO:0072413		18	0.627764	2.96908	0	0	0	1014	tags=89%, list=24%, signal=116%
ORGANELLE FISSION%GOBP%GO:0048285	ORGANELLE FISSION%GOBP%GO:0048285		57	0.446489	2.94254	0	0	0	838	tags=72%, list=20%, signal=89%
MITOTIC DNA DAMAGE CHECKPOINT%GOBP%GO:0044773	MITOTIC DNA DAMAGE CHECKPOINT%GOBP%GO:0044773		25	0.493521	2.91904	0	0	0	1036	tags=80%, list=25%, signal=105%
DNA DOUBLE-STRAND BREAK REPAIR%REACTOME%R-HSA-5693532.3	DNA DOUBLE-STRAND BREAK REPAIR%REACTOME%R-HSA-5693532.3		26	0.471864	2.91666	0	0	0	1194	tags=88%, list=28%, signal=123%
DNA DAMAGE RESPONSE, SIGNAL TRANSDUCTION BY P53 CLASS MEDIATOR%GOBP%GO:0030330	DNA DAMAGE RESPONSE, SIGNAL TRANSDUCTION BY P53 CLASS MEDIATOR%GOBP%GO:0030330		23	0.53574	2.90801	0	0	0	1014	tags=83%, list=24%, signal=108%
REGULATION OF NUCLEAR DIVISION%GOBP%GO:0051783	REGULATION OF NUCLEAR DIVISION%GOBP%GO:0051783		47	0.428649	2.88359	0	0	0	560	tags=62%, list=13%, signal=70%
ANDROGENRECEPTOR%IOB%ANDROGENRECEPTOR	ANDROGENRECEPTOR%IOB%ANDROGENRECEPTOR		17	0.59078	2.87296	0	0	0	1738	tags=100%, list=41%, signal=169%
POSITIVE REGULATION OF CELL CYCLE%GOBP%GO:0045787	POSITIVE REGULATION OF CELL CYCLE%GOBP%GO:0045787		78	0.271854	2.86719	0	0	0	1014	tags=68%, list=24%, signal=88%
METABOLISM OF RNA%REACTOME%R-HSA-8953854.4	METABOLISM OF RNA%REACTOME%R-HSA-8953854.4		27	0.474104	2.83015	0	0	0	1528	tags=93%, list=36%, signal=144%
DOUBLE-STRAND BREAK REPAIR%GOBP%GO:0006302	DOUBLE-STRAND BREAK REPAIR%GOBP%GO:0006302		27	0.485354	2.81935	0	0	0	934	tags=78%, list=22%, signal=99%
POSITIVE REGULATION OF MITOTIC CELL CYCLE PHASE TRANSITION%GOBP%GO:1901992	POSITIVE REGULATION OF MITOTIC CELL CYCLE PHASE TRANSITION%GOBP%GO:1901992		21	0.51902	2.80839	0	0	0	1084	tags=86%, list=26%, signal=115%
MIRNA REGULATION OF DNA DAMAGE RESPONSE%WIKIPATHWAYS_20200310%WP1530%HOMO SAPIENS	MIRNA REGULATION OF DNA DAMAGE RESPONSE%WIKIPATHWAYS_20200310%WP1530%HOMO SAPIENS		21	0.541562	2.80692	0	0	0	1151	tags=90%, list=27%, signal=124%
DNA DAMAGE RESPONSE, SIGNAL TRANSDUCTION BY P53 CLASS MEDIATOR RESULTING IN CELL CYCLE ARREST%GOBP%GO:0006977	DNA DAMAGE RESPONSE, SIGNAL TRANSDUCTION BY P53 CLASS MEDIATOR RESULTING IN CELL CYCLE ARREST%GOBP%GO:0006977		17	0.620923	2.79721	0	0	0	1014	tags=88%, list=24%, signal=116%
SIGNAL TRANSDUCTION BY P53 CLASS MEDIATOR%GOBP%GO:0072331	SIGNAL TRANSDUCTION BY P53 CLASS MEDIATOR%GOBP%GO:0072331		27	0.454225	2.76351	0	0	0	1014	tags=78%, list=24%, signal=102%
DNA RECOMBINATION%GOBP%GO:0006310	DNA RECOMBINATION%GOBP%GO:0006310		28	0.51048	2.75846	0	0	0	934	tags=82%, list=22%, signal=105%
POSITIVE REGULATION OF CELL CYCLE PHASE TRANSITION%GOBP%GO:1901989	POSITIVE REGULATION OF CELL CYCLE PHASE TRANSITION%GOBP%GO:1901989		22	0.526289	2.75112	0	0	0	1084	tags=86%, list=26%, signal=116%
SPINDLE ASSEMBLY%GOBP%GO:0051225	SPINDLE ASSEMBLY%GOBP%GO:0051225		16	0.568134	2.73016	0	0	0	1437	tags=94%, list=34%, signal=142%
ALPHA6BETA4INTEGRIN%IOB%ALPHA6BETA4INTEGRIN	ALPHA6BETA4INTEGRIN%IOB%ALPHA6BETA4INTEGRIN		25	0.476214	2.71584	0	0	0	1054	tags=84%, list=25%, signal=111%
VALIDATED TRANSCRIPTIONAL TARGETS OF TAP63 ISOFORMS%PATHWAY INTERACTION DATABASE NCI-NATURE CURATED DATA%VALIDATED TRANSCRIPTIONAL TARGETS OF TAP63 ISOFORMS	VALIDATED TRANSCRIPTIONAL TARGETS OF TAP63 ISOFORMS%PATHWAY INTERACTION DATABASE NCI-NATURE CURATED DATA%VALIDATED TRANSCRIPTIONAL TARGETS OF TAP63 ISOFORMS		15	0.619283	2.71238	0	0	0	539	tags=67%, list=13%, signal=76%
REGULATION OF TP53 ACTIVITY%REACTOME%R-HSA-5633007.3	REGULATION OF TP53 ACTIVITY%REACTOME%R-HSA-5633007.3		24	0.49835	2.67091	0	0	0	1416	tags=88%, list=34%, signal=131%
FOXM1 TRANSCRIPTION FACTOR NETWORK%PATHWAY INTERACTION DATABASE NCI-NATURE CURATED DATA%FOXM1 TRANSCRIPTION FACTOR NETWORK	FOXM1 TRANSCRIPTION FACTOR NETWORK%PATHWAY INTERACTION DATABASE NCI-NATURE CURATED DATA%FOXM1 TRANSCRIPTION FACTOR NETWORK		19	0.514717	2.66123	0	0	0	564	tags=63%, list=13%, signal=73%
CHROMATIN ASSEMBLY%GOBP%GO:0031497	CHROMATIN ASSEMBLY%GOBP%GO:0031497		17	0.556967	2.64011	0	0	0	643	tags=65%, list=15%, signal=76%
G2 M DNA DAMAGE CHECKPOINT%REACTOME DATABASE ID RELEASE 72%69473	G2 M DNA DAMAGE CHECKPOINT%REACTOME DATABASE ID RELEASE 72%69473		16	0.578803	2.61681	0	0	0	1194	tags=88%, list=28%, signal=122%
REGULATION OF CELL DIVISION%GOBP%GO:0051302	REGULATION OF CELL DIVISION%GOBP%GO:0051302		27	0.424425	2.60771	0	0	0	609	tags=74%, list=14%, signal=86%
PID_TAP63_PATHWAY%MSIGDB_C2%PID_TAP63_PATHWAY	PID_TAP63_PATHWAY%MSIGDB_C2%PID_TAP63_PATHWAY		16	0.565171	2.60622	0	0	0	539	tags=63%, list=13%, signal=71%
CHROMATIN ASSEMBLY OR DISASSEMBLY%GOBP%GO:0006333	CHROMATIN ASSEMBLY OR DISASSEMBLY%GOBP%GO:0006333		18	0.527189	2.5938	0	0	0	643	tags=61%, list=15%, signal=72%
PID_E2F_PATHWAY%MSIGDB_C2%PID_E2F_PATHWAY	PID_E2F_PATHWAY%MSIGDB_C2%PID_E2F_PATHWAY		22	0.452799	2.55293	0	0	0	1084	tags=82%, list=26%, signal=109%
E2F TRANSCRIPTION FACTOR NETWORK%PATHWAY INTERACTION DATABASE NCI-NATURE CURATED DATA%E2F TRANSCRIPTION FACTOR NETWORK	E2F TRANSCRIPTION FACTOR NETWORK%PATHWAY INTERACTION DATABASE NCI-NATURE CURATED DATA%E2F TRANSCRIPTION FACTOR NETWORK		22	0.452799	2.53829	0	0	0	1084	tags=82%, list=26%, signal=109%
HALLMARK_CHOLESTEROL_HOMEOSTASIS%MSIGDB_C2%HALLMARK_CHOLESTEROL_HOMEOSTASIS	HALLMARK_CHOLESTEROL_HOMEOSTASIS%MSIGDB_C2%HALLMARK_CHOLESTEROL_HOMEOSTASIS		31	0.380501	2.52277	0	0	0	1610	tags=90%, list=38%, signal=145%
REGULATION OF PLK1 ACTIVITY AT G2 M TRANSITION%REACTOME DATABASE ID RELEASE 72%2565942	REGULATION OF PLK1 ACTIVITY AT G2 M TRANSITION%REACTOME DATABASE ID RELEASE 72%2565942		15	0.543104	2.51797	0	0	0	1012	tags=93%, list=24%, signal=122%
REGULATION OF CHOLESTEROL METABOLIC PROCESS%GOBP%GO:0090181	REGULATION OF CHOLESTEROL METABOLIC PROCESS%GOBP%GO:0090181		22	0.480095	2.51379	0	0	0	1066	tags=82%, list=25%, signal=109%
CYTOSKELETON-DEPENDENT CYTOKINESIS%GOBP%GO:0061640	CYTOSKELETON-DEPENDENT CYTOKINESIS%GOBP%GO:0061640		18	0.478124	2.45683	0	0	0	796	tags=78%, list=19%, signal=95%
SECONDARY ALCOHOL BIOSYNTHETIC PROCESS%GOBP%GO:1902653	SECONDARY ALCOHOL BIOSYNTHETIC PROCESS%GOBP%GO:1902653		16	0.521576	2.41885	0	0	0	970	tags=88%, list=23%, signal=113%
PID_FOXM1_PATHWAY%MSIGDB_C2%PID_FOXM1_PATHWAY	PID_FOXM1_PATHWAY%MSIGDB_C2%PID_FOXM1_PATHWAY		18	0.543942	2.41168	0	0	0	564	tags=67%, list=13%, signal=77%
CYTOKINESIS%GOBP%GO:0000910	CYTOKINESIS%GOBP%GO:0000910		18	0.478124	2.39436	0	7.67961e-05	0.002	796	tags=78%, list=19%, signal=95%
CHOLESTEROL BIOSYNTHETIC PROCESS%GOBP%GO:0006695	CHOLESTEROL BIOSYNTHETIC PROCESS%GOBP%GO:0006695		16	0.521576	2.38251	0	0.000117268	0.003	970	tags=88%, list=23%, signal=113%
CHROMOSOME MAINTENANCE%REACTOME%R-HSA-73886.2	CHROMOSOME MAINTENANCE%REACTOME%R-HSA-73886.2		15	0.552461	2.37009	0	0.000116399	0.003	1458	tags=93%, list=35%, signal=142%
PID_AURORA_B_PATHWAY%MSIGDB_C2%PID_AURORA_B_PATHWAY	PID_AURORA_B_PATHWAY%MSIGDB_C2%PID_AURORA_B_PATHWAY		22	0.45497	2.33823	0	0.000191923	0.005	796	tags=77%, list=19%, signal=95%
COPI-DEPENDENT GOLGI-TO-ER RETROGRADE TRAFFIC%REACTOME%R-HSA-6811434.1	COPI-DEPENDENT GOLGI-TO-ER RETROGRADE TRAFFIC%REACTOME%R-HSA-6811434.1		18	0.449118	2.33447	0	0.000190522	0.005	683	tags=67%, list=16%, signal=79%
METAPHASE PLATE CONGRESSION%GOBP%GO:0051310	METAPHASE PLATE CONGRESSION%GOBP%GO:0051310		15	0.548614	2.27887	0	0.000417558	0.01	478	tags=67%, list=11%, signal=75%
AURORA B SIGNALING%PATHWAY INTERACTION DATABASE NCI-NATURE CURATED DATA%AURORA B SIGNALING	AURORA B SIGNALING%PATHWAY INTERACTION DATABASE NCI-NATURE CURATED DATA%AURORA B SIGNALING		22	0.45497	2.27033	0	0.000414554	0.01	796	tags=77%, list=19%, signal=95%
NEGATIVE REGULATION OF MITOTIC CELL CYCLE PHASE TRANSITION%GOBP%GO:1901991	NEGATIVE REGULATION OF MITOTIC CELL CYCLE PHASE TRANSITION%GOBP%GO:1901991		47	0.296177	2.26893	0	0.000411593	0.01	605	tags=47%, list=14%, signal=54%
KINESINS%REACTOME DATABASE ID RELEASE 72%983189	KINESINS%REACTOME DATABASE ID RELEASE 72%983189		15	0.504245	2.26337	0	0.000408674	0.01	683	tags=80%, list=16%, signal=95%
A6B1 AND A6B4 INTEGRIN SIGNALING%PATHWAY INTERACTION DATABASE NCI-NATURE CURATED DATA%A6B1 AND A6B4 INTEGRIN SIGNALING	A6B1 AND A6B4 INTEGRIN SIGNALING%PATHWAY INTERACTION DATABASE NCI-NATURE CURATED DATA%A6B1 AND A6B4 INTEGRIN SIGNALING		21	0.428962	2.24461	0	0.000405796	0.01	1054	tags=81%, list=25%, signal=107%
CHROMOSOME LOCALIZATION%GOBP%GO:0050000	CHROMOSOME LOCALIZATION%GOBP%GO:0050000		17	0.474144	2.24298	0	0.000402958	0.01	478	tags=65%, list=11%, signal=73%
REGULATION OF STEROID BIOSYNTHETIC PROCESS%GOBP%GO:0050810	REGULATION OF STEROID BIOSYNTHETIC PROCESS%GOBP%GO:0050810		22	0.41377	2.21991	0	0.000476347	0.012	1066	tags=82%, list=25%, signal=109%
CHOLESTEROL METABOLISM (INCLUDES BOTH BLOCH AND KANDUTSCH-RUSSELL PATHWAYS)%WIKIPATHWAYS_20200310%WP4718%HOMO SAPIENS	CHOLESTEROL METABOLISM (INCLUDES BOTH BLOCH AND KANDUTSCH-RUSSELL PATHWAYS)%WIKIPATHWAYS_20200310%WP4718%HOMO SAPIENS		22	0.403227	2.21773	0	0.000473062	0.012	765	tags=64%, list=18%, signal=77%
ESTABLISHMENT OF CHROMOSOME LOCALIZATION%GOBP%GO:0051303	ESTABLISHMENT OF CHROMOSOME LOCALIZATION%GOBP%GO:0051303		17	0.474144	2.12729	0	0.00103921	0.026	478	tags=65%, list=11%, signal=73%
NEGATIVE REGULATION OF CELL CYCLE G2/M PHASE TRANSITION%GOBP%GO:1902750	NEGATIVE REGULATION OF CELL CYCLE G2/M PHASE TRANSITION%GOBP%GO:1902750		16	0.443903	2.12397	0	0.0010826	0.027	649	tags=56%, list=15%, signal=66%
NUCLEOSOME ORGANIZATION%GOBP%GO:0034728	NUCLEOSOME ORGANIZATION%GOBP%GO:0034728		17	0.425386	2.11591	0	0.00120678	0.03	509	tags=53%, list=12%, signal=60%
NEGATIVE REGULATION OF CHROMOSOME ORGANIZATION%GOBP%GO:2001251	NEGATIVE REGULATION OF CHROMOSOME ORGANIZATION%GOBP%GO:2001251		19	0.433911	2.11335	0	0.00119868	0.03	543	tags=58%, list=13%, signal=66%
PEPTIDYL-SERINE PHOSPHORYLATION%GOBP%GO:0018105	PEPTIDYL-SERINE PHOSPHORYLATION%GOBP%GO:0018105		36	0.306278	2.10911	0	0.00119069	0.03	2941	tags=100%, list=70%, signal=326%
GOLGI-TO-ER RETROGRADE TRANSPORT%REACTOME DATABASE ID RELEASE 72%8856688	GOLGI-TO-ER RETROGRADE TRANSPORT%REACTOME DATABASE ID RELEASE 72%8856688		26	0.374618	2.0965	0	0.00126817	0.032	1091	tags=77%, list=26%, signal=103%
NUCLEOTIDE METABOLISM%REACTOME DATABASE ID RELEASE 72%15869	NUCLEOTIDE METABOLISM%REACTOME DATABASE ID RELEASE 72%15869		21	0.385902	2.07775	0	0.00172794	0.043	2033	tags=95%, list=48%, signal=183%
MEIOTIC CELL CYCLE PROCESS%GOBP%GO:1903046	MEIOTIC CELL CYCLE PROCESS%GOBP%GO:1903046		22	0.383507	2.07483	0	0.00171665	0.043	465	tags=59%, list=11%, signal=66%
MEIOTIC CELL CYCLE%GOBP%GO:0051321	MEIOTIC CELL CYCLE%GOBP%GO:0051321		24	0.354215	2.04766	0	0.00208232	0.052	465	tags=54%, list=11%, signal=61%
SPHINGOLIPID METABOLISM%REACTOME%R-HSA-428157.4	SPHINGOLIPID METABOLISM%REACTOME%R-HSA-428157.4		16	0.423379	2.04589	0.0144928	0.00206888	0.052	2442	tags=100%, list=58%, signal=236%
STEROL BIOSYNTHETIC PROCESS%GOBP%GO:0016126	STEROL BIOSYNTHETIC PROCESS%GOBP%GO:0016126		18	0.418123	2.04054	0.0178571	0.0022573	0.056	970	tags=78%, list=23%, signal=101%
CHROMATIN REMODELING%GOBP%GO:0006338	CHROMATIN REMODELING%GOBP%GO:0006338		23	0.372442	2.00913	0	0.00273212	0.068	2659	tags=100%, list=63%, signal=268%
POSITIVE REGULATION OF MITOTIC CELL CYCLE%GOBP%GO:0045931	POSITIVE REGULATION OF MITOTIC CELL CYCLE%GOBP%GO:0045931		44	0.262486	1.97901	0	0.00339398	0.084	742	tags=55%, list=18%, signal=65%
NEGATIVE REGULATION OF MITOTIC CELL CYCLE%GOBP%GO:0045930	NEGATIVE REGULATION OF MITOTIC CELL CYCLE%GOBP%GO:0045930		66	0.279194	1.97311	0	0.00363642	0.091	686	tags=47%, list=16%, signal=55%
CHROMATIN ORGANIZATION%GOBP%GO:0006325	CHROMATIN ORGANIZATION%GOBP%GO:0006325		58	0.18451	1.95781	0	0.00387792	0.096	1458	tags=74%, list=35%, signal=112%
STEROL REGULATORY ELEMENT-BINDING PROTEINS (SREBP) SIGNALLING%WIKIPATHWAYS_20200310%WP1982%HOMO SAPIENS	STEROL REGULATORY ELEMENT-BINDING PROTEINS (SREBP) SIGNALLING%WIKIPATHWAYS_20200310%WP1982%HOMO SAPIENS		18	0.397764	1.93	0.0188679	0.00445186	0.111	1529	tags=89%, list=36%, signal=139%
MEIOTIC NUCLEAR DIVISION%GOBP%GO:0140013	MEIOTIC NUCLEAR DIVISION%GOBP%GO:0140013		19	0.382353	1.92659	0	0.00453892	0.113	465	tags=63%, list=11%, signal=71%
NEGATIVE REGULATION OF CELL CYCLE PHASE TRANSITION%GOBP%GO:1901988	NEGATIVE REGULATION OF CELL CYCLE PHASE TRANSITION%GOBP%GO:1901988		52	0.302935	1.90738	0	0.00534033	0.133	686	tags=50%, list=16%, signal=59%
CELL DIVISION%GOBP%GO:0051301	CELL DIVISION%GOBP%GO:0051301		26	0.310218	1.89039	0	0.00596059	0.147	796	tags=62%, list=19%, signal=75%
CELLULAR SENESCENCE%REACTOME DATABASE ID RELEASE 72%2559583	CELLULAR SENESCENCE%REACTOME DATABASE ID RELEASE 72%2559583		26	0.310244	1.88135	0	0.00627664	0.156	1608	tags=85%, list=38%, signal=136%
PROTEIN DEUBIQUITINATION%GOBP%GO:0016579	PROTEIN DEUBIQUITINATION%GOBP%GO:0016579		29	0.29671	1.86935	0	0.00679539	0.168	1462	tags=79%, list=35%, signal=120%
INTRA-GOLGI AND RETROGRADE GOLGI-TO-ER TRAFFIC%REACTOME DATABASE ID RELEASE 72%6811442	INTRA-GOLGI AND RETROGRADE GOLGI-TO-ER TRAFFIC%REACTOME DATABASE ID RELEASE 72%6811442		35	0.299013	1.8563	0	0.00735938	0.182	1091	tags=71%, list=26%, signal=95%
REGULATION OF CHROMOSOME ORGANIZATION%GOBP%GO:0033044	REGULATION OF CHROMOSOME ORGANIZATION%GOBP%GO:0033044		50	0.253906	1.85179	0	0.00745706	0.186	543	tags=44%, list=13%, signal=50%
G2/M TRANSITION OF MITOTIC CELL CYCLE%GOBP%GO:0000086	G2/M TRANSITION OF MITOTIC CELL CYCLE%GOBP%GO:0000086		31	0.309643	1.84664	0.0625	0.00768066	0.193	1014	tags=74%, list=24%, signal=97%
THE CITRIC ACID (TCA) CYCLE AND RESPIRATORY ELECTRON TRANSPORT%REACTOME%R-HSA-1428517.1	THE CITRIC ACID (TCA) CYCLE AND RESPIRATORY ELECTRON TRANSPORT%REACTOME%R-HSA-1428517.1		17	0.3814	1.83154	0.0181818	0.00854026	0.217	1870	tags=94%, list=44%, signal=168%
ERBB SIGNALING PATHWAY%GOBP%GO:0038127	ERBB SIGNALING PATHWAY%GOBP%GO:0038127		17	0.38805	1.80686	0	0.0100634	0.251	777	tags=65%, list=18%, signal=79%
REGULATION OF ORGANELLE ASSEMBLY%GOBP%GO:1902115	REGULATION OF ORGANELLE ASSEMBLY%GOBP%GO:1902115		24	0.296084	1.79431	0	0.0108252	0.267	1061	tags=75%, list=25%, signal=100%
ERBB SIGNALING PATHWAY%WIKIPATHWAYS_20200310%WP673%HOMO SAPIENS	ERBB SIGNALING PATHWAY%WIKIPATHWAYS_20200310%WP673%HOMO SAPIENS		21	0.325838	1.78829	0	0.0113086	0.278	2402	tags=95%, list=57%, signal=220%
PID_A6B1_A6B4_INTEGRIN_PATHWAY%MSIGDB_C2%PID_A6B1_A6B4_INTEGRIN_PATHWAY	PID_A6B1_A6B4_INTEGRIN_PATHWAY%MSIGDB_C2%PID_A6B1_A6B4_INTEGRIN_PATHWAY		22	0.355456	1.78258	0.0344828	0.0117133	0.286	1054	tags=77%, list=25%, signal=102%
PRE-NOTCH EXPRESSION AND PROCESSING%REACTOME%R-HSA-1912422.1	PRE-NOTCH EXPRESSION AND PROCESSING%REACTOME%R-HSA-1912422.1		16	0.36612	1.76998	0	0.0126532	0.303	2683	tags=100%, list=64%, signal=273%
MITOCHONDRIAL TRANSPORT%GOBP%GO:0006839	MITOCHONDRIAL TRANSPORT%GOBP%GO:0006839		22	0.306049	1.76919	0	0.0126736	0.306	1878	tags=91%, list=44%, signal=163%
ACYL-COA METABOLIC PROCESS%GOBP%GO:0006637	ACYL-COA METABOLIC PROCESS%GOBP%GO:0006637		16	0.365872	1.76549	0.0149254	0.0129724	0.316	765	tags=63%, list=18%, signal=76%
THIOESTER METABOLIC PROCESS%GOBP%GO:0035383	THIOESTER METABOLIC PROCESS%GOBP%GO:0035383		16	0.365872	1.76188	0	0.0131974	0.323	765	tags=63%, list=18%, signal=76%
PROTEIN MODIFICATION BY SMALL PROTEIN REMOVAL%GOBP%GO:0070646	PROTEIN MODIFICATION BY SMALL PROTEIN REMOVAL%GOBP%GO:0070646		29	0.29671	1.75541	0	0.0135395	0.331	1462	tags=79%, list=35%, signal=120%
POSITIVE REGULATION OF CELL CYCLE ARREST%GOBP%GO:0071158	POSITIVE REGULATION OF CELL CYCLE ARREST%GOBP%GO:0071158		23	0.338831	1.75316	0	0.0136046	0.333	1223	tags=87%, list=29%, signal=122%
UBIQUITIN-DEPENDENT PROTEIN CATABOLIC PROCESS%GOBP%GO:0006511	UBIQUITIN-DEPENDENT PROTEIN CATABOLIC PROCESS%GOBP%GO:0006511		52	0.188278	1.71134	0	0.0175996	0.41	1495	tags=77%, list=35%, signal=118%
PANCREATIC ADENOCARCINOMA PATHWAY%WIKIPATHWAYS_20200310%WP4263%HOMO SAPIENS	PANCREATIC ADENOCARCINOMA PATHWAY%WIKIPATHWAYS_20200310%WP4263%HOMO SAPIENS		22	0.321291	1.69186	0	0.0197088	0.445	2402	tags=95%, list=57%, signal=220%
CELL CYCLE ARREST%GOBP%GO:0007050	CELL CYCLE ARREST%GOBP%GO:0007050		25	0.302116	1.68775	0	0.0200456	0.45	1858	tags=88%, list=44%, signal=156%
RIBONUCLEOPROTEIN COMPLEX BIOGENESIS%GOBP%GO:0022613	RIBONUCLEOPROTEIN COMPLEX BIOGENESIS%GOBP%GO:0022613		16	0.337635	1.68479	0.0181818	0.0201946	0.455	1323	tags=88%, list=31%, signal=127%
REGULATION OF CYCLIN-DEPENDENT PROTEIN KINASE ACTIVITY%GOBP%GO:1904029	REGULATION OF CYCLIN-DEPENDENT PROTEIN KINASE ACTIVITY%GOBP%GO:1904029		24	0.305988	1.6775	0	0.0213907	0.473	1014	tags=67%, list=24%, signal=87%
CELL CYCLE G2/M PHASE TRANSITION%GOBP%GO:0044839	CELL CYCLE G2/M PHASE TRANSITION%GOBP%GO:0044839		31	0.309643	1.66076	0	0.0243153	0.515	1014	tags=74%, list=24%, signal=97%
MODIFICATION-DEPENDENT MACROMOLECULE CATABOLIC PROCESS%GOBP%GO:0043632	MODIFICATION-DEPENDENT MACROMOLECULE CATABOLIC PROCESS%GOBP%GO:0043632		53	0.17664	1.65584	0	0.0249315	0.528	1495	tags=75%, list=35%, signal=115%
DEUBIQUITINATION%REACTOME%R-HSA-5688426.3	DEUBIQUITINATION%REACTOME%R-HSA-5688426.3		34	0.244894	1.64343	0	0.0270608	0.559	2867	tags=97%, list=68%, signal=300%
CILIARY LANDSCAPE%WIKIPATHWAYS_20200310%WP4352%HOMO SAPIENS	CILIARY LANDSCAPE%WIKIPATHWAYS_20200310%WP4352%HOMO SAPIENS		28	0.280135	1.62727	0.0416667	0.0301195	0.602	1553	tags=86%, list=37%, signal=135%
REGULATION OF STEROID METABOLIC PROCESS%GOBP%GO:0019218	REGULATION OF STEROID METABOLIC PROCESS%GOBP%GO:0019218		31	0.25471	1.62658	0.0909091	0.0300815	0.604	765	tags=52%, list=18%, signal=63%
REGULATION OF DNA REPLICATION%GOBP%GO:0006275	REGULATION OF DNA REPLICATION%GOBP%GO:0006275		18	0.347889	1.62497	0	0.0301747	0.606	769	tags=67%, list=18%, signal=81%
MITOTIC PROPHASE%REACTOME%R-HSA-68875.4	MITOTIC PROPHASE%REACTOME%R-HSA-68875.4		15	0.356419	1.60895	0.0350877	0.0335844	0.642	1528	tags=87%, list=36%, signal=135%
REGULATION OF DOUBLE-STRAND BREAK REPAIR%GOBP%GO:2000779	REGULATION OF DOUBLE-STRAND BREAK REPAIR%GOBP%GO:2000779		17	0.325181	1.59153	0	0.0367793	0.679	934	tags=65%, list=22%, signal=83%
UB-SPECIFIC PROCESSING PROTEASES%REACTOME DATABASE ID RELEASE 72%5689880	UB-SPECIFIC PROCESSING PROTEASES%REACTOME DATABASE ID RELEASE 72%5689880		25	0.261919	1.58302	0	0.038238	0.697	2064	tags=88%, list=49%, signal=171%
REGULATION OF CYCLIN-DEPENDENT PROTEIN SERINE/THREONINE KINASE ACTIVITY%GOBP%GO:0000079	REGULATION OF CYCLIN-DEPENDENT PROTEIN SERINE/THREONINE KINASE ACTIVITY%GOBP%GO:0000079		24	0.305988	1.57981	0	0.0386086	0.704	1014	tags=67%, list=24%, signal=87%
NON-SMALL CELL LUNG CANCER%WIKIPATHWAYS_20200310%WP4255%HOMO SAPIENS	NON-SMALL CELL LUNG CANCER%WIKIPATHWAYS_20200310%WP4255%HOMO SAPIENS		18	0.302829	1.55256	0.0204082	0.0447799	0.748	2950	tags=100%, list=70%, signal=330%
CHROMATIN MODIFYING ENZYMES%REACTOME%R-HSA-3247509.4	CHROMATIN MODIFYING ENZYMES%REACTOME%R-HSA-3247509.4		19	0.302425	1.54767	0.0238095	0.0459756	0.762	2952	tags=100%, list=70%, signal=330%
ENDOSOMAL TRANSPORT%GOBP%GO:0016197	ENDOSOMAL TRANSPORT%GOBP%GO:0016197		28	0.230327	1.53633	0	0.0496604	0.788	1008	tags=64%, list=24%, signal=84%
CHROMATIN ORGANIZATION%REACTOME DATABASE ID RELEASE 72%4839726	CHROMATIN ORGANIZATION%REACTOME DATABASE ID RELEASE 72%4839726		19	0.302425	1.51445	0.0243902	0.0553177	0.827	2952	tags=100%, list=70%, signal=330%
RIBONUCLEOPROTEIN COMPLEX ASSEMBLY%GOBP%GO:0022618	RIBONUCLEOPROTEIN COMPLEX ASSEMBLY%GOBP%GO:0022618		15	0.324656	1.4891	0.0447761	0.0637812	0.878	1323	tags=87%, list=31%, signal=126%
REGULATION OF ALCOHOL BIOSYNTHETIC PROCESS%GOBP%GO:1902930	REGULATION OF ALCOHOL BIOSYNTHETIC PROCESS%GOBP%GO:1902930		24	0.281218	1.46397	0.04	0.0729886	0.916	630	tags=54%, list=15%, signal=63%
PROTEIN POLYUBIQUITINATION%GOBP%GO:0000209	PROTEIN POLYUBIQUITINATION%GOBP%GO:0000209		28	0.227938	1.45913	0	0.0744202	0.92	2852	tags=96%, list=68%, signal=295%
MICROTUBULE-BASED MOVEMENT%GOBP%GO:0007018	MICROTUBULE-BASED MOVEMENT%GOBP%GO:0007018		43	0.202952	1.45745	0	0.0745599	0.922	1066	tags=63%, list=25%, signal=83%
SIGNALING BY MET%REACTOME DATABASE ID RELEASE 72%6806834	SIGNALING BY MET%REACTOME DATABASE ID RELEASE 72%6806834		18	0.293785	1.4565	0	0.0745627	0.923	744	tags=56%, list=18%, signal=67%
NCRNA METABOLIC PROCESS%GOBP%GO:0034660	NCRNA METABOLIC PROCESS%GOBP%GO:0034660		22	0.269739	1.44887	0.0588235	0.0775235	0.931	1982	tags=91%, list=47%, signal=170%
CELL-SUBSTRATE JUNCTION ASSEMBLY%GOBP%GO:0007044	CELL-SUBSTRATE JUNCTION ASSEMBLY%GOBP%GO:0007044		15	0.314435	1.44752	0.0645161	0.077608	0.931	314	tags=47%, list=7%, signal=50%
MET PROMOTES CELL MOTILITY%REACTOME%R-HSA-8875878.1	MET PROMOTES CELL MOTILITY%REACTOME%R-HSA-8875878.1		16	0.318427	1.44716	0.0408163	0.0773256	0.932	631	tags=56%, list=15%, signal=66%
POSITIVE REGULATION OF NUCLEAR DIVISION%GOBP%GO:0051785	POSITIVE REGULATION OF NUCLEAR DIVISION%GOBP%GO:0051785		20	0.27386	1.42017	0.0666667	0.0901512	0.951	560	tags=50%, list=13%, signal=57%
POSITIVE REGULATION OF MITOTIC NUCLEAR DIVISION%GOBP%GO:0045840	POSITIVE REGULATION OF MITOTIC NUCLEAR DIVISION%GOBP%GO:0045840		19	0.285964	1.4195	0.0285714	0.089994	0.951	560	tags=53%, list=13%, signal=60%
RESPONSE TO UV%GOBP%GO:0009411	RESPONSE TO UV%GOBP%GO:0009411		24	0.254192	1.41262	0.0714286	0.0930377	0.955	1237	tags=75%, list=29%, signal=105%
ENDODERM DIFFERENTIATION%WIKIPATHWAYS_20200310%WP2853%HOMO SAPIENS	ENDODERM DIFFERENTIATION%WIKIPATHWAYS_20200310%WP2853%HOMO SAPIENS		30	0.228296	1.40668	0	0.0957994	0.96	1018	tags=67%, list=24%, signal=87%
ORGANIC ACID TRANSMEMBRANE TRANSPORT%GOBP%GO:1903825	ORGANIC ACID TRANSMEMBRANE TRANSPORT%GOBP%GO:1903825		15	0.315202	1.39122	0.0857143	0.104231	0.971	2897	tags=100%, list=69%, signal=317%
RIBONUCLEOPROTEIN COMPLEX SUBUNIT ORGANIZATION%GOBP%GO:0071826	RIBONUCLEOPROTEIN COMPLEX SUBUNIT ORGANIZATION%GOBP%GO:0071826		16	0.291988	1.39122	0.0833333	0.103742	0.971	1982	tags=94%, list=47%, signal=176%
VALIDATED TARGETS OF C-MYC TRANSCRIPTIONAL ACTIVATION%PATHWAY INTERACTION DATABASE NCI-NATURE CURATED DATA%VALIDATED TARGETS OF C-MYC TRANSCRIPTIONAL ACTIVATION	VALIDATED TARGETS OF C-MYC TRANSCRIPTIONAL ACTIVATION%PATHWAY INTERACTION DATABASE NCI-NATURE CURATED DATA%VALIDATED TARGETS OF C-MYC TRANSCRIPTIONAL ACTIVATION		19	0.273398	1.38327	0.0714286	0.1076	0.975	1081	tags=74%, list=26%, signal=99%
NRF2 PATHWAY%WIKIPATHWAYS_20200310%WP2884%HOMO SAPIENS	NRF2 PATHWAY%WIKIPATHWAYS_20200310%WP2884%HOMO SAPIENS		40	0.193594	1.38325	0	0.107099	0.975	637	tags=40%, list=15%, signal=47%
INTRINSIC APOPTOTIC SIGNALING PATHWAY%GOBP%GO:0097193	INTRINSIC APOPTOTIC SIGNALING PATHWAY%GOBP%GO:0097193		23	0.25212	1.37688	0.0294118	0.110441	0.977	2683	tags=96%, list=64%, signal=261%
CILIUM ASSEMBLY%REACTOME DATABASE ID RELEASE 72%5617833	CILIUM ASSEMBLY%REACTOME DATABASE ID RELEASE 72%5617833		18	0.280832	1.37345	0.108696	0.112235	0.981	1368	tags=83%, list=32%, signal=123%
REGULATION OF G1/S TRANSITION OF MITOTIC CELL CYCLE%GOBP%GO:2000045	REGULATION OF G1/S TRANSITION OF MITOTIC CELL CYCLE%GOBP%GO:2000045		40	0.204174	1.36883	0	0.11435	0.981	1014	tags=63%, list=24%, signal=81%
PROTEIN-CONTAINING COMPLEX DISASSEMBLY%GOBP%GO:0032984	PROTEIN-CONTAINING COMPLEX DISASSEMBLY%GOBP%GO:0032984		20	0.248224	1.36316	0.119048	0.117587	0.981	2080	tags=90%, list=49%, signal=176%
REGULATION OF CELL CYCLE G1/S PHASE TRANSITION%GOBP%GO:1902806	REGULATION OF CELL CYCLE G1/S PHASE TRANSITION%GOBP%GO:1902806		42	0.174132	1.35793	0	0.120128	0.984	749	tags=45%, list=18%, signal=54%
MODIFICATION-DEPENDENT PROTEIN CATABOLIC PROCESS%GOBP%GO:0019941	MODIFICATION-DEPENDENT PROTEIN CATABOLIC PROCESS%GOBP%GO:0019941		53	0.17664	1.35604	0	0.120798	0.986	1495	tags=75%, list=35%, signal=115%
PID_MYC_ACTIV_PATHWAY%MSIGDB_C2%PID_MYC_ACTIV_PATHWAY	PID_MYC_ACTIV_PATHWAY%MSIGDB_C2%PID_MYC_ACTIV_PATHWAY		19	0.273398	1.35368	0.0833333	0.121622	0.988	1081	tags=74%, list=26%, signal=99%
RIBONUCLEOSIDE BISPHOSPHATE METABOLIC PROCESS%GOBP%GO:0033875	RIBONUCLEOSIDE BISPHOSPHATE METABOLIC PROCESS%GOBP%GO:0033875		19	0.246452	1.35287	0.0384615	0.121482	0.988	765	tags=53%, list=18%, signal=64%
APOPTOSIS%REACTOME%R-HSA-109581.3	APOPTOSIS%REACTOME%R-HSA-109581.3		31	0.203091	1.35038	0.0714286	0.122395	0.989	1066	tags=61%, list=25%, signal=81%
INTEGRATED BREAST CANCER PATHWAY%WIKIPATHWAYS_20200310%WP1984%HOMO SAPIENS	INTEGRATED BREAST CANCER PATHWAY%WIKIPATHWAYS_20200310%WP1984%HOMO SAPIENS		26	0.226363	1.34977	0.0454545	0.122403	0.989	994	tags=62%, list=24%, signal=80%
HALLMARK_ESTROGEN_RESPONSE_EARLY%MSIGDB_C2%HALLMARK_ESTROGEN_RESPONSE_EARLY	HALLMARK_ESTROGEN_RESPONSE_EARLY%MSIGDB_C2%HALLMARK_ESTROGEN_RESPONSE_EARLY		67	0.129432	1.34896	0	0.122244	0.989	757	tags=43%, list=18%, signal=52%
NUCLEUS ORGANIZATION%GOBP%GO:0006997	NUCLEUS ORGANIZATION%GOBP%GO:0006997		15	0.304751	1.34525	0.135593	0.124401	0.991	2941	tags=100%, list=70%, signal=328%
PID_P53_DOWNSTREAM_PATHWAY%MSIGDB_C2%PID_P53_DOWNSTREAM_PATHWAY	PID_P53_DOWNSTREAM_PATHWAY%MSIGDB_C2%PID_P53_DOWNSTREAM_PATHWAY		39	0.169774	1.34426	0	0.124463	0.991	1014	tags=56%, list=24%, signal=74%
CHROMOSOMAL AND MICROSATELLITE INSTABILITY IN COLORECTAL CANCER %WIKIPATHWAYS_20200310%WP4216%HOMO SAPIENS	CHROMOSOMAL AND MICROSATELLITE INSTABILITY IN COLORECTAL CANCER %WIKIPATHWAYS_20200310%WP4216%HOMO SAPIENS		18	0.265985	1.33767	0.027027	0.128445	0.992	3105	tags=100%, list=73%, signal=376%
CARBOXYLIC ACID TRANSMEMBRANE TRANSPORT%GOBP%GO:1905039	CARBOXYLIC ACID TRANSMEMBRANE TRANSPORT%GOBP%GO:1905039		15	0.315202	1.33489	0.134328	0.12993	0.994	2897	tags=100%, list=69%, signal=317%
MICROTUBULE-BASED TRANSPORT%GOBP%GO:0099111	MICROTUBULE-BASED TRANSPORT%GOBP%GO:0099111		20	0.24019	1.32438	0.111111	0.13701	0.996	3214	tags=100%, list=76%, signal=416%
HAIR FOLLICLE DEVELOPMENT: CYTODIFFERENTIATION (PART 3 OF 3)%WIKIPATHWAYS_20200310%WP2840%HOMO SAPIENS	HAIR FOLLICLE DEVELOPMENT: CYTODIFFERENTIATION (PART 3 OF 3)%WIKIPATHWAYS_20200310%WP2840%HOMO SAPIENS		33	0.21981	1.31548	0.111111	0.143289	0.996	669	tags=52%, list=16%, signal=61%
SIGNALING BY NOTCH%REACTOME DATABASE ID RELEASE 72%157118	SIGNALING BY NOTCH%REACTOME DATABASE ID RELEASE 72%157118		41	0.163252	1.30718	0	0.149322	0.996	3248	tags=98%, list=77%, signal=418%
REGULATION OF LIPID BIOSYNTHETIC PROCESS%GOBP%GO:0046890	REGULATION OF LIPID BIOSYNTHETIC PROCESS%GOBP%GO:0046890		44	0.170741	1.29657	0	0.156665	0.996	765	tags=45%, list=18%, signal=55%
APOPTOSIS-RELATED NETWORK DUE TO ALTERED NOTCH3 IN OVARIAN CANCER%WIKIPATHWAYS_20200310%WP2864%HOMO SAPIENS	APOPTOSIS-RELATED NETWORK DUE TO ALTERED NOTCH3 IN OVARIAN CANCER%WIKIPATHWAYS_20200310%WP2864%HOMO SAPIENS		15	0.278092	1.28048	0.145161	0.169366	0.997	1087	tags=73%, list=26%, signal=98%
LAMININ INTERACTIONS%REACTOME DATABASE ID RELEASE 72%3000157	LAMININ INTERACTIONS%REACTOME DATABASE ID RELEASE 72%3000157		15	0.278037	1.27887	0.117647	0.17028	0.998	345	tags=47%, list=8%, signal=51%
NEGATIVE REGULATION OF PROTEIN BINDING%GOBP%GO:0032091	NEGATIVE REGULATION OF PROTEIN BINDING%GOBP%GO:0032091		28	0.217775	1.26856	0.0909091	0.179282	0.998	3310	tags=100%, list=78%, signal=459%
GOLGI VESICLE TRANSPORT%GOBP%GO:0048193	GOLGI VESICLE TRANSPORT%GOBP%GO:0048193		39	0.200298	1.26782	0	0.179365	0.998	720	tags=44%, list=17%, signal=52%
ORGANELLE BIOGENESIS AND MAINTENANCE%REACTOME%R-HSA-1852241.5	ORGANELLE BIOGENESIS AND MAINTENANCE%REACTOME%R-HSA-1852241.5		32	0.204543	1.26371	0.111111	0.182238	0.998	1380	tags=81%, list=33%, signal=120%
CHOLESTEROL METABOLIC PROCESS%GOBP%GO:0008203	CHOLESTEROL METABOLIC PROCESS%GOBP%GO:0008203		26	0.214243	1.25714	0.121212	0.188498	0.999	765	tags=54%, list=18%, signal=65%
REGULATION OF MRNA CATABOLIC PROCESS%GOBP%GO:0061013	REGULATION OF MRNA CATABOLIC PROCESS%GOBP%GO:0061013		18	0.252199	1.2519	0.184211	0.193062	0.999	3163	tags=100%, list=75%, signal=396%
METABOLISM OF STEROIDS%REACTOME DATABASE ID RELEASE 72%8957322	METABOLISM OF STEROIDS%REACTOME DATABASE ID RELEASE 72%8957322		45	0.171846	1.25096	0	0.192993	0.999	637	tags=40%, list=15%, signal=47%
NUCLEOSIDE BISPHOSPHATE METABOLIC PROCESS%GOBP%GO:0033865	NUCLEOSIDE BISPHOSPHATE METABOLIC PROCESS%GOBP%GO:0033865		19	0.246452	1.24897	0.102041	0.194374	0.999	765	tags=53%, list=18%, signal=64%
TRANSPORT ALONG MICROTUBULE%GOBP%GO:0010970	TRANSPORT ALONG MICROTUBULE%GOBP%GO:0010970		20	0.24019	1.24053	0.173077	0.20193	0.999	3214	tags=100%, list=76%, signal=416%
REGULATION OF GENE EXPRESSION, EPIGENETIC%GOBP%GO:0040029	REGULATION OF GENE EXPRESSION, EPIGENETIC%GOBP%GO:0040029		23	0.215952	1.24	0.129032	0.201716	0.999	1244	tags=74%, list=29%, signal=104%
TRANSPORT TO THE GOLGI AND SUBSEQUENT MODIFICATION%REACTOME DATABASE ID RELEASE 72%948021	TRANSPORT TO THE GOLGI AND SUBSEQUENT MODIFICATION%REACTOME DATABASE ID RELEASE 72%948021		20	0.24205	1.23181	0.166667	0.209762	1	2021	tags=90%, list=48%, signal=172%
SECONDARY ALCOHOL METABOLIC PROCESS%GOBP%GO:1902652	SECONDARY ALCOHOL METABOLIC PROCESS%GOBP%GO:1902652		26	0.214243	1.23149	0.192308	0.209204	1	765	tags=54%, list=18%, signal=65%
PURINE NUCLEOSIDE BISPHOSPHATE METABOLIC PROCESS%GOBP%GO:0034032	PURINE NUCLEOSIDE BISPHOSPHATE METABOLIC PROCESS%GOBP%GO:0034032		19	0.246452	1.21836	0.195652	0.222988	1	765	tags=53%, list=18%, signal=64%
DIRECT P53 EFFECTORS%PATHWAY INTERACTION DATABASE NCI-NATURE CURATED DATA%DIRECT P53 EFFECTORS	DIRECT P53 EFFECTORS%PATHWAY INTERACTION DATABASE NCI-NATURE CURATED DATA%DIRECT P53 EFFECTORS		40	0.163077	1.20631	0	0.234967	1	1014	tags=55%, list=24%, signal=72%
MITOCHONDRIAL MEMBRANE ORGANIZATION%GOBP%GO:0007006	MITOCHONDRIAL MEMBRANE ORGANIZATION%GOBP%GO:0007006		15	0.264926	1.18097	0.144928	0.26306	1	1318	tags=80%, list=31%, signal=116%
REGULATION OF SIGNAL TRANSDUCTION BY P53 CLASS MEDIATOR%GOBP%GO:1901796	REGULATION OF SIGNAL TRANSDUCTION BY P53 CLASS MEDIATOR%GOBP%GO:1901796		29	0.19419	1.17908	0.0555556	0.264034	1	3051	tags=97%, list=72%, signal=345%
NON-INTEGRIN MEMBRANE-ECM INTERACTIONS%REACTOME DATABASE ID RELEASE 72%3000171	NON-INTEGRIN MEMBRANE-ECM INTERACTIONS%REACTOME DATABASE ID RELEASE 72%3000171		21	0.225812	1.17811	0.147059	0.264225	1	314	tags=33%, list=7%, signal=36%
ANDROGEN RECEPTOR SIGNALING PATHWAY%WIKIPATHWAYS_20200310%WP138%HOMO SAPIENS	ANDROGEN RECEPTOR SIGNALING PATHWAY%WIKIPATHWAYS_20200310%WP138%HOMO SAPIENS		16	0.275185	1.17561	0.258621	0.266213	1	1972	tags=94%, list=47%, signal=175%
ANGIOPOIETIN LIKE PROTEIN 8 REGULATORY PATHWAY%WIKIPATHWAYS_20200310%WP3915%HOMO SAPIENS	ANGIOPOIETIN LIKE PROTEIN 8 REGULATORY PATHWAY%WIKIPATHWAYS_20200310%WP3915%HOMO SAPIENS		28	0.20351	1.16903	0.142857	0.274239	1	802	tags=54%, list=19%, signal=66%
INSULIN SIGNALING%WIKIPATHWAYS_20200310%WP481%HOMO SAPIENS	INSULIN SIGNALING%WIKIPATHWAYS_20200310%WP481%HOMO SAPIENS		35	0.172076	1.15761	0.285714	0.2893	1	3503	tags=100%, list=83%, signal=580%
PEPTIDYL-SERINE MODIFICATION%GOBP%GO:0018209	PEPTIDYL-SERINE MODIFICATION%GOBP%GO:0018209		43	0.173651	1.1575	0.5	0.288296	1	1078	tags=60%, list=26%, signal=80%
REGULATION OF DNA REPAIR%GOBP%GO:0006282	REGULATION OF DNA REPAIR%GOBP%GO:0006282		24	0.192605	1.14711	0.230769	0.301268	1	815	tags=50%, list=19%, signal=62%
REGULATION OF MRNA STABILITY%GOBP%GO:0043488	REGULATION OF MRNA STABILITY%GOBP%GO:0043488		15	0.252019	1.13784	0.234375	0.313531	1	3163	tags=100%, list=75%, signal=396%
RAS PATHWAY%PANTHER PATHWAY%P04393	RAS PATHWAY%PANTHER PATHWAY%P04393		16	0.245208	1.1283	0.254902	0.32667	1	2402	tags=94%, list=57%, signal=216%
REGULATION OF RNA STABILITY%GOBP%GO:0043487	REGULATION OF RNA STABILITY%GOBP%GO:0043487		15	0.252019	1.12801	0.271429	0.32592	1	3163	tags=100%, list=75%, signal=396%
RESPONSE TO LIGHT STIMULUS%GOBP%GO:0009416	RESPONSE TO LIGHT STIMULUS%GOBP%GO:0009416		41	0.139933	1.12328	0	0.331309	1	2276	tags=85%, list=54%, signal=183%
ANION TRANSMEMBRANE TRANSPORT%GOBP%GO:0098656	ANION TRANSMEMBRANE TRANSPORT%GOBP%GO:0098656		25	0.194286	1.1145	0.26087	0.342999	1	3408	tags=100%, list=81%, signal=514%
CYTOSKELETON-DEPENDENT INTRACELLULAR TRANSPORT%GOBP%GO:0030705	CYTOSKELETON-DEPENDENT INTRACELLULAR TRANSPORT%GOBP%GO:0030705		35	0.155874	1.10424	0.0909091	0.356855	1	3214	tags=97%, list=76%, signal=403%
REGULATION OF ERBB SIGNALING PATHWAY%GOBP%GO:1901184	REGULATION OF ERBB SIGNALING PATHWAY%GOBP%GO:1901184		26	0.183667	1.10226	0.304348	0.358979	1	337	tags=23%, list=8%, signal=25%
SIGNALING BY NOTCH1%REACTOME DATABASE ID RELEASE 72%1980143	SIGNALING BY NOTCH1%REACTOME DATABASE ID RELEASE 72%1980143		16	0.231884	1.09115	0.323077	0.374897	1	3248	tags=100%, list=77%, signal=431%
ALCOHOL BIOSYNTHETIC PROCESS%GOBP%GO:0046165	ALCOHOL BIOSYNTHETIC PROCESS%GOBP%GO:0046165		30	0.174823	1.06573	0.294118	0.418326	1	819	tags=53%, list=19%, signal=66%
PROTEIN TARGETING%GOBP%GO:0006605	PROTEIN TARGETING%GOBP%GO:0006605		30	0.170441	1.05526	0.4	0.434254	1	3509	tags=100%, list=83%, signal=586%
REGULATION OF DNA RECOMBINATION%GOBP%GO:0000018	REGULATION OF DNA RECOMBINATION%GOBP%GO:0000018		16	0.227055	1.05284	0.262295	0.436689	1	1031	tags=69%, list=24%, signal=91%
SUMO E3 LIGASES SUMOYLATE TARGET PROTEINS%REACTOME%R-HSA-3108232.5	SUMO E3 LIGASES SUMOYLATE TARGET PROTEINS%REACTOME%R-HSA-3108232.5		25	0.178016	1.03911	0.48	0.459321	1	761	tags=48%, list=18%, signal=58%
STEROL METABOLIC PROCESS%GOBP%GO:0016125	STEROL METABOLIC PROCESS%GOBP%GO:0016125		28	0.17788	1.03318	0.533333	0.468558	1	765	tags=50%, list=18%, signal=61%
PROGRAMMED CELL DEATH%REACTOME%R-HSA-5357801.2	PROGRAMMED CELL DEATH%REACTOME%R-HSA-5357801.2		33	0.166943	1.028	0.363636	0.476621	1	1066	tags=58%, list=25%, signal=76%
NEGATIVE REGULATION OF PHOSPHATASE ACTIVITY%GOBP%GO:0010923	NEGATIVE REGULATION OF PHOSPHATASE ACTIVITY%GOBP%GO:0010923		15	0.228799	1.02625	0.5	0.47754	1	1123	tags=67%, list=27%, signal=90%
ISOPRENOID METABOLIC PROCESS%GOBP%GO:0006720	ISOPRENOID METABOLIC PROCESS%GOBP%GO:0006720		28	0.184007	1.02116	0.357143	0.484706	1	630	tags=39%, list=15%, signal=46%
AMIDE BIOSYNTHETIC PROCESS%GOBP%GO:0043604	AMIDE BIOSYNTHETIC PROCESS%GOBP%GO:0043604		43	0.146896	1.01313	0.5	0.497757	1	1193	tags=67%, list=28%, signal=93%
SUMOYLATION%REACTOME DATABASE ID RELEASE 72%2990846	SUMOYLATION%REACTOME DATABASE ID RELEASE 72%2990846		25	0.178016	1.01138	0.5	0.499283	1	761	tags=48%, list=18%, signal=58%
HALLMARK_PEROXISOME%MSIGDB_C2%HALLMARK_PEROXISOME	HALLMARK_PEROXISOME%MSIGDB_C2%HALLMARK_PEROXISOME		20	0.198098	1.00459	0.489362	0.51097	1	3391	tags=100%, list=80%, signal=504%
STEROL HOMEOSTASIS%GOBP%GO:0055092	STEROL HOMEOSTASIS%GOBP%GO:0055092		19	0.202269	1.00234	0.468085	0.512649	1	352	tags=32%, list=8%, signal=34%
REGULATION OF EPIDERMAL GROWTH FACTOR RECEPTOR SIGNALING PATHWAY%GOBP%GO:0042058	REGULATION OF EPIDERMAL GROWTH FACTOR RECEPTOR SIGNALING PATHWAY%GOBP%GO:0042058		26	0.183667	1.00034	0.526316	0.514543	1	337	tags=23%, list=8%, signal=25%
CHOLESTEROL HOMEOSTASIS%GOBP%GO:0042632	CHOLESTEROL HOMEOSTASIS%GOBP%GO:0042632		19	0.202269	0.992914	0.5	0.528622	1	352	tags=32%, list=8%, signal=34%
REGULATION OF PROTEIN LOCALIZATION TO NUCLEUS%GOBP%GO:1900180	REGULATION OF PROTEIN LOCALIZATION TO NUCLEUS%GOBP%GO:1900180		16	0.202289	0.975819	0.466667	0.55925	1	673	tags=50%, list=16%, signal=59%
MONOCARBOXYLIC ACID CATABOLIC PROCESS%GOBP%GO:0072329	MONOCARBOXYLIC ACID CATABOLIC PROCESS%GOBP%GO:0072329		15	0.210926	0.958063	0.466667	0.591587	1	3336	tags=100%, list=79%, signal=474%
REGULATION OF MRNA METABOLIC PROCESS%GOBP%GO:1903311	REGULATION OF MRNA METABOLIC PROCESS%GOBP%GO:1903311		33	0.136212	0.955545	0.6	0.594181	1	3653	tags=100%, list=86%, signal=733%
RNA PROCESSING%GOBP%GO:0006396	RNA PROCESSING%GOBP%GO:0006396		29	0.162911	0.945866	0.5	0.609661	1	2541	tags=93%, list=60%, signal=232%
CELLULAR RESPONSE TO STARVATION%GOBP%GO:0009267	CELLULAR RESPONSE TO STARVATION%GOBP%GO:0009267		18	0.188708	0.940446	0.666667	0.617895	1	2829	tags=94%, list=67%, signal=285%
INTRACELLULAR RECEPTOR SIGNALING PATHWAY%GOBP%GO:0030522	INTRACELLULAR RECEPTOR SIGNALING PATHWAY%GOBP%GO:0030522		22	0.166398	0.940323	0.621622	0.615957	1	2950	tags=95%, list=70%, signal=315%
LIPID HOMEOSTASIS%GOBP%GO:0055088	LIPID HOMEOSTASIS%GOBP%GO:0055088		26	0.166329	0.939833	0.52381	0.614809	1	352	tags=27%, list=8%, signal=29%
CILIUM ORGANIZATION%GOBP%GO:0044782	CILIUM ORGANIZATION%GOBP%GO:0044782		34	0.13044	0.933272	0.714286	0.624716	1	1815	tags=79%, list=43%, signal=138%
PROTEASOME-MEDIATED UBIQUITIN-DEPENDENT PROTEIN CATABOLIC PROCESS%GOBP%GO:0043161	PROTEASOME-MEDIATED UBIQUITIN-DEPENDENT PROTEIN CATABOLIC PROCESS%GOBP%GO:0043161		31	0.160963	0.908699	0.6	0.670708	1	1462	tags=74%, list=35%, signal=113%
PPARA ACTIVATES GENE EXPRESSION%REACTOME DATABASE ID RELEASE 72%1989781	PPARA ACTIVATES GENE EXPRESSION%REACTOME DATABASE ID RELEASE 72%1989781		21	0.165087	0.907698	0.697674	0.670678	1	1921	tags=86%, list=45%, signal=156%
CILIUM ASSEMBLY%GOBP%GO:0060271	CILIUM ASSEMBLY%GOBP%GO:0060271		32	0.151239	0.874988	0.625	0.731998	1	1815	tags=81%, list=43%, signal=141%
PYRIMIDINE METABOLISM%WIKIPATHWAYS_20200310%WP4022%HOMO SAPIENS	PYRIMIDINE METABOLISM%WIKIPATHWAYS_20200310%WP4022%HOMO SAPIENS		15	0.192585	0.872569	0.714286	0.734152	1	763	tags=47%, list=18%, signal=57%
REGULATION OF SODIUM ION TRANSPORT%GOBP%GO:0002028	REGULATION OF SODIUM ION TRANSPORT%GOBP%GO:0002028		23	0.1604	0.872181	0.666667	0.732186	1	3550	tags=100%, list=84%, signal=623%
CELLULAR RESPONSE TO INSULIN STIMULUS%GOBP%GO:0032869	CELLULAR RESPONSE TO INSULIN STIMULUS%GOBP%GO:0032869		26	0.169326	0.871549	0.608696	0.730855	1	3513	tags=100%, list=83%, signal=590%
NUCLEAR TRANSPORT%GOBP%GO:0051169	NUCLEAR TRANSPORT%GOBP%GO:0051169		16	0.186209	0.866401	0.648148	0.739177	1	1080	tags=69%, list=26%, signal=92%
ENDODERM DEVELOPMENT%GOBP%GO:0007492	ENDODERM DEVELOPMENT%GOBP%GO:0007492		22	0.158604	0.864101	0.69697	0.741199	1	3068	tags=95%, list=73%, signal=347%
VISUAL PHOTOTRANSDUCTION%REACTOME%R-HSA-2187338.1	VISUAL PHOTOTRANSDUCTION%REACTOME%R-HSA-2187338.1		22	0.164703	0.863754	0.642857	0.739205	1	496	tags=32%, list=12%, signal=36%
RESPONSE TO INSULIN%GOBP%GO:0032868	RESPONSE TO INSULIN%GOBP%GO:0032868		28	0.169407	0.853913	0.65	0.755143	1	3513	tags=100%, list=83%, signal=589%
FAS%IOB%FAS	FAS%IOB%FAS		18	0.164725	0.848239	0.848485	0.762411	1	3531	tags=100%, list=84%, signal=606%
REGULATION OF RNA SPLICING%GOBP%GO:0043484	REGULATION OF RNA SPLICING%GOBP%GO:0043484		20	0.159572	0.847287	0.631579	0.761438	1	3553	tags=100%, list=84%, signal=626%
ESTABLISHMENT OF PROTEIN LOCALIZATION TO MEMBRANE%GOBP%GO:0090150	ESTABLISHMENT OF PROTEIN LOCALIZATION TO MEMBRANE%GOBP%GO:0090150		19	0.169995	0.84093	0.72093	0.770937	1	3509	tags=100%, list=83%, signal=587%
POSITIVE REGULATION OF CHROMOSOME ORGANIZATION%GOBP%GO:2001252	POSITIVE REGULATION OF CHROMOSOME ORGANIZATION%GOBP%GO:2001252		18	0.175651	0.838405	0.6875	0.772524	1	353	tags=28%, list=8%, signal=30%
SENESCENCE-ASSOCIATED SECRETORY PHENOTYPE (SASP)%REACTOME%R-HSA-2559582.2	SENESCENCE-ASSOCIATED SECRETORY PHENOTYPE (SASP)%REACTOME%R-HSA-2559582.2		15	0.183933	0.832811	0.810811	0.779832	1	2064	tags=87%, list=49%, signal=169%
REGULATION OF PROTEOLYSIS INVOLVED IN CELLULAR PROTEIN CATABOLIC PROCESS%GOBP%GO:1903050	REGULATION OF PROTEOLYSIS INVOLVED IN CELLULAR PROTEIN CATABOLIC PROCESS%GOBP%GO:1903050		23	0.155402	0.82655	0.705882	0.787439	1	3571	tags=100%, list=85%, signal=643%
REGULATION OF LIPID METABOLISM BY PPARALPHA%REACTOME DATABASE ID RELEASE 72%400206	REGULATION OF LIPID METABOLISM BY PPARALPHA%REACTOME DATABASE ID RELEASE 72%400206		21	0.165087	0.818939	0.823529	0.797805	1	1921	tags=86%, list=45%, signal=156%
CELLULAR CARBOHYDRATE METABOLIC PROCESS%GOBP%GO:0044262	CELLULAR CARBOHYDRATE METABOLIC PROCESS%GOBP%GO:0044262		18	0.15969	0.814393	0.704545	0.802506	1	736	tags=44%, list=17%, signal=54%
SMALL CELL LUNG CANCER%WIKIPATHWAYS_20200310%WP4658%HOMO SAPIENS	SMALL CELL LUNG CANCER%WIKIPATHWAYS_20200310%WP4658%HOMO SAPIENS		34	0.121034	0.801472	0.857143	0.820741	1	387	tags=24%, list=9%, signal=26%
POSITIVE REGULATION OF CELLULAR PROTEIN CATABOLIC PROCESS%GOBP%GO:1903364	POSITIVE REGULATION OF CELLULAR PROTEIN CATABOLIC PROCESS%GOBP%GO:1903364		21	0.155328	0.799285	0.742857	0.821976	1	3571	tags=100%, list=85%, signal=643%
XENOBIOTIC METABOLIC PROCESS%GOBP%GO:0006805	XENOBIOTIC METABOLIC PROCESS%GOBP%GO:0006805		20	0.159058	0.797615	0.705882	0.821521	1	127	tags=15%, list=3%, signal=15%
PROTEASOMAL PROTEIN CATABOLIC PROCESS%GOBP%GO:0010498	PROTEASOMAL PROTEIN CATABOLIC PROCESS%GOBP%GO:0010498		35	0.128806	0.789794	0.8	0.83151	1	1462	tags=71%, list=35%, signal=108%
REGULATION OF PROTEASOMAL PROTEIN CATABOLIC PROCESS%GOBP%GO:0061136	REGULATION OF PROTEASOMAL PROTEIN CATABOLIC PROCESS%GOBP%GO:0061136		18	0.166865	0.788402	0.775	0.831195	1	3522	tags=100%, list=83%, signal=598%
REGULATION OF UBIQUITIN-DEPENDENT PROTEIN CATABOLIC PROCESS%GOBP%GO:2000058	REGULATION OF UBIQUITIN-DEPENDENT PROTEIN CATABOLIC PROCESS%GOBP%GO:2000058		17	0.155181	0.778421	0.827586	0.84288	1	3571	tags=100%, list=85%, signal=643%
POSITIVE REGULATION OF PROTEOLYSIS INVOLVED IN CELLULAR PROTEIN CATABOLIC PROCESS%GOBP%GO:1903052	POSITIVE REGULATION OF PROTEOLYSIS INVOLVED IN CELLULAR PROTEIN CATABOLIC PROCESS%GOBP%GO:1903052		17	0.155181	0.766997	0.761194	0.856929	1	3571	tags=100%, list=85%, signal=643%
EGF RECEPTOR SIGNALING PATHWAY%PANTHER PATHWAY%P00018	EGF RECEPTOR SIGNALING PATHWAY%PANTHER PATHWAY%P00018		30	0.122939	0.757294	0.882353	0.867644	1	284	tags=17%, list=7%, signal=18%
METABOLISM OF FAT-SOLUBLE VITAMINS%REACTOME%R-HSA-6806667.4	METABOLISM OF FAT-SOLUBLE VITAMINS%REACTOME%R-HSA-6806667.4		17	0.15423	0.748774	0.928571	0.876437	1	3575	tags=100%, list=85%, signal=647%
RETINOID METABOLISM AND TRANSPORT%REACTOME%R-HSA-975634.2	RETINOID METABOLISM AND TRANSPORT%REACTOME%R-HSA-975634.2		16	0.154193	0.693465	0.909091	0.933749	1	3575	tags=100%, list=85%, signal=648%
HALLMARK_DNA_REPAIR%MSIGDB_C2%HALLMARK_DNA_REPAIR	HALLMARK_DNA_REPAIR%MSIGDB_C2%HALLMARK_DNA_REPAIR		16	0.147881	0.65804	0.917808	0.958033	1	1270	tags=69%, list=30%, signal=98%
REGULATION OF MEMBRANE PERMEABILITY%GOBP%GO:0090559	REGULATION OF MEMBRANE PERMEABILITY%GOBP%GO:0090559		15	0.135374	0.618665	0.985714	0.977992	1	2900	tags=93%, list=69%, signal=297%
ONE CARBON METABOLISM AND RELATED PATHWAYS%WIKIPATHWAYS_20200310%WP3940%HOMO SAPIENS	ONE CARBON METABOLISM AND RELATED PATHWAYS%WIKIPATHWAYS_20200310%WP3940%HOMO SAPIENS		15	0.135084	0.609384	0.932203	0.978825	1	2293	tags=87%, list=54%, signal=189%
CELLULAR PROTEIN CATABOLIC PROCESS%GOBP%GO:0044257	CELLULAR PROTEIN CATABOLIC PROCESS%GOBP%GO:0044257		68	0.0838911	0.588273	1	0.983247	1	1399	tags=65%, list=33%, signal=95%
EGFR1%IOB%EGFR1	EGFR1%IOB%EGFR1		100	0.207329			1	0	978	tags=54%, list=23%, signal=69%
HALLMARK_E2F_TARGETS%MSIGDB_C2%HALLMARK_E2F_TARGETS	HALLMARK_E2F_TARGETS%MSIGDB_C2%HALLMARK_E2F_TARGETS		65	0.736557			1	0	1014	tags=95%, list=24%, signal=124%
HALLMARK_G2M_CHECKPOINT%MSIGDB_C2%HALLMARK_G2M_CHECKPOINT	HALLMARK_G2M_CHECKPOINT%MSIGDB_C2%HALLMARK_G2M_CHECKPOINT		69	0.704116			1	0	1102	tags=96%, list=26%, signal=127%
HALLMARK_MTORC1_SIGNALING%MSIGDB_C2%HALLMARK_MTORC1_SIGNALING	HALLMARK_MTORC1_SIGNALING%MSIGDB_C2%HALLMARK_MTORC1_SIGNALING		57	0.338798			1	0	1049	tags=79%, list=25%, signal=104%
HALLMARK_MITOTIC_SPINDLE%MSIGDB_C2%HALLMARK_MITOTIC_SPINDLE	HALLMARK_MITOTIC_SPINDLE%MSIGDB_C2%HALLMARK_MITOTIC_SPINDLE		57	0.476179			1	0	1044	tags=82%, list=25%, signal=108%
HALLMARK_P53_PATHWAY%MSIGDB_C2%HALLMARK_P53_PATHWAY	HALLMARK_P53_PATHWAY%MSIGDB_C2%HALLMARK_P53_PATHWAY		60	0.316744			1	0	1145	tags=72%, list=27%, signal=97%
TRANSCRIPTIONAL REGULATION BY TP53%REACTOME DATABASE ID RELEASE 72%3700989	TRANSCRIPTIONAL REGULATION BY TP53%REACTOME DATABASE ID RELEASE 72%3700989		57	0.50072			1	0	2137	tags=100%, list=51%, signal=200%
CELL CYCLE, MITOTIC%REACTOME%R-HSA-69278.4	CELL CYCLE, MITOTIC%REACTOME%R-HSA-69278.4		110	0.589181			1	0	1114	tags=88%, list=26%, signal=117%
CELL CYCLE%REACTOME DATABASE ID RELEASE 72%1640170	CELL CYCLE%REACTOME DATABASE ID RELEASE 72%1640170		125	0.591221			1	0	1114	tags=88%, list=26%, signal=116%
M PHASE%REACTOME%R-HSA-68886.3	M PHASE%REACTOME%R-HSA-68886.3		65	0.543663			1	0	1114	tags=88%, list=26%, signal=117%
MEMBRANE TRAFFICKING%REACTOME DATABASE ID RELEASE 72%199991	MEMBRANE TRAFFICKING%REACTOME DATABASE ID RELEASE 72%199991		111	0.115453			1	0	734	tags=34%, list=17%, signal=40%
REGULATION OF MITOTIC CELL CYCLE%GOBP%GO:0007346	REGULATION OF MITOTIC CELL CYCLE%GOBP%GO:0007346		130	0.251474			1	0	866	tags=55%, list=20%, signal=68%
INTRACELLULAR PROTEIN TRANSPORT%GOBP%GO:0006886	INTRACELLULAR PROTEIN TRANSPORT%GOBP%GO:0006886		79	0.0932008			1	0	1113	tags=56%, list=26%, signal=74%
NEGATIVE REGULATION OF CELL CYCLE%GOBP%GO:0045786	NEGATIVE REGULATION OF CELL CYCLE%GOBP%GO:0045786		107	0.231758			1	0	755	tags=47%, list=18%, signal=55%
NEGATIVE REGULATION OF CELL CYCLE PROCESS%GOBP%GO:0010948	NEGATIVE REGULATION OF CELL CYCLE PROCESS%GOBP%GO:0010948		68	0.290343			1	0	755	tags=51%, list=18%, signal=62%
REGULATION OF MITOTIC CELL CYCLE PHASE TRANSITION%GOBP%GO:1901990	REGULATION OF MITOTIC CELL CYCLE PHASE TRANSITION%GOBP%GO:1901990		77	0.348885			1	0	1036	tags=73%, list=25%, signal=95%
MICROTUBULE-BASED PROCESS%GOBP%GO:0007017	MICROTUBULE-BASED PROCESS%GOBP%GO:0007017		105	0.194502			1	0	1066	tags=65%, list=25%, signal=84%
CELL CYCLE PROCESS%GOBP%GO:0022402	CELL CYCLE PROCESS%GOBP%GO:0022402		180	0.385382			1	0	1014	tags=71%, list=24%, signal=90%
POSITIVE REGULATION OF CELL CYCLE PROCESS%GOBP%GO:0090068	POSITIVE REGULATION OF CELL CYCLE PROCESS%GOBP%GO:0090068		65	0.349108			1	0	1014	tags=75%, list=24%, signal=98%
CHROMOSOME ORGANIZATION%GOBP%GO:0051276	CHROMOSOME ORGANIZATION%GOBP%GO:0051276		112	0.342754			1	0	1180	tags=74%, list=28%, signal=100%
CELLULAR RESPONSE TO DNA DAMAGE STIMULUS%GOBP%GO:0006974	CELLULAR RESPONSE TO DNA DAMAGE STIMULUS%GOBP%GO:0006974		100	0.363987			1	0	1036	tags=71%, list=25%, signal=92%
EPITHELIAL CELL DIFFERENTIATION%GOBP%GO:0030855	EPITHELIAL CELL DIFFERENTIATION%GOBP%GO:0030855		100	0.229559			1	0	613	tags=46%, list=15%, signal=53%
REGULATION OF CELL CYCLE PHASE TRANSITION%GOBP%GO:1901987	REGULATION OF CELL CYCLE PHASE TRANSITION%GOBP%GO:1901987		84	0.336972			1	0	1036	tags=71%, list=25%, signal=93%
MICROTUBULE CYTOSKELETON ORGANIZATION%GOBP%GO:0000226	MICROTUBULE CYTOSKELETON ORGANIZATION%GOBP%GO:0000226		82	0.24789			1	0	1066	tags=68%, list=25%, signal=90%
CELL CYCLE%GOBP%GO:0007049	CELL CYCLE%GOBP%GO:0007049		191	0.371059			1	0	1068	tags=72%, list=25%, signal=92%
REGULATION OF CELL CYCLE PROCESS%GOBP%GO:0010564	REGULATION OF CELL CYCLE PROCESS%GOBP%GO:0010564		136	0.269599			1	0	771	tags=52%, list=18%, signal=62%
MITOTIC CELL CYCLE PROCESS%GOBP%GO:1903047	MITOTIC CELL CYCLE PROCESS%GOBP%GO:1903047		131	0.516302			1	0	1068	tags=83%, list=25%, signal=108%
MITOTIC CELL CYCLE%GOBP%GO:0000278	MITOTIC CELL CYCLE%GOBP%GO:0000278		143	0.483125			1	0	1088	tags=82%, list=26%, signal=106%
ESTABLISHMENT OF ORGANELLE LOCALIZATION%GOBP%GO:0051656	ESTABLISHMENT OF ORGANELLE LOCALIZATION%GOBP%GO:0051656		69	0.117051			1	0	543	tags=32%, list=13%, signal=36%
CHROMOSOME SEGREGATION%GOBP%GO:0007059	CHROMOSOME SEGREGATION%GOBP%GO:0007059		55	0.538819			1	0	838	tags=76%, list=20%, signal=94%
PROTEIN LOCALIZATION TO ORGANELLE%GOBP%GO:0033365	PROTEIN LOCALIZATION TO ORGANELLE%GOBP%GO:0033365		65	0.0995075			1	0	1150	tags=60%, list=27%, signal=81%

## Sheet: gsea_report_for_na_neg_tissues
NAME	GS<br> follow link to MSigDB	GS DETAILS	SIZE	ES	NES	NOM p-val	FDR q-val	FWER p-val	RANK AT MAX	LEADING EDGE
HUMORAL IMMUNE RESPONSE MEDIATED BY CIRCULATING IMMUNOGLOBULIN%GOBP%GO:0002455	HUMORAL IMMUNE RESPONSE MEDIATED BY CIRCULATING IMMUNOGLOBULIN%GOBP%GO:0002455	Details ...	16	-0.80003	-2.25933	0	0	0	410	tags=81%, list=10%, signal=90%
B CELL RECEPTOR SIGNALING PATHWAY%GOBP%GO:0050853	B CELL RECEPTOR SIGNALING PATHWAY%GOBP%GO:0050853	Details ...	24	-0.719121	-2.19874	0	0	0	695	tags=79%, list=16%, signal=94%
MUSCLE FILAMENT SLIDING%GOBP%GO:0030049	MUSCLE FILAMENT SLIDING%GOBP%GO:0030049	Details ...	24	-0.694625	-2.12694	0	2.55624e-05	0.001	249	tags=54%, list=6%, signal=57%
ACTIN-MYOSIN FILAMENT SLIDING%GOBP%GO:0033275	ACTIN-MYOSIN FILAMENT SLIDING%GOBP%GO:0033275	Details ...	24	-0.694625	-2.1239	0	2.4832e-05	0.001	249	tags=54%, list=6%, signal=57%
BINDING AND UPTAKE OF LIGANDS BY SCAVENGER RECEPTORS%REACTOME%R-HSA-2173782.1	BINDING AND UPTAKE OF LIGANDS BY SCAVENGER RECEPTORS%REACTOME%R-HSA-2173782.1	Details ...	27	-0.680569	-2.11627	0	2.41423e-05	0.001	780	tags=70%, list=18%, signal=86%
CREATION OF C4 AND C2 ACTIVATORS%REACTOME%R-HSA-166786.2	CREATION OF C4 AND C2 ACTIVATORS%REACTOME%R-HSA-166786.2	Details ...	15	-0.738119	-2.08772	0	7.03446e-05	0.003	780	tags=87%, list=18%, signal=106%
IMMUNE RESPONSE-ACTIVATING CELL SURFACE RECEPTOR SIGNALING PATHWAY%GOBP%GO:0002429	IMMUNE RESPONSE-ACTIVATING CELL SURFACE RECEPTOR SIGNALING PATHWAY%GOBP%GO:0002429	Details ...	101	-0.581842	-2.08433	0	6.84935e-05	0.003	944	tags=61%, list=22%, signal=77%
MICROGLIA PATHOGEN PHAGOCYTOSIS PATHWAY%WIKIPATHWAYS_20200310%WP3937%HOMO SAPIENS	MICROGLIA PATHOGEN PHAGOCYTOSIS PATHWAY%WIKIPATHWAYS_20200310%WP3937%HOMO SAPIENS	Details ...	16	-0.713722	-2.07706	0	6.67372e-05	0.003	723	tags=81%, list=17%, signal=98%
ADAPTIVE IMMUNE RESPONSE%GOBP%GO:0002250	ADAPTIVE IMMUNE RESPONSE%GOBP%GO:0002250	Details ...	57	-0.608092	-2.07567	0	6.50688e-05	0.003	800	tags=58%, list=19%, signal=70%
PLASMA MEMBRANE INVAGINATION%GOBP%GO:0099024	PLASMA MEMBRANE INVAGINATION%GOBP%GO:0099024	Details ...	16	-0.709607	-2.04819	0	0.000148032	0.007	661	tags=69%, list=16%, signal=81%
PHOSPHORYLATION OF CD3 AND TCR ZETA CHAINS%REACTOME DATABASE ID RELEASE 72%202427	PHOSPHORYLATION OF CD3 AND TCR ZETA CHAINS%REACTOME DATABASE ID RELEASE 72%202427	Details ...	15	-0.739029	-2.04617	0	0.000165219	0.008	944	tags=87%, list=22%, signal=111%
ANTIGEN RECEPTOR-MEDIATED SIGNALING PATHWAY%GOBP%GO:0050851	ANTIGEN RECEPTOR-MEDIATED SIGNALING PATHWAY%GOBP%GO:0050851	Details ...	61	-0.589613	-2.03775	0	0.000242073	0.012	944	tags=62%, list=22%, signal=79%
IMMUNOGLOBULIN MEDIATED IMMUNE RESPONSE%GOBP%GO:0016064	IMMUNOGLOBULIN MEDIATED IMMUNE RESPONSE%GOBP%GO:0016064	Details ...	26	-0.652054	-2.03097	0	0.000315637	0.016	780	tags=69%, list=18%, signal=84%
MEMBRANE INVAGINATION%GOBP%GO:0010324	MEMBRANE INVAGINATION%GOBP%GO:0010324	Details ...	16	-0.709607	-2.03012	0	0.000347072	0.018	661	tags=69%, list=16%, signal=81%
PHAGOCYTOSIS, ENGULFMENT%GOBP%GO:0006911	PHAGOCYTOSIS, ENGULFMENT%GOBP%GO:0006911	Details ...	15	-0.724531	-2.0142	0	0.000434014	0.023	661	tags=73%, list=16%, signal=87%
POSITIVE REGULATION OF B CELL ACTIVATION%GOBP%GO:0050871	POSITIVE REGULATION OF B CELL ACTIVATION%GOBP%GO:0050871	Details ...	23	-0.653651	-2.00798	0	0.000443337	0.024	791	tags=65%, list=19%, signal=80%
ADAPTIVE IMMUNE RESPONSE BASED ON SOMATIC RECOMBINATION OF IMMUNE RECEPTORS BUILT FROM IMMUNOGLOBULIN SUPERFAMILY DOMAINS%GOBP%GO:0002460	ADAPTIVE IMMUNE RESPONSE BASED ON SOMATIC RECOMBINATION OF IMMUNE RECEPTORS BUILT FROM IMMUNOGLOBULIN SUPERFAMILY DOMAINS%GOBP%GO:0002460	Details ...	48	-0.597926	-2.00552	0	0.000488261	0.027	800	tags=56%, list=19%, signal=69%
PROTEIN ACTIVATION CASCADE%GOBP%GO:0072376	PROTEIN ACTIVATION CASCADE%GOBP%GO:0072376	Details ...	33	-0.618356	-2.00101	0	0.000478297	0.027	1111	tags=73%, list=26%, signal=98%
GENERATION OF SECOND MESSENGER MOLECULES%REACTOME DATABASE ID RELEASE 72%202433	GENERATION OF SECOND MESSENGER MOLECULES%REACTOME DATABASE ID RELEASE 72%202433	Details ...	19	-0.681752	-2.00014	0	0.00048609	0.028	944	tags=79%, list=22%, signal=101%
COMPLEMENT ACTIVATION%GOBP%GO:0006956	COMPLEMENT ACTIVATION%GOBP%GO:0006956	Details ...	25	-0.653456	-2.00007	0	0.000476559	0.028	1111	tags=80%, list=26%, signal=108%
IMMUNE RESPONSE-REGULATING CELL SURFACE RECEPTOR SIGNALING PATHWAY%GOBP%GO:0002768	IMMUNE RESPONSE-REGULATING CELL SURFACE RECEPTOR SIGNALING PATHWAY%GOBP%GO:0002768		112	-0.554083	-1.98919	0	0.000601167	0.036	944	tags=57%, list=22%, signal=72%
REGULATION OF B CELL ACTIVATION%GOBP%GO:0050864	REGULATION OF B CELL ACTIVATION%GOBP%GO:0050864		39	-0.605069	-1.98642	0	0.000622549	0.038	874	tags=64%, list=21%, signal=80%
STRIATED MUSCLE CONTRACTION%REACTOME%R-HSA-390522.1	STRIATED MUSCLE CONTRACTION%REACTOME%R-HSA-390522.1		22	-0.653865	-1.98637	0	0.00061102	0.038	221	tags=45%, list=5%, signal=48%
B CELL MEDIATED IMMUNITY%GOBP%GO:0019724	B CELL MEDIATED IMMUNITY%GOBP%GO:0019724		27	-0.636529	-1.98155	0	0.000710409	0.045	780	tags=67%, list=18%, signal=81%
ROLE OF PHOSPHOLIPIDS IN PHAGOCYTOSIS%REACTOME%R-HSA-2029485.1	ROLE OF PHOSPHOLIPIDS IN PHAGOCYTOSIS%REACTOME%R-HSA-2029485.1		15	-0.690766	-1.9661	0	0.000930334	0.057	1067	tags=80%, list=25%, signal=107%
REGULATION OF ACTIN DYNAMICS FOR PHAGOCYTIC CUP FORMATION%REACTOME%R-HSA-2029482.2	REGULATION OF ACTIN DYNAMICS FOR PHAGOCYTIC CUP FORMATION%REACTOME%R-HSA-2029482.2		22	-0.642818	-1.96007	0	0.000974761	0.059	935	tags=64%, list=22%, signal=81%
PHOSPHOLIPASE C-ACTIVATING G PROTEIN-COUPLED RECEPTOR SIGNALING PATHWAY%GOBP%GO:0007200	PHOSPHOLIPASE C-ACTIVATING G PROTEIN-COUPLED RECEPTOR SIGNALING PATHWAY%GOBP%GO:0007200		30	-0.611486	-1.9586	0	0.00100298	0.062	1403	tags=87%, list=33%, signal=129%
CELL CHEMOTAXIS%GOBP%GO:0060326	CELL CHEMOTAXIS%GOBP%GO:0060326		57	-0.574553	-1.95513	0	0.00100064	0.062	1302	tags=75%, list=31%, signal=108%
TCR SIGNALING%REACTOME DATABASE ID RELEASE 72%202403	TCR SIGNALING%REACTOME DATABASE ID RELEASE 72%202403		26	-0.623388	-1.94554	0	0.0011865	0.076	944	tags=65%, list=22%, signal=84%
FC RECEPTOR MEDIATED STIMULATORY SIGNALING PATHWAY%GOBP%GO:0002431	FC RECEPTOR MEDIATED STIMULATORY SIGNALING PATHWAY%GOBP%GO:0002431		28	-0.616205	-1.93638	0	0.00146571	0.097	780	tags=61%, list=18%, signal=74%
REGULATION OF PROTEIN ACTIVATION CASCADE%GOBP%GO:2000257	REGULATION OF PROTEIN ACTIVATION CASCADE%GOBP%GO:2000257		31	-0.593935	-1.93428	0	0.00147022	0.099	1111	tags=71%, list=26%, signal=96%
HUMORAL IMMUNE RESPONSE%GOBP%GO:0006959	HUMORAL IMMUNE RESPONSE%GOBP%GO:0006959		63	-0.569929	-1.93206	0	0.00148827	0.102	1215	tags=68%, list=29%, signal=94%
STRIATED MUSCLE CONTRACTION PATHWAY%WIKIPATHWAYS_20200310%WP383%HOMO SAPIENS	STRIATED MUSCLE CONTRACTION PATHWAY%WIKIPATHWAYS_20200310%WP383%HOMO SAPIENS		25	-0.643202	-1.93093	0	0.0014785	0.103	221	tags=48%, list=5%, signal=50%
MYOFIBRIL ASSEMBLY%GOBP%GO:0030239	MYOFIBRIL ASSEMBLY%GOBP%GO:0030239		34	-0.596396	-1.93086	0	0.00145575	0.103	143	tags=35%, list=3%, signal=36%
REGULATION OF INFLAMMATORY RESPONSE%GOBP%GO:0050727	REGULATION OF INFLAMMATORY RESPONSE%GOBP%GO:0050727		106	-0.53859	-1.92851	0	0.00148636	0.106	1111	tags=60%, list=26%, signal=80%
RECEPTOR-MEDIATED ENDOCYTOSIS%GOBP%GO:0006898	RECEPTOR-MEDIATED ENDOCYTOSIS%GOBP%GO:0006898		54	-0.56673	-1.91466	0	0.00181409	0.131	1012	tags=56%, list=24%, signal=72%
PID_SHP2_PATHWAY%MSIGDB_C2%PID_SHP2_PATHWAY	PID_SHP2_PATHWAY%MSIGDB_C2%PID_SHP2_PATHWAY		24	-0.622861	-1.90749	0	0.00199143	0.146	944	tags=58%, list=22%, signal=75%
ACTIVATION OF IMMUNE RESPONSE%GOBP%GO:0002253	ACTIVATION OF IMMUNE RESPONSE%GOBP%GO:0002253		148	-0.520824	-1.8886	0	0.00293142	0.213	1111	tags=57%, list=26%, signal=75%
REGULATION OF ACUTE INFLAMMATORY RESPONSE%GOBP%GO:0002673	REGULATION OF ACUTE INFLAMMATORY RESPONSE%GOBP%GO:0002673		42	-0.561581	-1.88671	0	0.00295138	0.218	1111	tags=67%, list=26%, signal=90%
REGULATION OF COMPLEMENT ACTIVATION%GOBP%GO:0030449	REGULATION OF COMPLEMENT ACTIVATION%GOBP%GO:0030449		31	-0.593935	-1.88618	0	0.00292204	0.219	1111	tags=71%, list=26%, signal=96%
IMMUNE RESPONSE-ACTIVATING SIGNAL TRANSDUCTION%GOBP%GO:0002757	IMMUNE RESPONSE-ACTIVATING SIGNAL TRANSDUCTION%GOBP%GO:0002757		127	-0.523714	-1.88561	0	0.00290556	0.22	944	tags=54%, list=22%, signal=68%
SHP2 SIGNALING%PATHWAY INTERACTION DATABASE NCI-NATURE CURATED DATA%SHP2 SIGNALING	SHP2 SIGNALING%PATHWAY INTERACTION DATABASE NCI-NATURE CURATED DATA%SHP2 SIGNALING		23	-0.612161	-1.87789	0	0.00319883	0.242	944	tags=57%, list=22%, signal=72%
FC-GAMMA RECEPTOR SIGNALING PATHWAY%GOBP%GO:0038094	FC-GAMMA RECEPTOR SIGNALING PATHWAY%GOBP%GO:0038094		27	-0.605187	-1.87604	0	0.0032027	0.245	780	tags=59%, list=18%, signal=72%
LEUKOCYTE CHEMOTAXIS%GOBP%GO:0030595	LEUKOCYTE CHEMOTAXIS%GOBP%GO:0030595		43	-0.572336	-1.87531	0	0.00320634	0.249	1302	tags=77%, list=31%, signal=110%
FC-GAMMA RECEPTOR SIGNALING PATHWAY INVOLVED IN PHAGOCYTOSIS%GOBP%GO:0038096	FC-GAMMA RECEPTOR SIGNALING PATHWAY INVOLVED IN PHAGOCYTOSIS%GOBP%GO:0038096		26	-0.594212	-1.87481	0.0010142	0.00317557	0.25	935	tags=62%, list=22%, signal=79%
FCGR3A-MEDIATED IL10 SYNTHESIS%REACTOME%R-HSA-9664323.1	FCGR3A-MEDIATED IL10 SYNTHESIS%REACTOME%R-HSA-9664323.1		22	-0.619996	-1.86253	0	0.00373182	0.292	1237	tags=77%, list=29%, signal=109%
INITIAL TRIGGERING OF COMPLEMENT%REACTOME%R-HSA-166663.2	INITIAL TRIGGERING OF COMPLEMENT%REACTOME%R-HSA-166663.2		19	-0.629554	-1.86055	0.00104384	0.003773	0.298	1197	tags=84%, list=28%, signal=117%
REGULATION OF LYMPHOCYTE PROLIFERATION%GOBP%GO:0050670	REGULATION OF LYMPHOCYTE PROLIFERATION%GOBP%GO:0050670		64	-0.533335	-1.85735	0	0.00390119	0.311	1433	tags=70%, list=34%, signal=105%
DOWNSTREAM TCR SIGNALING%REACTOME%R-HSA-202424.3	DOWNSTREAM TCR SIGNALING%REACTOME%R-HSA-202424.3		16	-0.647881	-1.857	0	0.00385243	0.311	944	tags=69%, list=22%, signal=88%
IMMUNE RESPONSE-REGULATING CELL SURFACE RECEPTOR SIGNALING PATHWAY INVOLVED IN PHAGOCYTOSIS%GOBP%GO:0002433	IMMUNE RESPONSE-REGULATING CELL SURFACE RECEPTOR SIGNALING PATHWAY INVOLVED IN PHAGOCYTOSIS%GOBP%GO:0002433		26	-0.594212	-1.85436	0	0.00400813	0.323	935	tags=62%, list=22%, signal=79%
REGULATION OF SYSTEMIC ARTERIAL BLOOD PRESSURE%GOBP%GO:0003073	REGULATION OF SYSTEMIC ARTERIAL BLOOD PRESSURE%GOBP%GO:0003073		32	-0.574268	-1.85364	0	0.00402273	0.329	999	tags=59%, list=24%, signal=77%
HALLMARK_MYOGENESIS%MSIGDB_C2%HALLMARK_MYOGENESIS	HALLMARK_MYOGENESIS%MSIGDB_C2%HALLMARK_MYOGENESIS		102	-0.51966	-1.85075	0	0.00412065	0.336	351	tags=34%, list=8%, signal=37%
COMPLEMENT CASCADE%REACTOME%R-HSA-166658.2	COMPLEMENT CASCADE%REACTOME%R-HSA-166658.2		32	-0.574905	-1.84444	0	0.00451562	0.359	1197	tags=72%, list=28%, signal=100%
REGULATION OF EPITHELIAL CELL APOPTOTIC PROCESS%GOBP%GO:1904035	REGULATION OF EPITHELIAL CELL APOPTOTIC PROCESS%GOBP%GO:1904035		15	-0.660981	-1.843	0.00107181	0.00454416	0.365	704	tags=60%, list=17%, signal=72%
IMMUNE RESPONSE-REGULATING SIGNALING PATHWAY%GOBP%GO:0002764	IMMUNE RESPONSE-REGULATING SIGNALING PATHWAY%GOBP%GO:0002764		140	-0.504535	-1.84288	0	0.00450137	0.366	944	tags=51%, list=22%, signal=64%
REGULATION OF B CELL PROLIFERATION%GOBP%GO:0030888	REGULATION OF B CELL PROLIFERATION%GOBP%GO:0030888		23	-0.599326	-1.8419	0	0.0044895	0.368	791	tags=65%, list=19%, signal=80%
NEUTROPHIL CHEMOTAXIS%GOBP%GO:0030593	NEUTROPHIL CHEMOTAXIS%GOBP%GO:0030593		21	-0.614752	-1.83433	0	0.00506986	0.405	1302	tags=86%, list=31%, signal=123%
FC-EPSILON RECEPTOR SIGNALING PATHWAY%GOBP%GO:0038095	FC-EPSILON RECEPTOR SIGNALING PATHWAY%GOBP%GO:0038095		23	-0.597731	-1.8342	0.00102145	0.0050226	0.405	863	tags=57%, list=20%, signal=71%
POSITIVE REGULATION OF OSTEOBLAST DIFFERENTIATION%GOBP%GO:0045669	POSITIVE REGULATION OF OSTEOBLAST DIFFERENTIATION%GOBP%GO:0045669		15	-0.654138	-1.83352	0	0.00501491	0.408	540	tags=53%, list=13%, signal=61%
REGULATION OF OSTEOBLAST DIFFERENTIATION%GOBP%GO:0045667	REGULATION OF OSTEOBLAST DIFFERENTIATION%GOBP%GO:0045667		25	-0.593346	-1.83114	0	0.0051315	0.419	914	tags=56%, list=22%, signal=71%
ACTIN-MEDIATED CELL CONTRACTION%GOBP%GO:0070252	ACTIN-MEDIATED CELL CONTRACTION%GOBP%GO:0070252		43	-0.554488	-1.82465	0	0.00552875	0.445	336	tags=40%, list=8%, signal=43%
REGULATION OF SYSTEMIC ARTERIAL BLOOD PRESSURE MEDIATED BY A CHEMICAL SIGNAL%GOBP%GO:0003044	REGULATION OF SYSTEMIC ARTERIAL BLOOD PRESSURE MEDIATED BY A CHEMICAL SIGNAL%GOBP%GO:0003044		23	-0.605558	-1.82088	0	0.00578659	0.467	999	tags=65%, list=24%, signal=85%
ALLOGRAFT REJECTION%WIKIPATHWAYS_20200310%WP2328%HOMO SAPIENS	ALLOGRAFT REJECTION%WIKIPATHWAYS_20200310%WP2328%HOMO SAPIENS		42	-0.555051	-1.81735	0	0.0060113	0.485	1215	tags=69%, list=29%, signal=96%
REGULATION OF MONONUCLEAR CELL PROLIFERATION%GOBP%GO:0032944	REGULATION OF MONONUCLEAR CELL PROLIFERATION%GOBP%GO:0032944		65	-0.52968	-1.81447	0	0.00632276	0.505	1433	tags=69%, list=34%, signal=103%
TYROBP CAUSAL NETWORK%WIKIPATHWAYS_20200310%WP3945%HOMO SAPIENS	TYROBP CAUSAL NETWORK%WIKIPATHWAYS_20200310%WP3945%HOMO SAPIENS		37	-0.555138	-1.81414	0	0.00628406	0.506	667	tags=51%, list=16%, signal=60%
REGULATION OF COMPLEMENT CASCADE%REACTOME%R-HSA-977606.5	REGULATION OF COMPLEMENT CASCADE%REACTOME%R-HSA-977606.5		28	-0.576645	-1.81407	0	0.00621927	0.506	1095	tags=68%, list=26%, signal=91%
LEISHMANIA PHAGOCYTOSIS%REACTOME DATABASE ID RELEASE 72%9664417	LEISHMANIA PHAGOCYTOSIS%REACTOME DATABASE ID RELEASE 72%9664417		22	-0.595617	-1.81384	0.00103093	0.00618239	0.507	935	tags=59%, list=22%, signal=75%
FC RECEPTOR SIGNALING PATHWAY%GOBP%GO:0038093	FC RECEPTOR SIGNALING PATHWAY%GOBP%GO:0038093		47	-0.54147	-1.81047	0	0.00654094	0.531	935	tags=53%, list=22%, signal=68%
REGULATION OF LEUKOCYTE PROLIFERATION%GOBP%GO:0070663	REGULATION OF LEUKOCYTE PROLIFERATION%GOBP%GO:0070663		69	-0.518341	-1.81047	0	0.00647553	0.531	1433	tags=68%, list=34%, signal=101%
HEART CONTRACTION%GOBP%GO:0060047	HEART CONTRACTION%GOBP%GO:0060047		37	-0.555226	-1.80612	0	0.00688409	0.555	761	tags=51%, list=18%, signal=62%
GRANULOCYTE CHEMOTAXIS%GOBP%GO:0071621	GRANULOCYTE CHEMOTAXIS%GOBP%GO:0071621		23	-0.590225	-1.80478	0	0.0069442	0.562	1302	tags=78%, list=31%, signal=113%
PEPTIDYL-TYROSINE PHOSPHORYLATION%GOBP%GO:0018108	PEPTIDYL-TYROSINE PHOSPHORYLATION%GOBP%GO:0018108		35	-0.549475	-1.80441	0	0.00690211	0.562	1320	tags=66%, list=31%, signal=95%
MUCOPOLYSACCHARIDE METABOLIC PROCESS%GOBP%GO:1903510	MUCOPOLYSACCHARIDE METABOLIC PROCESS%GOBP%GO:1903510		22	-0.601876	-1.80343	0	0.00700269	0.57	299	tags=36%, list=7%, signal=39%
HEART PROCESS%GOBP%GO:0003015	HEART PROCESS%GOBP%GO:0003015		40	-0.542205	-1.80169	0	0.00710972	0.577	761	tags=50%, list=18%, signal=60%
PEPTIDYL-TYROSINE MODIFICATION%GOBP%GO:0018212	PEPTIDYL-TYROSINE MODIFICATION%GOBP%GO:0018212		35	-0.549475	-1.80072	0	0.00714914	0.584	1320	tags=66%, list=31%, signal=95%
POSITIVE REGULATION OF CALCIUM ION TRANSPORT%GOBP%GO:0051928	POSITIVE REGULATION OF CALCIUM ION TRANSPORT%GOBP%GO:0051928		36	-0.549702	-1.80026	0	0.00713093	0.587	571	tags=44%, list=14%, signal=51%
BLOOD CIRCULATION%GOBP%GO:0008015	BLOOD CIRCULATION%GOBP%GO:0008015		120	-0.496878	-1.79666	0	0.00745076	0.604	939	tags=48%, list=22%, signal=60%
MUSCLE CELL DIFFERENTIATION%GOBP%GO:0042692	MUSCLE CELL DIFFERENTIATION%GOBP%GO:0042692		66	-0.520856	-1.79514	0	0.00754165	0.612	504	tags=35%, list=12%, signal=39%
REGULATION OF SYSTEMIC ARTERIAL BLOOD PRESSURE BY HORMONE%GOBP%GO:0001990	REGULATION OF SYSTEMIC ARTERIAL BLOOD PRESSURE BY HORMONE%GOBP%GO:0001990		15	-0.628558	-1.79061	0.00106724	0.00808877	0.646	999	tags=73%, list=24%, signal=96%
PARASITE INFECTION%REACTOME%R-HSA-9664407.1	PARASITE INFECTION%REACTOME%R-HSA-9664407.1		22	-0.595617	-1.79036	0	0.00805509	0.649	935	tags=59%, list=22%, signal=75%
NEUTROPHIL MIGRATION%GOBP%GO:1990266	NEUTROPHIL MIGRATION%GOBP%GO:1990266		22	-0.592664	-1.78942	0.00207039	0.00809178	0.653	1302	tags=82%, list=31%, signal=118%
PID_UPA_UPAR_PATHWAY%MSIGDB_C2%PID_UPA_UPAR_PATHWAY	PID_UPA_UPAR_PATHWAY%MSIGDB_C2%PID_UPA_UPAR_PATHWAY		18	-0.610822	-1.78717	0.00211193	0.00828914	0.671	608	tags=50%, list=14%, signal=58%
UROKINASE-TYPE PLASMINOGEN ACTIVATOR (UPA) AND UPAR-MEDIATED SIGNALING%PATHWAY INTERACTION DATABASE NCI-NATURE CURATED DATA%UROKINASE-TYPE PLASMINOGEN ACTIVATOR (UPA) AND UPAR-MEDIATED SIGNALING	UROKINASE-TYPE PLASMINOGEN ACTIVATOR (UPA) AND UPAR-MEDIATED SIGNALING%PATHWAY INTERACTION DATABASE NCI-NATURE CURATED DATA%UROKINASE-TYPE PLASMINOGEN ACTIVATOR (UPA) AND UPAR-MEDIATED SIGNALING		18	-0.610822	-1.7864	0	0.00829255	0.675	608	tags=50%, list=14%, signal=58%
REGULATION OF HUMORAL IMMUNE RESPONSE%GOBP%GO:0002920	REGULATION OF HUMORAL IMMUNE RESPONSE%GOBP%GO:0002920		37	-0.542374	-1.78351	0	0.00860549	0.69	1111	tags=65%, list=26%, signal=87%
DEFENSE RESPONSE TO BACTERIUM%GOBP%GO:0042742	DEFENSE RESPONSE TO BACTERIUM%GOBP%GO:0042742		45	-0.534448	-1.7818	0	0.00876335	0.699	874	tags=53%, list=21%, signal=67%
FCGR3A-MEDIATED PHAGOCYTOSIS%REACTOME%R-HSA-9664422.1	FCGR3A-MEDIATED PHAGOCYTOSIS%REACTOME%R-HSA-9664422.1		22	-0.595617	-1.78127	0.00102987	0.00871816	0.701	935	tags=59%, list=22%, signal=75%
PHAGOCYTOSIS%GOBP%GO:0006909	PHAGOCYTOSIS%GOBP%GO:0006909		54	-0.521625	-1.78119	0	0.00865167	0.701	780	tags=48%, list=18%, signal=58%
CIRCULATORY SYSTEM PROCESS%GOBP%GO:0003013	CIRCULATORY SYSTEM PROCESS%GOBP%GO:0003013		122	-0.494526	-1.78081	0	0.00862287	0.701	939	tags=48%, list=22%, signal=60%
CHEMOKINE RECEPTORS BIND CHEMOKINES%REACTOME%R-HSA-380108.3	CHEMOKINE RECEPTORS BIND CHEMOKINES%REACTOME%R-HSA-380108.3		23	-0.574387	-1.77575	0	0.00922384	0.72	1760	tags=96%, list=42%, signal=163%
CALCIUM ION TRANSPORT INTO CYTOSOL%GOBP%GO:0060402	CALCIUM ION TRANSPORT INTO CYTOSOL%GOBP%GO:0060402		29	-0.558258	-1.7737	0.0010142	0.00944881	0.733	1017	tags=55%, list=24%, signal=72%
B CELL ACTIVATION%REACTOME%R-HSA-983705.1	B CELL ACTIVATION%REACTOME%R-HSA-983705.1		19	-0.606106	-1.77209	0.00207469	0.00964877	0.742	780	tags=63%, list=18%, signal=77%
CELLULAR COMPONENT ASSEMBLY INVOLVED IN MORPHOGENESIS%GOBP%GO:0010927	CELLULAR COMPONENT ASSEMBLY INVOLVED IN MORPHOGENESIS%GOBP%GO:0010927		41	-0.534138	-1.76802	0	0.0101277	0.76	143	tags=29%, list=3%, signal=30%
POSITIVE REGULATION OF IMMUNE RESPONSE%GOBP%GO:0050778	POSITIVE REGULATION OF IMMUNE RESPONSE%GOBP%GO:0050778		195	-0.476106	-1.76668	0	0.0102491	0.764	1118	tags=52%, list=26%, signal=67%
LYMPHOCYTE MEDIATED IMMUNITY%GOBP%GO:0002449	LYMPHOCYTE MEDIATED IMMUNITY%GOBP%GO:0002449		44	-0.529974	-1.76654	0	0.0102158	0.767	780	tags=48%, list=18%, signal=58%
REGULATION OF CYTOSOLIC CALCIUM ION CONCENTRATION%GOBP%GO:0051480	REGULATION OF CYTOSOLIC CALCIUM ION CONCENTRATION%GOBP%GO:0051480		95	-0.496716	-1.76602	0	0.0102037	0.77	1403	tags=63%, list=33%, signal=92%
MUSCLE CELL DEVELOPMENT%GOBP%GO:0055001	MUSCLE CELL DEVELOPMENT%GOBP%GO:0055001		47	-0.525516	-1.76412	0	0.0104309	0.785	504	tags=36%, list=12%, signal=41%
CELLULAR DEFENSE RESPONSE%GOBP%GO:0006968	CELLULAR DEFENSE RESPONSE%GOBP%GO:0006968		16	-0.621595	-1.76403	0.00210305	0.0103494	0.785	1216	tags=81%, list=29%, signal=114%
MUSCLE CONTRACTION%GOBP%GO:0006936	MUSCLE CONTRACTION%GOBP%GO:0006936		101	-0.495542	-1.76346	0	0.0103366	0.789	1429	tags=62%, list=34%, signal=92%
PID_TXA2PATHWAY%MSIGDB_C2%PID_TXA2PATHWAY	PID_TXA2PATHWAY%MSIGDB_C2%PID_TXA2PATHWAY		23	-0.576409	-1.76096	0	0.0106378	0.801	1463	tags=78%, list=35%, signal=119%
INTERFERON-GAMMA-MEDIATED SIGNALING PATHWAY%GOBP%GO:0060333	INTERFERON-GAMMA-MEDIATED SIGNALING PATHWAY%GOBP%GO:0060333		27	-0.565785	-1.75944	0	0.010795	0.808	766	tags=48%, list=18%, signal=58%
FCGAMMA RECEPTOR (FCGR) DEPENDENT PHAGOCYTOSIS%REACTOME%R-HSA-2029480.1	FCGAMMA RECEPTOR (FCGR) DEPENDENT PHAGOCYTOSIS%REACTOME%R-HSA-2029480.1		29	-0.551797	-1.75859	0	0.0108515	0.815	1067	tags=55%, list=25%, signal=73%
LEUKOCYTE MIGRATION%GOBP%GO:0050900	LEUKOCYTE MIGRATION%GOBP%GO:0050900		111	-0.490223	-1.75784	0	0.0108743	0.816	1336	tags=61%, list=32%, signal=87%
STRIATED MUSCLE CELL DEVELOPMENT%GOBP%GO:0055002	STRIATED MUSCLE CELL DEVELOPMENT%GOBP%GO:0055002		41	-0.5286	-1.75735	0	0.0108645	0.817	615	tags=39%, list=15%, signal=45%
POSITIVE REGULATION OF CYTOSOLIC CALCIUM ION CONCENTRATION%GOBP%GO:0007204	POSITIVE REGULATION OF CYTOSOLIC CALCIUM ION CONCENTRATION%GOBP%GO:0007204		88	-0.49315	-1.75731	0	0.0107904	0.817	1403	tags=64%, list=33%, signal=93%
REGULATION OF MUSCLE SYSTEM PROCESS%GOBP%GO:0090257	REGULATION OF MUSCLE SYSTEM PROCESS%GOBP%GO:0090257		73	-0.500773	-1.75513	0	0.0110049	0.825	807	tags=41%, list=19%, signal=50%
STRIATED MUSCLE TISSUE DEVELOPMENT%GOBP%GO:0014706	STRIATED MUSCLE TISSUE DEVELOPMENT%GOBP%GO:0014706		59	-0.512479	-1.75412	0	0.0111337	0.83	615	tags=41%, list=15%, signal=47%
CARDIAC PROGENITOR DIFFERENTIATION%WIKIPATHWAYS_20200310%WP2406%HOMO SAPIENS	CARDIAC PROGENITOR DIFFERENTIATION%WIKIPATHWAYS_20200310%WP2406%HOMO SAPIENS		22	-0.57504	-1.75358	0.00102564	0.0111788	0.836	532	tags=45%, list=13%, signal=52%
REGULATION OF PROTEIN MATURATION%GOBP%GO:1903317	REGULATION OF PROTEIN MATURATION%GOBP%GO:1903317		40	-0.530247	-1.75322	0	0.0111794	0.836	1111	tags=60%, list=26%, signal=81%
MUSCLE TISSUE DEVELOPMENT%GOBP%GO:0060537	MUSCLE TISSUE DEVELOPMENT%GOBP%GO:0060537		63	-0.504103	-1.75287	0	0.0111678	0.839	615	tags=40%, list=15%, signal=46%
ENDOCYTOSIS%GOBP%GO:0006897	ENDOCYTOSIS%GOBP%GO:0006897		113	-0.485413	-1.75069	0	0.0114766	0.848	1067	tags=48%, list=25%, signal=62%
NEGATIVE REGULATION OF INFLAMMATORY RESPONSE%GOBP%GO:0050728	NEGATIVE REGULATION OF INFLAMMATORY RESPONSE%GOBP%GO:0050728		29	-0.552198	-1.75061	0.00205128	0.0113958	0.848	1359	tags=66%, list=32%, signal=96%
REGULATION OF PROTEIN PROCESSING%GOBP%GO:0070613	REGULATION OF PROTEIN PROCESSING%GOBP%GO:0070613		40	-0.530247	-1.74912	0	0.0115711	0.853	1111	tags=60%, list=26%, signal=81%
REGULATION OF LYMPHOCYTE ACTIVATION%GOBP%GO:0051249	REGULATION OF LYMPHOCYTE ACTIVATION%GOBP%GO:0051249		127	-0.481363	-1.74709	0	0.0118768	0.864	1433	tags=63%, list=34%, signal=92%
CHEMOKINE-MEDIATED SIGNALING PATHWAY%GOBP%GO:0070098	CHEMOKINE-MEDIATED SIGNALING PATHWAY%GOBP%GO:0070098		19	-0.594701	-1.74514	0.00105042	0.0120165	0.867	1302	tags=79%, list=31%, signal=114%
GRANULOCYTE MIGRATION%GOBP%GO:0097530	GRANULOCYTE MIGRATION%GOBP%GO:0097530		25	-0.573991	-1.74378	0	0.0122254	0.876	1302	tags=76%, list=31%, signal=109%
GLOMERULUS DEVELOPMENT%GOBP%GO:0032835	GLOMERULUS DEVELOPMENT%GOBP%GO:0032835		22	-0.571478	-1.74249	0.0020555	0.0123609	0.882	1272	tags=68%, list=30%, signal=97%
MUSCLE STRUCTURE DEVELOPMENT%GOBP%GO:0061061	MUSCLE STRUCTURE DEVELOPMENT%GOBP%GO:0061061		107	-0.488729	-1.74229	0	0.0123302	0.883	629	tags=37%, list=15%, signal=43%
COSTIMULATION BY THE CD28 FAMILY%REACTOME%R-HSA-388841.2	COSTIMULATION BY THE CD28 FAMILY%REACTOME%R-HSA-388841.2		22	-0.572967	-1.74204	0.00206398	0.0123057	0.887	1277	tags=68%, list=30%, signal=97%
MUSCLE SYSTEM PROCESS%GOBP%GO:0003012	MUSCLE SYSTEM PROCESS%GOBP%GO:0003012		115	-0.48404	-1.74061	0	0.0124841	0.893	1429	tags=60%, list=34%, signal=88%
G PROTEIN-COUPLED RECEPTOR SIGNALING PATHWAY, COUPLED TO CYCLIC NUCLEOTIDE SECOND MESSENGER%GOBP%GO:0007187	G PROTEIN-COUPLED RECEPTOR SIGNALING PATHWAY, COUPLED TO CYCLIC NUCLEOTIDE SECOND MESSENGER%GOBP%GO:0007187		65	-0.500525	-1.74029	0	0.0124589	0.895	1486	tags=69%, list=35%, signal=105%
LEISHMANIA PARASITE GROWTH AND SURVIVAL%REACTOME DATABASE ID RELEASE 72%9664433	LEISHMANIA PARASITE GROWTH AND SURVIVAL%REACTOME DATABASE ID RELEASE 72%9664433		59	-0.507263	-1.73744	0	0.0128852	0.905	1459	tags=69%, list=35%, signal=105%
POSITIVE REGULATION OF CALCIUM ION TRANSMEMBRANE TRANSPORT%GOBP%GO:1904427	POSITIVE REGULATION OF CALCIUM ION TRANSMEMBRANE TRANSPORT%GOBP%GO:1904427		23	-0.564111	-1.73456	0.00103093	0.0133625	0.917	552	tags=48%, list=13%, signal=55%
ENDOCRINE PROCESS%GOBP%GO:0050886	ENDOCRINE PROCESS%GOBP%GO:0050886		16	-0.612215	-1.73407	0.00212089	0.013366	0.918	999	tags=69%, list=24%, signal=90%
REGULATION OF OSSIFICATION%GOBP%GO:0030278	REGULATION OF OSSIFICATION%GOBP%GO:0030278		40	-0.52322	-1.73101	0	0.0138401	0.921	914	tags=50%, list=22%, signal=63%
BONE DEVELOPMENT%GOBP%GO:0060348	BONE DEVELOPMENT%GOBP%GO:0060348		31	-0.550253	-1.72873	0.00101215	0.0142412	0.927	530	tags=42%, list=13%, signal=48%
MYELOID LEUKOCYTE MIGRATION%GOBP%GO:0097529	MYELOID LEUKOCYTE MIGRATION%GOBP%GO:0097529		36	-0.532124	-1.72797	0	0.0142445	0.929	1302	tags=69%, list=31%, signal=100%
PEPTIDE GPCRS%WIKIPATHWAYS_20200310%WP24%HOMO SAPIENS	PEPTIDE GPCRS%WIKIPATHWAYS_20200310%WP24%HOMO SAPIENS		24	-0.569435	-1.72737	0.00102881	0.0142642	0.93	1646	tags=92%, list=39%, signal=149%
MUSCLE ORGAN DEVELOPMENT%GOBP%GO:0007517	MUSCLE ORGAN DEVELOPMENT%GOBP%GO:0007517		58	-0.508426	-1.72626	0	0.0144093	0.935	699	tags=43%, list=17%, signal=51%
POSITIVE REGULATION OF PHOSPHATIDYLINOSITOL 3-KINASE SIGNALING%GOBP%GO:0014068	POSITIVE REGULATION OF PHOSPHATIDYLINOSITOL 3-KINASE SIGNALING%GOBP%GO:0014068		36	-0.536047	-1.72584	0.00100503	0.0144333	0.935	847	tags=56%, list=20%, signal=69%
ANTI-INFLAMMATORY RESPONSE FAVOURING LEISHMANIA PARASITE INFECTION%REACTOME%R-HSA-9662851.1	ANTI-INFLAMMATORY RESPONSE FAVOURING LEISHMANIA PARASITE INFECTION%REACTOME%R-HSA-9662851.1		59	-0.507263	-1.72568	0	0.0143705	0.936	1459	tags=69%, list=35%, signal=105%
REGULATION OF T CELL PROLIFERATION%GOBP%GO:0042129	REGULATION OF T CELL PROLIFERATION%GOBP%GO:0042129		44	-0.517135	-1.72533	0	0.0143622	0.937	1273	tags=61%, list=30%, signal=87%
T CELL RECEPTOR SIGNALING PATHWAY%GOBP%GO:0050852	T CELL RECEPTOR SIGNALING PATHWAY%GOBP%GO:0050852		40	-0.524576	-1.72052	0	0.0151743	0.95	944	tags=52%, list=22%, signal=67%
ADENYLATE CYCLASE-MODULATING G PROTEIN-COUPLED RECEPTOR SIGNALING PATHWAY%GOBP%GO:0007188	ADENYLATE CYCLASE-MODULATING G PROTEIN-COUPLED RECEPTOR SIGNALING PATHWAY%GOBP%GO:0007188		55	-0.499782	-1.71831	0	0.0155737	0.954	1486	tags=69%, list=35%, signal=105%
REGULATION OF CELL ACTIVATION%GOBP%GO:0050865	REGULATION OF CELL ACTIVATION%GOBP%GO:0050865		160	-0.47096	-1.71828	0	0.0154846	0.954	1433	tags=61%, list=34%, signal=88%
THROMBOXANE A2 RECEPTOR SIGNALING%PATHWAY INTERACTION DATABASE NCI-NATURE CURATED DATA%THROMBOXANE A2 RECEPTOR SIGNALING	THROMBOXANE A2 RECEPTOR SIGNALING%PATHWAY INTERACTION DATABASE NCI-NATURE CURATED DATA%THROMBOXANE A2 RECEPTOR SIGNALING		21	-0.566753	-1.71423	0.00206612	0.0162754	0.963	1463	tags=76%, list=35%, signal=116%
IMMUNOGLOBULIN PRODUCTION%GOBP%GO:0002377	IMMUNOGLOBULIN PRODUCTION%GOBP%GO:0002377		19	-0.58563	-1.71419	0.00313152	0.0161832	0.963	943	tags=58%, list=22%, signal=74%
MONONUCLEAR CELL MIGRATION%GOBP%GO:0071674	MONONUCLEAR CELL MIGRATION%GOBP%GO:0071674		17	-0.59562	-1.71377	0.00421941	0.0161851	0.963	1403	tags=82%, list=33%, signal=123%
STRIATED MUSCLE CELL DIFFERENTIATION%GOBP%GO:0051146	STRIATED MUSCLE CELL DIFFERENTIATION%GOBP%GO:0051146		52	-0.506616	-1.71347	0	0.0161252	0.963	504	tags=35%, list=12%, signal=39%
ACTIN FILAMENT-BASED MOVEMENT%GOBP%GO:0030048	ACTIN FILAMENT-BASED MOVEMENT%GOBP%GO:0030048		55	-0.502495	-1.71209	0	0.0163879	0.965	336	tags=33%, list=8%, signal=35%
NEGATIVE REGULATION OF LEUKOCYTE PROLIFERATION%GOBP%GO:0070664	NEGATIVE REGULATION OF LEUKOCYTE PROLIFERATION%GOBP%GO:0070664		19	-0.588024	-1.71148	0.00626959	0.0164342	0.965	1513	tags=84%, list=36%, signal=131%
POSITIVE REGULATION OF OSSIFICATION%GOBP%GO:0045778	POSITIVE REGULATION OF OSSIFICATION%GOBP%GO:0045778		25	-0.557918	-1.70941	0	0.0168184	0.97	912	tags=52%, list=22%, signal=66%
CYTOSOLIC CALCIUM ION TRANSPORT%GOBP%GO:0060401	CYTOSOLIC CALCIUM ION TRANSPORT%GOBP%GO:0060401		30	-0.536329	-1.70861	0.0010142	0.0168967	0.97	1017	tags=53%, list=24%, signal=70%
REGULATION OF CALCIUM ION TRANSPORT INTO CYTOSOL%GOBP%GO:0010522	REGULATION OF CALCIUM ION TRANSPORT INTO CYTOSOL%GOBP%GO:0010522		33	-0.524461	-1.70745	0.00203459	0.017074	0.972	956	tags=52%, list=23%, signal=66%
LYMPHOCYTE CHEMOTAXIS%GOBP%GO:0048247	LYMPHOCYTE CHEMOTAXIS%GOBP%GO:0048247		15	-0.609598	-1.7067	0.00214133	0.0171203	0.974	1302	tags=87%, list=31%, signal=125%
REGULATION OF CALCIUM ION TRANSMEMBRANE TRANSPORT%GOBP%GO:1903169	REGULATION OF CALCIUM ION TRANSMEMBRANE TRANSPORT%GOBP%GO:1903169		43	-0.506006	-1.70242	0.00201005	0.0180049	0.976	1212	tags=56%, list=29%, signal=77%
HALLMARK_ALLOGRAFT_REJECTION%MSIGDB_C2%HALLMARK_ALLOGRAFT_REJECTION	HALLMARK_ALLOGRAFT_REJECTION%MSIGDB_C2%HALLMARK_ALLOGRAFT_REJECTION		93	-0.478785	-1.70205	0	0.0180357	0.976	1449	tags=62%, list=34%, signal=93%
GLYCOSAMINOGLYCAN CATABOLIC PROCESS%GOBP%GO:0006027	GLYCOSAMINOGLYCAN CATABOLIC PROCESS%GOBP%GO:0006027		21	-0.565257	-1.70145	0.00208986	0.0180904	0.976	299	tags=33%, list=7%, signal=36%
REGULATION OF RELEASE OF SEQUESTERED CALCIUM ION INTO CYTOSOL%GOBP%GO:0051279	REGULATION OF RELEASE OF SEQUESTERED CALCIUM ION INTO CYTOSOL%GOBP%GO:0051279		27	-0.549278	-1.69998	0	0.0183144	0.976	1212	tags=63%, list=29%, signal=88%
PEPTIDE LIGAND-BINDING RECEPTORS%REACTOME%R-HSA-375276.5	PEPTIDE LIGAND-BINDING RECEPTORS%REACTOME%R-HSA-375276.5		57	-0.497981	-1.69972	0	0.0182463	0.977	1551	tags=74%, list=37%, signal=115%
REGULATION OF ATPASE ACTIVITY%GOBP%GO:0043462	REGULATION OF ATPASE ACTIVITY%GOBP%GO:0043462		19	-0.583526	-1.69946	0.00313152	0.018227	0.979	790	tags=53%, list=19%, signal=64%
REGULATION OF PHOSPHATIDYLINOSITOL 3-KINASE SIGNALING%GOBP%GO:0014066	REGULATION OF PHOSPHATIDYLINOSITOL 3-KINASE SIGNALING%GOBP%GO:0014066		43	-0.502679	-1.69883	0.00100604	0.0182747	0.979	847	tags=49%, list=20%, signal=60%
POSITIVE REGULATION OF COLD-INDUCED THERMOGENESIS%GOBP%GO:0120162	POSITIVE REGULATION OF COLD-INDUCED THERMOGENESIS%GOBP%GO:0120162		24	-0.537513	-1.69748	0.00407332	0.0185119	0.982	1325	tags=63%, list=31%, signal=91%
REGULATION OF LEUKOCYTE ACTIVATION%GOBP%GO:0002694	REGULATION OF LEUKOCYTE ACTIVATION%GOBP%GO:0002694		150	-0.463923	-1.69608	0	0.0186754	0.982	1433	tags=60%, list=34%, signal=88%
IMPORT INTO CELL%GOBP%GO:0098657	IMPORT INTO CELL%GOBP%GO:0098657		137	-0.467362	-1.69336	0	0.0191423	0.983	1028	tags=45%, list=24%, signal=58%
ACTOMYOSIN STRUCTURE ORGANIZATION%GOBP%GO:0031032	ACTOMYOSIN STRUCTURE ORGANIZATION%GOBP%GO:0031032		48	-0.501707	-1.69032	0.001001	0.0198747	0.983	143	tags=25%, list=3%, signal=26%
ANTIMICROBIAL HUMORAL RESPONSE%GOBP%GO:0019730	ANTIMICROBIAL HUMORAL RESPONSE%GOBP%GO:0019730		25	-0.553368	-1.68869	0	0.0202234	0.985	855	tags=56%, list=20%, signal=70%
SECOND-MESSENGER-MEDIATED SIGNALING%GOBP%GO:0019932	SECOND-MESSENGER-MEDIATED SIGNALING%GOBP%GO:0019932		106	-0.472772	-1.68672	0	0.0206469	0.988	1212	tags=57%, list=29%, signal=77%
BONE MORPHOGENESIS%GOBP%GO:0060349	BONE MORPHOGENESIS%GOBP%GO:0060349		19	-0.570231	-1.68648	0.00724638	0.0205836	0.989	530	tags=47%, list=13%, signal=54%
REGULATION OF SEQUESTERING OF CALCIUM ION%GOBP%GO:0051282	REGULATION OF SEQUESTERING OF CALCIUM ION%GOBP%GO:0051282		46	-0.497123	-1.68387	0.001001	0.021266	0.992	1017	tags=50%, list=24%, signal=65%
LYMPHOCYTE MIGRATION%GOBP%GO:0072676	LYMPHOCYTE MIGRATION%GOBP%GO:0072676		22	-0.556533	-1.68376	0.00206825	0.0211955	0.992	1302	tags=77%, list=31%, signal=111%
REGULATION OF CALCIUM ION TRANSPORT%GOBP%GO:0051924	REGULATION OF CALCIUM ION TRANSPORT%GOBP%GO:0051924		64	-0.484225	-1.68338	0	0.0211846	0.992	956	tags=45%, list=23%, signal=58%
POSITIVE REGULATION OF LEUKOCYTE MIGRATION%GOBP%GO:0002687	POSITIVE REGULATION OF LEUKOCYTE MIGRATION%GOBP%GO:0002687		40	-0.506649	-1.68159	0.00100301	0.0215653	0.994	999	tags=50%, list=24%, signal=65%
CXCR4-MEDIATED SIGNALING EVENTS%PATHWAY INTERACTION DATABASE NCI-NATURE CURATED DATA%CXCR4-MEDIATED SIGNALING EVENTS	CXCR4-MEDIATED SIGNALING EVENTS%PATHWAY INTERACTION DATABASE NCI-NATURE CURATED DATA%CXCR4-MEDIATED SIGNALING EVENTS		33	-0.525044	-1.68144	0.0030303	0.0215079	0.994	1376	tags=61%, list=33%, signal=89%
REGULATION OF BLOOD PRESSURE%GOBP%GO:0008217	REGULATION OF BLOOD PRESSURE%GOBP%GO:0008217		50	-0.502551	-1.67976	0.00100604	0.0219763	0.996	999	tags=50%, list=24%, signal=65%
CELLULAR CALCIUM ION HOMEOSTASIS%GOBP%GO:0006874	CELLULAR CALCIUM ION HOMEOSTASIS%GOBP%GO:0006874		119	-0.466527	-1.67886	0	0.022161	0.997	1466	tags=60%, list=35%, signal=89%
GPCRS, CLASS A RHODOPSIN-LIKE%WIKIPATHWAYS_20200310%WP455%HOMO SAPIENS	GPCRS, CLASS A RHODOPSIN-LIKE%WIKIPATHWAYS_20200310%WP455%HOMO SAPIENS		62	-0.489503	-1.67864	0	0.0221058	0.997	1544	tags=73%, list=37%, signal=113%
INFLAMMATION MEDIATED BY CHEMOKINE AND CYTOKINE SIGNALING PATHWAY%PANTHER PATHWAY%P00031	INFLAMMATION MEDIATED BY CHEMOKINE AND CYTOKINE SIGNALING PATHWAY%PANTHER PATHWAY%P00031		63	-0.486552	-1.67837	0	0.022073	0.997	1824	tags=76%, list=43%, signal=132%
CLASS A 1 (RHODOPSIN-LIKE RECEPTORS)%REACTOME%R-HSA-373076.6	CLASS A 1 (RHODOPSIN-LIKE RECEPTORS)%REACTOME%R-HSA-373076.6		97	-0.46807	-1.67643	0	0.0225423	0.997	1551	tags=68%, list=37%, signal=105%
NEGATIVE REGULATION OF LYMPHOCYTE PROLIFERATION%GOBP%GO:0050672	NEGATIVE REGULATION OF LYMPHOCYTE PROLIFERATION%GOBP%GO:0050672		17	-0.581635	-1.675	0.00840336	0.0227943	0.997	1513	tags=82%, list=36%, signal=128%
CELLULAR DIVALENT INORGANIC CATION HOMEOSTASIS%GOBP%GO:0072503	CELLULAR DIVALENT INORGANIC CATION HOMEOSTASIS%GOBP%GO:0072503		128	-0.463112	-1.67296	0	0.0232813	0.999	1466	tags=59%, list=35%, signal=88%
NEGATIVE REGULATION OF MONONUCLEAR CELL PROLIFERATION%GOBP%GO:0032945	NEGATIVE REGULATION OF MONONUCLEAR CELL PROLIFERATION%GOBP%GO:0032945		17	-0.581635	-1.66594	0.00212089	0.0253109	0.999	1513	tags=82%, list=36%, signal=128%
CARDIAC VENTRICLE DEVELOPMENT%GOBP%GO:0003231	CARDIAC VENTRICLE DEVELOPMENT%GOBP%GO:0003231		23	-0.542139	-1.66505	0.00103413	0.0254385	0.999	699	tags=48%, list=17%, signal=57%
POSITIVE REGULATION OF RESPONSE TO EXTERNAL STIMULUS%GOBP%GO:0032103	POSITIVE REGULATION OF RESPONSE TO EXTERNAL STIMULUS%GOBP%GO:0032103		78	-0.471455	-1.66358	0	0.0257564	0.999	1103	tags=51%, list=26%, signal=68%
REGULATION OF MYOTUBE DIFFERENTIATION%GOBP%GO:0010830	REGULATION OF MYOTUBE DIFFERENTIATION%GOBP%GO:0010830		15	-0.591542	-1.65946	0.00538793	0.0270367	0.999	538	tags=40%, list=13%, signal=46%
INFLAMMATORY RESPONSE%GOBP%GO:0006954	INFLAMMATORY RESPONSE%GOBP%GO:0006954		110	-0.459657	-1.65865	0	0.0271793	0.999	1375	tags=59%, list=33%, signal=85%
POSITIVE REGULATION OF INTERLEUKIN-1 PRODUCTION%GOBP%GO:0032732	POSITIVE REGULATION OF INTERLEUKIN-1 PRODUCTION%GOBP%GO:0032732		17	-0.572555	-1.65651	0.00846561	0.0277735	0.999	1568	tags=82%, list=37%, signal=130%
REGULATION OF STRIATED MUSCLE CELL DIFFERENTIATION%GOBP%GO:0051153	REGULATION OF STRIATED MUSCLE CELL DIFFERENTIATION%GOBP%GO:0051153		24	-0.531483	-1.65053	0.00720906	0.0297396	0.999	538	tags=38%, list=13%, signal=43%
NEGATIVE REGULATION OF DEFENSE RESPONSE%GOBP%GO:0031348	NEGATIVE REGULATION OF DEFENSE RESPONSE%GOBP%GO:0031348		40	-0.502707	-1.64988	0.00302419	0.02983	0.999	1359	tags=60%, list=32%, signal=88%
REGULATION OF DEFENSE RESPONSE%GOBP%GO:0031347	REGULATION OF DEFENSE RESPONSE%GOBP%GO:0031347		187	-0.445823	-1.64918	0	0.0299402	0.999	1118	tags=49%, list=26%, signal=64%
REGULATION OF INTERLEUKIN-1 PRODUCTION%GOBP%GO:0032652	REGULATION OF INTERLEUKIN-1 PRODUCTION%GOBP%GO:0032652		24	-0.537032	-1.64918	0.00412797	0.0297983	0.999	1646	tags=79%, list=39%, signal=129%
NEGATIVE REGULATION OF CALCIUM ION TRANSPORT%GOBP%GO:0051926	NEGATIVE REGULATION OF CALCIUM ION TRANSPORT%GOBP%GO:0051926		16	-0.576031	-1.64887	0.0114943	0.0298093	0.999	1042	tags=50%, list=25%, signal=66%
ADENYLATE CYCLASE-ACTIVATING G PROTEIN-COUPLED RECEPTOR SIGNALING PATHWAY%GOBP%GO:0007189	ADENYLATE CYCLASE-ACTIVATING G PROTEIN-COUPLED RECEPTOR SIGNALING PATHWAY%GOBP%GO:0007189		39	-0.497458	-1.64753	0	0.0301218	0.999	1463	tags=69%, list=35%, signal=105%
CARDIAC CHAMBER DEVELOPMENT%GOBP%GO:0003205	CARDIAC CHAMBER DEVELOPMENT%GOBP%GO:0003205		32	-0.512768	-1.64741	0.00100908	0.0300176	0.999	699	tags=44%, list=17%, signal=52%
REGULATION OF MUSCLE TISSUE DEVELOPMENT%GOBP%GO:1901861	REGULATION OF MUSCLE TISSUE DEVELOPMENT%GOBP%GO:1901861		21	-0.54412	-1.64716	0.00521921	0.0299869	0.999	504	tags=38%, list=12%, signal=43%
HALLMARK_IL6_JAK_STAT3_SIGNALING%MSIGDB_C2%HALLMARK_IL6_JAK_STAT3_SIGNALING	HALLMARK_IL6_JAK_STAT3_SIGNALING%MSIGDB_C2%HALLMARK_IL6_JAK_STAT3_SIGNALING		40	-0.501753	-1.64654	0	0.0301053	0.999	844	tags=45%, list=20%, signal=56%
POSITIVE REGULATION OF LYMPHOCYTE ACTIVATION%GOBP%GO:0051251	POSITIVE REGULATION OF LYMPHOCYTE ACTIVATION%GOBP%GO:0051251		80	-0.4658	-1.64376	0	0.0309148	1	1905	tags=78%, list=45%, signal=138%
CHEMOKINE SIGNALING PATHWAY%WIKIPATHWAYS_20200310%WP3929%HOMO SAPIENS	CHEMOKINE SIGNALING PATHWAY%WIKIPATHWAYS_20200310%WP3929%HOMO SAPIENS		57	-0.482296	-1.64241	0	0.0313189	1	1301	tags=56%, list=31%, signal=80%
REGULATION OF STRIATED MUSCLE TISSUE DEVELOPMENT%GOBP%GO:0016202	REGULATION OF STRIATED MUSCLE TISSUE DEVELOPMENT%GOBP%GO:0016202		21	-0.54412	-1.64096	0.00416233	0.0316634	1	504	tags=38%, list=12%, signal=43%
POSITIVE REGULATION OF INFLAMMATORY RESPONSE%GOBP%GO:0050729	POSITIVE REGULATION OF INFLAMMATORY RESPONSE%GOBP%GO:0050729		28	-0.523773	-1.63998	0.00717213	0.0318865	1	1103	tags=61%, list=26%, signal=82%
DIVALENT INORGANIC CATION HOMEOSTASIS%GOBP%GO:0072507	DIVALENT INORGANIC CATION HOMEOSTASIS%GOBP%GO:0072507		132	-0.451085	-1.63832	0	0.032347	1	1549	tags=61%, list=37%, signal=93%
TCR SIGNALING IN NAIVE CD8+ T CELLS%PATHWAY INTERACTION DATABASE NCI-NATURE CURATED DATA%TCR SIGNALING IN NAIVE CD8+ T CELLS	TCR SIGNALING IN NAIVE CD8+ T CELLS%PATHWAY INTERACTION DATABASE NCI-NATURE CURATED DATA%TCR SIGNALING IN NAIVE CD8+ T CELLS		21	-0.541865	-1.63778	0.00727651	0.0324085	1	1285	tags=67%, list=30%, signal=95%
POSITIVE REGULATION OF LYMPHOCYTE PROLIFERATION%GOBP%GO:0050671	POSITIVE REGULATION OF LYMPHOCYTE PROLIFERATION%GOBP%GO:0050671		42	-0.492593	-1.63758	0.00100705	0.0323255	1	1336	tags=62%, list=32%, signal=90%
MONOCYTE CHEMOTAXIS%GOBP%GO:0002548	MONOCYTE CHEMOTAXIS%GOBP%GO:0002548		15	-0.582684	-1.63713	0.0052687	0.0323672	1	1403	tags=80%, list=33%, signal=119%
POSITIVE REGULATION OF ENDOCYTOSIS%GOBP%GO:0045807	POSITIVE REGULATION OF ENDOCYTOSIS%GOBP%GO:0045807		43	-0.490255	-1.63543	0.00200401	0.0329875	1	914	tags=47%, list=22%, signal=59%
PID_CD8_TCR_PATHWAY%MSIGDB_C2%PID_CD8_TCR_PATHWAY	PID_CD8_TCR_PATHWAY%MSIGDB_C2%PID_CD8_TCR_PATHWAY		21	-0.541865	-1.63428	0.00727651	0.0332641	1	1285	tags=67%, list=30%, signal=95%
PID_IL12_2PATHWAY%MSIGDB_C2%PID_IL12_2PATHWAY	PID_IL12_2PATHWAY%MSIGDB_C2%PID_IL12_2PATHWAY		30	-0.508998	-1.63415	0.00203252	0.0331825	1	1339	tags=67%, list=32%, signal=97%
RESPONSE TO BACTERIUM%GOBP%GO:0009617	RESPONSE TO BACTERIUM%GOBP%GO:0009617		95	-0.461195	-1.63412	0	0.0330598	1	1238	tags=55%, list=29%, signal=76%
REGULATION OF INTERLEUKIN-1 BETA PRODUCTION%GOBP%GO:0032651	REGULATION OF INTERLEUKIN-1 BETA PRODUCTION%GOBP%GO:0032651		21	-0.543289	-1.63376	0.00717949	0.0331087	1	1646	tags=81%, list=39%, signal=132%
RESPONSE TO CHEMOKINE%GOBP%GO:1990868	RESPONSE TO CHEMOKINE%GOBP%GO:1990868		22	-0.53508	-1.63123	0.00625	0.033897	1	1760	tags=86%, list=42%, signal=147%
REGULATION OF MUSCLE ORGAN DEVELOPMENT%GOBP%GO:0048634	REGULATION OF MUSCLE ORGAN DEVELOPMENT%GOBP%GO:0048634		21	-0.54412	-1.63071	0	0.0339722	1	504	tags=38%, list=12%, signal=43%
CYCLIC-NUCLEOTIDE-MEDIATED SIGNALING%GOBP%GO:0019935	CYCLIC-NUCLEOTIDE-MEDIATED SIGNALING%GOBP%GO:0019935		50	-0.485006	-1.63056	0	0.0338857	1	1463	tags=66%, list=35%, signal=100%
IL12-MEDIATED SIGNALING EVENTS%PATHWAY INTERACTION DATABASE NCI-NATURE CURATED DATA%IL12-MEDIATED SIGNALING EVENTS	IL12-MEDIATED SIGNALING EVENTS%PATHWAY INTERACTION DATABASE NCI-NATURE CURATED DATA%IL12-MEDIATED SIGNALING EVENTS		30	-0.508998	-1.62931	0.00203252	0.0343287	1	1339	tags=67%, list=32%, signal=97%
CALCIUM ION HOMEOSTASIS%GOBP%GO:0055074	CALCIUM ION HOMEOSTASIS%GOBP%GO:0055074		122	-0.454669	-1.62846	0	0.0345755	1	1544	tags=61%, list=37%, signal=93%
CELL RECOGNITION%GOBP%GO:0008037	CELL RECOGNITION%GOBP%GO:0008037		31	-0.510057	-1.62714	0.00504541	0.0349201	1	904	tags=45%, list=21%, signal=57%
REGULATION OF CELL-SUBSTRATE JUNCTION ASSEMBLY%GOBP%GO:0090109	REGULATION OF CELL-SUBSTRATE JUNCTION ASSEMBLY%GOBP%GO:0090109		18	-0.551155	-1.62648	0.00631579	0.0350186	1	591	tags=39%, list=14%, signal=45%
REGULATION OF MONONUCLEAR CELL MIGRATION%GOBP%GO:0071675	REGULATION OF MONONUCLEAR CELL MIGRATION%GOBP%GO:0071675		17	-0.562108	-1.62636	0.0095339	0.0349258	1	914	tags=59%, list=22%, signal=75%
INTEGRINS IN ANGIOGENESIS%PATHWAY INTERACTION DATABASE NCI-NATURE CURATED DATA%INTEGRINS IN ANGIOGENESIS	INTEGRINS IN ANGIOGENESIS%PATHWAY INTERACTION DATABASE NCI-NATURE CURATED DATA%INTEGRINS IN ANGIOGENESIS		21	-0.538969	-1.62587	0.0072314	0.0349869	1	556	tags=43%, list=13%, signal=49%
REGULATION OF BIOMINERAL TISSUE DEVELOPMENT%GOBP%GO:0070167	REGULATION OF BIOMINERAL TISSUE DEVELOPMENT%GOBP%GO:0070167		24	-0.530208	-1.62568	0.00517598	0.0349132	1	914	tags=54%, list=22%, signal=69%
CELLULAR RESPONSE TO CHEMOKINE%GOBP%GO:1990869	CELLULAR RESPONSE TO CHEMOKINE%GOBP%GO:1990869		22	-0.53508	-1.62465	0.00307377	0.0352488	1	1760	tags=86%, list=42%, signal=147%
CARDIAC VENTRICLE MORPHOGENESIS%GOBP%GO:0003208	CARDIAC VENTRICLE MORPHOGENESIS%GOBP%GO:0003208		19	-0.552752	-1.62458	0.00833333	0.0351241	1	699	tags=47%, list=17%, signal=57%
POSITIVE REGULATION OF LEUKOCYTE ACTIVATION%GOBP%GO:0002696	POSITIVE REGULATION OF LEUKOCYTE ACTIVATION%GOBP%GO:0002696		91	-0.45585	-1.62437	0	0.0350866	1	1984	tags=79%, list=47%, signal=146%
REGULATION OF INTERLEUKIN-12 PRODUCTION%GOBP%GO:0032655	REGULATION OF INTERLEUKIN-12 PRODUCTION%GOBP%GO:0032655		18	-0.557315	-1.62381	0.00735294	0.0351852	1	1691	tags=89%, list=40%, signal=148%
DOWNSTREAM SIGNALING IN NAIVE CD8+ T CELLS%PATHWAY INTERACTION DATABASE NCI-NATURE CURATED DATA%DOWNSTREAM SIGNALING IN NAIVE CD8+ T CELLS	DOWNSTREAM SIGNALING IN NAIVE CD8+ T CELLS%PATHWAY INTERACTION DATABASE NCI-NATURE CURATED DATA%DOWNSTREAM SIGNALING IN NAIVE CD8+ T CELLS		19	-0.545682	-1.6209	0.00830737	0.0362189	1	1339	tags=74%, list=32%, signal=107%
CHEMOTAXIS%GOBP%GO:0006935	CHEMOTAXIS%GOBP%GO:0006935		136	-0.445095	-1.62076	0	0.0361349	1	1319	tags=52%, list=31%, signal=73%
POSITIVE REGULATION OF CELL ACTIVATION%GOBP%GO:0050867	POSITIVE REGULATION OF CELL ACTIVATION%GOBP%GO:0050867		94	-0.458955	-1.61987	0	0.036415	1	1433	tags=61%, list=34%, signal=90%
CELLULAR METAL ION HOMEOSTASIS%GOBP%GO:0006875	CELLULAR METAL ION HOMEOSTASIS%GOBP%GO:0006875		144	-0.442455	-1.61968	0	0.0363625	1	1466	tags=56%, list=35%, signal=83%
POSITIVE REGULATION OF INTERLEUKIN-1 BETA PRODUCTION%GOBP%GO:0032731	POSITIVE REGULATION OF INTERLEUKIN-1 BETA PRODUCTION%GOBP%GO:0032731		16	-0.568528	-1.61963	0.0095339	0.0362473	1	1568	tags=81%, list=37%, signal=129%
POSITIVE REGULATION OF STRIATED MUSCLE CELL DIFFERENTIATION%GOBP%GO:0051155	POSITIVE REGULATION OF STRIATED MUSCLE CELL DIFFERENTIATION%GOBP%GO:0051155		17	-0.557095	-1.61924	0.0115425	0.0362864	1	504	tags=41%, list=12%, signal=47%
REGULATION OF CALCIUM ION TRANSMEMBRANE TRANSPORTER ACTIVITY%GOBP%GO:1901019	REGULATION OF CALCIUM ION TRANSMEMBRANE TRANSPORTER ACTIVITY%GOBP%GO:1901019		30	-0.509478	-1.61742	0.00406091	0.0369259	1	1042	tags=50%, list=25%, signal=66%
TAXIS%GOBP%GO:0042330	TAXIS%GOBP%GO:0042330		136	-0.445095	-1.61664	0	0.0371418	1	1319	tags=52%, list=31%, signal=73%
POSITIVE REGULATION OF MONONUCLEAR CELL PROLIFERATION%GOBP%GO:0032946	POSITIVE REGULATION OF MONONUCLEAR CELL PROLIFERATION%GOBP%GO:0032946		43	-0.486968	-1.61334	0.00100402	0.0384449	1	1336	tags=60%, list=32%, signal=88%
CAMP-MEDIATED SIGNALING%GOBP%GO:0019933	CAMP-MEDIATED SIGNALING%GOBP%GO:0019933		44	-0.484975	-1.61305	0.00502008	0.0384303	1	1463	tags=66%, list=35%, signal=100%
CELLULAR RESPONSE TO INTERFERON-GAMMA%GOBP%GO:0071346	CELLULAR RESPONSE TO INTERFERON-GAMMA%GOBP%GO:0071346		43	-0.484808	-1.6125	0.00100705	0.0384975	1	766	tags=44%, list=18%, signal=53%
IMMUNOREGULATORY INTERACTIONS BETWEEN A LYMPHOID AND A NON-LYMPHOID CELL%REACTOME DATABASE ID RELEASE 72%198933	IMMUNOREGULATORY INTERACTIONS BETWEEN A LYMPHOID AND A NON-LYMPHOID CELL%REACTOME DATABASE ID RELEASE 72%198933		58	-0.47394	-1.61241	0	0.0383807	1	1744	tags=78%, list=41%, signal=130%
REGULATION OF MYELOID CELL DIFFERENTIATION%GOBP%GO:0045637	REGULATION OF MYELOID CELL DIFFERENTIATION%GOBP%GO:0045637		42	-0.484083	-1.61018	0	0.0392349	1	838	tags=40%, list=20%, signal=50%
RELEASE OF SEQUESTERED CALCIUM ION INTO CYTOSOL%GOBP%GO:0051209	RELEASE OF SEQUESTERED CALCIUM ION INTO CYTOSOL%GOBP%GO:0051209		20	-0.546331	-1.60787	0.0125261	0.040157	1	1017	tags=50%, list=24%, signal=66%
POSITIVE REGULATION OF CELL-SUBSTRATE ADHESION%GOBP%GO:0010811	POSITIVE REGULATION OF CELL-SUBSTRATE ADHESION%GOBP%GO:0010811		31	-0.502309	-1.6073	0.00305188	0.0402201	1	643	tags=35%, list=15%, signal=42%
CALCIUM ION TRANSPORT%GOBP%GO:0006816	CALCIUM ION TRANSPORT%GOBP%GO:0006816		59	-0.4671	-1.60663	0	0.0403967	1	1069	tags=47%, list=25%, signal=63%
SKELETAL SYSTEM DEVELOPMENT%GOBP%GO:0001501	SKELETAL SYSTEM DEVELOPMENT%GOBP%GO:0001501		80	-0.459732	-1.60655	0	0.0402647	1	556	tags=35%, list=13%, signal=40%
POSITIVE REGULATION OF CALCIUM ION TRANSPORT INTO CYTOSOL%GOBP%GO:0010524	POSITIVE REGULATION OF CALCIUM ION TRANSPORT INTO CYTOSOL%GOBP%GO:0010524		17	-0.5683	-1.60632	0.0169133	0.0402136	1	552	tags=47%, list=13%, signal=54%
GPCR LIGAND BINDING%REACTOME DATABASE ID RELEASE 72%500792	GPCR LIGAND BINDING%REACTOME DATABASE ID RELEASE 72%500792		127	-0.443713	-1.60624	0	0.0400966	1	1361	tags=59%, list=32%, signal=84%
T CELL DIFFERENTIATION%GOBP%GO:0030217	T CELL DIFFERENTIATION%GOBP%GO:0030217		34	-0.492244	-1.60255	0.00201207	0.0417135	1	1431	tags=65%, list=34%, signal=97%
REGULATION OF T CELL ACTIVATION%GOBP%GO:0050863	REGULATION OF T CELL ACTIVATION%GOBP%GO:0050863		97	-0.450936	-1.60186	0	0.041858	1	1870	tags=73%, list=44%, signal=128%
POSITIVE REGULATION OF CALCIUM ION TRANSMEMBRANE TRANSPORTER ACTIVITY%GOBP%GO:1901021	POSITIVE REGULATION OF CALCIUM ION TRANSMEMBRANE TRANSPORTER ACTIVITY%GOBP%GO:1901021		15	-0.563409	-1.60182	0.0128342	0.0417164	1	496	tags=40%, list=12%, signal=45%
PID_CD8_TCR_DOWNSTREAM_PATHWAY%MSIGDB_C2%PID_CD8_TCR_DOWNSTREAM_PATHWAY	PID_CD8_TCR_DOWNSTREAM_PATHWAY%MSIGDB_C2%PID_CD8_TCR_DOWNSTREAM_PATHWAY		19	-0.545682	-1.60172	0.0165803	0.0416151	1	1339	tags=74%, list=32%, signal=107%
REGULATION OF FOCAL ADHESION ASSEMBLY%GOBP%GO:0051893	REGULATION OF FOCAL ADHESION ASSEMBLY%GOBP%GO:0051893		18	-0.551155	-1.5991	0.0105042	0.0427406	1	591	tags=39%, list=14%, signal=45%
PLATELET ACTIVATION%GOBP%GO:0030168	PLATELET ACTIVATION%GOBP%GO:0030168		37	-0.486012	-1.59813	0.00504541	0.043054	1	1541	tags=62%, list=36%, signal=97%
NEGATIVE REGULATION OF ION TRANSMEMBRANE TRANSPORTER ACTIVITY%GOBP%GO:0032413	NEGATIVE REGULATION OF ION TRANSMEMBRANE TRANSPORTER ACTIVITY%GOBP%GO:0032413		18	-0.536366	-1.59717	0.0146597	0.0433845	1	1476	tags=67%, list=35%, signal=102%
NEGATIVE REGULATION OF CELL ACTIVATION%GOBP%GO:0050866	NEGATIVE REGULATION OF CELL ACTIVATION%GOBP%GO:0050866		52	-0.470789	-1.59526	0.002002	0.0441566	1	1538	tags=63%, list=36%, signal=99%
REGULATION OF PROTEIN DEPHOSPHORYLATION%GOBP%GO:0035304	REGULATION OF PROTEIN DEPHOSPHORYLATION%GOBP%GO:0035304		16	-0.559174	-1.59394	0.00849257	0.0446347	1	634	tags=44%, list=15%, signal=51%
LEISHMANIA INFECTION%REACTOME%R-HSA-9658195.1	LEISHMANIA INFECTION%REACTOME%R-HSA-9658195.1		82	-0.454578	-1.59276	0	0.0450483	1	1403	tags=59%, list=33%, signal=86%
REGULATION OF MUSCLE CONTRACTION%GOBP%GO:0006937	REGULATION OF MUSCLE CONTRACTION%GOBP%GO:0006937		59	-0.465702	-1.59266	0.001001	0.0449342	1	769	tags=39%, list=18%, signal=47%
POSITIVE REGULATION OF CHEMOTAXIS%GOBP%GO:0050921	POSITIVE REGULATION OF CHEMOTAXIS%GOBP%GO:0050921		45	-0.478985	-1.59045	0.00300903	0.0460757	1	999	tags=47%, list=24%, signal=60%
MUSCLE CONTRACTION%REACTOME DATABASE ID RELEASE 72%397014	MUSCLE CONTRACTION%REACTOME DATABASE ID RELEASE 72%397014		89	-0.450305	-1.58862	0.001	0.0468774	1	1466	tags=56%, list=35%, signal=84%
POSITIVE REGULATION OF ERK1 AND ERK2 CASCADE%GOBP%GO:0070374	POSITIVE REGULATION OF ERK1 AND ERK2 CASCADE%GOBP%GO:0070374		62	-0.461254	-1.5879	0.002	0.0470756	1	1585	tags=65%, list=38%, signal=102%
REGULATION OF ADHERENS JUNCTION ORGANIZATION%GOBP%GO:1903391	REGULATION OF ADHERENS JUNCTION ORGANIZATION%GOBP%GO:1903391		19	-0.536765	-1.58653	0.0114943	0.0476608	1	591	tags=37%, list=14%, signal=43%
HUMAN COMPLEMENT SYSTEM%WIKIPATHWAYS_20200310%WP2806%HOMO SAPIENS	HUMAN COMPLEMENT SYSTEM%WIKIPATHWAYS_20200310%WP2806%HOMO SAPIENS		43	-0.472988	-1.58332	0.00603622	0.0491818	1	1111	tags=53%, list=26%, signal=72%
POSITIVE REGULATION OF LEUKOCYTE CHEMOTAXIS%GOBP%GO:0002690	POSITIVE REGULATION OF LEUKOCYTE CHEMOTAXIS%GOBP%GO:0002690		29	-0.500637	-1.58199	0.0061287	0.0497493	1	1336	tags=59%, list=32%, signal=85%
REGULATION OF LEUKOCYTE CELL-CELL ADHESION%GOBP%GO:1903037	REGULATION OF LEUKOCYTE CELL-CELL ADHESION%GOBP%GO:1903037		90	-0.44626	-1.58125	0	0.0499901	1	1984	tags=77%, list=47%, signal=141%
CELL SURFACE INTERACTIONS AT THE VASCULAR WALL%REACTOME%R-HSA-202733.4	CELL SURFACE INTERACTIONS AT THE VASCULAR WALL%REACTOME%R-HSA-202733.4		57	-0.463699	-1.57978	0.001002	0.050674	1	1085	tags=49%, list=26%, signal=65%
POSITIVE REGULATION OF ACTIN FILAMENT BUNDLE ASSEMBLY%GOBP%GO:0032233	POSITIVE REGULATION OF ACTIN FILAMENT BUNDLE ASSEMBLY%GOBP%GO:0032233		15	-0.562388	-1.5784	0.0221753	0.0513101	1	726	tags=40%, list=17%, signal=48%
FC EPSILON RECEPTOR (FCERI) SIGNALING%REACTOME%R-HSA-2454202.1	FC EPSILON RECEPTOR (FCERI) SIGNALING%REACTOME%R-HSA-2454202.1		24	-0.508896	-1.57681	0.0103199	0.0520279	1	863	tags=50%, list=20%, signal=62%
INTERFERON GAMMA SIGNALING%REACTOME DATABASE ID RELEASE 72%877300	INTERFERON GAMMA SIGNALING%REACTOME DATABASE ID RELEASE 72%877300		32	-0.491431	-1.57531	0.00400802	0.0526914	1	766	tags=41%, list=18%, signal=49%
NEGATIVE REGULATION OF LEUKOCYTE ACTIVATION%GOBP%GO:0002695	NEGATIVE REGULATION OF LEUKOCYTE ACTIVATION%GOBP%GO:0002695		46	-0.46917	-1.57258	0.00301205	0.0540085	1	1291	tags=57%, list=31%, signal=81%
POSITIVE REGULATION OF ACTIN FILAMENT POLYMERIZATION%GOBP%GO:0030838	POSITIVE REGULATION OF ACTIN FILAMENT POLYMERIZATION%GOBP%GO:0030838		20	-0.529588	-1.57052	0.00947368	0.0550462	1	682	tags=45%, list=16%, signal=53%
REGULATION OF CHEMOTAXIS%GOBP%GO:0050920	REGULATION OF CHEMOTAXIS%GOBP%GO:0050920		70	-0.450541	-1.56918	0.001002	0.0556167	1	1336	tags=53%, list=32%, signal=76%
REGULATION OF LEUKOCYTE CHEMOTAXIS%GOBP%GO:0002688	REGULATION OF LEUKOCYTE CHEMOTAXIS%GOBP%GO:0002688		42	-0.470751	-1.56909	0.00401606	0.0554748	1	1646	tags=67%, list=39%, signal=108%
T CELL ACTIVATION%GOBP%GO:0042110	T CELL ACTIVATION%GOBP%GO:0042110		60	-0.452374	-1.56602	0.00200401	0.0571573	1	1431	tags=60%, list=34%, signal=89%
CALCIUM ION TRANSMEMBRANE IMPORT INTO CYTOSOL%GOBP%GO:0097553	CALCIUM ION TRANSMEMBRANE IMPORT INTO CYTOSOL%GOBP%GO:0097553		23	-0.515204	-1.56476	0.0112016	0.0576574	1	1017	tags=48%, list=24%, signal=63%
POSITIVE REGULATION OF PHOSPHOLIPASE ACTIVITY%GOBP%GO:0010518	POSITIVE REGULATION OF PHOSPHOLIPASE ACTIVITY%GOBP%GO:0010518		25	-0.510294	-1.56298	0.0143885	0.058599	1	1338	tags=64%, list=32%, signal=93%
REGULATION OF FAT CELL DIFFERENTIATION%GOBP%GO:0045598	REGULATION OF FAT CELL DIFFERENTIATION%GOBP%GO:0045598		23	-0.519784	-1.56275	0.0227743	0.0585558	1	713	tags=43%, list=17%, signal=52%
REGULATION OF PHAGOCYTOSIS%GOBP%GO:0050764	REGULATION OF PHAGOCYTOSIS%GOBP%GO:0050764		30	-0.49215	-1.56018	0.00508647	0.0598612	1	1419	tags=63%, list=34%, signal=95%
NEGATIVE REGULATION OF SEQUESTERING OF CALCIUM ION%GOBP%GO:0051283	NEGATIVE REGULATION OF SEQUESTERING OF CALCIUM ION%GOBP%GO:0051283		21	-0.516692	-1.55941	0.0113519	0.0601889	1	1017	tags=48%, list=24%, signal=62%
POSITIVE REGULATION OF LEUKOCYTE PROLIFERATION%GOBP%GO:0070665	POSITIVE REGULATION OF LEUKOCYTE PROLIFERATION%GOBP%GO:0070665		44	-0.472259	-1.55788	0.00401204	0.0609886	1	1336	tags=59%, list=32%, signal=86%
RESPONSE TO INTERFERON-GAMMA%GOBP%GO:0034341	RESPONSE TO INTERFERON-GAMMA%GOBP%GO:0034341		51	-0.460242	-1.55755	0.00701403	0.0609703	1	1728	tags=67%, list=41%, signal=111%
REGULATION OF NMDA RECEPTOR ACTIVITY%GOBP%GO:2000310	REGULATION OF NMDA RECEPTOR ACTIVITY%GOBP%GO:2000310		15	-0.547748	-1.55738	0.0183387	0.0609082	1	907	tags=53%, list=21%, signal=68%
POSITIVE REGULATION OF T CELL ACTIVATION%GOBP%GO:0050870	POSITIVE REGULATION OF T CELL ACTIVATION%GOBP%GO:0050870		61	-0.449386	-1.55625	0.003	0.0615137	1	1905	tags=75%, list=45%, signal=135%
NEURON MIGRATION%GOBP%GO:0001764	NEURON MIGRATION%GOBP%GO:0001764		16	-0.541568	-1.555	0.0204301	0.0620921	1	956	tags=50%, list=23%, signal=64%
POSITIVE REGULATION OF T CELL PROLIFERATION%GOBP%GO:0042102	POSITIVE REGULATION OF T CELL PROLIFERATION%GOBP%GO:0042102		31	-0.483049	-1.5546	0.00916497	0.0621137	1	1273	tags=58%, list=30%, signal=82%
NEGATIVE REGULATION OF TRANSPORTER ACTIVITY%GOBP%GO:0032410	NEGATIVE REGULATION OF TRANSPORTER ACTIVITY%GOBP%GO:0032410		19	-0.520108	-1.55338	0.0159405	0.0626774	1	336	tags=32%, list=8%, signal=34%
LYMPHOCYTE PROLIFERATION%GOBP%GO:0046651	LYMPHOCYTE PROLIFERATION%GOBP%GO:0046651		21	-0.512855	-1.55317	0.018711	0.0626165	1	1433	tags=67%, list=34%, signal=100%
POSITIVE REGULATION OF SUPRAMOLECULAR FIBER ORGANIZATION%GOBP%GO:1902905	POSITIVE REGULATION OF SUPRAMOLECULAR FIBER ORGANIZATION%GOBP%GO:1902905		45	-0.462172	-1.55307	0.00301205	0.0624672	1	726	tags=36%, list=17%, signal=42%
PID_BCR_5PATHWAY%MSIGDB_C2%PID_BCR_5PATHWAY	PID_BCR_5PATHWAY%MSIGDB_C2%PID_BCR_5PATHWAY		18	-0.528194	-1.5519	0.0147059	0.0630929	1	695	tags=44%, list=16%, signal=53%
INNATE IMMUNE RESPONSE%GOBP%GO:0045087	INNATE IMMUNE RESPONSE%GOBP%GO:0045087		117	-0.429004	-1.55144	0	0.0631764	1	779	tags=37%, list=18%, signal=44%
REGULATION OF GLIOGENESIS%GOBP%GO:0014013	REGULATION OF GLIOGENESIS%GOBP%GO:0014013		20	-0.520296	-1.5509	0.00932642	0.0633076	1	819	tags=40%, list=19%, signal=49%
CELLULAR RESPONSE TO LIPID%GOBP%GO:0071396	CELLULAR RESPONSE TO LIPID%GOBP%GO:0071396		87	-0.436753	-1.54907	0.001	0.0644303	1	1299	tags=52%, list=31%, signal=73%
DEFENSE RESPONSE TO OTHER ORGANISM%GOBP%GO:0098542	DEFENSE RESPONSE TO OTHER ORGANISM%GOBP%GO:0098542		83	-0.439114	-1.54873	0	0.0644466	1	874	tags=39%, list=21%, signal=48%
PID_CXCR4_PATHWAY%MSIGDB_C2%PID_CXCR4_PATHWAY	PID_CXCR4_PATHWAY%MSIGDB_C2%PID_CXCR4_PATHWAY		45	-0.46451	-1.54655	0.00301205	0.0657296	1	1376	tags=56%, list=33%, signal=82%
GLYCOSAMINOGLYCAN METABOLIC PROCESS%GOBP%GO:0030203	GLYCOSAMINOGLYCAN METABOLIC PROCESS%GOBP%GO:0030203		35	-0.47254	-1.54609	0.0101626	0.0658482	1	441	tags=29%, list=10%, signal=32%
CALCIUM-MEDIATED SIGNALING%GOBP%GO:0019722	CALCIUM-MEDIATED SIGNALING%GOBP%GO:0019722		50	-0.458249	-1.54463	0.00300601	0.0667027	1	1073	tags=50%, list=25%, signal=66%
REGULATION OF ANGIOGENESIS%GOBP%GO:0045765	REGULATION OF ANGIOGENESIS%GOBP%GO:0045765		83	-0.439943	-1.54449	0	0.0665917	1	819	tags=39%, list=19%, signal=47%
CELL FATE COMMITMENT%GOBP%GO:0045165	CELL FATE COMMITMENT%GOBP%GO:0045165		42	-0.462101	-1.54256	0.00503018	0.0677713	1	1072	tags=48%, list=25%, signal=63%
CELLULAR RESPONSE TO LIPOPOLYSACCHARIDE%GOBP%GO:0071222	CELLULAR RESPONSE TO LIPOPOLYSACCHARIDE%GOBP%GO:0071222		34	-0.47347	-1.54219	0.0111449	0.0678182	1	1359	tags=62%, list=32%, signal=90%
LYMPHOCYTE ACTIVATION%GOBP%GO:0046649	LYMPHOCYTE ACTIVATION%GOBP%GO:0046649		104	-0.428258	-1.54211	0.001	0.0676387	1	1433	tags=57%, list=34%, signal=84%
REGULATION OF VASCULATURE DEVELOPMENT%GOBP%GO:1901342	REGULATION OF VASCULATURE DEVELOPMENT%GOBP%GO:1901342		93	-0.433302	-1.54124	0.001	0.0680566	1	819	tags=38%, list=19%, signal=46%
POSITIVE REGULATION OF INTERFERON-GAMMA PRODUCTION%GOBP%GO:0032729	POSITIVE REGULATION OF INTERFERON-GAMMA PRODUCTION%GOBP%GO:0032729		22	-0.51689	-1.53996	0.0134436	0.0687892	1	1419	tags=68%, list=34%, signal=102%
DEVELOPMENTAL MATURATION%GOBP%GO:0021700	DEVELOPMENTAL MATURATION%GOBP%GO:0021700		26	-0.488162	-1.53886	0.0195272	0.0694928	1	915	tags=46%, list=22%, signal=59%
BIOCARTA_TCR_PATHWAY%MSIGDB_C2%BIOCARTA_TCR_PATHWAY	BIOCARTA_TCR_PATHWAY%MSIGDB_C2%BIOCARTA_TCR_PATHWAY		15	-0.541195	-1.53718	0.030205	0.0704644	1	1285	tags=67%, list=30%, signal=95%
POSITIVE REGULATION OF LIPASE ACTIVITY%GOBP%GO:0060193	POSITIVE REGULATION OF LIPASE ACTIVITY%GOBP%GO:0060193		27	-0.496603	-1.53714	0.0102669	0.0702578	1	1338	tags=63%, list=32%, signal=92%
POSITIVE REGULATION OF LEUKOCYTE CELL-CELL ADHESION%GOBP%GO:1903039	POSITIVE REGULATION OF LEUKOCYTE CELL-CELL ADHESION%GOBP%GO:1903039		67	-0.444475	-1.53705	0.002002	0.0700984	1	1984	tags=78%, list=47%, signal=144%
CELLULAR CATION HOMEOSTASIS%GOBP%GO:0030003	CELLULAR CATION HOMEOSTASIS%GOBP%GO:0030003		156	-0.422709	-1.53646	0	0.0703418	1	1466	tags=54%, list=35%, signal=79%
PID_IL12_STAT4_PATHWAY%MSIGDB_C2%PID_IL12_STAT4_PATHWAY	PID_IL12_STAT4_PATHWAY%MSIGDB_C2%PID_IL12_STAT4_PATHWAY		18	-0.527793	-1.53566	0.0315126	0.0707503	1	1221	tags=61%, list=29%, signal=86%
REGULATION OF ACTIN FILAMENT ORGANIZATION%GOBP%GO:0110053	REGULATION OF ACTIN FILAMENT ORGANIZATION%GOBP%GO:0110053		59	-0.446199	-1.53515	0.00400802	0.0709903	1	774	tags=34%, list=18%, signal=41%
CARDIAC CHAMBER MORPHOGENESIS%GOBP%GO:0003206	CARDIAC CHAMBER MORPHOGENESIS%GOBP%GO:0003206		27	-0.490596	-1.53511	0.00509684	0.0708013	1	699	tags=41%, list=17%, signal=49%
CELLULAR RESPONSE TO ORGANIC CYCLIC COMPOUND%GOBP%GO:0071407	CELLULAR RESPONSE TO ORGANIC CYCLIC COMPOUND%GOBP%GO:0071407		71	-0.438824	-1.53501	0.001	0.0706587	1	956	tags=38%, list=23%, signal=48%
POSITIVE REGULATION OF PROTEIN COMPLEX ASSEMBLY%GOBP%GO:0031334	POSITIVE REGULATION OF PROTEIN COMPLEX ASSEMBLY%GOBP%GO:0031334		54	-0.456411	-1.53486	0.00200401	0.0705621	1	708	tags=35%, list=17%, signal=42%
REGULATION OF CELL JUNCTION ASSEMBLY%GOBP%GO:1901888	REGULATION OF CELL JUNCTION ASSEMBLY%GOBP%GO:1901888		23	-0.502209	-1.5345	0.0214286	0.0705771	1	591	tags=39%, list=14%, signal=45%
CELLULAR EXTRAVASATION%GOBP%GO:0045123	CELLULAR EXTRAVASATION%GOBP%GO:0045123		17	-0.528448	-1.53367	0.0159236	0.0709695	1	969	tags=59%, list=23%, signal=76%
REGULATION OF PROTEIN DEPOLYMERIZATION%GOBP%GO:1901879	REGULATION OF PROTEIN DEPOLYMERIZATION%GOBP%GO:1901879		18	-0.52593	-1.5335	0.0210084	0.070936	1	168	tags=22%, list=4%, signal=23%
SKELETAL SYSTEM MORPHOGENESIS%GOBP%GO:0048705	SKELETAL SYSTEM MORPHOGENESIS%GOBP%GO:0048705		31	-0.48007	-1.53245	0.0100806	0.0715349	1	530	tags=35%, list=13%, signal=40%
REGULATION OF STRIATED MUSCLE CONTRACTION%GOBP%GO:0006942	REGULATION OF STRIATED MUSCLE CONTRACTION%GOBP%GO:0006942		44	-0.459405	-1.53169	0.00400802	0.0718895	1	875	tags=41%, list=21%, signal=51%
NEGATIVE REGULATION OF SECRETION BY CELL%GOBP%GO:1903531	NEGATIVE REGULATION OF SECRETION BY CELL%GOBP%GO:1903531		46	-0.45925	-1.53084	0.00401606	0.0723777	1	1397	tags=57%, list=33%, signal=84%
IL12 SIGNALING MEDIATED BY STAT4%PATHWAY INTERACTION DATABASE NCI-NATURE CURATED DATA%IL12 SIGNALING MEDIATED BY STAT4	IL12 SIGNALING MEDIATED BY STAT4%PATHWAY INTERACTION DATABASE NCI-NATURE CURATED DATA%IL12 SIGNALING MEDIATED BY STAT4		18	-0.527793	-1.53075	0.0146751	0.0722338	1	1221	tags=61%, list=29%, signal=86%
CELLULAR RESPONSE TO MOLECULE OF BACTERIAL ORIGIN%GOBP%GO:0071219	CELLULAR RESPONSE TO MOLECULE OF BACTERIAL ORIGIN%GOBP%GO:0071219		37	-0.459963	-1.53064	0.00704225	0.0720959	1	1359	tags=59%, list=32%, signal=87%
REGULATION OF CALCIUM-MEDIATED SIGNALING%GOBP%GO:0050848	REGULATION OF CALCIUM-MEDIATED SIGNALING%GOBP%GO:0050848		33	-0.47423	-1.52925	0.0131181	0.0729226	1	946	tags=42%, list=22%, signal=54%
POSITIVE REGULATION OF PEPTIDYL-SERINE PHOSPHORYLATION%GOBP%GO:0033138	POSITIVE REGULATION OF PEPTIDYL-SERINE PHOSPHORYLATION%GOBP%GO:0033138		22	-0.509275	-1.52829	0.0207684	0.0735203	1	519	tags=36%, list=12%, signal=41%
REGULATION OF PEPTIDE SECRETION%GOBP%GO:0002791	REGULATION OF PEPTIDE SECRETION%GOBP%GO:0002791		100	-0.425254	-1.52789	0	0.0736366	1	1397	tags=54%, list=33%, signal=79%
REGULATION OF BONE MINERALIZATION%GOBP%GO:0030500	REGULATION OF BONE MINERALIZATION%GOBP%GO:0030500		22	-0.502383	-1.52751	0.022869	0.073719	1	914	tags=50%, list=22%, signal=63%
POSITIVE REGULATION OF ION TRANSMEMBRANE TRANSPORTER ACTIVITY%GOBP%GO:0032414	POSITIVE REGULATION OF ION TRANSMEMBRANE TRANSPORTER ACTIVITY%GOBP%GO:0032414		33	-0.477048	-1.52748	0.00911854	0.0735201	1	907	tags=42%, list=21%, signal=54%
POSITIVE REGULATION OF PHAGOCYTOSIS%GOBP%GO:0050766	POSITIVE REGULATION OF PHAGOCYTOSIS%GOBP%GO:0050766		22	-0.507039	-1.52745	0.016444	0.0733427	1	1028	tags=55%, list=24%, signal=72%
POSITIVE REGULATION OF PROTEIN SECRETION%GOBP%GO:0050714	POSITIVE REGULATION OF PROTEIN SECRETION%GOBP%GO:0050714		52	-0.445601	-1.52712	0.004004	0.0733999	1	1359	tags=56%, list=32%, signal=81%
DETECTION OF CHEMICAL STIMULUS%GOBP%GO:0009593	DETECTION OF CHEMICAL STIMULUS%GOBP%GO:0009593		15	-0.548104	-1.52532	0.0160772	0.0744916	1	1568	tags=80%, list=37%, signal=127%
CARDIAC MUSCLE CONTRACTION%GOBP%GO:0060048	CARDIAC MUSCLE CONTRACTION%GOBP%GO:0060048		31	-0.473726	-1.52446	0.020284	0.0749767	1	1280	tags=58%, list=30%, signal=83%
STRIATED MUSCLE CONTRACTION%GOBP%GO:0006941	STRIATED MUSCLE CONTRACTION%GOBP%GO:0006941		46	-0.451968	-1.52415	0.00701403	0.0749254	1	761	tags=43%, list=18%, signal=52%
REGULATION OF LEUKOCYTE MIGRATION%GOBP%GO:0002685	REGULATION OF LEUKOCYTE MIGRATION%GOBP%GO:0002685		63	-0.445246	-1.52331	0.001	0.0753161	1	1378	tags=54%, list=33%, signal=79%
RESPONSE TO BMP%GOBP%GO:0071772	RESPONSE TO BMP%GOBP%GO:0071772		21	-0.505201	-1.523	0.020555	0.0753643	1	683	tags=43%, list=16%, signal=51%
HEART VALVE DEVELOPMENT%GOBP%GO:0003170	HEART VALVE DEVELOPMENT%GOBP%GO:0003170		18	-0.516736	-1.5221	0.0283613	0.075899	1	1740	tags=83%, list=41%, signal=141%
NEGATIVE REGULATION OF SECRETION%GOBP%GO:0051048	NEGATIVE REGULATION OF SECRETION%GOBP%GO:0051048		50	-0.449493	-1.52177	0.00502513	0.075903	1	1397	tags=56%, list=33%, signal=83%
REGULATION OF ERK1 AND ERK2 CASCADE%GOBP%GO:0070372	REGULATION OF ERK1 AND ERK2 CASCADE%GOBP%GO:0070372		79	-0.42935	-1.5217	0.001	0.0757531	1	1585	tags=57%, list=38%, signal=89%
CELLULAR ION HOMEOSTASIS%GOBP%GO:0006873	CELLULAR ION HOMEOSTASIS%GOBP%GO:0006873		159	-0.415046	-1.52142	0	0.0757448	1	1466	tags=53%, list=35%, signal=78%
ANGIOGENESIS%GOBP%GO:0001525	ANGIOGENESIS%GOBP%GO:0001525		70	-0.434897	-1.52075	0.003003	0.0759835	1	585	tags=33%, list=14%, signal=38%
POSITIVE REGULATION OF PEPTIDE SECRETION%GOBP%GO:0002793	POSITIVE REGULATION OF PEPTIDE SECRETION%GOBP%GO:0002793		53	-0.451053	-1.52053	0.003	0.0759207	1	1359	tags=57%, list=32%, signal=82%
SPROUTING ANGIOGENESIS%GOBP%GO:0002040	SPROUTING ANGIOGENESIS%GOBP%GO:0002040		23	-0.500796	-1.52017	0.0165803	0.0760227	1	1024	tags=48%, list=24%, signal=63%
PID_AVB3_INTEGRIN_PATHWAY%MSIGDB_C2%PID_AVB3_INTEGRIN_PATHWAY	PID_AVB3_INTEGRIN_PATHWAY%MSIGDB_C2%PID_AVB3_INTEGRIN_PATHWAY		32	-0.475658	-1.51961	0.00909091	0.0762561	1	556	tags=38%, list=13%, signal=43%
INTERLEUKIN-10 SIGNALING%REACTOME DATABASE ID RELEASE 72%6783783	INTERLEUKIN-10 SIGNALING%REACTOME DATABASE ID RELEASE 72%6783783		23	-0.491603	-1.51912	0.023614	0.0764441	1	819	tags=48%, list=19%, signal=59%
TCR SIGNALING IN NAIVE CD4+ T CELLS%PATHWAY INTERACTION DATABASE NCI-NATURE CURATED DATA%TCR SIGNALING IN NAIVE CD4+ T CELLS	TCR SIGNALING IN NAIVE CD4+ T CELLS%PATHWAY INTERACTION DATABASE NCI-NATURE CURATED DATA%TCR SIGNALING IN NAIVE CD4+ T CELLS		26	-0.488414	-1.51831	0.0162767	0.0768696	1	1759	tags=73%, list=42%, signal=124%
REGULATION OF ANTIGEN RECEPTOR-MEDIATED SIGNALING PATHWAY%GOBP%GO:0050854	REGULATION OF ANTIGEN RECEPTOR-MEDIATED SIGNALING PATHWAY%GOBP%GO:0050854		21	-0.506073	-1.51796	0.028866	0.07697	1	1290	tags=62%, list=31%, signal=89%
BCR SIGNALING PATHWAY%PATHWAY INTERACTION DATABASE NCI-NATURE CURATED DATA%BCR SIGNALING PATHWAY	BCR SIGNALING PATHWAY%PATHWAY INTERACTION DATABASE NCI-NATURE CURATED DATA%BCR SIGNALING PATHWAY		16	-0.52742	-1.51535	0.0213904	0.0788305	1	695	tags=44%, list=16%, signal=52%
CELLULAR CHEMICAL HOMEOSTASIS%GOBP%GO:0055082	CELLULAR CHEMICAL HOMEOSTASIS%GOBP%GO:0055082		168	-0.413113	-1.51317	0	0.0803936	1	1466	tags=52%, list=35%, signal=77%
REGULATION OF OXIDOREDUCTASE ACTIVITY%GOBP%GO:0051341	REGULATION OF OXIDOREDUCTASE ACTIVITY%GOBP%GO:0051341		20	-0.500858	-1.51314	0.0262605	0.0801901	1	1568	tags=70%, list=37%, signal=111%
DIGESTIVE TRACT DEVELOPMENT%GOBP%GO:0048565	DIGESTIVE TRACT DEVELOPMENT%GOBP%GO:0048565		21	-0.502904	-1.51203	0.0279793	0.0808587	1	1140	tags=57%, list=27%, signal=78%
CARDIAC MUSCLE CELL DIFFERENTIATION%GOBP%GO:0055007	CARDIAC MUSCLE CELL DIFFERENTIATION%GOBP%GO:0055007		23	-0.48876	-1.51105	0.0248447	0.0814372	1	207	tags=26%, list=5%, signal=27%
POSITIVE REGULATION OF CELL-CELL ADHESION%GOBP%GO:0022409	POSITIVE REGULATION OF CELL-CELL ADHESION%GOBP%GO:0022409		73	-0.433368	-1.50984	0.002	0.0822225	1	2008	tags=77%, list=48%, signal=144%
POSITIVE REGULATION OF NEURON DEATH%GOBP%GO:1901216	POSITIVE REGULATION OF NEURON DEATH%GOBP%GO:1901216		15	-0.541931	-1.5075	0.0323625	0.083929	1	661	tags=40%, list=16%, signal=47%
PID_AMB2_NEUTROPHILS_PATHWAY%MSIGDB_C2%PID_AMB2_NEUTROPHILS_PATHWAY	PID_AMB2_NEUTROPHILS_PATHWAY%MSIGDB_C2%PID_AMB2_NEUTROPHILS_PATHWAY		18	-0.512494	-1.50667	0.022869	0.0844682	1	1376	tags=67%, list=33%, signal=98%
BMP SIGNALING PATHWAY%GOBP%GO:0030509	BMP SIGNALING PATHWAY%GOBP%GO:0030509		19	-0.511092	-1.50637	0.0271967	0.0844889	1	683	tags=42%, list=16%, signal=50%
T CELL ACTIVATION INVOLVED IN IMMUNE RESPONSE%GOBP%GO:0002286	T CELL ACTIVATION INVOLVED IN IMMUNE RESPONSE%GOBP%GO:0002286		16	-0.527199	-1.50535	0.0323276	0.0851298	1	1375	tags=69%, list=33%, signal=102%
NEGATIVE REGULATION OF IMMUNE SYSTEM PROCESS%GOBP%GO:0002683	NEGATIVE REGULATION OF IMMUNE SYSTEM PROCESS%GOBP%GO:0002683		109	-0.41673	-1.50499	0	0.0851532	1	945	tags=39%, list=22%, signal=50%
REGULATION OF REACTIVE OXYGEN SPECIES BIOSYNTHETIC PROCESS%GOBP%GO:1903426	REGULATION OF REACTIVE OXYGEN SPECIES BIOSYNTHETIC PROCESS%GOBP%GO:1903426		15	-0.539116	-1.50428	0.0247312	0.0854557	1	616	tags=40%, list=15%, signal=47%
METAL ION HOMEOSTASIS%GOBP%GO:0055065	METAL ION HOMEOSTASIS%GOBP%GO:0055065		154	-0.414049	-1.50382	0.001	0.0856162	1	1549	tags=55%, list=37%, signal=84%
CATION HOMEOSTASIS%GOBP%GO:0055080	CATION HOMEOSTASIS%GOBP%GO:0055080		167	-0.408599	-1.50315	0	0.0859157	1	1549	tags=54%, list=37%, signal=83%
HEART DEVELOPMENT%GOBP%GO:0007507	HEART DEVELOPMENT%GOBP%GO:0007507		103	-0.417832	-1.50296	0.001	0.0858344	1	998	tags=41%, list=24%, signal=52%
REGULATION OF SYSTEM PROCESS%GOBP%GO:0044057	REGULATION OF SYSTEM PROCESS%GOBP%GO:0044057		164	-0.408741	-1.50247	0	0.0860296	1	1466	tags=51%, list=35%, signal=74%
T CELL ACTIVATION%PANTHER PATHWAY%P00053	T CELL ACTIVATION%PANTHER PATHWAY%P00053		18	-0.509065	-1.50204	0.0314465	0.0861475	1	1221	tags=61%, list=29%, signal=86%
PRODUCTION OF MOLECULAR MEDIATOR OF IMMUNE RESPONSE%GOBP%GO:0002440	PRODUCTION OF MOLECULAR MEDIATOR OF IMMUNE RESPONSE%GOBP%GO:0002440		26	-0.486362	-1.50158	0.0194274	0.0863041	1	1781	tags=73%, list=42%, signal=126%
AMINOGLYCAN CATABOLIC PROCESS%GOBP%GO:0006026	AMINOGLYCAN CATABOLIC PROCESS%GOBP%GO:0006026		24	-0.489809	-1.50126	0.0165289	0.0863469	1	299	tags=29%, list=7%, signal=31%
REGULATION OF PEPTIDYL-TYROSINE PHOSPHORYLATION%GOBP%GO:0050730	REGULATION OF PEPTIDYL-TYROSINE PHOSPHORYLATION%GOBP%GO:0050730		56	-0.436023	-1.50112	0.00702811	0.0862585	1	1336	tags=52%, list=32%, signal=75%
REGULATION OF LEUKOCYTE MEDIATED CYTOTOXICITY%GOBP%GO:0001910	REGULATION OF LEUKOCYTE MEDIATED CYTOTOXICITY%GOBP%GO:0001910		23	-0.49569	-1.50101	0.0255102	0.086134	1	1262	tags=61%, list=30%, signal=86%
EPITHELIAL CELL PROLIFERATION%GOBP%GO:0050673	EPITHELIAL CELL PROLIFERATION%GOBP%GO:0050673		19	-0.51043	-1.50043	0.0359788	0.086355	1	538	tags=37%, list=13%, signal=42%
ENDOTHELIN PATHWAYS%WIKIPATHWAYS_20200310%WP2197%HOMO SAPIENS	ENDOTHELIN PATHWAYS%WIKIPATHWAYS_20200310%WP2197%HOMO SAPIENS		16	-0.525365	-1.50033	0.031679	0.0862331	1	1486	tags=69%, list=35%, signal=106%
NEGATIVE REGULATION OF ION TRANSMEMBRANE TRANSPORT%GOBP%GO:0034766	NEGATIVE REGULATION OF ION TRANSMEMBRANE TRANSPORT%GOBP%GO:0034766		22	-0.490847	-1.50007	0.0217166	0.0862143	1	1476	tags=59%, list=35%, signal=90%
POSITIVE REGULATION OF CATION CHANNEL ACTIVITY%GOBP%GO:2001259	POSITIVE REGULATION OF CATION CHANNEL ACTIVITY%GOBP%GO:2001259		21	-0.501807	-1.50001	0.01875	0.0860459	1	907	tags=48%, list=21%, signal=60%
ARACHIDONIC ACID METABOLISM%REACTOME DATABASE ID RELEASE 72%2142753	ARACHIDONIC ACID METABOLISM%REACTOME DATABASE ID RELEASE 72%2142753		15	-0.534368	-1.49983	0.0317125	0.0859733	1	462	tags=33%, list=11%, signal=37%
REGULATION OF NEUROTRANSMITTER RECEPTOR ACTIVITY%GOBP%GO:0099601	REGULATION OF NEUROTRANSMITTER RECEPTOR ACTIVITY%GOBP%GO:0099601		20	-0.506633	-1.49965	0.0314136	0.0858921	1	967	tags=50%, list=23%, signal=65%
REGULATION OF HORMONE SECRETION%GOBP%GO:0046883	REGULATION OF HORMONE SECRETION%GOBP%GO:0046883		44	-0.448989	-1.49959	0.00400802	0.0857124	1	1397	tags=55%, list=33%, signal=81%
POSITIVE REGULATION OF TRANSPORTER ACTIVITY%GOBP%GO:0032411	POSITIVE REGULATION OF TRANSPORTER ACTIVITY%GOBP%GO:0032411		34	-0.46782	-1.49945	0.0110999	0.0855918	1	907	tags=41%, list=21%, signal=52%
DIGESTIVE SYSTEM DEVELOPMENT%GOBP%GO:0055123	DIGESTIVE SYSTEM DEVELOPMENT%GOBP%GO:0055123		21	-0.502904	-1.49901	0.0228216	0.0857384	1	1140	tags=57%, list=27%, signal=78%
CELLULAR RESPONSE TO BMP STIMULUS%GOBP%GO:0071773	CELLULAR RESPONSE TO BMP STIMULUS%GOBP%GO:0071773		21	-0.505201	-1.49735	0.019833	0.0869106	1	683	tags=43%, list=16%, signal=51%
POSITIVE REGULATION OF MYELOID CELL DIFFERENTIATION%GOBP%GO:0045639	POSITIVE REGULATION OF MYELOID CELL DIFFERENTIATION%GOBP%GO:0045639		21	-0.49963	-1.49712	0.0291363	0.0868881	1	838	tags=43%, list=20%, signal=53%
CELLULAR HOMEOSTASIS%GOBP%GO:0019725	CELLULAR HOMEOSTASIS%GOBP%GO:0019725		191	-0.402914	-1.49645	0	0.0872655	1	1466	tags=50%, list=35%, signal=73%
REGULATION OF SUPRAMOLECULAR FIBER ORGANIZATION%GOBP%GO:1902903	REGULATION OF SUPRAMOLECULAR FIBER ORGANIZATION%GOBP%GO:1902903		79	-0.424682	-1.49591	0.003	0.0875857	1	531	tags=27%, list=13%, signal=30%
REGULATION OF ACTIN CYTOSKELETON REORGANIZATION%GOBP%GO:2000249	REGULATION OF ACTIN CYTOSKELETON REORGANIZATION%GOBP%GO:2000249		16	-0.528306	-1.49561	0.0387513	0.0876059	1	1140	tags=63%, list=27%, signal=85%
CELLULAR RESPONSE TO ACID CHEMICAL%GOBP%GO:0071229	CELLULAR RESPONSE TO ACID CHEMICAL%GOBP%GO:0071229		30	-0.471039	-1.49539	0.0181452	0.0875708	1	732	tags=40%, list=17%, signal=48%
HEMOPOIESIS%GOBP%GO:0030097	HEMOPOIESIS%GOBP%GO:0030097		113	-0.413891	-1.49407	0	0.0885316	1	1455	tags=53%, list=34%, signal=79%
REGULATION OF HEMOPOIESIS%GOBP%GO:1903706	REGULATION OF HEMOPOIESIS%GOBP%GO:1903706		92	-0.420016	-1.49407	0.002	0.088308	1	874	tags=38%, list=21%, signal=47%
LOCALIZATION WITHIN MEMBRANE%GOBP%GO:0051668	LOCALIZATION WITHIN MEMBRANE%GOBP%GO:0051668		26	-0.481823	-1.49346	0.0263959	0.0885381	1	1077	tags=46%, list=25%, signal=62%
POSITIVE REGULATION OF TRANSMEMBRANE TRANSPORT%GOBP%GO:0034764	POSITIVE REGULATION OF TRANSMEMBRANE TRANSPORT%GOBP%GO:0034764		54	-0.440886	-1.49303	0.011011	0.0886954	1	956	tags=43%, list=23%, signal=54%
SIGNALING BY NTRKS%REACTOME DATABASE ID RELEASE 72%166520	SIGNALING BY NTRKS%REACTOME DATABASE ID RELEASE 72%166520		26	-0.480968	-1.49262	0.0194872	0.0888257	1	1001	tags=42%, list=24%, signal=55%
PID_TCR_PATHWAY%MSIGDB_C2%PID_TCR_PATHWAY	PID_TCR_PATHWAY%MSIGDB_C2%PID_TCR_PATHWAY		27	-0.46517	-1.49246	0.0183861	0.0887448	1	1759	tags=70%, list=42%, signal=120%
REGULATION OF ADAPTIVE IMMUNE RESPONSE%GOBP%GO:0002819	REGULATION OF ADAPTIVE IMMUNE RESPONSE%GOBP%GO:0002819		42	-0.450897	-1.49232	0.00704225	0.0886685	1	1375	tags=55%, list=33%, signal=80%
RESPONSE TO MOLECULE OF BACTERIAL ORIGIN%GOBP%GO:0002237	RESPONSE TO MOLECULE OF BACTERIAL ORIGIN%GOBP%GO:0002237		55	-0.4333	-1.49145	0.008	0.0892536	1	1375	tags=56%, list=33%, signal=82%
B CELL RECEPTOR SIGNALING PATHWAY%WIKIPATHWAYS_20200310%WP23%HOMO SAPIENS	B CELL RECEPTOR SIGNALING PATHWAY%WIKIPATHWAYS_20200310%WP23%HOMO SAPIENS		27	-0.472798	-1.49047	0.0273834	0.0898917	1	1752	tags=70%, list=41%, signal=119%
REGULATION OF IMMUNE EFFECTOR PROCESS%GOBP%GO:0002697	REGULATION OF IMMUNE EFFECTOR PROCESS%GOBP%GO:0002697		112	-0.419827	-1.48975	0	0.0903699	1	1370	tags=54%, list=32%, signal=77%
NEGATIVE REGULATION OF IMMUNE RESPONSE%GOBP%GO:0050777	NEGATIVE REGULATION OF IMMUNE RESPONSE%GOBP%GO:0050777		33	-0.463685	-1.48903	0.0121457	0.0908348	1	1291	tags=58%, list=31%, signal=82%
TOLL-LIKE RECEPTOR SIGNALING PATHWAY%WIKIPATHWAYS_20200310%WP75%HOMO SAPIENS	TOLL-LIKE RECEPTOR SIGNALING PATHWAY%WIKIPATHWAYS_20200310%WP75%HOMO SAPIENS		21	-0.493288	-1.48899	0.0206186	0.0906538	1	1212	tags=52%, list=29%, signal=73%
NEDDYLATION%REACTOME DATABASE ID RELEASE 72%8951664	NEDDYLATION%REACTOME DATABASE ID RELEASE 72%8951664		15	-0.528717	-1.4886	0.0434783	0.0907404	1	346	tags=27%, list=8%, signal=29%
NEGATIVE REGULATION OF LEUKOCYTE CELL-CELL ADHESION%GOBP%GO:1903038	NEGATIVE REGULATION OF LEUKOCYTE CELL-CELL ADHESION%GOBP%GO:1903038		33	-0.45949	-1.48834	0.0121335	0.0907501	1	1291	tags=55%, list=31%, signal=78%
NABA_PROTEOGLYCANS%MSIGDB_C2%NABA_PROTEOGLYCANS	NABA_PROTEOGLYCANS%MSIGDB_C2%NABA_PROTEOGLYCANS		15	-0.531093	-1.48771	0.0352564	0.0911525	1	1607	tags=80%, list=38%, signal=129%
POSITIVE REGULATION OF PHOSPHOLIPASE C ACTIVITY%GOBP%GO:0010863	POSITIVE REGULATION OF PHOSPHOLIPASE C ACTIVITY%GOBP%GO:0010863		23	-0.487253	-1.48754	0.0205128	0.091089	1	1338	tags=61%, list=32%, signal=89%
REGULATION OF CELL-CELL ADHESION%GOBP%GO:0022407	REGULATION OF CELL-CELL ADHESION%GOBP%GO:0022407		111	-0.412571	-1.48594	0.002	0.0923102	1	1870	tags=66%, list=44%, signal=115%
INORGANIC ION HOMEOSTASIS%GOBP%GO:0098771	INORGANIC ION HOMEOSTASIS%GOBP%GO:0098771		171	-0.404007	-1.48578	0	0.0922527	1	1549	tags=54%, list=37%, signal=82%
POSITIVE REGULATION OF ION TRANSMEMBRANE TRANSPORT%GOBP%GO:0034767	POSITIVE REGULATION OF ION TRANSMEMBRANE TRANSPORT%GOBP%GO:0034767		46	-0.443627	-1.48491	0.00801603	0.0927905	1	956	tags=43%, list=23%, signal=56%
IMMUNE SYSTEM DEVELOPMENT%GOBP%GO:0002520	IMMUNE SYSTEM DEVELOPMENT%GOBP%GO:0002520		125	-0.411084	-1.48417	0	0.0931786	1	1455	tags=53%, list=34%, signal=78%
RESPONSE TO TUMOR NECROSIS FACTOR%GOBP%GO:0034612	RESPONSE TO TUMOR NECROSIS FACTOR%GOBP%GO:0034612		44	-0.444308	-1.48223	0.0100503	0.0947597	1	1496	tags=59%, list=35%, signal=91%
DIFFERENTIATION PATHWAY%WIKIPATHWAYS_20200310%WP2848%HOMO SAPIENS	DIFFERENTIATION PATHWAY%WIKIPATHWAYS_20200310%WP2848%HOMO SAPIENS		17	-0.512906	-1.48093	0.033049	0.0957464	1	486	tags=35%, list=12%, signal=40%
CELLULAR RESPONSE TO GROWTH FACTOR STIMULUS%GOBP%GO:0071363	CELLULAR RESPONSE TO GROWTH FACTOR STIMULUS%GOBP%GO:0071363		102	-0.414139	-1.47873	0	0.0975428	1	1031	tags=40%, list=24%, signal=52%
REGULATION OF PROTEIN SECRETION%GOBP%GO:0050708	REGULATION OF PROTEIN SECRETION%GOBP%GO:0050708		97	-0.415756	-1.4778	0.002	0.0982212	1	1397	tags=53%, list=33%, signal=77%
SULFUR COMPOUND BIOSYNTHETIC PROCESS%GOBP%GO:0044272	SULFUR COMPOUND BIOSYNTHETIC PROCESS%GOBP%GO:0044272		35	-0.45801	-1.47747	0.0171198	0.0983226	1	462	tags=29%, list=11%, signal=32%
NEGATIVE REGULATION OF TRANSMEMBRANE TRANSPORT%GOBP%GO:0034763	NEGATIVE REGULATION OF TRANSMEMBRANE TRANSPORT%GOBP%GO:0034763		26	-0.470143	-1.47679	0.030581	0.0987127	1	1476	tags=58%, list=35%, signal=88%
HEMATOPOIETIC OR LYMPHOID ORGAN DEVELOPMENT%GOBP%GO:0048534	HEMATOPOIETIC OR LYMPHOID ORGAN DEVELOPMENT%GOBP%GO:0048534		118	-0.409187	-1.47657	0	0.0986887	1	1455	tags=53%, list=34%, signal=78%
NEGATIVE REGULATION OF CATION TRANSMEMBRANE TRANSPORT%GOBP%GO:1904063	NEGATIVE REGULATION OF CATION TRANSMEMBRANE TRANSPORT%GOBP%GO:1904063		22	-0.490847	-1.47568	0.0340206	0.0992364	1	1476	tags=59%, list=35%, signal=90%
NEGATIVE REGULATION OF TUMOR NECROSIS FACTOR SUPERFAMILY CYTOKINE PRODUCTION%GOBP%GO:1903556	NEGATIVE REGULATION OF TUMOR NECROSIS FACTOR SUPERFAMILY CYTOKINE PRODUCTION%GOBP%GO:1903556		17	-0.503365	-1.47231	0.0347003	0.102357	1	1291	tags=65%, list=31%, signal=93%
POSITIVE REGULATION OF CATION TRANSMEMBRANE TRANSPORT%GOBP%GO:1904064	POSITIVE REGULATION OF CATION TRANSMEMBRANE TRANSPORT%GOBP%GO:1904064		40	-0.44678	-1.47175	0.0160804	0.102677	1	956	tags=45%, list=23%, signal=58%
COMPLEMENT AND COAGULATION CASCADES%WIKIPATHWAYS_20200310%WP558%HOMO SAPIENS	COMPLEMENT AND COAGULATION CASCADES%WIKIPATHWAYS_20200310%WP558%HOMO SAPIENS		26	-0.471531	-1.47124	0.0316004	0.102967	1	1880	tags=77%, list=44%, signal=138%
NEGATIVE REGULATION OF LYMPHOCYTE ACTIVATION%GOBP%GO:0051250	NEGATIVE REGULATION OF LYMPHOCYTE ACTIVATION%GOBP%GO:0051250		36	-0.452521	-1.47056	0.0191147	0.103459	1	1632	tags=64%, list=39%, signal=103%
LYMPHOCYTE DIFFERENTIATION%GOBP%GO:0030098	LYMPHOCYTE DIFFERENTIATION%GOBP%GO:0030098		58	-0.430116	-1.47033	0.009	0.103454	1	1431	tags=55%, list=34%, signal=82%
PLATELET ACTIVATION, SIGNALING AND AGGREGATION%REACTOME%R-HSA-76002.3	PLATELET ACTIVATION, SIGNALING AND AGGREGATION%REACTOME%R-HSA-76002.3		78	-0.416185	-1.47029	0.003	0.103263	1	1463	tags=50%, list=35%, signal=75%
VASCULAR PROCESS IN CIRCULATORY SYSTEM%GOBP%GO:0003018	VASCULAR PROCESS IN CIRCULATORY SYSTEM%GOBP%GO:0003018		40	-0.441518	-1.4698	0.0170512	0.103527	1	999	tags=48%, list=24%, signal=62%
REGULATION OF ION TRANSMEMBRANE TRANSPORT%GOBP%GO:0034765	REGULATION OF ION TRANSMEMBRANE TRANSPORT%GOBP%GO:0034765		96	-0.409205	-1.46898	0.003	0.104059	1	1415	tags=51%, list=33%, signal=75%
REGULATION OF NEURON APOPTOTIC PROCESS%GOBP%GO:0043523	REGULATION OF NEURON APOPTOTIC PROCESS%GOBP%GO:0043523		30	-0.460305	-1.46827	0.0264228	0.104553	1	847	tags=40%, list=20%, signal=50%
POSITIVE REGULATION OF STAT CASCADE%GOBP%GO:1904894	POSITIVE REGULATION OF STAT CASCADE%GOBP%GO:1904894		15	-0.531206	-1.46775	0.0359408	0.10477	1	1449	tags=73%, list=34%, signal=111%
BLOOD VESSEL MORPHOGENESIS%GOBP%GO:0048514	BLOOD VESSEL MORPHOGENESIS%GOBP%GO:0048514		83	-0.415262	-1.46736	0.003	0.104918	1	585	tags=31%, list=14%, signal=36%
DIVALENT METAL ION TRANSPORT%GOBP%GO:0070838	DIVALENT METAL ION TRANSPORT%GOBP%GO:0070838		67	-0.423629	-1.46732	0.004	0.104729	1	1069	tags=42%, list=25%, signal=55%
LYMPHOCYTE ACTIVATION INVOLVED IN IMMUNE RESPONSE%GOBP%GO:0002285	LYMPHOCYTE ACTIVATION INVOLVED IN IMMUNE RESPONSE%GOBP%GO:0002285		28	-0.466843	-1.46701	0.0345528	0.104827	1	1433	tags=61%, list=34%, signal=91%
REGULATION OF ENDOCYTOSIS%GOBP%GO:0030100	REGULATION OF ENDOCYTOSIS%GOBP%GO:0030100		64	-0.424564	-1.46562	0.004	0.106005	1	914	tags=41%, list=22%, signal=51%
REGULATORY CIRCUITS OF THE STAT3 SIGNALING PATHWAY%WIKIPATHWAYS_20200310%WP4538%HOMO SAPIENS	REGULATORY CIRCUITS OF THE STAT3 SIGNALING PATHWAY%WIKIPATHWAYS_20200310%WP4538%HOMO SAPIENS		29	-0.463411	-1.46554	0.0314402	0.105858	1	1492	tags=59%, list=35%, signal=90%
PATHWAYS REGULATING HIPPO SIGNALING%WIKIPATHWAYS_20200310%WP4540%HOMO SAPIENS	PATHWAYS REGULATING HIPPO SIGNALING%WIKIPATHWAYS_20200310%WP4540%HOMO SAPIENS		35	-0.450161	-1.46522	0.0232558	0.105929	1	1320	tags=51%, list=31%, signal=74%
REGULATION OF TOLL-LIKE RECEPTOR SIGNALING PATHWAY%WIKIPATHWAYS_20200310%WP1449%HOMO SAPIENS	REGULATION OF TOLL-LIKE RECEPTOR SIGNALING PATHWAY%WIKIPATHWAYS_20200310%WP1449%HOMO SAPIENS		25	-0.469811	-1.46364	0.0321577	0.107318	1	1212	tags=52%, list=29%, signal=72%
REGULATION OF PEPTIDE HORMONE SECRETION%GOBP%GO:0090276	REGULATION OF PEPTIDE HORMONE SECRETION%GOBP%GO:0090276		32	-0.454563	-1.46284	0.0162107	0.107869	1	1397	tags=56%, list=33%, signal=83%
REGULATION OF CELL ADHESION MEDIATED BY INTEGRIN%GOBP%GO:0033628	REGULATION OF CELL ADHESION MEDIATED BY INTEGRIN%GOBP%GO:0033628		19	-0.494122	-1.46278	0.0376963	0.107687	1	733	tags=47%, list=17%, signal=57%
NABA_CORE_MATRISOME%MSIGDB_C2%NABA_CORE_MATRISOME	NABA_CORE_MATRISOME%MSIGDB_C2%NABA_CORE_MATRISOME		121	-0.406306	-1.46273	0.002	0.107502	1	1825	tags=65%, list=43%, signal=112%
REGULATION OF MUSCLE CELL DIFFERENTIATION%GOBP%GO:0051147	REGULATION OF MUSCLE CELL DIFFERENTIATION%GOBP%GO:0051147		38	-0.440198	-1.46247	0.0211055	0.107487	1	561	tags=29%, list=13%, signal=33%
DIVALENT INORGANIC CATION TRANSPORT%GOBP%GO:0072511	DIVALENT INORGANIC CATION TRANSPORT%GOBP%GO:0072511		67	-0.423629	-1.46233	0.00601202	0.107384	1	1069	tags=42%, list=25%, signal=55%
NEGATIVE REGULATION OF ANGIOGENESIS%GOBP%GO:0016525	NEGATIVE REGULATION OF ANGIOGENESIS%GOBP%GO:0016525		28	-0.460397	-1.46152	0.0344828	0.107966	1	819	tags=43%, list=19%, signal=53%
NEGATIVE REGULATION OF T CELL ACTIVATION%GOBP%GO:0050868	NEGATIVE REGULATION OF T CELL ACTIVATION%GOBP%GO:0050868		29	-0.463163	-1.46086	0.0295617	0.108372	1	1632	tags=66%, list=39%, signal=106%
LYMPHOCYTE COSTIMULATION%GOBP%GO:0031294	LYMPHOCYTE COSTIMULATION%GOBP%GO:0031294		17	-0.504127	-1.46074	0.0498938	0.108236	1	1827	tags=82%, list=43%, signal=145%
NABA_ECM_GLYCOPROTEINS%MSIGDB_C2%NABA_ECM_GLYCOPROTEINS	NABA_ECM_GLYCOPROTEINS%MSIGDB_C2%NABA_ECM_GLYCOPROTEINS		78	-0.414894	-1.46019	0.007	0.108638	1	737	tags=37%, list=17%, signal=44%
REGULATION OF PEPTIDYL-SERINE PHOSPHORYLATION%GOBP%GO:0033135	REGULATION OF PEPTIDYL-SERINE PHOSPHORYLATION%GOBP%GO:0033135		29	-0.457679	-1.45916	0.0356415	0.109529	1	645	tags=34%, list=15%, signal=40%
O-GLYCOSYLATION OF TSR DOMAIN-CONTAINING PROTEINS%REACTOME%R-HSA-5173214.1	O-GLYCOSYLATION OF TSR DOMAIN-CONTAINING PROTEINS%REACTOME%R-HSA-5173214.1		17	-0.505922	-1.45896	0.0500532	0.109472	1	1111	tags=59%, list=26%, signal=79%
BLOOD VESSEL DEVELOPMENT%GOBP%GO:0001568	BLOOD VESSEL DEVELOPMENT%GOBP%GO:0001568		94	-0.408115	-1.45816	0	0.110094	1	585	tags=32%, list=14%, signal=36%
REGULATION OF SIGNALING RECEPTOR ACTIVITY%GOBP%GO:0010469	REGULATION OF SIGNALING RECEPTOR ACTIVITY%GOBP%GO:0010469		41	-0.445801	-1.45762	0.0150602	0.110423	1	1295	tags=51%, list=31%, signal=73%
DEFECTIVE B3GALTL CAUSES PETERS-PLUS SYNDROME (PPS)%REACTOME%R-HSA-5083635.1	DEFECTIVE B3GALTL CAUSES PETERS-PLUS SYNDROME (PPS)%REACTOME%R-HSA-5083635.1		17	-0.505922	-1.4567	0.0415335	0.111113	1	1111	tags=59%, list=26%, signal=79%
NEGATIVE REGULATION OF IMMUNE EFFECTOR PROCESS%GOBP%GO:0002698	NEGATIVE REGULATION OF IMMUNE EFFECTOR PROCESS%GOBP%GO:0002698		28	-0.458147	-1.45571	0.0314402	0.111891	1	1291	tags=57%, list=31%, signal=82%
REGULATION OF CATION TRANSMEMBRANE TRANSPORT%GOBP%GO:1904062	REGULATION OF CATION TRANSMEMBRANE TRANSPORT%GOBP%GO:1904062		87	-0.41365	-1.45566	0.001	0.111704	1	1415	tags=52%, list=33%, signal=76%
RESPONSE TO LIPOPOLYSACCHARIDE%GOBP%GO:0032496	RESPONSE TO LIPOPOLYSACCHARIDE%GOBP%GO:0032496		50	-0.429896	-1.45554	0.0160643	0.111597	1	1375	tags=56%, list=33%, signal=82%
REGULATION OF LYMPHOCYTE MEDIATED IMMUNITY%GOBP%GO:0002706	REGULATION OF LYMPHOCYTE MEDIATED IMMUNITY%GOBP%GO:0002706		35	-0.445619	-1.45526	0.0262361	0.111656	1	1363	tags=57%, list=32%, signal=84%
RESPONSE TO EXTERNAL BIOTIC STIMULUS%GOBP%GO:0043207	RESPONSE TO EXTERNAL BIOTIC STIMULUS%GOBP%GO:0043207		159	-0.394541	-1.45498	0	0.111701	1	1375	tags=48%, list=33%, signal=68%
NEURONAL SYSTEM%REACTOME DATABASE ID RELEASE 72%112316	NEURONAL SYSTEM%REACTOME DATABASE ID RELEASE 72%112316		97	-0.410127	-1.45315	0.002	0.113328	1	1918	tags=69%, list=45%, signal=124%
HETEROTRIMERIC G-PROTEIN SIGNALING PATHWAY-GQ ALPHA AND GO ALPHA MEDIATED PATHWAY%PANTHER PATHWAY%P00027	HETEROTRIMERIC G-PROTEIN SIGNALING PATHWAY-GQ ALPHA AND GO ALPHA MEDIATED PATHWAY%PANTHER PATHWAY%P00027		39	-0.43857	-1.4528	0.0162272	0.113444	1	1750	tags=69%, list=41%, signal=117%
CARDIOCYTE DIFFERENTIATION%GOBP%GO:0035051	CARDIOCYTE DIFFERENTIATION%GOBP%GO:0035051		29	-0.460091	-1.45214	0.0274112	0.113877	1	1178	tags=48%, list=28%, signal=66%
POSITIVE REGULATION OF CYTOSKELETON ORGANIZATION%GOBP%GO:0051495	POSITIVE REGULATION OF CYTOSKELETON ORGANIZATION%GOBP%GO:0051495		52	-0.432814	-1.45171	0.0150451	0.114093	1	883	tags=38%, list=21%, signal=48%
AQUAPORIN-MEDIATED TRANSPORT%REACTOME DATABASE ID RELEASE 72%445717	AQUAPORIN-MEDIATED TRANSPORT%REACTOME DATABASE ID RELEASE 72%445717		16	-0.501023	-1.45153	0.0410959	0.114058	1	1731	tags=81%, list=41%, signal=137%
CELLULAR RESPONSE TO ANTIBIOTIC%GOBP%GO:0071236	CELLULAR RESPONSE TO ANTIBIOTIC%GOBP%GO:0071236		16	-0.506164	-1.45133	0.0499469	0.11402	1	1139	tags=50%, list=27%, signal=68%
REGULATION OF ION TRANSMEMBRANE TRANSPORTER ACTIVITY%GOBP%GO:0032412	REGULATION OF ION TRANSMEMBRANE TRANSPORTER ACTIVITY%GOBP%GO:0032412		70	-0.419617	-1.45004	0.003003	0.115205	1	1415	tags=51%, list=33%, signal=76%
REGULATION OF PHOSPHOLIPASE C ACTIVITY%GOBP%GO:1900274	REGULATION OF PHOSPHOLIPASE C ACTIVITY%GOBP%GO:1900274		24	-0.477925	-1.44944	0.0359712	0.115675	1	1338	tags=58%, list=32%, signal=85%
ANTIGEN PROCESSING AND PRESENTATION OF PEPTIDE OR POLYSACCHARIDE ANTIGEN VIA MHC CLASS II%GOBP%GO:0002504	ANTIGEN PROCESSING AND PRESENTATION OF PEPTIDE OR POLYSACCHARIDE ANTIGEN VIA MHC CLASS II%GOBP%GO:0002504		30	-0.452195	-1.44895	0.0234934	0.115954	1	766	tags=33%, list=18%, signal=40%
CELLULAR RESPONSE TO TRANSFORMING GROWTH FACTOR BETA STIMULUS%GOBP%GO:0071560	CELLULAR RESPONSE TO TRANSFORMING GROWTH FACTOR BETA STIMULUS%GOBP%GO:0071560		35	-0.446103	-1.44843	0.0262361	0.116272	1	1358	tags=54%, list=32%, signal=79%
RESPONSE TO GROWTH FACTOR%GOBP%GO:0070848	RESPONSE TO GROWTH FACTOR%GOBP%GO:0070848		103	-0.407794	-1.4482	0.002	0.116277	1	1031	tags=40%, list=24%, signal=51%
T-CELL ANTIGEN RECEPTOR (TCR) PATHWAY DURING STAPHYLOCOCCUS AUREUS INFECTION%WIKIPATHWAYS_20200310%WP3863%HOMO SAPIENS	T-CELL ANTIGEN RECEPTOR (TCR) PATHWAY DURING STAPHYLOCOCCUS AUREUS INFECTION%WIKIPATHWAYS_20200310%WP3863%HOMO SAPIENS		23	-0.473466	-1.44754	0.0480082	0.116773	1	1671	tags=65%, list=40%, signal=107%
REGULATION OF PROTEIN COMPLEX DISASSEMBLY%GOBP%GO:0043244	REGULATION OF PROTEIN COMPLEX DISASSEMBLY%GOBP%GO:0043244		22	-0.479851	-1.44717	0.0466321	0.116947	1	168	tags=18%, list=4%, signal=19%
MONONUCLEAR CELL PROLIFERATION%GOBP%GO:0032943	MONONUCLEAR CELL PROLIFERATION%GOBP%GO:0032943		22	-0.482815	-1.44678	0.0301142	0.117144	1	1433	tags=64%, list=34%, signal=96%
POSITIVE REGULATION OF CYTOKINE SECRETION%GOBP%GO:0050715	POSITIVE REGULATION OF CYTOKINE SECRETION%GOBP%GO:0050715		32	-0.453369	-1.44637	0.0242915	0.117381	1	1359	tags=59%, list=32%, signal=87%
G ALPHA (S) SIGNALLING EVENTS%REACTOME DATABASE ID RELEASE 72%418555	G ALPHA (S) SIGNALLING EVENTS%REACTOME DATABASE ID RELEASE 72%418555		53	-0.429785	-1.44627	0.013013	0.117238	1	1731	tags=68%, list=41%, signal=114%
REGULATION OF CATION CHANNEL ACTIVITY%GOBP%GO:2001257	REGULATION OF CATION CHANNEL ACTIVITY%GOBP%GO:2001257		48	-0.436121	-1.44621	0.0230692	0.117061	1	1476	tags=56%, list=35%, signal=85%
NONALCOHOLIC FATTY LIVER DISEASE%WIKIPATHWAYS_20200310%WP4396%HOMO SAPIENS	NONALCOHOLIC FATTY LIVER DISEASE%WIKIPATHWAYS_20200310%WP4396%HOMO SAPIENS		19	-0.4886	-1.44521	0.0489583	0.117911	1	237	tags=21%, list=6%, signal=22%
OXIDATIVE DAMAGE%WIKIPATHWAYS_20200310%WP3941%HOMO SAPIENS	OXIDATIVE DAMAGE%WIKIPATHWAYS_20200310%WP3941%HOMO SAPIENS		17	-0.504446	-1.44503	0.0377359	0.117835	1	335	tags=29%, list=8%, signal=32%
PI3K-AKT SIGNALING PATHWAY%WIKIPATHWAYS_20200310%WP4172%HOMO SAPIENS	PI3K-AKT SIGNALING PATHWAY%WIKIPATHWAYS_20200310%WP4172%HOMO SAPIENS		116	-0.402776	-1.4449	0.002	0.117745	1	1272	tags=46%, list=30%, signal=64%
POSITIVE REGULATION OF PEPTIDYL-TYROSINE PHOSPHORYLATION%GOBP%GO:0050731	POSITIVE REGULATION OF PEPTIDYL-TYROSINE PHOSPHORYLATION%GOBP%GO:0050731		44	-0.438701	-1.44374	0.0220884	0.118753	1	1336	tags=55%, list=32%, signal=79%
HEART MORPHOGENESIS%GOBP%GO:0003007	HEART MORPHOGENESIS%GOBP%GO:0003007		57	-0.427305	-1.44243	0.00901804	0.119911	1	1339	tags=51%, list=32%, signal=73%
TRANSCRIPTIONAL REGULATION BY RUNX1%REACTOME%R-HSA-8878171.3	TRANSCRIPTIONAL REGULATION BY RUNX1%REACTOME%R-HSA-8878171.3		33	-0.452516	-1.44236	0.0251762	0.119738	1	712	tags=33%, list=17%, signal=40%
REGULATION OF CYTOKINE SECRETION%GOBP%GO:0050707	REGULATION OF CYTOKINE SECRETION%GOBP%GO:0050707		48	-0.43318	-1.442	0.0100301	0.119898	1	1359	tags=56%, list=32%, signal=82%
ADORA2B MEDIATED ANTI-INFLAMMATORY CYTOKINES PRODUCTION%REACTOME DATABASE ID RELEASE 72%9660821	ADORA2B MEDIATED ANTI-INFLAMMATORY CYTOKINES PRODUCTION%REACTOME DATABASE ID RELEASE 72%9660821		38	-0.43771	-1.4418	0.0282258	0.119884	1	1459	tags=63%, list=35%, signal=96%
RESPONSE TO OTHER ORGANISM%GOBP%GO:0051707	RESPONSE TO OTHER ORGANISM%GOBP%GO:0051707		159	-0.394541	-1.44117	0	0.120321	1	1375	tags=48%, list=33%, signal=68%
T CELL COSTIMULATION%GOBP%GO:0031295	T CELL COSTIMULATION%GOBP%GO:0031295		17	-0.504127	-1.4411	0.0449679	0.120141	1	1827	tags=82%, list=43%, signal=145%
REGULATION OF INTERFERON-GAMMA PRODUCTION%GOBP%GO:0032649	REGULATION OF INTERFERON-GAMMA PRODUCTION%GOBP%GO:0032649		28	-0.455341	-1.4406	0.0305499	0.120485	1	1419	tags=61%, list=34%, signal=91%
REGULATION OF ADAPTIVE IMMUNE RESPONSE BASED ON SOMATIC RECOMBINATION OF IMMUNE RECEPTORS BUILT FROM IMMUNOGLOBULIN SUPERFAMILY DOMAINS%GOBP%GO:0002822	REGULATION OF ADAPTIVE IMMUNE RESPONSE BASED ON SOMATIC RECOMBINATION OF IMMUNE RECEPTORS BUILT FROM IMMUNOGLOBULIN SUPERFAMILY DOMAINS%GOBP%GO:0002822		36	-0.44133	-1.44026	0.0272452	0.120616	1	1375	tags=56%, list=33%, signal=82%
REGULATION OF TRANSMEMBRANE TRANSPORTER ACTIVITY%GOBP%GO:0022898	REGULATION OF TRANSMEMBRANE TRANSPORTER ACTIVITY%GOBP%GO:0022898		71	-0.412559	-1.44015	0.01	0.120502	1	1415	tags=51%, list=33%, signal=75%
REGULATION OF HEART CONTRACTION%GOBP%GO:0008016	REGULATION OF HEART CONTRACTION%GOBP%GO:0008016		85	-0.407761	-1.43976	0.004	0.120703	1	1072	tags=41%, list=25%, signal=54%
PID_INTEGRIN3_PATHWAY%MSIGDB_C2%PID_INTEGRIN3_PATHWAY	PID_INTEGRIN3_PATHWAY%MSIGDB_C2%PID_INTEGRIN3_PATHWAY		22	-0.470433	-1.43884	0.0425753	0.121539	1	556	tags=32%, list=13%, signal=36%
RETINA DEVELOPMENT IN CAMERA-TYPE EYE%GOBP%GO:0060041	RETINA DEVELOPMENT IN CAMERA-TYPE EYE%GOBP%GO:0060041		16	-0.507746	-1.43877	0.0392585	0.121368	1	317	tags=31%, list=8%, signal=34%
CELL-MATRIX ADHESION%GOBP%GO:0007160	CELL-MATRIX ADHESION%GOBP%GO:0007160		39	-0.441608	-1.43843	0.0140704	0.121474	1	1235	tags=49%, list=29%, signal=68%
ANTIGEN PROCESSING AND PRESENTATION OF EXOGENOUS PEPTIDE ANTIGEN VIA MHC CLASS II%GOBP%GO:0019886	ANTIGEN PROCESSING AND PRESENTATION OF EXOGENOUS PEPTIDE ANTIGEN VIA MHC CLASS II%GOBP%GO:0019886		30	-0.452195	-1.43802	0.0303337	0.12168	1	766	tags=33%, list=18%, signal=40%
CELLULAR RESPONSE TO TUMOR NECROSIS FACTOR%GOBP%GO:0071356	CELLULAR RESPONSE TO TUMOR NECROSIS FACTOR%GOBP%GO:0071356		38	-0.440658	-1.43797	0.0351759	0.12147	1	1496	tags=61%, list=35%, signal=93%
HALLMARK_ANGIOGENESIS%MSIGDB_C2%HALLMARK_ANGIOGENESIS	HALLMARK_ANGIOGENESIS%MSIGDB_C2%HALLMARK_ANGIOGENESIS		18	-0.492612	-1.43705	0.0398323	0.122235	1	761	tags=39%, list=18%, signal=47%
AP-1 TRANSCRIPTION FACTOR NETWORK%PATHWAY INTERACTION DATABASE NCI-NATURE CURATED DATA%AP-1 TRANSCRIPTION FACTOR NETWORK	AP-1 TRANSCRIPTION FACTOR NETWORK%PATHWAY INTERACTION DATABASE NCI-NATURE CURATED DATA%AP-1 TRANSCRIPTION FACTOR NETWORK		18	-0.486828	-1.43652	0.061246	0.122563	1	1723	tags=72%, list=41%, signal=121%
ANTIGEN PROCESSING AND PRESENTATION OF PEPTIDE ANTIGEN VIA MHC CLASS II%GOBP%GO:0002495	ANTIGEN PROCESSING AND PRESENTATION OF PEPTIDE ANTIGEN VIA MHC CLASS II%GOBP%GO:0002495		30	-0.452195	-1.43568	0.0325866	0.123325	1	766	tags=33%, list=18%, signal=40%
REGULATION OF ACTIN POLYMERIZATION OR DEPOLYMERIZATION%GOBP%GO:0008064	REGULATION OF ACTIN POLYMERIZATION OR DEPOLYMERIZATION%GOBP%GO:0008064		40	-0.436041	-1.43567	0.016129	0.123091	1	774	tags=35%, list=18%, signal=42%
POSITIVE REGULATION OF CELLULAR COMPONENT BIOGENESIS%GOBP%GO:0044089	POSITIVE REGULATION OF CELLULAR COMPONENT BIOGENESIS%GOBP%GO:0044089		110	-0.397624	-1.43537	0.001	0.123171	1	735	tags=31%, list=17%, signal=36%
LEUKOCYTE DIFFERENTIATION%GOBP%GO:0002521	LEUKOCYTE DIFFERENTIATION%GOBP%GO:0002521		82	-0.410244	-1.43525	0.002	0.123072	1	1455	tags=54%, list=34%, signal=80%
RESPONSE TO BIOTIC STIMULUS%GOBP%GO:0009607	RESPONSE TO BIOTIC STIMULUS%GOBP%GO:0009607		162	-0.38994	-1.43509	0	0.123014	1	1375	tags=47%, list=33%, signal=67%
REGULATION OF TUMOR NECROSIS FACTOR PRODUCTION%GOBP%GO:0032680	REGULATION OF TUMOR NECROSIS FACTOR PRODUCTION%GOBP%GO:0032680		37	-0.435681	-1.43104	0.0383451	0.127459	1	1291	tags=54%, list=31%, signal=77%
FOCAL ADHESION-PI3K-AKT-MTOR-SIGNALING PATHWAY%WIKIPATHWAYS_20200310%WP3932%HOMO SAPIENS	FOCAL ADHESION-PI3K-AKT-MTOR-SIGNALING PATHWAY%WIKIPATHWAYS_20200310%WP3932%HOMO SAPIENS		104	-0.399639	-1.4308	0.001	0.12747	1	1158	tags=42%, list=27%, signal=57%
REGULATION OF CELL KILLING%GOBP%GO:0031341	REGULATION OF CELL KILLING%GOBP%GO:0031341		29	-0.447206	-1.42979	0.0407747	0.128323	1	1744	tags=69%, list=41%, signal=117%
REGULATION OF INSULIN SECRETION%REACTOME%R-HSA-422356.3	REGULATION OF INSULIN SECRETION%REACTOME%R-HSA-422356.3		30	-0.453222	-1.42919	0.0405269	0.128741	1	1415	tags=57%, list=33%, signal=85%
POSITIVE REGULATION OF DEFENSE RESPONSE%GOBP%GO:0031349	POSITIVE REGULATION OF DEFENSE RESPONSE%GOBP%GO:0031349		98	-0.400114	-1.42917	0.009	0.128501	1	1118	tags=46%, list=26%, signal=61%
ICOSANOID METABOLIC PROCESS%GOBP%GO:0006690	ICOSANOID METABOLIC PROCESS%GOBP%GO:0006690		21	-0.470267	-1.42795	0.0538302	0.129684	1	1080	tags=43%, list=26%, signal=57%
POSITIVE REGULATION OF SMALL GTPASE MEDIATED SIGNAL TRANSDUCTION%GOBP%GO:0051057	POSITIVE REGULATION OF SMALL GTPASE MEDIATED SIGNAL TRANSDUCTION%GOBP%GO:0051057		21	-0.476579	-1.4277	0.0416233	0.129692	1	1361	tags=57%, list=32%, signal=84%
PID_AP1_PATHWAY%MSIGDB_C2%PID_AP1_PATHWAY	PID_AP1_PATHWAY%MSIGDB_C2%PID_AP1_PATHWAY		18	-0.486828	-1.42688	0.0599369	0.130465	1	1723	tags=72%, list=41%, signal=121%
POSITIVE REGULATION OF MUSCLE CELL DIFFERENTIATION%GOBP%GO:0051149	POSITIVE REGULATION OF MUSCLE CELL DIFFERENTIATION%GOBP%GO:0051149		24	-0.473712	-1.42649	0.0555556	0.130685	1	504	tags=29%, list=12%, signal=33%
ION HOMEOSTASIS%GOBP%GO:0050801	ION HOMEOSTASIS%GOBP%GO:0050801		189	-0.387447	-1.4255	0	0.13161	1	1549	tags=52%, list=37%, signal=78%
NEGATIVE REGULATION OF CHEMOTAXIS%GOBP%GO:0050922	NEGATIVE REGULATION OF CHEMOTAXIS%GOBP%GO:0050922		18	-0.489243	-1.42308	0.062302	0.134186	1	1827	tags=78%, list=43%, signal=136%
POSITIVE REGULATION OF BONE MINERALIZATION%GOBP%GO:0030501	POSITIVE REGULATION OF BONE MINERALIZATION%GOBP%GO:0030501		15	-0.506203	-1.42301	0.0541401	0.134012	1	912	tags=47%, list=22%, signal=59%
VENTRICULAR CARDIAC MUSCLE TISSUE DEVELOPMENT%GOBP%GO:0003229	VENTRICULAR CARDIAC MUSCLE TISSUE DEVELOPMENT%GOBP%GO:0003229		15	-0.513207	-1.42232	0.054721	0.134524	1	699	tags=40%, list=17%, signal=48%
ORGAN GROWTH%GOBP%GO:0035265	ORGAN GROWTH%GOBP%GO:0035265		17	-0.492588	-1.42194	0.0476191	0.134697	1	1919	tags=88%, list=45%, signal=161%
INNATE IMMUNE RESPONSE-ACTIVATING SIGNAL TRANSDUCTION%GOBP%GO:0002758	INNATE IMMUNE RESPONSE-ACTIVATING SIGNAL TRANSDUCTION%GOBP%GO:0002758		47	-0.422331	-1.4205	0.018	0.136144	1	2049	tags=77%, list=48%, signal=147%
POSITIVE REGULATION OF BIOMINERAL TISSUE DEVELOPMENT%GOBP%GO:0070169	POSITIVE REGULATION OF BIOMINERAL TISSUE DEVELOPMENT%GOBP%GO:0070169		15	-0.506203	-1.42027	0.0588865	0.13618	1	912	tags=47%, list=22%, signal=59%
NEGATIVE REGULATION OF BLOOD VESSEL MORPHOGENESIS%GOBP%GO:2000181	NEGATIVE REGULATION OF BLOOD VESSEL MORPHOGENESIS%GOBP%GO:2000181		29	-0.451132	-1.41964	0.0427264	0.136705	1	819	tags=41%, list=19%, signal=51%
REGULATION OF BLOOD CIRCULATION%GOBP%GO:1903522	REGULATION OF BLOOD CIRCULATION%GOBP%GO:1903522		95	-0.398162	-1.41853	0.003	0.137813	1	1072	tags=41%, list=25%, signal=54%
REGULATION OF CHEMOKINE PRODUCTION%GOBP%GO:0032642	REGULATION OF CHEMOKINE PRODUCTION%GOBP%GO:0032642		22	-0.463188	-1.41774	0.0537746	0.138526	1	1419	tags=59%, list=34%, signal=89%
INFECTIOUS DISEASE%REACTOME%R-HSA-5663205.10	INFECTIOUS DISEASE%REACTOME%R-HSA-5663205.10		127	-0.393857	-1.41599	0.001	0.140409	1	1469	tags=47%, list=35%, signal=70%
MESENCHYME DEVELOPMENT%GOBP%GO:0060485	MESENCHYME DEVELOPMENT%GOBP%GO:0060485		44	-0.421222	-1.4156	0.0340681	0.140632	1	375	tags=30%, list=9%, signal=32%
REGULATION OF LEUKOCYTE APOPTOTIC PROCESS%GOBP%GO:2000106	REGULATION OF LEUKOCYTE APOPTOTIC PROCESS%GOBP%GO:2000106		19	-0.481635	-1.41427	0.0480167	0.14191	1	1646	tags=63%, list=39%, signal=103%
POSITIVE REGULATION OF VASCULATURE DEVELOPMENT%GOBP%GO:1904018	POSITIVE REGULATION OF VASCULATURE DEVELOPMENT%GOBP%GO:1904018		53	-0.419613	-1.41379	0.0190381	0.142166	1	807	tags=36%, list=19%, signal=44%
REGULATION OF TRANSPORTER ACTIVITY%GOBP%GO:0032409	REGULATION OF TRANSPORTER ACTIVITY%GOBP%GO:0032409		73	-0.403592	-1.41352	0.005	0.142214	1	1054	tags=41%, list=25%, signal=54%
HEART VALVE MORPHOGENESIS%GOBP%GO:0003179	HEART VALVE MORPHOGENESIS%GOBP%GO:0003179		16	-0.505207	-1.41352	0.0568421	0.141949	1	2052	tags=94%, list=49%, signal=182%
TISSUE REMODELING%GOBP%GO:0048771	TISSUE REMODELING%GOBP%GO:0048771		15	-0.503037	-1.41289	0.0698413	0.142439	1	819	tags=47%, list=19%, signal=58%
5HT2 TYPE RECEPTOR MEDIATED SIGNALING PATHWAY%PANTHER PATHWAY%P04374	5HT2 TYPE RECEPTOR MEDIATED SIGNALING PATHWAY%PANTHER PATHWAY%P04374		15	-0.505261	-1.41275	0.0719656	0.142373	1	1285	tags=60%, list=30%, signal=86%
CARDIOVASCULAR SYSTEM DEVELOPMENT%GOBP%GO:0072358	CARDIOVASCULAR SYSTEM DEVELOPMENT%GOBP%GO:0072358		99	-0.393872	-1.41229	0.005	0.142692	1	585	tags=30%, list=14%, signal=34%
REGULATION OF ACTIN FILAMENT LENGTH%GOBP%GO:0030832	REGULATION OF ACTIN FILAMENT LENGTH%GOBP%GO:0030832		41	-0.424943	-1.41215	0.027163	0.142606	1	774	tags=34%, list=18%, signal=41%
POSITIVE REGULATION OF CELL-MATRIX ADHESION%GOBP%GO:0001954	POSITIVE REGULATION OF CELL-MATRIX ADHESION%GOBP%GO:0001954		23	-0.463255	-1.41181	0.0425311	0.142759	1	586	tags=30%, list=14%, signal=35%
REGULATION OF MUSCLE ADAPTATION%GOBP%GO:0043502	REGULATION OF MUSCLE ADAPTATION%GOBP%GO:0043502		17	-0.487573	-1.41156	0.0475687	0.142809	1	807	tags=35%, list=19%, signal=43%
REGULATION OF LYMPHOCYTE MIGRATION%GOBP%GO:2000401	REGULATION OF LYMPHOCYTE MIGRATION%GOBP%GO:2000401		20	-0.473196	-1.4114	0.0553236	0.14273	1	969	tags=45%, list=23%, signal=58%
ALPHA-BETA T CELL ACTIVATION%GOBP%GO:0046631	ALPHA-BETA T CELL ACTIVATION%GOBP%GO:0046631		16	-0.490731	-1.41102	0.0683761	0.142902	1	1905	tags=81%, list=45%, signal=147%
NEGATIVE REGULATION OF TRANSPORT%GOBP%GO:0051051	NEGATIVE REGULATION OF TRANSPORT%GOBP%GO:0051051		101	-0.393197	-1.41031	0.002	0.143514	1	1397	tags=49%, list=33%, signal=71%
REGULATION OF TUMOR NECROSIS FACTOR SUPERFAMILY CYTOKINE PRODUCTION%GOBP%GO:1903555	REGULATION OF TUMOR NECROSIS FACTOR SUPERFAMILY CYTOKINE PRODUCTION%GOBP%GO:1903555		38	-0.427215	-1.41016	0.0312185	0.143394	1	1291	tags=53%, list=31%, signal=75%
ECTODERM DIFFERENTIATION%WIKIPATHWAYS_20200310%WP2858%HOMO SAPIENS	ECTODERM DIFFERENTIATION%WIKIPATHWAYS_20200310%WP2858%HOMO SAPIENS		35	-0.436032	-1.4101	0.030426	0.143196	1	1000	tags=43%, list=24%, signal=56%
VASCULATURE DEVELOPMENT%GOBP%GO:0001944	VASCULATURE DEVELOPMENT%GOBP%GO:0001944		97	-0.396973	-1.4098	0.006	0.143283	1	585	tags=31%, list=14%, signal=35%
CARDIAC MUSCLE TISSUE DEVELOPMENT%GOBP%GO:0048738	CARDIAC MUSCLE TISSUE DEVELOPMENT%GOBP%GO:0048738		46	-0.424611	-1.40936	0.0261307	0.143597	1	699	tags=35%, list=17%, signal=41%
REGULATION OF CARDIAC MUSCLE CONTRACTION%GOBP%GO:0055117	REGULATION OF CARDIAC MUSCLE CONTRACTION%GOBP%GO:0055117		33	-0.43754	-1.40817	0.0384226	0.144851	1	875	tags=39%, list=21%, signal=49%
IL4-MEDIATED SIGNALING EVENTS%PATHWAY INTERACTION DATABASE NCI-NATURE CURATED DATA%IL4-MEDIATED SIGNALING EVENTS	IL4-MEDIATED SIGNALING EVENTS%PATHWAY INTERACTION DATABASE NCI-NATURE CURATED DATA%IL4-MEDIATED SIGNALING EVENTS		24	-0.451408	-1.40742	0.0653728	0.145392	1	2018	tags=79%, list=48%, signal=151%
METABOTROPIC GLUTAMATE RECEPTOR GROUP III PATHWAY%PANTHER PATHWAY%P00039	METABOTROPIC GLUTAMATE RECEPTOR GROUP III PATHWAY%PANTHER PATHWAY%P00039		18	-0.482844	-1.40713	0.0555556	0.145512	1	2039	tags=89%, list=48%, signal=171%
REGULATION OF SECRETION BY CELL%GOBP%GO:1903530	REGULATION OF SECRETION BY CELL%GOBP%GO:1903530		142	-0.387149	-1.40612	0.003	0.146574	1	1397	tags=49%, list=33%, signal=71%
RESPONSE TO ORGANIC CYCLIC COMPOUND%GOBP%GO:0014070	RESPONSE TO ORGANIC CYCLIC COMPOUND%GOBP%GO:0014070		91	-0.397056	-1.40586	0.001	0.146617	1	956	tags=35%, list=23%, signal=44%
POSITIVE REGULATION OF SECRETION%GOBP%GO:0051047	POSITIVE REGULATION OF SECRETION%GOBP%GO:0051047		82	-0.39953	-1.40449	0.006	0.148024	1	1397	tags=50%, list=33%, signal=73%
DISEASES ASSOCIATED WITH O-GLYCOSYLATION OF PROTEINS%REACTOME%R-HSA-3906995.2	DISEASES ASSOCIATED WITH O-GLYCOSYLATION OF PROTEINS%REACTOME%R-HSA-3906995.2		26	-0.452836	-1.40426	0.0502049	0.148067	1	1421	tags=58%, list=34%, signal=86%
REGULATION OF PHOSPHOLIPASE ACTIVITY%GOBP%GO:0010517	REGULATION OF PHOSPHOLIPASE ACTIVITY%GOBP%GO:0010517		29	-0.451024	-1.40411	0.0415821	0.147992	1	1338	tags=55%, list=32%, signal=80%
REGULATION OF GLUTAMATE RECEPTOR SIGNALING PATHWAY%GOBP%GO:1900449	REGULATION OF GLUTAMATE RECEPTOR SIGNALING PATHWAY%GOBP%GO:1900449		19	-0.474455	-1.40411	0.0681342	0.147728	1	967	tags=47%, list=23%, signal=61%
POSITIVE REGULATION OF CELL KILLING%GOBP%GO:0031343	POSITIVE REGULATION OF CELL KILLING%GOBP%GO:0031343		19	-0.474632	-1.40296	0.059499	0.148947	1	1744	tags=74%, list=41%, signal=125%
POSITIVE REGULATION OF ANGIOGENESIS%GOBP%GO:0045766	POSITIVE REGULATION OF ANGIOGENESIS%GOBP%GO:0045766		47	-0.416711	-1.40272	0.0230461	0.148976	1	807	tags=36%, list=19%, signal=44%
HETEROTRIMERIC G-PROTEIN SIGNALING PATHWAY-GI ALPHA AND GS ALPHA MEDIATED PATHWAY%PANTHER PATHWAY%P00026	HETEROTRIMERIC G-PROTEIN SIGNALING PATHWAY-GI ALPHA AND GS ALPHA MEDIATED PATHWAY%PANTHER PATHWAY%P00026		40	-0.426892	-1.4022	0.0252016	0.14935	1	1055	tags=50%, list=25%, signal=66%
POSITIVE REGULATION OF SECRETION BY CELL%GOBP%GO:1903532	POSITIVE REGULATION OF SECRETION BY CELL%GOBP%GO:1903532		77	-0.402699	-1.40204	0.007	0.149278	1	1397	tags=51%, list=33%, signal=74%
POSITIVE REGULATION OF CELL ADHESION%GOBP%GO:0045785	POSITIVE REGULATION OF CELL ADHESION%GOBP%GO:0045785		108	-0.38924	-1.40191	0.006	0.149153	1	1392	tags=48%, list=33%, signal=70%
REGULATION OF LIPASE ACTIVITY%GOBP%GO:0060191	REGULATION OF LIPASE ACTIVITY%GOBP%GO:0060191		34	-0.432393	-1.4007	0.0433905	0.150465	1	931	tags=44%, list=22%, signal=56%
DISEASES OF GLYCOSYLATION%REACTOME%R-HSA-3781865.1	DISEASES OF GLYCOSYLATION%REACTOME%R-HSA-3781865.1		41	-0.417753	-1.40021	0.0383451	0.150835	1	1111	tags=44%, list=26%, signal=59%
ANTIGEN PROCESSING AND PRESENTATION OF EXOGENOUS ANTIGEN%GOBP%GO:0019884	ANTIGEN PROCESSING AND PRESENTATION OF EXOGENOUS ANTIGEN%GOBP%GO:0019884		46	-0.415231	-1.39964	0.0271903	0.151254	1	766	tags=35%, list=18%, signal=42%
REGULATION OF ACTIN FILAMENT-BASED PROCESS%GOBP%GO:0032970	REGULATION OF ACTIN FILAMENT-BASED PROCESS%GOBP%GO:0032970		107	-0.390426	-1.39961	0.008	0.15102	1	774	tags=32%, list=18%, signal=38%
G ALPHA (Q) SIGNALLING EVENTS%REACTOME DATABASE ID RELEASE 72%416476	G ALPHA (Q) SIGNALLING EVENTS%REACTOME DATABASE ID RELEASE 72%416476		65	-0.402719	-1.39945	0.02	0.150951	1	1551	tags=55%, list=37%, signal=86%
REGULATION OF SECRETION%GOBP%GO:0051046	REGULATION OF SECRETION%GOBP%GO:0051046		154	-0.3815	-1.39781	0.002	0.152784	1	1397	tags=49%, list=33%, signal=70%
REGULATION OF TRANSMEMBRANE TRANSPORT%GOBP%GO:0034762	REGULATION OF TRANSMEMBRANE TRANSPORT%GOBP%GO:0034762		111	-0.388774	-1.39703	0.002	0.153546	1	1415	tags=49%, list=33%, signal=71%
REGULATION OF CELL-SUBSTRATE ADHESION%GOBP%GO:0010810	REGULATION OF CELL-SUBSTRATE ADHESION%GOBP%GO:0010810		53	-0.412412	-1.39677	0.0190381	0.153609	1	991	tags=34%, list=23%, signal=44%
CIRCULATORY SYSTEM DEVELOPMENT%GOBP%GO:0072359	CIRCULATORY SYSTEM DEVELOPMENT%GOBP%GO:0072359		176	-0.376457	-1.39566	0.002	0.154839	1	615	tags=29%, list=15%, signal=33%
POSITIVE REGULATION OF LEUKOCYTE MEDIATED CYTOTOXICITY%GOBP%GO:0001912	POSITIVE REGULATION OF LEUKOCYTE MEDIATED CYTOTOXICITY%GOBP%GO:0001912		17	-0.482328	-1.39547	0.0784519	0.154774	1	1262	tags=59%, list=30%, signal=84%
RETINA HOMEOSTASIS%GOBP%GO:0001895	RETINA HOMEOSTASIS%GOBP%GO:0001895		16	-0.486815	-1.39504	0.085353	0.155078	1	317	tags=31%, list=8%, signal=34%
POSITIVE REGULATION OF CELL MIGRATION%GOBP%GO:0030335	POSITIVE REGULATION OF CELL MIGRATION%GOBP%GO:0030335		144	-0.382141	-1.39432	0.002	0.155782	1	1419	tags=45%, list=34%, signal=66%
REGULATION OF CELL ADHESION%GOBP%GO:0030155	REGULATION OF CELL ADHESION%GOBP%GO:0030155		185	-0.378212	-1.39422	0.003	0.155633	1	1392	tags=46%, list=33%, signal=66%
O-LINKED GLYCOSYLATION%REACTOME%R-HSA-5173105.4	O-LINKED GLYCOSYLATION%REACTOME%R-HSA-5173105.4		37	-0.429406	-1.39411	0.0362903	0.155519	1	1177	tags=49%, list=28%, signal=67%
CARDIAC MUSCLE CELL DEVELOPMENT%GOBP%GO:0055013	CARDIAC MUSCLE CELL DEVELOPMENT%GOBP%GO:0055013		19	-0.47034	-1.39375	0.0650577	0.155707	1	110	tags=21%, list=3%, signal=22%
CALCIUM-DEPENDENT CELL-CELL ADHESION VIA PLASMA MEMBRANE CELL ADHESION MOLECULES%GOBP%GO:0016339	CALCIUM-DEPENDENT CELL-CELL ADHESION VIA PLASMA MEMBRANE CELL ADHESION MOLECULES%GOBP%GO:0016339		19	-0.464811	-1.39357	0.068421	0.155715	1	1681	tags=74%, list=40%, signal=122%
HEMATOPOIETIC STEM CELL DIFFERENTIATION%WIKIPATHWAYS_20200310%WP2849%HOMO SAPIENS	HEMATOPOIETIC STEM CELL DIFFERENTIATION%WIKIPATHWAYS_20200310%WP2849%HOMO SAPIENS		29	-0.441283	-1.39321	0.0552147	0.155893	1	561	tags=34%, list=13%, signal=39%
POTASSIUM CHANNELS%REACTOME DATABASE ID RELEASE 72%1296071	POTASSIUM CHANNELS%REACTOME DATABASE ID RELEASE 72%1296071		28	-0.447518	-1.38991	0.0501023	0.160151	1	2063	tags=86%, list=49%, signal=166%
PHOSPHATIDYLINOSITOL METABOLIC PROCESS%GOBP%GO:0046488	PHOSPHATIDYLINOSITOL METABOLIC PROCESS%GOBP%GO:0046488		28	-0.446209	-1.38856	0.0500511	0.161718	1	437	tags=29%, list=10%, signal=32%
POSITIVE REGULATION OF RAS PROTEIN SIGNAL TRANSDUCTION%GOBP%GO:0046579	POSITIVE REGULATION OF RAS PROTEIN SIGNAL TRANSDUCTION%GOBP%GO:0046579		20	-0.463325	-1.38854	0.0637409	0.161468	1	1361	tags=55%, list=32%, signal=81%
NEGATIVE REGULATION OF VASCULATURE DEVELOPMENT%GOBP%GO:1901343	NEGATIVE REGULATION OF VASCULATURE DEVELOPMENT%GOBP%GO:1901343		33	-0.430274	-1.38777	0.040404	0.162224	1	819	tags=39%, list=19%, signal=48%
CELLULAR RESPONSE TO BIOTIC STIMULUS%GOBP%GO:0071216	CELLULAR RESPONSE TO BIOTIC STIMULUS%GOBP%GO:0071216		42	-0.419984	-1.38762	0.027163	0.162155	1	1585	tags=60%, list=38%, signal=94%
ACTIVATION OF INNATE IMMUNE RESPONSE%GOBP%GO:0002218	ACTIVATION OF INNATE IMMUNE RESPONSE%GOBP%GO:0002218		54	-0.406873	-1.38712	0.0251004	0.16255	1	1824	tags=65%, list=43%, signal=113%
HETEROPHILIC CELL-CELL ADHESION VIA PLASMA MEMBRANE CELL ADHESION MOLECULES%GOBP%GO:0007157	HETEROPHILIC CELL-CELL ADHESION VIA PLASMA MEMBRANE CELL ADHESION MOLECULES%GOBP%GO:0007157		19	-0.473331	-1.38707	0.0708245	0.162354	1	1081	tags=53%, list=26%, signal=70%
HALLMARK_KRAS_SIGNALING_UP%MSIGDB_C2%HALLMARK_KRAS_SIGNALING_UP	HALLMARK_KRAS_SIGNALING_UP%MSIGDB_C2%HALLMARK_KRAS_SIGNALING_UP		98	-0.390018	-1.38701	0.013	0.162152	1	1024	tags=40%, list=24%, signal=51%
CELLULAR MODIFIED AMINO ACID METABOLIC PROCESS%GOBP%GO:0006575	CELLULAR MODIFIED AMINO ACID METABOLIC PROCESS%GOBP%GO:0006575		43	-0.416077	-1.38696	0.0462312	0.161934	1	1413	tags=47%, list=33%, signal=69%
REGULATION OF ACTION POTENTIAL%GOBP%GO:0098900	REGULATION OF ACTION POTENTIAL%GOBP%GO:0098900		19	-0.470181	-1.38618	0.0765253	0.162731	1	624	tags=37%, list=15%, signal=43%
POSITIVE REGULATION OF ION TRANSPORT%GOBP%GO:0043270	POSITIVE REGULATION OF ION TRANSPORT%GOBP%GO:0043270		67	-0.395526	-1.38454	0.022022	0.164809	1	2068	tags=70%, list=49%, signal=135%
REGULATION OF COLD-INDUCED THERMOGENESIS%GOBP%GO:0120161	REGULATION OF COLD-INDUCED THERMOGENESIS%GOBP%GO:0120161		37	-0.422095	-1.38436	0.0402414	0.164795	1	1365	tags=49%, list=32%, signal=71%
BETA2 INTEGRIN CELL SURFACE INTERACTIONS%PATHWAY INTERACTION DATABASE NCI-NATURE CURATED DATA%BETA2 INTEGRIN CELL SURFACE INTERACTIONS	BETA2 INTEGRIN CELL SURFACE INTERACTIONS%PATHWAY INTERACTION DATABASE NCI-NATURE CURATED DATA%BETA2 INTEGRIN CELL SURFACE INTERACTIONS		17	-0.481962	-1.38407	0.0670157	0.164956	1	1110	tags=53%, list=26%, signal=72%
CELLULAR RESPONSE TO MECHANICAL STIMULUS%GOBP%GO:0071260	CELLULAR RESPONSE TO MECHANICAL STIMULUS%GOBP%GO:0071260		16	-0.486157	-1.38392	0.0783898	0.16489	1	1299	tags=50%, list=31%, signal=72%
TRANSMISSION ACROSS CHEMICAL SYNAPSES%REACTOME DATABASE ID RELEASE 72%112315	TRANSMISSION ACROSS CHEMICAL SYNAPSES%REACTOME DATABASE ID RELEASE 72%112315		59	-0.40329	-1.38337	0.03	0.165343	1	1781	tags=64%, list=42%, signal=110%
RESPONSE TO TRANSFORMING GROWTH FACTOR BETA%GOBP%GO:0071559	RESPONSE TO TRANSFORMING GROWTH FACTOR BETA%GOBP%GO:0071559		36	-0.426352	-1.38333	0.0527919	0.16511	1	1358	tags=53%, list=32%, signal=77%
REGULATION OF T CELL MEDIATED IMMUNITY%GOBP%GO:0002709	REGULATION OF T CELL MEDIATED IMMUNITY%GOBP%GO:0002709		23	-0.453662	-1.38308	0.0677618	0.165134	1	1744	tags=70%, list=41%, signal=118%
GLYCOSAMINOGLYCAN METABOLISM%REACTOME%R-HSA-1630316.2	GLYCOSAMINOGLYCAN METABOLISM%REACTOME%R-HSA-1630316.2		31	-0.436788	-1.38306	0.062753	0.164891	1	441	tags=26%, list=10%, signal=29%
REGULATION OF LEUKOCYTE DIFFERENTIATION%GOBP%GO:1902105	REGULATION OF LEUKOCYTE DIFFERENTIATION%GOBP%GO:1902105		65	-0.397162	-1.38251	0.018	0.165364	1	1465	tags=52%, list=35%, signal=79%
PID_INTEGRIN2_PATHWAY%MSIGDB_C2%PID_INTEGRIN2_PATHWAY	PID_INTEGRIN2_PATHWAY%MSIGDB_C2%PID_INTEGRIN2_PATHWAY		17	-0.481962	-1.38221	0.0845666	0.165538	1	1110	tags=53%, list=26%, signal=72%
FOLATE METABOLISM%WIKIPATHWAYS_20200310%WP176%HOMO SAPIENS	FOLATE METABOLISM%WIKIPATHWAYS_20200310%WP176%HOMO SAPIENS		15	-0.482688	-1.38153	0.0835118	0.166225	1	245	tags=27%, list=6%, signal=28%
CARDIAC CONDUCTION%REACTOME DATABASE ID RELEASE 72%5576891	CARDIAC CONDUCTION%REACTOME DATABASE ID RELEASE 72%5576891		47	-0.412863	-1.38131	0.0310933	0.16623	1	1543	tags=55%, list=37%, signal=86%
REGULATION OF PROTEIN TYROSINE KINASE ACTIVITY%GOBP%GO:0061097	REGULATION OF PROTEIN TYROSINE KINASE ACTIVITY%GOBP%GO:0061097		22	-0.46016	-1.38127	0.0681115	0.166011	1	1150	tags=50%, list=27%, signal=68%
LUNG FIBROSIS%WIKIPATHWAYS_20200310%WP3624%HOMO SAPIENS	LUNG FIBROSIS%WIKIPATHWAYS_20200310%WP3624%HOMO SAPIENS		27	-0.4406	-1.38057	0.0635246	0.166664	1	1403	tags=56%, list=33%, signal=83%
REGULATION OF T CELL MIGRATION%GOBP%GO:2000404	REGULATION OF T CELL MIGRATION%GOBP%GO:2000404		16	-0.482943	-1.38013	0.0820021	0.167083	1	945	tags=44%, list=22%, signal=56%
REGULATION OF DEPHOSPHORYLATION%GOBP%GO:0035303	REGULATION OF DEPHOSPHORYLATION%GOBP%GO:0035303		30	-0.434823	-1.37872	0.0631365	0.168764	1	634	tags=30%, list=15%, signal=35%
REGULATION OF CELL-MATRIX ADHESION%GOBP%GO:0001952	REGULATION OF CELL-MATRIX ADHESION%GOBP%GO:0001952		39	-0.415936	-1.37864	0.0432596	0.168599	1	991	tags=33%, list=23%, signal=43%
ANTEROGRADE TRANS-SYNAPTIC SIGNALING%GOBP%GO:0098916	ANTEROGRADE TRANS-SYNAPTIC SIGNALING%GOBP%GO:0098916		77	-0.392483	-1.37831	0.013	0.168742	1	1896	tags=69%, list=45%, signal=123%
REGULATION OF PEPTIDE TRANSPORT%GOBP%GO:0090087	REGULATION OF PEPTIDE TRANSPORT%GOBP%GO:0090087		130	-0.38022	-1.37823	0.002	0.168546	1	1397	tags=47%, list=33%, signal=68%
BLOOD COAGULATION%GOBP%GO:0007596	BLOOD COAGULATION%GOBP%GO:0007596		70	-0.393566	-1.37693	0.022	0.170126	1	1541	tags=49%, list=36%, signal=75%
CXCR4%IOB%CXCR4	CXCR4%IOB%CXCR4		25	-0.446315	-1.37676	0.0674157	0.170106	1	944	tags=36%, list=22%, signal=46%
NEGATIVE REGULATION OF CELL MIGRATION%GOBP%GO:0030336	NEGATIVE REGULATION OF CELL MIGRATION%GOBP%GO:0030336		80	-0.390268	-1.37651	0.013	0.170182	1	1827	tags=60%, list=43%, signal=104%
RESPONSE TO MECHANICAL STIMULUS%GOBP%GO:0009612	RESPONSE TO MECHANICAL STIMULUS%GOBP%GO:0009612		30	-0.43068	-1.3764	0.069176	0.170025	1	1299	tags=50%, list=31%, signal=72%
CHEMICAL SYNAPTIC TRANSMISSION%GOBP%GO:0007268	CHEMICAL SYNAPTIC TRANSMISSION%GOBP%GO:0007268		77	-0.392483	-1.37636	0.021	0.169791	1	1896	tags=69%, list=45%, signal=123%
REGULATION OF INSULIN SECRETION%GOBP%GO:0050796	REGULATION OF INSULIN SECRETION%GOBP%GO:0050796		30	-0.436213	-1.37612	0.040404	0.169869	1	1397	tags=53%, list=33%, signal=79%
POSITIVE REGULATION OF PROTEIN POLYMERIZATION%GOBP%GO:0032273	POSITIVE REGULATION OF PROTEIN POLYMERIZATION%GOBP%GO:0032273		26	-0.440185	-1.37571	0.0613497	0.170172	1	682	tags=35%, list=16%, signal=41%
NEGATIVE REGULATION OF CYTOKINE PRODUCTION%GOBP%GO:0001818	NEGATIVE REGULATION OF CYTOKINE PRODUCTION%GOBP%GO:0001818		63	-0.399797	-1.37512	0.025025	0.170716	1	1691	tags=59%, list=40%, signal=96%
POSITIVE REGULATION OF MAPK CASCADE%GOBP%GO:0043410	POSITIVE REGULATION OF MAPK CASCADE%GOBP%GO:0043410		131	-0.378746	-1.37298	0.004	0.173504	1	1585	tags=53%, list=38%, signal=82%
NEGATIVE REGULATION OF RESPONSE TO EXTERNAL STIMULUS%GOBP%GO:0032102	NEGATIVE REGULATION OF RESPONSE TO EXTERNAL STIMULUS%GOBP%GO:0032102		73	-0.392744	-1.37291	0.022	0.173341	1	1388	tags=48%, list=33%, signal=70%
REGULATION OF RAC1 ACTIVITY%PATHWAY INTERACTION DATABASE NCI-NATURE CURATED DATA%REGULATION OF RAC1 ACTIVITY	REGULATION OF RAC1 ACTIVITY%PATHWAY INTERACTION DATABASE NCI-NATURE CURATED DATA%REGULATION OF RAC1 ACTIVITY		19	-0.462954	-1.37258	0.0879007	0.173494	1	553	tags=32%, list=13%, signal=36%
TRANS-SYNAPTIC SIGNALING%GOBP%GO:0099537	TRANS-SYNAPTIC SIGNALING%GOBP%GO:0099537		81	-0.386343	-1.37233	0.018018	0.173594	1	1896	tags=68%, list=45%, signal=121%
REGULATION OF ION TRANSPORT%GOBP%GO:0043269	REGULATION OF ION TRANSPORT%GOBP%GO:0043269		129	-0.379242	-1.37084	0.003	0.175564	1	1418	tags=47%, list=34%, signal=69%
GLYCOSAMINOGLYCAN BIOSYNTHETIC PROCESS%GOBP%GO:0006024	GLYCOSAMINOGLYCAN BIOSYNTHETIC PROCESS%GOBP%GO:0006024		25	-0.439264	-1.3707	0.0769231	0.175463	1	299	tags=24%, list=7%, signal=26%
PHOSPHATIDYLINOSITOL-MEDIATED SIGNALING%GOBP%GO:0048015	PHOSPHATIDYLINOSITOL-MEDIATED SIGNALING%GOBP%GO:0048015		20	-0.451535	-1.36911	0.0778947	0.177423	1	1140	tags=45%, list=27%, signal=61%
POSITIVE REGULATION OF PROTEIN SERINE/THREONINE KINASE ACTIVITY%GOBP%GO:0071902	POSITIVE REGULATION OF PROTEIN SERINE/THREONINE KINASE ACTIVITY%GOBP%GO:0071902		69	-0.391709	-1.3688	0.025025	0.177579	1	847	tags=33%, list=20%, signal=41%
NEGATIVE REGULATION OF TUMOR NECROSIS FACTOR PRODUCTION%GOBP%GO:0032720	NEGATIVE REGULATION OF TUMOR NECROSIS FACTOR PRODUCTION%GOBP%GO:0032720		16	-0.48146	-1.36848	0.0886752	0.177798	1	1691	tags=75%, list=40%, signal=125%
G ALPHA (I) SIGNALLING EVENTS%REACTOME DATABASE ID RELEASE 72%418594	G ALPHA (I) SIGNALLING EVENTS%REACTOME DATABASE ID RELEASE 72%418594		108	-0.383422	-1.36837	0.004	0.177637	1	1394	tags=52%, list=33%, signal=75%
ADIPOGENESIS%WIKIPATHWAYS_20200310%WP236%HOMO SAPIENS	ADIPOGENESIS%WIKIPATHWAYS_20200310%WP236%HOMO SAPIENS		48	-0.405635	-1.36837	0.0411234	0.177363	1	702	tags=31%, list=17%, signal=37%
POSITIVE REGULATION OF CELL MOTILITY%GOBP%GO:2000147	POSITIVE REGULATION OF CELL MOTILITY%GOBP%GO:2000147		148	-0.373562	-1.36804	0.003	0.177573	1	1419	tags=45%, list=34%, signal=65%
MEMBRANE FUSION%GOBP%GO:0061025	MEMBRANE FUSION%GOBP%GO:0061025		19	-0.459937	-1.36751	0.0978947	0.17806	1	829	tags=37%, list=20%, signal=46%
REGULATION OF ACTIN FILAMENT BUNDLE ASSEMBLY%GOBP%GO:0032231	REGULATION OF ACTIN FILAMENT BUNDLE ASSEMBLY%GOBP%GO:0032231		24	-0.445779	-1.36688	0.0875386	0.17869	1	401	tags=25%, list=9%, signal=27%
CELLULAR POTASSIUM ION TRANSPORT%GOBP%GO:0071804	CELLULAR POTASSIUM ION TRANSPORT%GOBP%GO:0071804		31	-0.425179	-1.3657	0.0638298	0.180095	1	1233	tags=52%, list=29%, signal=72%
POTASSIUM ION TRANSPORT%GOBP%GO:0006813	POTASSIUM ION TRANSPORT%GOBP%GO:0006813		36	-0.414722	-1.36549	0.0614919	0.180139	1	1332	tags=53%, list=32%, signal=76%
VALIDATED TRANSCRIPTIONAL TARGETS OF AP1 FAMILY MEMBERS FRA1 AND FRA2%PATHWAY INTERACTION DATABASE NCI-NATURE CURATED DATA%VALIDATED TRANSCRIPTIONAL TARGETS OF AP1 FAMILY MEMBERS FRA1 AND FRA2	VALIDATED TRANSCRIPTIONAL TARGETS OF AP1 FAMILY MEMBERS FRA1 AND FRA2%PATHWAY INTERACTION DATABASE NCI-NATURE CURATED DATA%VALIDATED TRANSCRIPTIONAL TARGETS OF AP1 FAMILY MEMBERS FRA1 AND FRA2		18	-0.464354	-1.36449	0.0849948	0.181361	1	807	tags=39%, list=19%, signal=48%
HEMOSTASIS%GOBP%GO:0007599	HEMOSTASIS%GOBP%GO:0007599		72	-0.390715	-1.36396	0.02	0.181917	1	1541	tags=49%, list=36%, signal=75%
REACTIVE OXYGEN SPECIES METABOLIC PROCESS%GOBP%GO:0072593	REACTIVE OXYGEN SPECIES METABOLIC PROCESS%GOBP%GO:0072593		23	-0.443822	-1.36389	0.0752577	0.181733	1	1540	tags=61%, list=36%, signal=95%
AMINOGLYCAN METABOLIC PROCESS%GOBP%GO:0006022	AMINOGLYCAN METABOLIC PROCESS%GOBP%GO:0006022		39	-0.410316	-1.36339	0.0531062	0.18219	1	441	tags=26%, list=10%, signal=28%
CALCIUM ION TRANSMEMBRANE TRANSPORT%GOBP%GO:0070588	CALCIUM ION TRANSMEMBRANE TRANSPORT%GOBP%GO:0070588		40	-0.414071	-1.3631	0.055668	0.182349	1	1017	tags=40%, list=24%, signal=52%
ACTION POTENTIAL%GOBP%GO:0001508	ACTION POTENTIAL%GOBP%GO:0001508		26	-0.43837	-1.36268	0.0744898	0.182717	1	1415	tags=58%, list=33%, signal=86%
REGULATION OF POTASSIUM ION TRANSMEMBRANE TRANSPORT%GOBP%GO:1901379	REGULATION OF POTASSIUM ION TRANSMEMBRANE TRANSPORT%GOBP%GO:1901379		17	-0.473685	-1.36254	0.0911017	0.182635	1	2093	tags=88%, list=50%, signal=174%
POSITIVE REGULATION OF INNATE IMMUNE RESPONSE%GOBP%GO:0045089	POSITIVE REGULATION OF INNATE IMMUNE RESPONSE%GOBP%GO:0045089		70	-0.39501	-1.36197	0.024024	0.183186	1	1768	tags=61%, list=42%, signal=104%
REGULATION OF METAL ION TRANSPORT%GOBP%GO:0010959	REGULATION OF METAL ION TRANSPORT%GOBP%GO:0010959		95	-0.384278	-1.36187	0.017	0.183027	1	1233	tags=42%, list=29%, signal=58%
REGULATION OF MYELOID LEUKOCYTE DIFFERENTIATION%GOBP%GO:0002761	REGULATION OF MYELOID LEUKOCYTE DIFFERENTIATION%GOBP%GO:0002761		22	-0.44997	-1.36165	0.0893224	0.183111	1	676	tags=36%, list=16%, signal=43%
CELL MATURATION%GOBP%GO:0048469	CELL MATURATION%GOBP%GO:0048469		16	-0.481627	-1.36104	0.106452	0.18379	1	385	tags=31%, list=9%, signal=34%
COAGULATION%GOBP%GO:0050817	COAGULATION%GOBP%GO:0050817		70	-0.393566	-1.36063	0.022022	0.184168	1	1541	tags=49%, list=36%, signal=75%
PID_RAC1_REG_PATHWAY%MSIGDB_C2%PID_RAC1_REG_PATHWAY	PID_RAC1_REG_PATHWAY%MSIGDB_C2%PID_RAC1_REG_PATHWAY		19	-0.462954	-1.35999	0.0794148	0.184823	1	553	tags=32%, list=13%, signal=36%
ANTIGEN PROCESSING AND PRESENTATION OF EXOGENOUS PEPTIDE ANTIGEN%GOBP%GO:0002478	ANTIGEN PROCESSING AND PRESENTATION OF EXOGENOUS PEPTIDE ANTIGEN%GOBP%GO:0002478		42	-0.414697	-1.35942	0.0322581	0.185393	1	766	tags=33%, list=18%, signal=40%
ANTIGEN PROCESSING AND PRESENTATION OF PEPTIDE ANTIGEN VIA MHC CLASS I%GOBP%GO:0002474	ANTIGEN PROCESSING AND PRESENTATION OF PEPTIDE ANTIGEN VIA MHC CLASS I%GOBP%GO:0002474		17	-0.469302	-1.35879	0.0896625	0.186115	1	1757	tags=71%, list=42%, signal=120%
CARDIAC CELL DEVELOPMENT%GOBP%GO:0055006	CARDIAC CELL DEVELOPMENT%GOBP%GO:0055006		21	-0.454046	-1.35806	0.0853032	0.18691	1	110	tags=19%, list=3%, signal=19%
RESPONSE TO KETONE%GOBP%GO:1901654	RESPONSE TO KETONE%GOBP%GO:1901654		19	-0.458773	-1.358	0.0927083	0.186719	1	902	tags=47%, list=21%, signal=60%
POSITIVE REGULATION OF PROTEIN LOCALIZATION TO MEMBRANE%GOBP%GO:1905477	POSITIVE REGULATION OF PROTEIN LOCALIZATION TO MEMBRANE%GOBP%GO:1905477		28	-0.42793	-1.35794	0.0744898	0.18652	1	857	tags=32%, list=20%, signal=40%
PID_FRA_PATHWAY%MSIGDB_C2%PID_FRA_PATHWAY	PID_FRA_PATHWAY%MSIGDB_C2%PID_FRA_PATHWAY		18	-0.464354	-1.35766	0.07628	0.18667	1	807	tags=39%, list=19%, signal=48%
LEUKOCYTE MEDIATED IMMUNITY%GOBP%GO:0002443	LEUKOCYTE MEDIATED IMMUNITY%GOBP%GO:0002443		185	-0.366625	-1.35758	0.001	0.186504	1	952	tags=34%, list=23%, signal=42%
REGULATION OF INTERLEUKIN-8 PRODUCTION%GOBP%GO:0032677	REGULATION OF INTERLEUKIN-8 PRODUCTION%GOBP%GO:0032677		26	-0.440458	-1.3573	0.0781726	0.186662	1	1568	tags=62%, list=37%, signal=97%
REGULATION OF NEUTROPHIL MIGRATION%GOBP%GO:1902622	REGULATION OF NEUTROPHIL MIGRATION%GOBP%GO:1902622		15	-0.482361	-1.35615	0.0920044	0.188113	1	1827	tags=80%, list=43%, signal=140%
POSITIVE REGULATION OF CELL DEVELOPMENT%GOBP%GO:0010720	POSITIVE REGULATION OF CELL DEVELOPMENT%GOBP%GO:0010720		91	-0.382639	-1.35582	0.014014	0.188282	1	842	tags=32%, list=20%, signal=39%
NEGATIVE REGULATION OF LEUKOCYTE MIGRATION%GOBP%GO:0002686	NEGATIVE REGULATION OF LEUKOCYTE MIGRATION%GOBP%GO:0002686		22	-0.444373	-1.35462	0.0813594	0.189813	1	1827	tags=73%, list=43%, signal=127%
ACTIVATION OF PHOSPHOLIPASE C ACTIVITY%GOBP%GO:0007202	ACTIVATION OF PHOSPHOLIPASE C ACTIVITY%GOBP%GO:0007202		15	-0.478601	-1.35456	0.103966	0.189611	1	1338	tags=60%, list=32%, signal=87%
POSITIVE REGULATION OF CYTOKINE BIOSYNTHETIC PROCESS%GOBP%GO:0042108	POSITIVE REGULATION OF CYTOKINE BIOSYNTHETIC PROCESS%GOBP%GO:0042108		20	-0.45903	-1.35452	0.0953368	0.189403	1	1419	tags=60%, list=34%, signal=90%
REGULATION OF SMOOTH MUSCLE CELL PROLIFERATION%GOBP%GO:0048660	REGULATION OF SMOOTH MUSCLE CELL PROLIFERATION%GOBP%GO:0048660		34	-0.418463	-1.35365	0.0623742	0.190434	1	351	tags=26%, list=8%, signal=29%
POTASSIUM ION TRANSMEMBRANE TRANSPORT%GOBP%GO:0071805	POTASSIUM ION TRANSMEMBRANE TRANSPORT%GOBP%GO:0071805		31	-0.425179	-1.35347	0.0567951	0.190418	1	1233	tags=52%, list=29%, signal=72%
RESPONSE TO LIPID%GOBP%GO:0033993	RESPONSE TO LIPID%GOBP%GO:0033993		125	-0.374064	-1.35322	0.01	0.190531	1	1299	tags=44%, list=31%, signal=62%
B CELL ACTIVATION%GOBP%GO:0042113	B CELL ACTIVATION%GOBP%GO:0042113		41	-0.411445	-1.35261	0.0401204	0.191144	1	943	tags=41%, list=22%, signal=53%
CARTILAGE DEVELOPMENT%GOBP%GO:0051216	CARTILAGE DEVELOPMENT%GOBP%GO:0051216		24	-0.442489	-1.35246	0.0820513	0.191082	1	538	tags=38%, list=13%, signal=43%
REGULATION OF RECEPTOR-MEDIATED ENDOCYTOSIS%GOBP%GO:0048259	REGULATION OF RECEPTOR-MEDIATED ENDOCYTOSIS%GOBP%GO:0048259		26	-0.42903	-1.3523	0.0915565	0.191019	1	914	tags=38%, list=22%, signal=49%
NEGATIVE REGULATION OF CELL MOTILITY%GOBP%GO:2000146	NEGATIVE REGULATION OF CELL MOTILITY%GOBP%GO:2000146		85	-0.380066	-1.35229	0.023	0.190735	1	1785	tags=58%, list=42%, signal=98%
ADAPTIVE IMMUNE SYSTEM%REACTOME DATABASE ID RELEASE 72%1280218	ADAPTIVE IMMUNE SYSTEM%REACTOME DATABASE ID RELEASE 72%1280218		175	-0.369058	-1.35162	0.005	0.191393	1	1746	tags=54%, list=41%, signal=88%
REGULATION OF MEMBRANE POTENTIAL%GOBP%GO:0042391	REGULATION OF MEMBRANE POTENTIAL%GOBP%GO:0042391		97	-0.379455	-1.35134	0.012	0.191519	1	1466	tags=49%, list=35%, signal=74%
NEGATIVE REGULATION OF ENDOTHELIAL CELL MIGRATION%GOBP%GO:0010596	NEGATIVE REGULATION OF ENDOTHELIAL CELL MIGRATION%GOBP%GO:0010596		15	-0.475855	-1.3513	0.106566	0.191296	1	416	tags=33%, list=10%, signal=37%
AMINOGLYCAN BIOSYNTHETIC PROCESS%GOBP%GO:0006023	AMINOGLYCAN BIOSYNTHETIC PROCESS%GOBP%GO:0006023		25	-0.439264	-1.35117	0.0755873	0.191209	1	299	tags=24%, list=7%, signal=26%
POSITIVE REGULATION OF LOCOMOTION%GOBP%GO:0040017	POSITIVE REGULATION OF LOCOMOTION%GOBP%GO:0040017		152	-0.368783	-1.35048	0.006	0.192013	1	1419	tags=44%, list=34%, signal=64%
NEGATIVE REGULATION OF PEPTIDE SECRETION%GOBP%GO:0002792	NEGATIVE REGULATION OF PEPTIDE SECRETION%GOBP%GO:0002792		36	-0.415002	-1.35024	0.0502008	0.192062	1	1397	tags=53%, list=33%, signal=78%
POSITIVE REGULATION OF RESPONSE TO WOUNDING%GOBP%GO:1903036	POSITIVE REGULATION OF RESPONSE TO WOUNDING%GOBP%GO:1903036		16	-0.474099	-1.34902	0.088983	0.193705	1	1419	tags=56%, list=34%, signal=84%
ENDOCHONDRAL OSSIFICATION%WIKIPATHWAYS_20200310%WP474%HOMO SAPIENS	ENDOCHONDRAL OSSIFICATION%WIKIPATHWAYS_20200310%WP474%HOMO SAPIENS		28	-0.429135	-1.34895	0.0793489	0.193519	1	1607	tags=57%, list=38%, signal=92%
ANATOMICAL STRUCTURE FORMATION INVOLVED IN MORPHOGENESIS%GOBP%GO:0048646	ANATOMICAL STRUCTURE FORMATION INVOLVED IN MORPHOGENESIS%GOBP%GO:0048646		184	-0.364146	-1.34879	0.001	0.193483	1	538	tags=24%, list=13%, signal=27%
TUBE MORPHOGENESIS%GOBP%GO:0035239	TUBE MORPHOGENESIS%GOBP%GO:0035239		121	-0.374961	-1.34724	0.007	0.195632	1	585	tags=27%, list=14%, signal=31%
POST-TRANSLATIONAL MODIFICATION: SYNTHESIS OF GPI-ANCHORED PROTEINS%REACTOME%R-HSA-163125.2	POST-TRANSLATIONAL MODIFICATION: SYNTHESIS OF GPI-ANCHORED PROTEINS%REACTOME%R-HSA-163125.2		25	-0.428128	-1.34578	0.0852156	0.197618	1	889	tags=44%, list=21%, signal=55%
RESPONSE TO ELEVATED PLATELET CYTOSOLIC CA2+%REACTOME%R-HSA-76005.2	RESPONSE TO ELEVATED PLATELET CYTOSOLIC CA2+%REACTOME%R-HSA-76005.2		44	-0.400323	-1.34442	0.062249	0.19948	1	1285	tags=43%, list=30%, signal=61%
SYNAPTIC SIGNALING%GOBP%GO:0099536	SYNAPTIC SIGNALING%GOBP%GO:0099536		82	-0.382959	-1.34442	0.024	0.199182	1	1896	tags=67%, list=45%, signal=119%
NEGATIVE REGULATION OF CELL-CELL ADHESION%GOBP%GO:0022408	NEGATIVE REGULATION OF CELL-CELL ADHESION%GOBP%GO:0022408		45	-0.404008	-1.34438	0.0532128	0.198971	1	1538	tags=51%, list=36%, signal=80%
G PROTEIN SIGNALING PATHWAYS%WIKIPATHWAYS_20200310%WP35%HOMO SAPIENS	G PROTEIN SIGNALING PATHWAYS%WIKIPATHWAYS_20200310%WP35%HOMO SAPIENS		28	-0.428313	-1.34429	0.0934959	0.198812	1	1731	tags=64%, list=41%, signal=108%
RENIN ANGIOTENSIN ALDOSTERONE SYSTEM (RAAS)%WIKIPATHWAYS_20200310%WP4756%HOMO SAPIENS	RENIN ANGIOTENSIN ALDOSTERONE SYSTEM (RAAS)%WIKIPATHWAYS_20200310%WP4756%HOMO SAPIENS		16	-0.467196	-1.34427	0.103704	0.198546	1	966	tags=50%, list=23%, signal=65%
EXTRACELLULAR STRUCTURE ORGANIZATION%GOBP%GO:0043062	EXTRACELLULAR STRUCTURE ORGANIZATION%GOBP%GO:0043062		142	-0.367293	-1.34346	0.005	0.199528	1	1699	tags=55%, list=40%, signal=89%
PHOSPHATIDYLCHOLINE METABOLIC PROCESS%GOBP%GO:0046470	PHOSPHATIDYLCHOLINE METABOLIC PROCESS%GOBP%GO:0046470		22	-0.441625	-1.34279	0.0856553	0.200294	1	262	tags=18%, list=6%, signal=19%
NCAM1 INTERACTIONS%REACTOME%R-HSA-419037.1	NCAM1 INTERACTIONS%REACTOME%R-HSA-419037.1		20	-0.453139	-1.3424	0.101677	0.200583	1	1694	tags=70%, list=40%, signal=116%
REGULATION OF ACTIN CYTOSKELETON ORGANIZATION%GOBP%GO:0032956	REGULATION OF ACTIN CYTOSKELETON ORGANIZATION%GOBP%GO:0032956		86	-0.383912	-1.34079	0.015015	0.202867	1	932	tags=34%, list=22%, signal=42%
ANATOMICAL STRUCTURE MATURATION%GOBP%GO:0071695	ANATOMICAL STRUCTURE MATURATION%GOBP%GO:0071695		17	-0.462576	-1.34074	0.103485	0.202634	1	539	tags=35%, list=13%, signal=40%
POSITIVE REGULATION OF CELLULAR COMPONENT MOVEMENT%GOBP%GO:0051272	POSITIVE REGULATION OF CELLULAR COMPONENT MOVEMENT%GOBP%GO:0051272		150	-0.369378	-1.34047	0.008	0.202808	1	1419	tags=44%, list=34%, signal=64%
PLATELET HOMEOSTASIS%REACTOME%R-HSA-418346.2	PLATELET HOMEOSTASIS%REACTOME%R-HSA-418346.2		35	-0.409169	-1.34047	0.0840932	0.202509	1	1719	tags=66%, list=41%, signal=110%
ENDOTHELINS%PATHWAY INTERACTION DATABASE NCI-NATURE CURATED DATA%ENDOTHELINS	ENDOTHELINS%PATHWAY INTERACTION DATABASE NCI-NATURE CURATED DATA%ENDOTHELINS		22	-0.435646	-1.34029	0.0998959	0.202472	1	1372	tags=55%, list=32%, signal=80%
NEGATIVE REGULATION OF TRANSMEMBRANE RECEPTOR PROTEIN SERINE/THREONINE KINASE SIGNALING PATHWAY%GOBP%GO:0090101	NEGATIVE REGULATION OF TRANSMEMBRANE RECEPTOR PROTEIN SERINE/THREONINE KINASE SIGNALING PATHWAY%GOBP%GO:0090101		28	-0.427454	-1.34014	0.0822335	0.202412	1	1510	tags=57%, list=36%, signal=88%
RAS SIGNALING%WIKIPATHWAYS_20200310%WP4223%HOMO SAPIENS	RAS SIGNALING%WIKIPATHWAYS_20200310%WP4223%HOMO SAPIENS		57	-0.389382	-1.33934	0.0450902	0.203382	1	1320	tags=44%, list=31%, signal=63%
REGULATION OF ACTIN FILAMENT POLYMERIZATION%GOBP%GO:0030833	REGULATION OF ACTIN FILAMENT POLYMERIZATION%GOBP%GO:0030833		33	-0.408756	-1.33927	0.0810537	0.203203	1	774	tags=33%, list=18%, signal=40%
REGULATION OF PROTEIN TRANSPORT%GOBP%GO:0051223	REGULATION OF PROTEIN TRANSPORT%GOBP%GO:0051223		127	-0.370922	-1.33883	0.01	0.203626	1	1397	tags=46%, list=33%, signal=66%
FC-EPSILON RECEPTOR I SIGNALING IN MAST CELLS%PATHWAY INTERACTION DATABASE NCI-NATURE CURATED DATA%FC-EPSILON RECEPTOR I SIGNALING IN MAST CELLS	FC-EPSILON RECEPTOR I SIGNALING IN MAST CELLS%PATHWAY INTERACTION DATABASE NCI-NATURE CURATED DATA%FC-EPSILON RECEPTOR I SIGNALING IN MAST CELLS		22	-0.438976	-1.33829	0.0882658	0.204221	1	695	tags=36%, list=16%, signal=43%
SMOOTH MUSCLE CONTRACTION%GOBP%GO:0006939	SMOOTH MUSCLE CONTRACTION%GOBP%GO:0006939		16	-0.473483	-1.33708	0.118463	0.205866	1	1536	tags=69%, list=36%, signal=108%
POSITIVE REGULATION OF PROTEIN KINASE B SIGNALING%GOBP%GO:0051897	POSITIVE REGULATION OF PROTEIN KINASE B SIGNALING%GOBP%GO:0051897		57	-0.390491	-1.33562	0.046	0.207891	1	1252	tags=44%, list=30%, signal=61%
POSITIVE REGULATION OF RECEPTOR-MEDIATED ENDOCYTOSIS%GOBP%GO:0048260	POSITIVE REGULATION OF RECEPTOR-MEDIATED ENDOCYTOSIS%GOBP%GO:0048260		20	-0.448941	-1.33558	0.0868201	0.207659	1	914	tags=40%, list=22%, signal=51%
PROTEIN STABILIZATION%GOBP%GO:0050821	PROTEIN STABILIZATION%GOBP%GO:0050821		28	-0.424292	-1.33511	0.0873984	0.208116	1	719	tags=32%, list=17%, signal=38%
CONNECTIVE TISSUE DEVELOPMENT%GOBP%GO:0061448	CONNECTIVE TISSUE DEVELOPMENT%GOBP%GO:0061448		33	-0.413785	-1.33379	0.0678138	0.209887	1	538	tags=33%, list=13%, signal=38%
METAL ION TRANSPORT%GOBP%GO:0030001	METAL ION TRANSPORT%GOBP%GO:0030001		123	-0.370067	-1.33272	0.011	0.211287	1	2191	tags=72%, list=52%, signal=144%
RESPONSE TO ANTIBIOTIC%GOBP%GO:0046677	RESPONSE TO ANTIBIOTIC%GOBP%GO:0046677		25	-0.427904	-1.33243	0.102956	0.2115	1	1295	tags=48%, list=31%, signal=69%
INNATE IMMUNE RESPONSE ACTIVATING CELL SURFACE RECEPTOR SIGNALING PATHWAY%GOBP%GO:0002220	INNATE IMMUNE RESPONSE ACTIVATING CELL SURFACE RECEPTOR SIGNALING PATHWAY%GOBP%GO:0002220		18	-0.456241	-1.33135	0.129237	0.21286	1	2049	tags=83%, list=48%, signal=161%
REGULATION OF STAT CASCADE%GOBP%GO:1904892	REGULATION OF STAT CASCADE%GOBP%GO:1904892		22	-0.444827	-1.32965	0.107252	0.215329	1	1449	tags=59%, list=34%, signal=89%
NEPHRON DEVELOPMENT%GOBP%GO:0072006	NEPHRON DEVELOPMENT%GOBP%GO:0072006		32	-0.415101	-1.3292	0.0843496	0.21575	1	1272	tags=50%, list=30%, signal=71%
NEUROTROPHIC FACTOR-MEDIATED TRK RECEPTOR SIGNALING%PATHWAY INTERACTION DATABASE NCI-NATURE CURATED DATA%NEUROTROPHIC FACTOR-MEDIATED TRK RECEPTOR SIGNALING	NEUROTROPHIC FACTOR-MEDIATED TRK RECEPTOR SIGNALING%PATHWAY INTERACTION DATABASE NCI-NATURE CURATED DATA%NEUROTROPHIC FACTOR-MEDIATED TRK RECEPTOR SIGNALING		16	-0.469648	-1.32913	0.106566	0.215538	1	879	tags=38%, list=21%, signal=47%
WNT%IOB%WNT	WNT%IOB%WNT		30	-0.416318	-1.32732	0.0972644	0.218312	1	572	tags=30%, list=14%, signal=34%
HALLMARK_INFLAMMATORY_RESPONSE%MSIGDB_C2%HALLMARK_INFLAMMATORY_RESPONSE	HALLMARK_INFLAMMATORY_RESPONSE%MSIGDB_C2%HALLMARK_INFLAMMATORY_RESPONSE		92	-0.374261	-1.32669	0.029	0.219101	1	1258	tags=43%, list=30%, signal=61%
NEGATIVE REGULATION OF LOCOMOTION%GOBP%GO:0040013	NEGATIVE REGULATION OF LOCOMOTION%GOBP%GO:0040013		90	-0.373854	-1.32632	0.023023	0.219405	1	1827	tags=58%, list=43%, signal=100%
REGULATION OF IGF ACTIVITY BY IGFBP%REACTOME%R-HSA-381426.2	REGULATION OF IGF ACTIVITY BY IGFBP%REACTOME%R-HSA-381426.2		39	-0.400984	-1.3244	0.0835851	0.222437	1	645	tags=28%, list=15%, signal=33%
PLATELET DEGRANULATION%GOBP%GO:0002576	PLATELET DEGRANULATION%GOBP%GO:0002576		43	-0.398781	-1.32435	0.0611836	0.222215	1	784	tags=33%, list=19%, signal=40%
PROTEIN-PROTEIN INTERACTIONS AT SYNAPSES%REACTOME DATABASE ID RELEASE 72%6794362	PROTEIN-PROTEIN INTERACTIONS AT SYNAPSES%REACTOME DATABASE ID RELEASE 72%6794362		25	-0.432262	-1.32428	0.0986639	0.222006	1	1038	tags=44%, list=25%, signal=58%
PID_ENDOTHELIN_PATHWAY%MSIGDB_C2%PID_ENDOTHELIN_PATHWAY	PID_ENDOTHELIN_PATHWAY%MSIGDB_C2%PID_ENDOTHELIN_PATHWAY		22	-0.435646	-1.32402	0.118852	0.222121	1	1372	tags=55%, list=32%, signal=80%
REGULATION OF NEURON DEATH%GOBP%GO:1901214	REGULATION OF NEURON DEATH%GOBP%GO:1901214		52	-0.394555	-1.32321	0.0562249	0.22318	1	847	tags=35%, list=20%, signal=43%
C-TYPE LECTIN RECEPTORS (CLRS)%REACTOME%R-HSA-5621481.1	C-TYPE LECTIN RECEPTORS (CLRS)%REACTOME%R-HSA-5621481.1		21	-0.438186	-1.32318	0.105155	0.222905	1	2049	tags=81%, list=48%, signal=156%
LEUKOCYTE PROLIFERATION%GOBP%GO:0070661	LEUKOCYTE PROLIFERATION%GOBP%GO:0070661		25	-0.428082	-1.32305	0.0964103	0.222802	1	1433	tags=56%, list=34%, signal=84%
PATTERN RECOGNITION RECEPTOR SIGNALING PATHWAY%GOBP%GO:0002221	PATTERN RECOGNITION RECEPTOR SIGNALING PATHWAY%GOBP%GO:0002221		31	-0.414938	-1.32249	0.089613	0.223439	1	1768	tags=65%, list=42%, signal=110%
REGULATION OF REACTIVE OXYGEN SPECIES METABOLIC PROCESS%GOBP%GO:2000377	REGULATION OF REACTIVE OXYGEN SPECIES METABOLIC PROCESS%GOBP%GO:2000377		36	-0.403908	-1.32149	0.0849343	0.224933	1	616	tags=31%, list=15%, signal=35%
SIGNALING BY NTRK1 (TRKA)%REACTOME DATABASE ID RELEASE 72%187037	SIGNALING BY NTRK1 (TRKA)%REACTOME DATABASE ID RELEASE 72%187037		21	-0.441506	-1.32104	0.104384	0.225414	1	1001	tags=38%, list=24%, signal=50%
G ALPHA (Z) SIGNALLING EVENTS%REACTOME DATABASE ID RELEASE 72%418597	G ALPHA (Z) SIGNALLING EVENTS%REACTOME DATABASE ID RELEASE 72%418597		16	-0.45447	-1.32018	0.116205	0.226593	1	2078	tags=94%, list=49%, signal=184%
ACTIN FILAMENT-BASED PROCESS%GOBP%GO:0030029	ACTIN FILAMENT-BASED PROCESS%GOBP%GO:0030029		194	-0.358419	-1.32006	0.002	0.226477	1	615	tags=24%, list=15%, signal=27%
PEPTIDE HORMONE METABOLISM%REACTOME DATABASE ID RELEASE 72%2980736	PEPTIDE HORMONE METABOLISM%REACTOME DATABASE ID RELEASE 72%2980736		24	-0.431648	-1.31957	0.10998	0.227104	1	1827	tags=67%, list=43%, signal=117%
PHOSPHOLIPASES%HUMANCYC%LIPASYN-PWY	PHOSPHOLIPASES%HUMANCYC%LIPASYN-PWY		16	-0.462469	-1.31921	0.116773	0.227417	1	447	tags=25%, list=11%, signal=28%
NEGATIVE REGULATION OF CANONICAL WNT SIGNALING PATHWAY%GOBP%GO:0090090	NEGATIVE REGULATION OF CANONICAL WNT SIGNALING PATHWAY%GOBP%GO:0090090		28	-0.417014	-1.31753	0.104357	0.229957	1	1056	tags=39%, list=25%, signal=52%
VIRAL ACUTE MYOCARDITIS%WIKIPATHWAYS_20200310%WP4298%HOMO SAPIENS	VIRAL ACUTE MYOCARDITIS%WIKIPATHWAYS_20200310%WP4298%HOMO SAPIENS		24	-0.422112	-1.31649	0.11408	0.231478	1	616	tags=33%, list=15%, signal=39%
ACTIVATION OF GTPASE ACTIVITY%GOBP%GO:0090630	ACTIVATION OF GTPASE ACTIVITY%GOBP%GO:0090630		18	-0.445098	-1.31642	0.124477	0.231277	1	847	tags=33%, list=20%, signal=42%
SYNAPSE ORGANIZATION%GOBP%GO:0050808	SYNAPSE ORGANIZATION%GOBP%GO:0050808		54	-0.383143	-1.31609	0.049	0.231586	1	1864	tags=65%, list=44%, signal=115%
REGULATION OF INNATE IMMUNE RESPONSE%GOBP%GO:0045088	REGULATION OF INNATE IMMUNE RESPONSE%GOBP%GO:0045088		90	-0.373609	-1.31605	0.026	0.231333	1	2049	tags=68%, list=48%, signal=129%
POSITIVE REGULATION OF TUMOR NECROSIS FACTOR PRODUCTION%GOBP%GO:0032760	POSITIVE REGULATION OF TUMOR NECROSIS FACTOR PRODUCTION%GOBP%GO:0032760		23	-0.432323	-1.31588	0.114519	0.231289	1	1568	tags=61%, list=37%, signal=96%
PLATELET DEGRANULATION%REACTOME%R-HSA-114608.3	PLATELET DEGRANULATION%REACTOME%R-HSA-114608.3		43	-0.398781	-1.31541	0.0750751	0.231787	1	784	tags=33%, list=19%, signal=40%
POSITIVE REGULATION OF PROTEIN TRANSPORT%GOBP%GO:0051222	POSITIVE REGULATION OF PROTEIN TRANSPORT%GOBP%GO:0051222		75	-0.37553	-1.31391	0.037037	0.234076	1	1359	tags=44%, list=32%, signal=64%
REGULATION OF POTASSIUM ION TRANSPORT%GOBP%GO:0043266	REGULATION OF POTASSIUM ION TRANSPORT%GOBP%GO:0043266		20	-0.447458	-1.31372	0.113445	0.234092	1	2093	tags=85%, list=50%, signal=168%
CELLULAR COMPONENT MORPHOGENESIS%GOBP%GO:0032989	CELLULAR COMPONENT MORPHOGENESIS%GOBP%GO:0032989		198	-0.354455	-1.3134	0.008	0.234322	1	1148	tags=36%, list=27%, signal=48%
SIGNALING BY PDGF%REACTOME%R-HSA-186797.4	SIGNALING BY PDGF%REACTOME%R-HSA-186797.4		18	-0.452023	-1.31322	0.118077	0.234279	1	412	tags=33%, list=10%, signal=37%
MYELOID CELL DIFFERENTIATION%GOBP%GO:0030099	MYELOID CELL DIFFERENTIATION%GOBP%GO:0030099		42	-0.394705	-1.31195	0.078392	0.236264	1	627	tags=31%, list=15%, signal=36%
REGULATION OF NEUROLOGICAL SYSTEM PROCESS%GOBP%GO:0031644	REGULATION OF NEUROLOGICAL SYSTEM PROCESS%GOBP%GO:0031644		25	-0.425066	-1.31142	0.105317	0.236887	1	1012	tags=48%, list=24%, signal=63%
REGULATION OF CARDIAC MUSCLE CELL CONTRACTION%GOBP%GO:0086004	REGULATION OF CARDIAC MUSCLE CELL CONTRACTION%GOBP%GO:0086004		19	-0.446016	-1.31089	0.122385	0.237502	1	769	tags=37%, list=18%, signal=45%
DEPHOSPHORYLATION%GOBP%GO:0016311	DEPHOSPHORYLATION%GOBP%GO:0016311		32	-0.411169	-1.31068	0.0968718	0.237587	1	917	tags=34%, list=22%, signal=44%
ANTIGEN PROCESSING-CROSS PRESENTATION%REACTOME%R-HSA-1236975.1	ANTIGEN PROCESSING-CROSS PRESENTATION%REACTOME%R-HSA-1236975.1		20	-0.442631	-1.30955	0.138254	0.239281	1	1768	tags=70%, list=42%, signal=120%
RESPONSE TO CALCIUM ION%GOBP%GO:0051592	RESPONSE TO CALCIUM ION%GOBP%GO:0051592		21	-0.435097	-1.30935	0.115702	0.239305	1	1332	tags=52%, list=32%, signal=76%
PID_TRKR_PATHWAY%MSIGDB_C2%PID_TRKR_PATHWAY	PID_TRKR_PATHWAY%MSIGDB_C2%PID_TRKR_PATHWAY		16	-0.469648	-1.30904	0.121115	0.239547	1	879	tags=38%, list=21%, signal=47%
HALLMARK_INTERFERON_GAMMA_RESPONSE%MSIGDB_C2%HALLMARK_INTERFERON_GAMMA_RESPONSE	HALLMARK_INTERFERON_GAMMA_RESPONSE%MSIGDB_C2%HALLMARK_INTERFERON_GAMMA_RESPONSE		81	-0.372231	-1.3089	0.031	0.239476	1	779	tags=33%, list=18%, signal=40%
HIPPO-MERLIN SIGNALING DYSREGULATION%WIKIPATHWAYS_20200310%WP4541%HOMO SAPIENS	HIPPO-MERLIN SIGNALING DYSREGULATION%WIKIPATHWAYS_20200310%WP4541%HOMO SAPIENS		55	-0.384351	-1.30781	0.0741483	0.24113	1	1477	tags=49%, list=35%, signal=74%
RESPONSE TO FATTY ACID%GOBP%GO:0070542	RESPONSE TO FATTY ACID%GOBP%GO:0070542		16	-0.464597	-1.30763	0.113924	0.241101	1	732	tags=44%, list=17%, signal=53%
POSITIVE REGULATION OF MAP KINASE ACTIVITY%GOBP%GO:0043406	POSITIVE REGULATION OF MAP KINASE ACTIVITY%GOBP%GO:0043406		57	-0.380975	-1.30748	0.066	0.241033	1	847	tags=35%, list=20%, signal=43%
HOMEOSTASIS OF NUMBER OF CELLS%GOBP%GO:0048872	HOMEOSTASIS OF NUMBER OF CELLS%GOBP%GO:0048872		27	-0.414886	-1.30723	0.104995	0.241133	1	1449	tags=52%, list=34%, signal=78%
SIGNALING EVENTS MEDIATED BY TCPTP%PATHWAY INTERACTION DATABASE NCI-NATURE CURATED DATA%SIGNALING EVENTS MEDIATED BY TCPTP	SIGNALING EVENTS MEDIATED BY TCPTP%PATHWAY INTERACTION DATABASE NCI-NATURE CURATED DATA%SIGNALING EVENTS MEDIATED BY TCPTP		16	-0.452527	-1.30688	0.127932	0.24144	1	532	tags=25%, list=13%, signal=28%
ENZYME LINKED RECEPTOR PROTEIN SIGNALING PATHWAY%GOBP%GO:0007167	ENZYME LINKED RECEPTOR PROTEIN SIGNALING PATHWAY%GOBP%GO:0007167		186	-0.35532	-1.30618	0.007	0.242422	1	1343	tags=42%, list=32%, signal=59%
T-CELL ANTIGEN RECEPTOR (TCR) SIGNALING PATHWAY%WIKIPATHWAYS_20200310%WP69%HOMO SAPIENS	T-CELL ANTIGEN RECEPTOR (TCR) SIGNALING PATHWAY%WIKIPATHWAYS_20200310%WP69%HOMO SAPIENS		33	-0.411396	-1.30589	0.109312	0.242675	1	1723	tags=64%, list=41%, signal=107%
REGULATION OF GRANULOCYTE CHEMOTAXIS%GOBP%GO:0071622	REGULATION OF GRANULOCYTE CHEMOTAXIS%GOBP%GO:0071622		16	-0.458828	-1.30585	0.133976	0.242428	1	1827	tags=75%, list=43%, signal=132%
NEGATIVE REGULATION OF PROTEIN SECRETION%GOBP%GO:0050709	NEGATIVE REGULATION OF PROTEIN SECRETION%GOBP%GO:0050709		34	-0.396564	-1.30577	0.103134	0.242242	1	1397	tags=50%, list=33%, signal=74%
RESPONSE TO ALCOHOL%GOBP%GO:0097305	RESPONSE TO ALCOHOL%GOBP%GO:0097305		24	-0.420054	-1.30448	0.119342	0.244187	1	1780	tags=67%, list=42%, signal=115%
POSITIVE REGULATION OF HYDROLASE ACTIVITY%GOBP%GO:0051345	POSITIVE REGULATION OF HYDROLASE ACTIVITY%GOBP%GO:0051345		131	-0.358537	-1.30431	0.025	0.244174	1	1359	tags=41%, list=32%, signal=59%
NEGATIVE REGULATION OF ION TRANSPORT%GOBP%GO:0043271	NEGATIVE REGULATION OF ION TRANSPORT%GOBP%GO:0043271		31	-0.405788	-1.3038	0.107724	0.244792	1	1220	tags=42%, list=29%, signal=59%
CARBOHYDRATE DERIVATIVE CATABOLIC PROCESS%GOBP%GO:1901136	CARBOHYDRATE DERIVATIVE CATABOLIC PROCESS%GOBP%GO:1901136		46	-0.389991	-1.30291	0.0823293	0.246156	1	609	tags=26%, list=14%, signal=30%
RENAL SYSTEM PROCESS%GOBP%GO:0003014	RENAL SYSTEM PROCESS%GOBP%GO:0003014		31	-0.411921	-1.30266	0.0960566	0.246267	1	931	tags=39%, list=22%, signal=49%
THYROTROPIN-RELEASING HORMONE RECEPTOR SIGNALING PATHWAY%PANTHER PATHWAY%P04394	THYROTROPIN-RELEASING HORMONE RECEPTOR SIGNALING PATHWAY%PANTHER PATHWAY%P04394		18	-0.451411	-1.30231	0.133612	0.246591	1	1719	tags=67%, list=41%, signal=112%
NEURON PROJECTION GUIDANCE%GOBP%GO:0097485	NEURON PROJECTION GUIDANCE%GOBP%GO:0097485		61	-0.377819	-1.30175	0.0591182	0.247256	1	1392	tags=44%, list=33%, signal=65%
ANTIGEN PROCESSING AND PRESENTATION%GOBP%GO:0019882	ANTIGEN PROCESSING AND PRESENTATION%GOBP%GO:0019882		56	-0.380992	-1.30171	0.0700701	0.246996	1	1757	tags=55%, list=42%, signal=94%
RESPONSE TO WOUNDING%GOBP%GO:0009611	RESPONSE TO WOUNDING%GOBP%GO:0009611		127	-0.35865	-1.3017	0.019	0.246696	1	1460	tags=43%, list=35%, signal=64%
REGULATION OF CYTOKINE PRODUCTION%GOBP%GO:0001817	REGULATION OF CYTOKINE PRODUCTION%GOBP%GO:0001817		166	-0.35328	-1.30077	0.011	0.248043	1	1691	tags=52%, list=40%, signal=84%
REGULATION OF ESTABLISHMENT OF PROTEIN LOCALIZATION%GOBP%GO:0070201	REGULATION OF ESTABLISHMENT OF PROTEIN LOCALIZATION%GOBP%GO:0070201		138	-0.358345	-1.30067	0.007	0.24791	1	1397	tags=43%, list=33%, signal=63%
NEGATIVE REGULATION OF CELLULAR COMPONENT MOVEMENT%GOBP%GO:0051271	NEGATIVE REGULATION OF CELLULAR COMPONENT MOVEMENT%GOBP%GO:0051271		93	-0.365453	-1.29995	0.041	0.248951	1	1827	tags=57%, list=43%, signal=98%
ANIMAL ORGAN MORPHOGENESIS%GOBP%GO:0009887	ANIMAL ORGAN MORPHOGENESIS%GOBP%GO:0009887		180	-0.352389	-1.29989	0.01	0.248719	1	587	tags=26%, list=14%, signal=29%
AXON GUIDANCE%GOBP%GO:0007411	AXON GUIDANCE%GOBP%GO:0007411		61	-0.377819	-1.29969	0.0550551	0.248777	1	1392	tags=44%, list=33%, signal=65%
NABA_ECM_AFFILIATED%MSIGDB_C2%NABA_ECM_AFFILIATED	NABA_ECM_AFFILIATED%MSIGDB_C2%NABA_ECM_AFFILIATED		60	-0.379599	-1.29941	0.062	0.248964	1	1636	tags=58%, list=39%, signal=94%
POSITIVE REGULATION OF LEUKOCYTE DIFFERENTIATION%GOBP%GO:1902107	POSITIVE REGULATION OF LEUKOCYTE DIFFERENTIATION%GOBP%GO:1902107		33	-0.403121	-1.29934	0.103659	0.248776	1	695	tags=36%, list=16%, signal=43%
POSITIVE REGULATION OF IMMUNE EFFECTOR PROCESS%GOBP%GO:0002699	POSITIVE REGULATION OF IMMUNE EFFECTOR PROCESS%GOBP%GO:0002699		55	-0.381624	-1.29889	0.0510511	0.249269	1	1370	tags=49%, list=32%, signal=72%
LEUKOCYTE CELL-CELL ADHESION%GOBP%GO:0007159	LEUKOCYTE CELL-CELL ADHESION%GOBP%GO:0007159		22	-0.428853	-1.29708	0.122385	0.252258	1	1984	tags=77%, list=47%, signal=145%
PHOSPHODIESTERASES IN NEURONAL FUNCTION%WIKIPATHWAYS_20200310%WP4222%HOMO SAPIENS	PHOSPHODIESTERASES IN NEURONAL FUNCTION%WIKIPATHWAYS_20200310%WP4222%HOMO SAPIENS		25	-0.419284	-1.29644	0.125385	0.253151	1	2078	tags=80%, list=49%, signal=156%
REGULATION OF SYNAPSE ASSEMBLY%GOBP%GO:0051963	REGULATION OF SYNAPSE ASSEMBLY%GOBP%GO:0051963		15	-0.46184	-1.29618	0.14301	0.253322	1	828	tags=47%, list=20%, signal=58%
REGULATION OF ACTIN FILAMENT-BASED MOVEMENT%GOBP%GO:1903115	REGULATION OF ACTIN FILAMENT-BASED MOVEMENT%GOBP%GO:1903115		21	-0.437721	-1.2946	0.127859	0.25598	1	769	tags=38%, list=18%, signal=46%
REGULATION OF JAK-STAT CASCADE%GOBP%GO:0046425	REGULATION OF JAK-STAT CASCADE%GOBP%GO:0046425		21	-0.43101	-1.29431	0.130344	0.256182	1	1449	tags=57%, list=34%, signal=87%
REGULATION OF CARDIAC CONDUCTION%GOBP%GO:1903779	REGULATION OF CARDIAC CONDUCTION%GOBP%GO:1903779		29	-0.405403	-1.29299	0.117587	0.258357	1	742	tags=34%, list=18%, signal=42%
NEUROTRANSMITTER RECEPTORS AND POSTSYNAPTIC SIGNAL TRANSMISSION%REACTOME%R-HSA-112314.7	NEUROTRANSMITTER RECEPTORS AND POSTSYNAPTIC SIGNAL TRANSMISSION%REACTOME%R-HSA-112314.7		44	-0.390573	-1.29258	0.0891784	0.258813	1	1781	tags=61%, list=42%, signal=105%
PID_TCPTP_PATHWAY%MSIGDB_C2%PID_TCPTP_PATHWAY	PID_TCPTP_PATHWAY%MSIGDB_C2%PID_TCPTP_PATHWAY		16	-0.452527	-1.29254	0.121977	0.258558	1	532	tags=25%, list=13%, signal=28%
STIMULATORY C-TYPE LECTIN RECEPTOR SIGNALING PATHWAY%GOBP%GO:0002223	STIMULATORY C-TYPE LECTIN RECEPTOR SIGNALING PATHWAY%GOBP%GO:0002223		17	-0.450579	-1.29179	0.150424	0.259584	1	2049	tags=82%, list=48%, signal=159%
POSITIVE REGULATION OF ADAPTIVE IMMUNE RESPONSE%GOBP%GO:0002821	POSITIVE REGULATION OF ADAPTIVE IMMUNE RESPONSE%GOBP%GO:0002821		27	-0.413682	-1.2915	0.120163	0.259822	1	1375	tags=48%, list=33%, signal=71%
POSITIVE REGULATION OF KINASE ACTIVITY%GOBP%GO:0033674	POSITIVE REGULATION OF KINASE ACTIVITY%GOBP%GO:0033674		147	-0.352412	-1.29074	0.013	0.260909	1	1464	tags=45%, list=35%, signal=66%
NON-GENOMIC ACTIONS OF 1,25 DIHYDROXYVITAMIN D3%WIKIPATHWAYS_20200310%WP4341%HOMO SAPIENS	NON-GENOMIC ACTIONS OF 1,25 DIHYDROXYVITAMIN D3%WIKIPATHWAYS_20200310%WP4341%HOMO SAPIENS		21	-0.428799	-1.2905	0.126819	0.261007	1	1568	tags=52%, list=37%, signal=83%
MODULATION OF CHEMICAL SYNAPTIC TRANSMISSION%GOBP%GO:0050804	MODULATION OF CHEMICAL SYNAPTIC TRANSMISSION%GOBP%GO:0050804		71	-0.373714	-1.29023	0.049049	0.261214	1	1896	tags=63%, list=45%, signal=113%
TRANSMEMBRANE RECEPTOR PROTEIN SERINE/THREONINE KINASE SIGNALING PATHWAY%GOBP%GO:0007178	TRANSMEMBRANE RECEPTOR PROTEIN SERINE/THREONINE KINASE SIGNALING PATHWAY%GOBP%GO:0007178		41	-0.39105	-1.29006	0.110887	0.261184	1	683	tags=32%, list=16%, signal=37%
LEUKOCYTE HOMEOSTASIS%GOBP%GO:0001776	LEUKOCYTE HOMEOSTASIS%GOBP%GO:0001776		15	-0.463798	-1.28971	0.154915	0.261483	1	1411	tags=60%, list=33%, signal=90%
KIDNEY DEVELOPMENT%GOBP%GO:0001822	KIDNEY DEVELOPMENT%GOBP%GO:0001822		56	-0.373115	-1.28958	0.0790791	0.261387	1	1757	tags=57%, list=42%, signal=97%
PID_IL4_2PATHWAY%MSIGDB_C2%PID_IL4_2PATHWAY	PID_IL4_2PATHWAY%MSIGDB_C2%PID_IL4_2PATHWAY		24	-0.416176	-1.28896	0.137539	0.262235	1	2018	tags=75%, list=48%, signal=143%
REGULATION OF TRANS-SYNAPTIC SIGNALING%GOBP%GO:0099177	REGULATION OF TRANS-SYNAPTIC SIGNALING%GOBP%GO:0099177		71	-0.373714	-1.28873	0.06	0.262349	1	1896	tags=63%, list=45%, signal=113%
CELLULAR RESPONSE TO ALCOHOL%GOBP%GO:0097306	CELLULAR RESPONSE TO ALCOHOL%GOBP%GO:0097306		16	-0.446485	-1.28833	0.151288	0.262763	1	902	tags=44%, list=21%, signal=55%
POSITIVE REGULATION OF SMOOTH MUSCLE CELL PROLIFERATION%GOBP%GO:0048661	POSITIVE REGULATION OF SMOOTH MUSCLE CELL PROLIFERATION%GOBP%GO:0048661		19	-0.434101	-1.2881	0.134656	0.26286	1	540	tags=32%, list=13%, signal=36%
NCAM SIGNALING FOR NEURITE OUT-GROWTH%REACTOME DATABASE ID RELEASE 72%375165	NCAM SIGNALING FOR NEURITE OUT-GROWTH%REACTOME DATABASE ID RELEASE 72%375165		22	-0.423197	-1.28787	0.110995	0.262944	1	1694	tags=64%, list=40%, signal=106%
REGULATION OF PROTEIN KINASE B SIGNALING%GOBP%GO:0051896	REGULATION OF PROTEIN KINASE B SIGNALING%GOBP%GO:0051896		67	-0.372396	-1.28718	0.0570571	0.263916	1	1252	tags=42%, list=30%, signal=58%
POSITIVE REGULATION OF CYTOKINE PRODUCTION%GOBP%GO:0001819	POSITIVE REGULATION OF CYTOKINE PRODUCTION%GOBP%GO:0001819		106	-0.359072	-1.28643	0.04	0.265106	1	1433	tags=46%, list=34%, signal=68%
COLLAGEN BIOSYNTHESIS AND MODIFYING ENZYMES%REACTOME%R-HSA-1650814.3	COLLAGEN BIOSYNTHESIS AND MODIFYING ENZYMES%REACTOME%R-HSA-1650814.3		36	-0.388092	-1.28565	0.118063	0.266259	1	1800	tags=64%, list=43%, signal=110%
REGULATION OF LEUKOCYTE MEDIATED IMMUNITY%GOBP%GO:0002703	REGULATION OF LEUKOCYTE MEDIATED IMMUNITY%GOBP%GO:0002703		50	-0.382678	-1.28559	0.0702106	0.26603	1	2013	tags=70%, list=48%, signal=132%
EXTRACELLULAR MATRIX ORGANIZATION%GOBP%GO:0030198	EXTRACELLULAR MATRIX ORGANIZATION%GOBP%GO:0030198		129	-0.357701	-1.28542	0.022	0.266009	1	1699	tags=54%, list=40%, signal=88%
REGULATION OF HORMONE LEVELS%GOBP%GO:0010817	REGULATION OF HORMONE LEVELS%GOBP%GO:0010817		94	-0.364025	-1.28409	0.038	0.268194	1	1397	tags=47%, list=33%, signal=68%
REGULATION OF MITOCHONDRION ORGANIZATION%GOBP%GO:0010821	REGULATION OF MITOCHONDRION ORGANIZATION%GOBP%GO:0010821		28	-0.401686	-1.28388	0.117528	0.268276	1	560	tags=25%, list=13%, signal=29%
PID_FCER1_PATHWAY%MSIGDB_C2%PID_FCER1_PATHWAY	PID_FCER1_PATHWAY%MSIGDB_C2%PID_FCER1_PATHWAY		23	-0.418226	-1.28382	0.123711	0.268077	1	695	tags=35%, list=16%, signal=41%
REGULATION OF BODY FLUID LEVELS%GOBP%GO:0050878	REGULATION OF BODY FLUID LEVELS%GOBP%GO:0050878		105	-0.360108	-1.28364	0.029	0.268071	1	1541	tags=46%, list=36%, signal=70%
ADHERENS JUNCTION ORGANIZATION%GOBP%GO:0034332	ADHERENS JUNCTION ORGANIZATION%GOBP%GO:0034332		23	-0.416646	-1.28257	0.12731	0.269867	1	1477	tags=52%, list=35%, signal=80%
TUBE DEVELOPMENT%GOBP%GO:0035295	TUBE DEVELOPMENT%GOBP%GO:0035295		140	-0.351075	-1.28221	0.019	0.270282	1	538	tags=26%, list=13%, signal=28%
SIGNAL RELEASE%GOBP%GO:0023061	SIGNAL RELEASE%GOBP%GO:0023061		23	-0.424379	-1.28211	0.145492	0.270136	1	2026	tags=74%, list=48%, signal=141%
POSITIVE REGULATION OF WOUND HEALING%GOBP%GO:0090303	POSITIVE REGULATION OF WOUND HEALING%GOBP%GO:0090303		15	-0.456726	-1.28209	0.13871	0.269859	1	1836	tags=67%, list=43%, signal=117%
NEUROTRANSMITTER SECRETION%GOBP%GO:0007269	NEUROTRANSMITTER SECRETION%GOBP%GO:0007269		16	-0.445329	-1.28065	0.143923	0.272302	1	2026	tags=81%, list=48%, signal=156%
INTEGRATION OF ENERGY METABOLISM%REACTOME DATABASE ID RELEASE 72%163685	INTEGRATION OF ENERGY METABOLISM%REACTOME DATABASE ID RELEASE 72%163685		39	-0.389599	-1.27998	0.105634	0.273192	1	1415	tags=49%, list=33%, signal=73%
CELL-CELL ADHESION VIA PLASMA-MEMBRANE ADHESION MOLECULES%GOBP%GO:0098742	CELL-CELL ADHESION VIA PLASMA-MEMBRANE ADHESION MOLECULES%GOBP%GO:0098742		61	-0.370345	-1.27947	0.0780781	0.273875	1	1732	tags=59%, list=41%, signal=99%
ANTIGEN PROCESSING AND PRESENTATION OF PEPTIDE ANTIGEN%GOBP%GO:0048002	ANTIGEN PROCESSING AND PRESENTATION OF PEPTIDE ANTIGEN%GOBP%GO:0048002		49	-0.377588	-1.27762	0.0930931	0.277282	1	766	tags=31%, list=18%, signal=37%
SPECIFICATION OF SYMMETRY%GOBP%GO:0009799	SPECIFICATION OF SYMMETRY%GOBP%GO:0009799		15	-0.451437	-1.27708	0.157556	0.278053	1	1339	tags=53%, list=32%, signal=78%
SIGNAL RELEASE FROM SYNAPSE%GOBP%GO:0099643	SIGNAL RELEASE FROM SYNAPSE%GOBP%GO:0099643		16	-0.445329	-1.277	0.148228	0.277865	1	2026	tags=81%, list=48%, signal=156%
POSITIVE REGULATION OF TUMOR NECROSIS FACTOR SUPERFAMILY CYTOKINE PRODUCTION%GOBP%GO:1903557	POSITIVE REGULATION OF TUMOR NECROSIS FACTOR SUPERFAMILY CYTOKINE PRODUCTION%GOBP%GO:1903557		24	-0.417175	-1.27531	0.151639	0.280861	1	1568	tags=58%, list=37%, signal=92%
BETA3 INTEGRIN CELL SURFACE INTERACTIONS%PATHWAY INTERACTION DATABASE NCI-NATURE CURATED DATA%BETA3 INTEGRIN CELL SURFACE INTERACTIONS	BETA3 INTEGRIN CELL SURFACE INTERACTIONS%PATHWAY INTERACTION DATABASE NCI-NATURE CURATED DATA%BETA3 INTEGRIN CELL SURFACE INTERACTIONS		21	-0.425656	-1.27504	0.162331	0.28104	1	556	tags=29%, list=13%, signal=33%
POSITIVE REGULATION OF PROTEIN TYROSINE KINASE ACTIVITY%GOBP%GO:0061098	POSITIVE REGULATION OF PROTEIN TYROSINE KINASE ACTIVITY%GOBP%GO:0061098		17	-0.437861	-1.27415	0.137895	0.282471	1	1150	tags=53%, list=27%, signal=72%
CHONDROCYTE DIFFERENTIATION%GOBP%GO:0002062	CHONDROCYTE DIFFERENTIATION%GOBP%GO:0002062		18	-0.436926	-1.2735	0.162447	0.28344	1	538	tags=39%, list=13%, signal=44%
POSITIVE REGULATION OF HEMOPOIESIS%GOBP%GO:1903708	POSITIVE REGULATION OF HEMOPOIESIS%GOBP%GO:1903708		43	-0.384022	-1.27177	0.115694	0.28662	1	695	tags=33%, list=16%, signal=39%
G ALPHA (12 13) SIGNALLING EVENTS%REACTOME DATABASE ID RELEASE 72%416482	G ALPHA (12 13) SIGNALLING EVENTS%REACTOME DATABASE ID RELEASE 72%416482		27	-0.404576	-1.27155	0.131098	0.286764	1	2088	tags=74%, list=49%, signal=146%
POSITIVE REGULATION OF CHEMOKINE PRODUCTION%GOBP%GO:0032722	POSITIVE REGULATION OF CHEMOKINE PRODUCTION%GOBP%GO:0032722		16	-0.449933	-1.27058	0.146965	0.288306	1	1419	tags=56%, list=34%, signal=84%
DETERMINATION OF BILATERAL SYMMETRY%GOBP%GO:0009855	DETERMINATION OF BILATERAL SYMMETRY%GOBP%GO:0009855		15	-0.451437	-1.27051	0.16649	0.288102	1	1339	tags=53%, list=32%, signal=78%
REGULATION OF CYTOKINE BIOSYNTHETIC PROCESS%GOBP%GO:0042035	REGULATION OF CYTOKINE BIOSYNTHETIC PROCESS%GOBP%GO:0042035		26	-0.409091	-1.27048	0.158058	0.287803	1	1419	tags=54%, list=34%, signal=81%
REGULATION OF VESICLE-MEDIATED TRANSPORT%GOBP%GO:0060627	REGULATION OF VESICLE-MEDIATED TRANSPORT%GOBP%GO:0060627		107	-0.350799	-1.27006	0.046	0.288281	1	1042	tags=36%, list=25%, signal=46%
NEGATIVE REGULATION OF EPITHELIAL CELL MIGRATION%GOBP%GO:0010633	NEGATIVE REGULATION OF EPITHELIAL CELL MIGRATION%GOBP%GO:0010633		18	-0.433136	-1.26954	0.15021	0.289027	1	416	tags=28%, list=10%, signal=31%
NEGATIVE REGULATION OF PROTEIN TRANSPORT%GOBP%GO:0051224	NEGATIVE REGULATION OF PROTEIN TRANSPORT%GOBP%GO:0051224		41	-0.384859	-1.26918	0.115811	0.289381	1	1397	tags=49%, list=33%, signal=72%
VASCULAR ENDOTHELIAL GROWTH FACTOR RECEPTOR SIGNALING PATHWAY%GOBP%GO:0048010	VASCULAR ENDOTHELIAL GROWTH FACTOR RECEPTOR SIGNALING PATHWAY%GOBP%GO:0048010		19	-0.430392	-1.26829	0.161157	0.290835	1	532	tags=32%, list=13%, signal=36%
PEPTIDE SECRETION%GOBP%GO:0002790	PEPTIDE SECRETION%GOBP%GO:0002790		28	-0.401879	-1.26797	0.150461	0.291121	1	1696	tags=57%, list=40%, signal=95%
MEMBRANE ORGANIZATION%GOBP%GO:0061024	MEMBRANE ORGANIZATION%GOBP%GO:0061024		132	-0.347614	-1.26692	0.035	0.292939	1	1021	tags=30%, list=24%, signal=39%
INOSITOL LIPID-MEDIATED SIGNALING%GOBP%GO:0048017	INOSITOL LIPID-MEDIATED SIGNALING%GOBP%GO:0048017		22	-0.412763	-1.26647	0.15249	0.29347	1	1140	tags=41%, list=27%, signal=56%
NEGATIVE REGULATION OF GROWTH%GOBP%GO:0045926	NEGATIVE REGULATION OF GROWTH%GOBP%GO:0045926		52	-0.373208	-1.2661	0.0991984	0.293846	1	629	tags=27%, list=15%, signal=31%
UNTITLED%PANTHER PATHWAY%P00019	UNTITLED%PANTHER PATHWAY%P00019		24	-0.404502	-1.26452	0.170478	0.296745	1	1388	tags=50%, list=33%, signal=74%
ENDOTHELIUM DEVELOPMENT%GOBP%GO:0003158	ENDOTHELIUM DEVELOPMENT%GOBP%GO:0003158		21	-0.421831	-1.26307	0.15161	0.299402	1	560	tags=33%, list=13%, signal=38%
NEGATIVE REGULATION OF CELLULAR RESPONSE TO TRANSFORMING GROWTH FACTOR BETA STIMULUS%GOBP%GO:1903845	NEGATIVE REGULATION OF CELLULAR RESPONSE TO TRANSFORMING GROWTH FACTOR BETA STIMULUS%GOBP%GO:1903845		16	-0.439578	-1.26241	0.164743	0.3004	1	1465	tags=56%, list=35%, signal=86%
NITRIC OXIDE STIMULATES GUANYLATE CYCLASE%REACTOME DATABASE ID RELEASE 72%392154	NITRIC OXIDE STIMULATES GUANYLATE CYCLASE%REACTOME DATABASE ID RELEASE 72%392154		16	-0.442691	-1.26159	0.153277	0.301714	1	1634	tags=69%, list=39%, signal=112%
MONOVALENT INORGANIC CATION TRANSPORT%GOBP%GO:0015672	MONOVALENT INORGANIC CATION TRANSPORT%GOBP%GO:0015672		55	-0.366786	-1.26144	0.091	0.3017	1	2182	tags=73%, list=52%, signal=148%
ION HOMEOSTASIS%REACTOME DATABASE ID RELEASE 72%5578775	ION HOMEOSTASIS%REACTOME DATABASE ID RELEASE 72%5578775		22	-0.41325	-1.26037	0.164087	0.303601	1	1543	tags=50%, list=37%, signal=78%
TRANSMEMBRANE RECEPTOR PROTEIN TYROSINE KINASE SIGNALING PATHWAY%GOBP%GO:0007169	TRANSMEMBRANE RECEPTOR PROTEIN TYROSINE KINASE SIGNALING PATHWAY%GOBP%GO:0007169		139	-0.347431	-1.25828	0.038	0.307694	1	1320	tags=41%, list=31%, signal=58%
MYOMETRIAL RELAXATION AND CONTRACTION PATHWAYS%WIKIPATHWAYS_20200310%WP289%HOMO SAPIENS	MYOMETRIAL RELAXATION AND CONTRACTION PATHWAYS%WIKIPATHWAYS_20200310%WP289%HOMO SAPIENS		56	-0.370726	-1.25819	0.10331	0.307501	1	2237	tags=75%, list=53%, signal=157%
NEGATIVE REGULATION OF CELL PROLIFERATION%GOBP%GO:0008285	NEGATIVE REGULATION OF CELL PROLIFERATION%GOBP%GO:0008285		143	-0.34642	-1.25761	0.03	0.308382	1	1538	tags=43%, list=36%, signal=66%
POSITIVE REGULATION OF ESTABLISHMENT OF PROTEIN LOCALIZATION%GOBP%GO:1904951	POSITIVE REGULATION OF ESTABLISHMENT OF PROTEIN LOCALIZATION%GOBP%GO:1904951		86	-0.355519	-1.25754	0.08	0.308177	1	1359	tags=41%, list=32%, signal=59%
NEGATIVE REGULATION OF CELL ADHESION%GOBP%GO:0007162	NEGATIVE REGULATION OF CELL ADHESION%GOBP%GO:0007162		76	-0.358977	-1.2574	0.069	0.308146	1	1632	tags=49%, list=39%, signal=78%
NEGATIVE REGULATION OF CELLULAR RESPONSE TO GROWTH FACTOR STIMULUS%GOBP%GO:0090288	NEGATIVE REGULATION OF CELLULAR RESPONSE TO GROWTH FACTOR STIMULUS%GOBP%GO:0090288		35	-0.387908	-1.25639	0.149344	0.309822	1	1093	tags=40%, list=26%, signal=54%
CATION TRANSPORT%GOBP%GO:0006812	CATION TRANSPORT%GOBP%GO:0006812		139	-0.345958	-1.25615	0.033	0.309988	1	2191	tags=67%, list=52%, signal=134%
NEGATIVE REGULATION OF ESTABLISHMENT OF PROTEIN LOCALIZATION%GOBP%GO:1904950	NEGATIVE REGULATION OF ESTABLISHMENT OF PROTEIN LOCALIZATION%GOBP%GO:1904950		42	-0.378202	-1.25579	0.124874	0.310429	1	1397	tags=48%, list=33%, signal=70%
NEGATIVE REGULATION OF CELL-SUBSTRATE ADHESION%GOBP%GO:0010812	NEGATIVE REGULATION OF CELL-SUBSTRATE ADHESION%GOBP%GO:0010812		17	-0.423634	-1.25546	0.18038	0.310759	1	945	tags=35%, list=22%, signal=45%
NEUROTRANSMITTER TRANSPORT%GOBP%GO:0006836	NEUROTRANSMITTER TRANSPORT%GOBP%GO:0006836		23	-0.409904	-1.25534	0.160164	0.31066	1	2026	tags=74%, list=48%, signal=141%
WOUND HEALING%GOBP%GO:0042060	WOUND HEALING%GOBP%GO:0042060		113	-0.349551	-1.25449	0.039	0.312135	1	754	tags=28%, list=18%, signal=34%
PID_MYC_REPRESS_PATHWAY%MSIGDB_C2%PID_MYC_REPRESS_PATHWAY	PID_MYC_REPRESS_PATHWAY%MSIGDB_C2%PID_MYC_REPRESS_PATHWAY		19	-0.423655	-1.2533	0.170706	0.314273	1	556	tags=26%, list=13%, signal=30%
POSITIVE REGULATION OF PROTEIN LOCALIZATION TO CELL PERIPHERY%GOBP%GO:1904377	POSITIVE REGULATION OF PROTEIN LOCALIZATION TO CELL PERIPHERY%GOBP%GO:1904377		15	-0.446026	-1.2529	0.178801	0.314761	1	857	tags=33%, list=20%, signal=42%
VALIDATED TARGETS OF C-MYC TRANSCRIPTIONAL REPRESSION%PATHWAY INTERACTION DATABASE NCI-NATURE CURATED DATA%VALIDATED TARGETS OF C-MYC TRANSCRIPTIONAL REPRESSION	VALIDATED TARGETS OF C-MYC TRANSCRIPTIONAL REPRESSION%PATHWAY INTERACTION DATABASE NCI-NATURE CURATED DATA%VALIDATED TARGETS OF C-MYC TRANSCRIPTIONAL REPRESSION		19	-0.423655	-1.25223	0.18038	0.31585	1	556	tags=26%, list=13%, signal=30%
REGULATION OF MAPK CASCADE%GOBP%GO:0043408	REGULATION OF MAPK CASCADE%GOBP%GO:0043408		170	-0.340957	-1.2521	0.031	0.315736	1	1585	tags=46%, list=38%, signal=71%
POSITIVE REGULATION OF BLOOD CIRCULATION%GOBP%GO:1903524	POSITIVE REGULATION OF BLOOD CIRCULATION%GOBP%GO:1903524		19	-0.423921	-1.252	0.164743	0.315579	1	1750	tags=68%, list=41%, signal=116%
NEGATIVE REGULATION OF TRANSFORMING GROWTH FACTOR BETA RECEPTOR SIGNALING PATHWAY%GOBP%GO:0030512	NEGATIVE REGULATION OF TRANSFORMING GROWTH FACTOR BETA RECEPTOR SIGNALING PATHWAY%GOBP%GO:0030512		16	-0.439578	-1.25192	0.174098	0.315361	1	1465	tags=56%, list=35%, signal=86%
ORGANELLE ASSEMBLY%GOBP%GO:0070925	ORGANELLE ASSEMBLY%GOBP%GO:0070925		108	-0.348615	-1.25161	0.05	0.315652	1	246	tags=14%, list=6%, signal=14%
TOLL-LIKE RECEPTOR SIGNALING PATHWAY%GOBP%GO:0002224	TOLL-LIKE RECEPTOR SIGNALING PATHWAY%GOBP%GO:0002224		26	-0.40479	-1.25148	0.173116	0.315557	1	1768	tags=65%, list=42%, signal=112%
CENTRAL NERVOUS SYSTEM NEURON DIFFERENTIATION%GOBP%GO:0021953	CENTRAL NERVOUS SYSTEM NEURON DIFFERENTIATION%GOBP%GO:0021953		20	-0.418861	-1.25011	0.165971	0.318209	1	1751	tags=65%, list=41%, signal=110%
TRANSFORMING GROWTH FACTOR BETA RECEPTOR SIGNALING PATHWAY%GOBP%GO:0007179	TRANSFORMING GROWTH FACTOR BETA RECEPTOR SIGNALING PATHWAY%GOBP%GO:0007179		24	-0.409784	-1.24999	0.158273	0.318077	1	1269	tags=46%, list=30%, signal=65%
REGULATION OF CELLULAR RESPONSE TO GROWTH FACTOR STIMULUS%GOBP%GO:0090287	REGULATION OF CELLULAR RESPONSE TO GROWTH FACTOR STIMULUS%GOBP%GO:0090287		61	-0.361496	-1.2492	0.0990991	0.319385	1	1465	tags=48%, list=35%, signal=72%
INORGANIC CATION TRANSMEMBRANE TRANSPORT%GOBP%GO:0098662	INORGANIC CATION TRANSMEMBRANE TRANSPORT%GOBP%GO:0098662		87	-0.353697	-1.24803	0.066	0.321578	1	2188	tags=69%, list=52%, signal=140%
RAC1/PAK1/P38/MMP2 PATHWAY%WIKIPATHWAYS_20200310%WP3303%HOMO SAPIENS	RAC1/PAK1/P38/MMP2 PATHWAY%WIKIPATHWAYS_20200310%WP3303%HOMO SAPIENS		19	-0.424253	-1.24725	0.182109	0.322916	1	472	tags=26%, list=11%, signal=29%
RENAL SYSTEM DEVELOPMENT%GOBP%GO:0072001	RENAL SYSTEM DEVELOPMENT%GOBP%GO:0072001		59	-0.363107	-1.24589	0.105	0.325489	1	1757	tags=56%, list=42%, signal=94%
REGULATION OF LYMPHOCYTE DIFFERENTIATION%GOBP%GO:0045619	REGULATION OF LYMPHOCYTE DIFFERENTIATION%GOBP%GO:0045619		43	-0.374774	-1.24526	0.140562	0.32651	1	1392	tags=49%, list=33%, signal=72%
NEGATIVE REGULATION OF CELL GROWTH%GOBP%GO:0030308	NEGATIVE REGULATION OF CELL GROWTH%GOBP%GO:0030308		41	-0.375928	-1.24497	0.145308	0.32673	1	566	tags=24%, list=13%, signal=28%
SYNDECAN-1-MEDIATED SIGNALING EVENTS%PATHWAY INTERACTION DATABASE NCI-NATURE CURATED DATA%SYNDECAN-1-MEDIATED SIGNALING EVENTS	SYNDECAN-1-MEDIATED SIGNALING EVENTS%PATHWAY INTERACTION DATABASE NCI-NATURE CURATED DATA%SYNDECAN-1-MEDIATED SIGNALING EVENTS		17	-0.435009	-1.24138	0.187302	0.334295	1	556	tags=35%, list=13%, signal=40%
RESPONSE TO REACTIVE OXYGEN SPECIES%GOBP%GO:0000302	RESPONSE TO REACTIVE OXYGEN SPECIES%GOBP%GO:0000302		32	-0.387431	-1.24106	0.15752	0.334661	1	1428	tags=47%, list=34%, signal=70%
PROTEIN DEPHOSPHORYLATION%GOBP%GO:0006470	PROTEIN DEPHOSPHORYLATION%GOBP%GO:0006470		25	-0.400674	-1.24087	0.164454	0.334686	1	917	tags=32%, list=22%, signal=41%
SUPRAMOLECULAR FIBER ORGANIZATION%GOBP%GO:0097435	SUPRAMOLECULAR FIBER ORGANIZATION%GOBP%GO:0097435		143	-0.342993	-1.24083	0.04	0.334399	1	309	tags=16%, list=7%, signal=17%
REGULATION OF REGULATED SECRETORY PATHWAY%GOBP%GO:1903305	REGULATION OF REGULATED SECRETORY PATHWAY%GOBP%GO:1903305		26	-0.398717	-1.24082	0.160696	0.334036	1	2013	tags=73%, list=48%, signal=139%
MUSCLE ORGAN MORPHOGENESIS%GOBP%GO:0048644	MUSCLE ORGAN MORPHOGENESIS%GOBP%GO:0048644		22	-0.404738	-1.2396	0.168224	0.336404	1	1431	tags=50%, list=34%, signal=75%
NEGATIVE REGULATION OF CYTOSKELETON ORGANIZATION%GOBP%GO:0051494	NEGATIVE REGULATION OF CYTOSKELETON ORGANIZATION%GOBP%GO:0051494		31	-0.388891	-1.23919	0.165314	0.336931	1	515	tags=19%, list=12%, signal=22%
ARRHYTHMOGENIC RIGHT VENTRICULAR CARDIOMYOPATHY%WIKIPATHWAYS_20200310%WP2118%HOMO SAPIENS	ARRHYTHMOGENIC RIGHT VENTRICULAR CARDIOMYOPATHY%WIKIPATHWAYS_20200310%WP2118%HOMO SAPIENS		34	-0.385045	-1.23915	0.164149	0.336624	1	623	tags=29%, list=15%, signal=34%
CELL-CELL ADHESION%GOBP%GO:0098609	CELL-CELL ADHESION%GOBP%GO:0098609		138	-0.342895	-1.23892	0.043	0.336774	1	1433	tags=46%, list=34%, signal=67%
GPCRS, OTHER%WIKIPATHWAYS_20200310%WP117%HOMO SAPIENS	GPCRS, OTHER%WIKIPATHWAYS_20200310%WP117%HOMO SAPIENS		23	-0.407334	-1.23888	0.184156	0.336473	1	1400	tags=57%, list=33%, signal=84%
SIGNALING EVENTS MEDIATED BY PTP1B%PATHWAY INTERACTION DATABASE NCI-NATURE CURATED DATA%SIGNALING EVENTS MEDIATED BY PTP1B	SIGNALING EVENTS MEDIATED BY PTP1B%PATHWAY INTERACTION DATABASE NCI-NATURE CURATED DATA%SIGNALING EVENTS MEDIATED BY PTP1B		22	-0.403775	-1.23851	0.188797	0.336926	1	1237	tags=41%, list=29%, signal=58%
REGULATION OF TUBE DIAMETER%GOBP%GO:0035296	REGULATION OF TUBE DIAMETER%GOBP%GO:0035296		28	-0.391566	-1.23839	0.169543	0.336793	1	1463	tags=54%, list=35%, signal=81%
LUNG DEVELOPMENT%GOBP%GO:0030324	LUNG DEVELOPMENT%GOBP%GO:0030324		19	-0.417047	-1.23801	0.176221	0.337332	1	1392	tags=47%, list=33%, signal=70%
SUDDEN INFANT DEATH SYNDROME (SIDS) SUSCEPTIBILITY PATHWAYS%WIKIPATHWAYS_20200310%WP706%HOMO SAPIENS	SUDDEN INFANT DEATH SYNDROME (SIDS) SUSCEPTIBILITY PATHWAYS%WIKIPATHWAYS_20200310%WP706%HOMO SAPIENS		43	-0.367463	-1.23741	0.147147	0.338294	1	1217	tags=42%, list=29%, signal=58%
CYTOKINE-MEDIATED SIGNALING PATHWAY%GOBP%GO:0019221	CYTOKINE-MEDIATED SIGNALING PATHWAY%GOBP%GO:0019221		192	-0.333466	-1.23721	0.024	0.338303	1	1434	tags=43%, list=34%, signal=62%
SELENIUM MICRONUTRIENT NETWORK%WIKIPATHWAYS_20200310%WP15%HOMO SAPIENS	SELENIUM MICRONUTRIENT NETWORK%WIKIPATHWAYS_20200310%WP15%HOMO SAPIENS		17	-0.433949	-1.23593	0.187239	0.340747	1	985	tags=35%, list=23%, signal=46%
TISSUE MIGRATION%GOBP%GO:0090130	TISSUE MIGRATION%GOBP%GO:0090130		35	-0.37852	-1.23589	0.151668	0.340444	1	1178	tags=40%, list=28%, signal=55%
APPENDAGE DEVELOPMENT%GOBP%GO:0048736	APPENDAGE DEVELOPMENT%GOBP%GO:0048736		18	-0.417774	-1.23573	0.18862	0.340387	1	1072	tags=44%, list=25%, signal=59%
EXTRACELLULAR MATRIX ORGANIZATION%REACTOME%R-HSA-1474244.2	EXTRACELLULAR MATRIX ORGANIZATION%REACTOME%R-HSA-1474244.2		132	-0.33989	-1.23419	0.05	0.343517	1	1822	tags=56%, list=43%, signal=95%
RESPONSE TO ACID CHEMICAL%GOBP%GO:0001101	RESPONSE TO ACID CHEMICAL%GOBP%GO:0001101		46	-0.37168	-1.23342	0.129648	0.344828	1	732	tags=30%, list=17%, signal=36%
RESPONSE TO INTERLEUKIN-1%GOBP%GO:0070555	RESPONSE TO INTERLEUKIN-1%GOBP%GO:0070555		33	-0.380865	-1.23256	0.162462	0.34635	1	1727	tags=58%, list=41%, signal=97%
FEMALE PREGNANCY%GOBP%GO:0007565	FEMALE PREGNANCY%GOBP%GO:0007565		19	-0.416141	-1.23136	0.192835	0.348671	1	1403	tags=53%, list=33%, signal=78%
INTEGRIN CELL SURFACE INTERACTIONS%REACTOME%R-HSA-216083.2	INTEGRIN CELL SURFACE INTERACTIONS%REACTOME%R-HSA-216083.2		36	-0.375626	-1.23133	0.17088	0.34832	1	1235	tags=47%, list=29%, signal=66%
POST-TRANSLATIONAL PROTEIN MODIFICATION%GOBP%GO:0043687	POST-TRANSLATIONAL PROTEIN MODIFICATION%GOBP%GO:0043687		50	-0.362692	-1.23026	0.139418	0.350298	1	478	tags=20%, list=11%, signal=22%
CELLULAR RESPONSE TO HORMONE STIMULUS%GOBP%GO:0032870	CELLULAR RESPONSE TO HORMONE STIMULUS%GOBP%GO:0032870		91	-0.346549	-1.22951	0.087	0.351632	1	1042	tags=33%, list=25%, signal=43%
OPIOID SIGNALLING%REACTOME DATABASE ID RELEASE 72%111885	OPIOID SIGNALLING%REACTOME DATABASE ID RELEASE 72%111885		27	-0.400706	-1.2288	0.173647	0.352838	1	2078	tags=74%, list=49%, signal=145%
CLASS B 2 (SECRETIN FAMILY RECEPTORS)%REACTOME DATABASE ID RELEASE 72%373080	CLASS B 2 (SECRETIN FAMILY RECEPTORS)%REACTOME DATABASE ID RELEASE 72%373080		31	-0.380898	-1.22864	0.187437	0.352831	1	1403	tags=52%, list=33%, signal=77%
PROSTAGLANDIN SYNTHESIS AND REGULATION%WIKIPATHWAYS_20200310%WP98%HOMO SAPIENS	PROSTAGLANDIN SYNTHESIS AND REGULATION%WIKIPATHWAYS_20200310%WP98%HOMO SAPIENS		26	-0.392289	-1.22829	0.191011	0.353233	1	709	tags=31%, list=17%, signal=37%
REGULATION OF BLOOD COAGULATION%GOBP%GO:0030193	REGULATION OF BLOOD COAGULATION%GOBP%GO:0030193		20	-0.407367	-1.22786	0.19833	0.353816	1	1388	tags=50%, list=33%, signal=74%
INORGANIC ION TRANSMEMBRANE TRANSPORT%GOBP%GO:0098660	INORGANIC ION TRANSMEMBRANE TRANSPORT%GOBP%GO:0098660		93	-0.345024	-1.22758	0.088	0.354058	1	1375	tags=42%, list=33%, signal=61%
EBOLA VIRUS PATHWAY ON HOST%WIKIPATHWAYS_20200310%WP4217%HOMO SAPIENS	EBOLA VIRUS PATHWAY ON HOST%WIKIPATHWAYS_20200310%WP4217%HOMO SAPIENS		33	-0.382229	-1.22742	0.159229	0.354002	1	1291	tags=42%, list=31%, signal=61%
REGULATION OF BLOOD VESSEL SIZE%GOBP%GO:0050880	REGULATION OF BLOOD VESSEL SIZE%GOBP%GO:0050880		28	-0.391566	-1.22715	0.174797	0.354227	1	1463	tags=54%, list=35%, signal=81%
CELLULAR RESPONSE TO OXYGEN-CONTAINING COMPOUND%GOBP%GO:1901701	CELLULAR RESPONSE TO OXYGEN-CONTAINING COMPOUND%GOBP%GO:1901701		186	-0.332012	-1.2271	0.03	0.353937	1	1213	tags=38%, list=29%, signal=50%
PROTEIN PROCESSING%GOBP%GO:0016485	PROTEIN PROCESSING%GOBP%GO:0016485		29	-0.388523	-1.22707	0.181448	0.353607	1	1103	tags=38%, list=26%, signal=51%
NABA_SECRETED_FACTORS%MSIGDB_C2%NABA_SECRETED_FACTORS	NABA_SECRETED_FACTORS%MSIGDB_C2%NABA_SECRETED_FACTORS		112	-0.343273	-1.22684	0.071	0.353723	1	1588	tags=51%, list=38%, signal=79%
MYELOID LEUKOCYTE DIFFERENTIATION%GOBP%GO:0002573	MYELOID LEUKOCYTE DIFFERENTIATION%GOBP%GO:0002573		27	-0.389233	-1.22625	0.201432	0.35465	1	2126	tags=74%, list=50%, signal=148%
REGULATION OF ANIMAL ORGAN MORPHOGENESIS%GOBP%GO:2000027	REGULATION OF ANIMAL ORGAN MORPHOGENESIS%GOBP%GO:2000027		35	-0.375872	-1.22584	0.176234	0.355165	1	664	tags=29%, list=16%, signal=34%
METANEPHROS DEVELOPMENT%GOBP%GO:0001656	METANEPHROS DEVELOPMENT%GOBP%GO:0001656		16	-0.428266	-1.22528	0.204082	0.356095	1	486	tags=31%, list=12%, signal=35%
POSITIVE REGULATION OF ALPHA-BETA T CELL ACTIVATION%GOBP%GO:0046635	POSITIVE REGULATION OF ALPHA-BETA T CELL ACTIVATION%GOBP%GO:0046635		17	-0.42575	-1.2247	0.193446	0.357033	1	1538	tags=59%, list=36%, signal=92%
MEMBRANE DEPOLARIZATION%GOBP%GO:0051899	MEMBRANE DEPOLARIZATION%GOBP%GO:0051899		16	-0.434508	-1.22318	0.215645	0.360207	1	2302	tags=94%, list=54%, signal=205%
REGULATION OF BLOOD VESSEL DIAMETER%GOBP%GO:0097746	REGULATION OF BLOOD VESSEL DIAMETER%GOBP%GO:0097746		28	-0.391566	-1.22238	0.182927	0.361611	1	1463	tags=54%, list=35%, signal=81%
POSITIVE REGULATION OF TRANSFERASE ACTIVITY%GOBP%GO:0051347	POSITIVE REGULATION OF TRANSFERASE ACTIVITY%GOBP%GO:0051347		159	-0.332231	-1.22211	0.046	0.36186	1	1464	tags=43%, list=35%, signal=63%
LIMB DEVELOPMENT%GOBP%GO:0060173	LIMB DEVELOPMENT%GOBP%GO:0060173		18	-0.417774	-1.22191	0.21097	0.361911	1	1072	tags=44%, list=25%, signal=59%
MULTICELLULAR ORGANISMAL SIGNALING%GOBP%GO:0035637	MULTICELLULAR ORGANISMAL SIGNALING%GOBP%GO:0035637		44	-0.368047	-1.22167	0.142427	0.362039	1	2205	tags=75%, list=52%, signal=155%
PROTEIN AUTOPHOSPHORYLATION%GOBP%GO:0046777	PROTEIN AUTOPHOSPHORYLATION%GOBP%GO:0046777		47	-0.360349	-1.22091	0.163655	0.363386	1	1320	tags=40%, list=31%, signal=58%
POSITIVE REGULATION OF INTERLEUKIN-8 PRODUCTION%GOBP%GO:0032757	POSITIVE REGULATION OF INTERLEUKIN-8 PRODUCTION%GOBP%GO:0032757		17	-0.426524	-1.22076	0.214815	0.363308	1	1768	tags=65%, list=42%, signal=111%
CELL-SUBSTRATE ADHESION%GOBP%GO:0031589	CELL-SUBSTRATE ADHESION%GOBP%GO:0031589		59	-0.354407	-1.21982	0.131131	0.365144	1	1348	tags=41%, list=32%, signal=59%
REGULATION OF PROTEOLYSIS%GOBP%GO:0030162	REGULATION OF PROTEOLYSIS%GOBP%GO:0030162		125	-0.338292	-1.21912	0.074	0.366353	1	1543	tags=43%, list=37%, signal=66%
DEFENSE RESPONSE TO VIRUS%GOBP%GO:0051607	DEFENSE RESPONSE TO VIRUS%GOBP%GO:0051607		38	-0.369272	-1.21786	0.173869	0.368942	1	684	tags=26%, list=16%, signal=31%
RESPIRATORY TUBE DEVELOPMENT%GOBP%GO:0030323	RESPIRATORY TUBE DEVELOPMENT%GOBP%GO:0030323		19	-0.417047	-1.21772	0.201251	0.368872	1	1392	tags=47%, list=33%, signal=70%
REGULATION OF CARBOHYDRATE BIOSYNTHETIC PROCESS%GOBP%GO:0043255	REGULATION OF CARBOHYDRATE BIOSYNTHETIC PROCESS%GOBP%GO:0043255		15	-0.442028	-1.2172	0.204936	0.369667	1	1155	tags=47%, list=27%, signal=64%
RESPONSE TO HORMONE%GOBP%GO:0009725	RESPONSE TO HORMONE%GOBP%GO:0009725		117	-0.336423	-1.21713	0.094	0.369417	1	1780	tags=50%, list=42%, signal=83%
NEOVASCULARISATION PROCESSES%WIKIPATHWAYS_20200310%WP4331%HOMO SAPIENS	NEOVASCULARISATION PROCESSES%WIKIPATHWAYS_20200310%WP4331%HOMO SAPIENS		16	-0.425532	-1.21448	0.225501	0.375285	1	532	tags=31%, list=13%, signal=36%
PID_PTP1B_PATHWAY%MSIGDB_C2%PID_PTP1B_PATHWAY	PID_PTP1B_PATHWAY%MSIGDB_C2%PID_PTP1B_PATHWAY		22	-0.403775	-1.21445	0.186143	0.37492	1	1237	tags=41%, list=29%, signal=58%
REGULATION OF SMOOTH MUSCLE CELL MIGRATION%GOBP%GO:0014910	REGULATION OF SMOOTH MUSCLE CELL MIGRATION%GOBP%GO:0014910		18	-0.413457	-1.21418	0.222574	0.37513	1	540	tags=28%, list=13%, signal=32%
MUSCARINIC ACETYLCHOLINE RECEPTOR 1 AND 3 SIGNALING PATHWAY%PANTHER PATHWAY%P00042	MUSCARINIC ACETYLCHOLINE RECEPTOR 1 AND 3 SIGNALING PATHWAY%PANTHER PATHWAY%P00042		15	-0.437125	-1.2141	0.211087	0.374913	1	2039	tags=80%, list=48%, signal=154%
LEUKOCYTE ACTIVATION INVOLVED IN IMMUNE RESPONSE%GOBP%GO:0002366	LEUKOCYTE ACTIVATION INVOLVED IN IMMUNE RESPONSE%GOBP%GO:0002366		170	-0.328244	-1.21389	0.051	0.37502	1	1862	tags=53%, list=44%, signal=91%
MUSCLE TISSUE MORPHOGENESIS%GOBP%GO:0060415	MUSCLE TISSUE MORPHOGENESIS%GOBP%GO:0060415		22	-0.404738	-1.21292	0.204145	0.376919	1	1431	tags=50%, list=34%, signal=75%
NEGATIVE REGULATION OF NEURON DEATH%GOBP%GO:1901215	NEGATIVE REGULATION OF NEURON DEATH%GOBP%GO:1901215		30	-0.378783	-1.21245	0.200611	0.377654	1	1654	tags=53%, list=39%, signal=87%
REGULATION OF COAGULATION%GOBP%GO:0050818	REGULATION OF COAGULATION%GOBP%GO:0050818		20	-0.407367	-1.21215	0.220126	0.377972	1	1388	tags=50%, list=33%, signal=74%
PEPTIDE METABOLIC PROCESS%GOBP%GO:0006518	PEPTIDE METABOLIC PROCESS%GOBP%GO:0006518		49	-0.359903	-1.21202	0.167671	0.377878	1	638	tags=20%, list=15%, signal=24%
POSITIVE REGULATION OF ADAPTIVE IMMUNE RESPONSE BASED ON SOMATIC RECOMBINATION OF IMMUNE RECEPTORS BUILT FROM IMMUNOGLOBULIN SUPERFAMILY DOMAINS%GOBP%GO:0002824	POSITIVE REGULATION OF ADAPTIVE IMMUNE RESPONSE BASED ON SOMATIC RECOMBINATION OF IMMUNE RECEPTORS BUILT FROM IMMUNOGLOBULIN SUPERFAMILY DOMAINS%GOBP%GO:0002824		23	-0.394674	-1.21181	0.228395	0.377996	1	1375	tags=48%, list=33%, signal=71%
PID_SYNDECAN_1_PATHWAY%MSIGDB_C2%PID_SYNDECAN_1_PATHWAY	PID_SYNDECAN_1_PATHWAY%MSIGDB_C2%PID_SYNDECAN_1_PATHWAY		27	-0.386878	-1.21134	0.205285	0.378696	1	1699	tags=59%, list=40%, signal=98%
FOCAL ADHESION%WIKIPATHWAYS_20200310%WP306%HOMO SAPIENS	FOCAL ADHESION%WIKIPATHWAYS_20200310%WP306%HOMO SAPIENS		75	-0.343397	-1.21017	0.118118	0.380985	1	1680	tags=47%, list=40%, signal=76%
CELL ACTIVATION INVOLVED IN IMMUNE RESPONSE%GOBP%GO:0002263	CELL ACTIVATION INVOLVED IN IMMUNE RESPONSE%GOBP%GO:0002263		172	-0.328185	-1.20925	0.038	0.382835	1	1862	tags=53%, list=44%, signal=91%
CALCIUM REGULATION IN THE CARDIAC CELL%WIKIPATHWAYS_20200310%WP536%HOMO SAPIENS	CALCIUM REGULATION IN THE CARDIAC CELL%WIKIPATHWAYS_20200310%WP536%HOMO SAPIENS		62	-0.35243	-1.20842	0.146439	0.3845	1	1785	tags=60%, list=42%, signal=102%
REGULATION OF ANATOMICAL STRUCTURE SIZE%GOBP%GO:0090066	REGULATION OF ANATOMICAL STRUCTURE SIZE%GOBP%GO:0090066		87	-0.342489	-1.20778	0.112	0.385625	1	1824	tags=54%, list=43%, signal=93%
RESPIRATORY SYSTEM DEVELOPMENT%GOBP%GO:0060541	RESPIRATORY SYSTEM DEVELOPMENT%GOBP%GO:0060541		20	-0.404396	-1.20767	0.202914	0.385477	1	1392	tags=45%, list=33%, signal=67%
POSITIVE REGULATION OF PHOSPHOLIPID METABOLIC PROCESS%GOBP%GO:1903727	POSITIVE REGULATION OF PHOSPHOLIPID METABOLIC PROCESS%GOBP%GO:1903727		21	-0.404396	-1.20759	0.228928	0.38526	1	1646	tags=57%, list=39%, signal=93%
INTERLEUKIN-2 FAMILY SIGNALING%REACTOME%R-HSA-451927.5	INTERLEUKIN-2 FAMILY SIGNALING%REACTOME%R-HSA-451927.5		16	-0.42636	-1.20688	0.224947	0.386574	1	1291	tags=50%, list=31%, signal=72%
SIGNALING BY INTERLEUKINS%REACTOME%R-HSA-449147.11	SIGNALING BY INTERLEUKINS%REACTOME%R-HSA-449147.11		129	-0.332219	-1.20635	0.078	0.387477	1	1313	tags=39%, list=31%, signal=55%
VESICLE-MEDIATED TRANSPORT IN SYNAPSE%GOBP%GO:0099003	VESICLE-MEDIATED TRANSPORT IN SYNAPSE%GOBP%GO:0099003		16	-0.42512	-1.20609	0.215042	0.387701	1	2026	tags=75%, list=48%, signal=144%
REGULATION OF TUBE SIZE%GOBP%GO:0035150	REGULATION OF TUBE SIZE%GOBP%GO:0035150		28	-0.391566	-1.20605	0.210794	0.387377	1	1463	tags=54%, list=35%, signal=81%
REGULATION OF HEMOSTASIS%GOBP%GO:1900046	REGULATION OF HEMOSTASIS%GOBP%GO:1900046		20	-0.407367	-1.206	0.225337	0.387093	1	1388	tags=50%, list=33%, signal=74%
REGULATION OF HEART RATE%GOBP%GO:0002027	REGULATION OF HEART RATE%GOBP%GO:0002027		33	-0.372038	-1.20585	0.194949	0.387046	1	459	tags=27%, list=11%, signal=30%
OSSIFICATION%GOBP%GO:0001503	OSSIFICATION%GOBP%GO:0001503		39	-0.367422	-1.20389	0.184105	0.391327	1	664	tags=28%, list=16%, signal=33%
PID_PDGFRB_PATHWAY%MSIGDB_C2%PID_PDGFRB_PATHWAY	PID_PDGFRB_PATHWAY%MSIGDB_C2%PID_PDGFRB_PATHWAY		34	-0.375491	-1.20297	0.191919	0.393153	1	1237	tags=35%, list=29%, signal=50%
CELLULAR RESPONSE TO VASCULAR ENDOTHELIAL GROWTH FACTOR STIMULUS%GOBP%GO:0035924	CELLULAR RESPONSE TO VASCULAR ENDOTHELIAL GROWTH FACTOR STIMULUS%GOBP%GO:0035924		16	-0.4278	-1.20255	0.231668	0.393805	1	1431	tags=50%, list=34%, signal=75%
DETECTION OF STIMULUS%GOBP%GO:0051606	DETECTION OF STIMULUS%GOBP%GO:0051606		38	-0.36292	-1.2017	0.177533	0.395476	1	2084	tags=71%, list=49%, signal=139%
ENDOTHELIAL CELL DIFFERENTIATION%GOBP%GO:0045446	ENDOTHELIAL CELL DIFFERENTIATION%GOBP%GO:0045446		19	-0.410688	-1.20151	0.222574	0.395516	1	1326	tags=47%, list=31%, signal=69%
ION CHANNEL TRANSPORT%REACTOME%R-HSA-983712.2	ION CHANNEL TRANSPORT%REACTOME%R-HSA-983712.2		44	-0.36121	-1.20038	0.179359	0.397907	1	1107	tags=34%, list=26%, signal=46%
NABA_COLLAGENS%MSIGDB_C2%NABA_COLLAGENS	NABA_COLLAGENS%MSIGDB_C2%NABA_COLLAGENS		28	-0.37933	-1.19975	0.234151	0.398993	1	1800	tags=64%, list=43%, signal=111%
REGULATION OF PROTEIN STABILITY%GOBP%GO:0031647	REGULATION OF PROTEIN STABILITY%GOBP%GO:0031647		41	-0.357875	-1.19973	0.187311	0.398625	1	736	tags=27%, list=17%, signal=32%
COLLAGEN CHAIN TRIMERIZATION%REACTOME%R-HSA-8948216.2	COLLAGEN CHAIN TRIMERIZATION%REACTOME%R-HSA-8948216.2		28	-0.37933	-1.19939	0.226203	0.399038	1	1800	tags=64%, list=43%, signal=111%
DEGRADATION OF THE EXTRACELLULAR MATRIX%REACTOME DATABASE ID RELEASE 72%1474228	DEGRADATION OF THE EXTRACELLULAR MATRIX%REACTOME DATABASE ID RELEASE 72%1474228		50	-0.354115	-1.19905	0.170512	0.399472	1	869	tags=32%, list=21%, signal=40%
SYNAPSE ASSEMBLY%GOBP%GO:0007416	SYNAPSE ASSEMBLY%GOBP%GO:0007416		22	-0.39411	-1.199	0.239959	0.399143	1	2017	tags=77%, list=48%, signal=147%
REGULATION OF GTPASE ACTIVITY%GOBP%GO:0043087	REGULATION OF GTPASE ACTIVITY%GOBP%GO:0043087		70	-0.341915	-1.19819	0.141	0.400681	1	1302	tags=37%, list=31%, signal=53%
MICRORNAS IN CARDIOMYOCYTE HYPERTROPHY%WIKIPATHWAYS_20200310%WP1544%HOMO SAPIENS	MICRORNAS IN CARDIOMYOCYTE HYPERTROPHY%WIKIPATHWAYS_20200310%WP1544%HOMO SAPIENS		18	-0.417914	-1.19818	0.236786	0.400273	1	1626	tags=56%, list=38%, signal=90%
MYELOID CELL HOMEOSTASIS%GOBP%GO:0002262	MYELOID CELL HOMEOSTASIS%GOBP%GO:0002262		15	-0.427027	-1.198	0.232906	0.400267	1	769	tags=33%, list=18%, signal=41%
DEFENSE RESPONSE TO GRAM-POSITIVE BACTERIUM%GOBP%GO:0050830	DEFENSE RESPONSE TO GRAM-POSITIVE BACTERIUM%GOBP%GO:0050830		15	-0.4254	-1.19708	0.247872	0.402118	1	855	tags=40%, list=20%, signal=50%
REGULATION OF PROTEIN LOCALIZATION%GOBP%GO:0032880	REGULATION OF PROTEIN LOCALIZATION%GOBP%GO:0032880		186	-0.326216	-1.19688	0.056	0.402153	1	1363	tags=39%, list=32%, signal=55%
NEGATIVE REGULATION OF DEVELOPMENTAL PROCESS%GOBP%GO:0051093	NEGATIVE REGULATION OF DEVELOPMENTAL PROCESS%GOBP%GO:0051093		175	-0.327022	-1.19676	0.055	0.402051	1	1153	tags=35%, list=27%, signal=46%
CARBOHYDRATE METABOLISM%REACTOME DATABASE ID RELEASE 72%71387	CARBOHYDRATE METABOLISM%REACTOME DATABASE ID RELEASE 72%71387		52	-0.352392	-1.19666	0.193387	0.401875	1	441	tags=19%, list=10%, signal=21%
REGULATION OF CELLULAR CARBOHYDRATE METABOLIC PROCESS%GOBP%GO:0010675	REGULATION OF CELLULAR CARBOHYDRATE METABOLIC PROCESS%GOBP%GO:0010675		22	-0.395402	-1.19593	0.217708	0.403217	1	1155	tags=41%, list=27%, signal=56%
REGULATION OF T CELL DIFFERENTIATION%GOBP%GO:0045580	REGULATION OF T CELL DIFFERENTIATION%GOBP%GO:0045580		37	-0.366148	-1.19575	0.18794	0.403218	1	1392	tags=49%, list=33%, signal=72%
GLIAL CELL DEVELOPMENT%GOBP%GO:0021782	GLIAL CELL DEVELOPMENT%GOBP%GO:0021782		15	-0.429465	-1.19573	0.236617	0.402841	1	457	tags=27%, list=11%, signal=30%
PLC BETA MEDIATED EVENTS%REACTOME%R-HSA-112043.1	PLC BETA MEDIATED EVENTS%REACTOME%R-HSA-112043.1		17	-0.411838	-1.19477	0.234244	0.404796	1	1781	tags=65%, list=42%, signal=111%
REGULATION OF BMP SIGNALING PATHWAY%GOBP%GO:0030510	REGULATION OF BMP SIGNALING PATHWAY%GOBP%GO:0030510		18	-0.40766	-1.19444	0.241307	0.4052	1	914	tags=39%, list=22%, signal=49%
CENTRAL NERVOUS SYSTEM DEVELOPMENT%GOBP%GO:0007417	CENTRAL NERVOUS SYSTEM DEVELOPMENT%GOBP%GO:0007417		124	-0.328586	-1.19409	0.104	0.405692	1	1540	tags=46%, list=36%, signal=70%
INTERLEUKIN-4 AND INTERLEUKIN-13 SIGNALING%REACTOME DATABASE ID RELEASE 72%6785807	INTERLEUKIN-4 AND INTERLEUKIN-13 SIGNALING%REACTOME DATABASE ID RELEASE 72%6785807		49	-0.356027	-1.19374	0.184554	0.406151	1	602	tags=29%, list=14%, signal=33%
PROTEIN MATURATION%GOBP%GO:0051604	PROTEIN MATURATION%GOBP%GO:0051604		36	-0.365429	-1.19358	0.204453	0.406131	1	1103	tags=33%, list=26%, signal=45%
EXTRACELLULAR MATRIX DISASSEMBLY%GOBP%GO:0022617	EXTRACELLULAR MATRIX DISASSEMBLY%GOBP%GO:0022617		30	-0.371707	-1.19148	0.21875	0.411009	1	1376	tags=47%, list=33%, signal=69%
G-PROTEIN MEDIATED EVENTS%REACTOME%R-HSA-112040.1	G-PROTEIN MEDIATED EVENTS%REACTOME%R-HSA-112040.1		17	-0.411838	-1.1914	0.24739	0.410797	1	1781	tags=65%, list=42%, signal=111%
VACUOLE ORGANIZATION%GOBP%GO:0007033	VACUOLE ORGANIZATION%GOBP%GO:0007033		18	-0.401689	-1.19131	0.244468	0.410597	1	305	tags=22%, list=7%, signal=24%
NEGATIVE REGULATION OF SUPRAMOLECULAR FIBER ORGANIZATION%GOBP%GO:1902904	NEGATIVE REGULATION OF SUPRAMOLECULAR FIBER ORGANIZATION%GOBP%GO:1902904		32	-0.37322	-1.19111	0.205912	0.410673	1	515	tags=19%, list=12%, signal=21%
MEMBRANE DOCKING%GOBP%GO:0022406	MEMBRANE DOCKING%GOBP%GO:0022406		20	-0.393692	-1.19052	0.246618	0.411743	1	829	tags=25%, list=20%, signal=31%
CELL MORPHOGENESIS INVOLVED IN DIFFERENTIATION%GOBP%GO:0000904	CELL MORPHOGENESIS INVOLVED IN DIFFERENTIATION%GOBP%GO:0000904		119	-0.328711	-1.19037	0.0980981	0.41167	1	1148	tags=34%, list=27%, signal=46%
POSITIVE REGULATION OF PHOSPHATIDYLINOSITOL 3-KINASE ACTIVITY%GOBP%GO:0043552	POSITIVE REGULATION OF PHOSPHATIDYLINOSITOL 3-KINASE ACTIVITY%GOBP%GO:0043552		19	-0.408977	-1.18953	0.233684	0.413286	1	506	tags=32%, list=12%, signal=36%
DRUG CATABOLIC PROCESS%GOBP%GO:0042737	DRUG CATABOLIC PROCESS%GOBP%GO:0042737		27	-0.383792	-1.18947	0.22528	0.413017	1	1894	tags=63%, list=45%, signal=113%
CARDIAC MUSCLE TISSUE MORPHOGENESIS%GOBP%GO:0055008	CARDIAC MUSCLE TISSUE MORPHOGENESIS%GOBP%GO:0055008		21	-0.393211	-1.18938	0.226474	0.412814	1	1431	tags=48%, list=34%, signal=72%
CELLULAR RESPIRATION%GOBP%GO:0045333	CELLULAR RESPIRATION%GOBP%GO:0045333		17	-0.414045	-1.18925	0.231668	0.412709	1	424	tags=18%, list=10%, signal=20%
POSITIVE REGULATION OF T CELL MEDIATED IMMUNITY%GOBP%GO:0002711	POSITIVE REGULATION OF T CELL MEDIATED IMMUNITY%GOBP%GO:0002711		16	-0.420226	-1.18867	0.221519	0.413787	1	1744	tags=63%, list=41%, signal=106%
NETRIN-UNC5B SIGNALING PATHWAY%WIKIPATHWAYS_20200310%WP4747%HOMO SAPIENS	NETRIN-UNC5B SIGNALING PATHWAY%WIKIPATHWAYS_20200310%WP4747%HOMO SAPIENS		18	-0.406046	-1.18853	0.246057	0.413702	1	877	tags=39%, list=21%, signal=49%
SIGNALING BY VEGF%REACTOME%R-HSA-194138.2	SIGNALING BY VEGF%REACTOME%R-HSA-194138.2		28	-0.37657	-1.18851	0.217039	0.413319	1	1285	tags=39%, list=30%, signal=56%
REGULATION OF FIBROBLAST PROLIFERATION%GOBP%GO:0048145	REGULATION OF FIBROBLAST PROLIFERATION%GOBP%GO:0048145		18	-0.404451	-1.187	0.23382	0.416756	1	1336	tags=44%, list=32%, signal=65%
REGULATION OF MYELOID LEUKOCYTE MEDIATED IMMUNITY%GOBP%GO:0002886	REGULATION OF MYELOID LEUKOCYTE MEDIATED IMMUNITY%GOBP%GO:0002886		15	-0.41948	-1.18652	0.245919	0.417484	1	2013	tags=80%, list=48%, signal=152%
PROTEIN SECRETION%GOBP%GO:0009306	PROTEIN SECRETION%GOBP%GO:0009306		25	-0.381379	-1.18549	0.232106	0.419676	1	1696	tags=56%, list=40%, signal=93%
SUBSTRATE ADHESION-DEPENDENT CELL SPREADING%GOBP%GO:0034446	SUBSTRATE ADHESION-DEPENDENT CELL SPREADING%GOBP%GO:0034446		16	-0.414697	-1.18547	0.243272	0.419279	1	558	tags=25%, list=13%, signal=29%
SYNAPTIC VESICLE CYCLE%GOBP%GO:0099504	SYNAPTIC VESICLE CYCLE%GOBP%GO:0099504		16	-0.419672	-1.18488	0.24789	0.420351	1	2026	tags=81%, list=48%, signal=156%
REGULATION OF ALPHA-BETA T CELL ACTIVATION%GOBP%GO:0046634	REGULATION OF ALPHA-BETA T CELL ACTIVATION%GOBP%GO:0046634		24	-0.385574	-1.18485	0.230372	0.420006	1	1538	tags=54%, list=36%, signal=85%
GENES INVOLVED IN MALE INFERTILITY%WIKIPATHWAYS_20200310%WP4673%HOMO SAPIENS	GENES INVOLVED IN MALE INFERTILITY%WIKIPATHWAYS_20200310%WP4673%HOMO SAPIENS		37	-0.361393	-1.18367	0.212487	0.422549	1	1377	tags=43%, list=33%, signal=64%
POSITIVE REGULATION OF CARBOHYDRATE METABOLIC PROCESS%GOBP%GO:0045913	POSITIVE REGULATION OF CARBOHYDRATE METABOLIC PROCESS%GOBP%GO:0045913		15	-0.420547	-1.18345	0.234783	0.422664	1	1155	tags=40%, list=27%, signal=55%
CYTOSKELETAL REGULATION BY RHO GTPASE%PANTHER PATHWAY%P00016	CYTOSKELETAL REGULATION BY RHO GTPASE%PANTHER PATHWAY%P00016		17	-0.414114	-1.18343	0.243697	0.42229	1	1903	tags=65%, list=45%, signal=117%
CATION TRANSMEMBRANE TRANSPORT%GOBP%GO:0098655	CATION TRANSMEMBRANE TRANSPORT%GOBP%GO:0098655		92	-0.336807	-1.18297	0.147	0.423038	1	2188	tags=66%, list=52%, signal=135%
MULTI-MULTICELLULAR ORGANISM PROCESS%GOBP%GO:0044706	MULTI-MULTICELLULAR ORGANISM PROCESS%GOBP%GO:0044706		22	-0.388419	-1.1829	0.258873	0.422768	1	1403	tags=50%, list=33%, signal=74%
SMOOTH MUSCLE CONTRACTION%REACTOME%R-HSA-445355.3	SMOOTH MUSCLE CONTRACTION%REACTOME%R-HSA-445355.3		22	-0.387052	-1.18274	0.250518	0.422771	1	1429	tags=50%, list=34%, signal=75%
POSITIVE REGULATION OF PROTEIN KINASE ACTIVITY%GOBP%GO:0045860	POSITIVE REGULATION OF PROTEIN KINASE ACTIVITY%GOBP%GO:0045860		123	-0.326284	-1.18228	0.093	0.423532	1	1068	tags=33%, list=25%, signal=43%
POSITIVE REGULATION OF MULTI-ORGANISM PROCESS%GOBP%GO:0043902	POSITIVE REGULATION OF MULTI-ORGANISM PROCESS%GOBP%GO:0043902		37	-0.359387	-1.182	0.195762	0.423803	1	1419	tags=43%, list=34%, signal=65%
REGULATION OF MICROTUBULE POLYMERIZATION OR DEPOLYMERIZATION%GOBP%GO:0031110	REGULATION OF MICROTUBULE POLYMERIZATION OR DEPOLYMERIZATION%GOBP%GO:0031110		16	-0.416199	-1.18147	0.245385	0.424775	1	515	tags=19%, list=12%, signal=21%
REGULATION OF PROTEIN POLYMERIZATION%GOBP%GO:0032271	REGULATION OF PROTEIN POLYMERIZATION%GOBP%GO:0032271		44	-0.355259	-1.18114	0.201605	0.42519	1	774	tags=27%, list=18%, signal=33%
ORGANIC ACID BIOSYNTHETIC PROCESS%GOBP%GO:0016053	ORGANIC ACID BIOSYNTHETIC PROCESS%GOBP%GO:0016053		55	-0.346425	-1.18071	0.195	0.425846	1	1000	tags=31%, list=24%, signal=40%
ANTIBIOTIC METABOLIC PROCESS%GOBP%GO:0016999	ANTIBIOTIC METABOLIC PROCESS%GOBP%GO:0016999		16	-0.42063	-1.17985	0.254797	0.427662	1	614	tags=31%, list=15%, signal=36%
MULTICELLULAR ORGANISMAL HOMEOSTASIS%GOBP%GO:0048871	MULTICELLULAR ORGANISMAL HOMEOSTASIS%GOBP%GO:0048871		64	-0.338202	-1.17968	0.181181	0.427624	1	932	tags=33%, list=22%, signal=41%
REGULATION OF CYTOSKELETON ORGANIZATION%GOBP%GO:0051493	REGULATION OF CYTOSKELETON ORGANIZATION%GOBP%GO:0051493		122	-0.328062	-1.1794	0.12	0.427861	1	531	tags=20%, list=13%, signal=23%
TYPE II INTERFERON SIGNALING (IFNG)%WIKIPATHWAYS_20200310%WP619%HOMO SAPIENS	TYPE II INTERFERON SIGNALING (IFNG)%WIKIPATHWAYS_20200310%WP619%HOMO SAPIENS		16	-0.408868	-1.17744	0.265393	0.432405	1	2236	tags=81%, list=53%, signal=172%
UROGENITAL SYSTEM DEVELOPMENT%GOBP%GO:0001655	UROGENITAL SYSTEM DEVELOPMENT%GOBP%GO:0001655		64	-0.342775	-1.17704	0.162	0.433024	1	1757	tags=53%, list=42%, signal=90%
LEARNING%GOBP%GO:0007612	LEARNING%GOBP%GO:0007612		20	-0.401268	-1.17644	0.259686	0.434055	1	1019	tags=40%, list=24%, signal=52%
HALLMARK_COMPLEMENT%MSIGDB_C2%HALLMARK_COMPLEMENT	HALLMARK_COMPLEMENT%MSIGDB_C2%HALLMARK_COMPLEMENT		70	-0.33827	-1.17584	0.173173	0.43518	1	1103	tags=34%, list=26%, signal=46%
HORMONE METABOLIC PROCESS%GOBP%GO:0042445	HORMONE METABOLIC PROCESS%GOBP%GO:0042445		44	-0.347976	-1.1724	0.226131	0.443735	1	1995	tags=64%, list=47%, signal=119%
NABA_ECM_REGULATORS%MSIGDB_C2%NABA_ECM_REGULATORS	NABA_ECM_REGULATORS%MSIGDB_C2%NABA_ECM_REGULATORS		72	-0.340089	-1.17227	0.177177	0.443621	1	1974	tags=61%, list=47%, signal=113%
MYELOID CELL ACTIVATION INVOLVED IN IMMUNE RESPONSE%GOBP%GO:0002275	MYELOID CELL ACTIVATION INVOLVED IN IMMUNE RESPONSE%GOBP%GO:0002275		145	-0.320178	-1.17119	0.107	0.446007	1	1862	tags=52%, list=44%, signal=89%
MYELOID LEUKOCYTE ACTIVATION%GOBP%GO:0002274	MYELOID LEUKOCYTE ACTIVATION%GOBP%GO:0002274		163	-0.315522	-1.17101	0.099	0.446044	1	1934	tags=53%, list=46%, signal=95%
CARBOXYLIC ACID BIOSYNTHETIC PROCESS%GOBP%GO:0046394	CARBOXYLIC ACID BIOSYNTHETIC PROCESS%GOBP%GO:0046394		55	-0.346425	-1.17063	0.195391	0.446608	1	1000	tags=31%, list=24%, signal=40%
INTERSPECIES INTERACTION BETWEEN ORGANISMS%GOBP%GO:0044419	INTERSPECIES INTERACTION BETWEEN ORGANISMS%GOBP%GO:0044419		58	-0.336739	-1.17056	0.199199	0.446345	1	1221	tags=31%, list=29%, signal=43%
INTERFERON SIGNALING%REACTOME%R-HSA-913531.2	INTERFERON SIGNALING%REACTOME%R-HSA-913531.2		55	-0.344028	-1.17051	0.198	0.446014	1	766	tags=25%, list=18%, signal=31%
REGULATION OF PROTEIN ACETYLATION%GOBP%GO:1901983	REGULATION OF PROTEIN ACETYLATION%GOBP%GO:1901983		15	-0.415633	-1.17042	0.234661	0.445807	1	580	tags=27%, list=14%, signal=31%
RESPONSE TO NUTRIENT%GOBP%GO:0007584	RESPONSE TO NUTRIENT%GOBP%GO:0007584		18	-0.396765	-1.16946	0.271773	0.447781	1	684	tags=28%, list=16%, signal=33%
REGULATION OF PLASMA LIPOPROTEIN PARTICLE LEVELS%GOBP%GO:0097006	REGULATION OF PLASMA LIPOPROTEIN PARTICLE LEVELS%GOBP%GO:0097006		22	-0.384522	-1.16917	0.254149	0.448119	1	982	tags=36%, list=23%, signal=47%
RESPONSE TO EXTRACELLULAR STIMULUS%GOBP%GO:0009991	RESPONSE TO EXTRACELLULAR STIMULUS%GOBP%GO:0009991		52	-0.344224	-1.16884	0.213427	0.448526	1	738	tags=25%, list=17%, signal=30%
REGULATION OF PRODUCTION OF MOLECULAR MEDIATOR OF IMMUNE RESPONSE%GOBP%GO:0002700	REGULATION OF PRODUCTION OF MOLECULAR MEDIATOR OF IMMUNE RESPONSE%GOBP%GO:0002700		36	-0.359319	-1.1676	0.213925	0.451251	1	1370	tags=50%, list=32%, signal=73%
B CELL DIFFERENTIATION%GOBP%GO:0030183	B CELL DIFFERENTIATION%GOBP%GO:0030183		27	-0.369473	-1.16744	0.251277	0.451226	1	874	tags=33%, list=21%, signal=42%
CARDIAC MUSCLE CELL ACTION POTENTIAL INVOLVED IN CONTRACTION%GOBP%GO:0086002	CARDIAC MUSCLE CELL ACTION POTENTIAL INVOLVED IN CONTRACTION%GOBP%GO:0086002		18	-0.397346	-1.16736	0.259534	0.450984	1	2178	tags=78%, list=52%, signal=160%
CELLULAR TRANSITION METAL ION HOMEOSTASIS%GOBP%GO:0046916	CELLULAR TRANSITION METAL ION HOMEOSTASIS%GOBP%GO:0046916		24	-0.37306	-1.16712	0.257932	0.451161	1	2028	tags=63%, list=48%, signal=120%
NICOTINIC ACETYLCHOLINE RECEPTOR SIGNALING PATHWAY%PANTHER PATHWAY%P00044	NICOTINIC ACETYLCHOLINE RECEPTOR SIGNALING PATHWAY%PANTHER PATHWAY%P00044		24	-0.379304	-1.16686	0.262887	0.451351	1	1804	tags=58%, list=43%, signal=101%
REGULATION OF DNA BIOSYNTHETIC PROCESS%GOBP%GO:2000278	REGULATION OF DNA BIOSYNTHETIC PROCESS%GOBP%GO:2000278		19	-0.397253	-1.16645	0.261233	0.451938	1	316	tags=21%, list=7%, signal=23%
REGULATED EXOCYTOSIS%GOBP%GO:0045055	REGULATED EXOCYTOSIS%GOBP%GO:0045055		194	-0.316298	-1.16623	0.092	0.452109	1	2026	tags=56%, list=48%, signal=102%
SIGNALING BY ERBB4%REACTOME%R-HSA-1236394.4	SIGNALING BY ERBB4%REACTOME%R-HSA-1236394.4		15	-0.410819	-1.16602	0.293743	0.452202	1	259	tags=20%, list=6%, signal=21%
MAPK CASCADE%GOBP%GO:0000165	MAPK CASCADE%GOBP%GO:0000165		87	-0.327978	-1.16559	0.151	0.452851	1	557	tags=24%, list=13%, signal=27%
MYELOID LEUKOCYTE MEDIATED IMMUNITY%GOBP%GO:0002444	MYELOID LEUKOCYTE MEDIATED IMMUNITY%GOBP%GO:0002444		145	-0.32075	-1.16551	0.106	0.452601	1	1862	tags=52%, list=44%, signal=89%
POSITIVE REGULATION OF LIPID KINASE ACTIVITY%GOBP%GO:0090218	POSITIVE REGULATION OF LIPID KINASE ACTIVITY%GOBP%GO:0090218		20	-0.394191	-1.16539	0.267503	0.452461	1	506	tags=30%, list=12%, signal=34%
MIRNA TARGETS IN ECM AND MEMBRANE RECEPTORS%WIKIPATHWAYS_20200310%WP2911%HOMO SAPIENS	MIRNA TARGETS IN ECM AND MEMBRANE RECEPTORS%WIKIPATHWAYS_20200310%WP2911%HOMO SAPIENS		16	-0.404001	-1.16511	0.277481	0.452753	1	623	tags=31%, list=15%, signal=37%
STIMULI-SENSING CHANNELS%REACTOME DATABASE ID RELEASE 72%2672351	STIMULI-SENSING CHANNELS%REACTOME DATABASE ID RELEASE 72%2672351		28	-0.373114	-1.16484	0.257114	0.452954	1	1107	tags=36%, list=26%, signal=48%
ACTIN CYTOSKELETON ORGANIZATION%GOBP%GO:0030036	ACTIN CYTOSKELETON ORGANIZATION%GOBP%GO:0030036		162	-0.313294	-1.1626	0.098	0.458358	1	615	tags=20%, list=15%, signal=23%
NEPHRON EPITHELIUM DEVELOPMENT%GOBP%GO:0072009	NEPHRON EPITHELIUM DEVELOPMENT%GOBP%GO:0072009		20	-0.384065	-1.16149	0.26087	0.460816	1	580	tags=30%, list=14%, signal=35%
AXON DEVELOPMENT%GOBP%GO:0061564	AXON DEVELOPMENT%GOBP%GO:0061564		87	-0.326953	-1.16135	0.182	0.460741	1	1148	tags=36%, list=27%, signal=48%
INTERLEUKIN SIGNALING PATHWAY%PANTHER PATHWAY%P00036	INTERLEUKIN SIGNALING PATHWAY%PANTHER PATHWAY%P00036		26	-0.370745	-1.15975	0.271605	0.464545	1	807	tags=27%, list=19%, signal=33%
NEGATIVE REGULATION OF CYTOKINE SECRETION%GOBP%GO:0050710	NEGATIVE REGULATION OF CYTOKINE SECRETION%GOBP%GO:0050710		21	-0.385136	-1.1595	0.274409	0.4648	1	1359	tags=48%, list=32%, signal=70%
REGULATION OF PHOSPHATASE ACTIVITY%GOBP%GO:0010921	REGULATION OF PHOSPHATASE ACTIVITY%GOBP%GO:0010921		24	-0.370351	-1.15891	0.283368	0.465942	1	634	tags=25%, list=15%, signal=29%
COLLAGEN METABOLIC PROCESS%GOBP%GO:0032963	COLLAGEN METABOLIC PROCESS%GOBP%GO:0032963		18	-0.39867	-1.15832	0.296761	0.46699	1	2144	tags=72%, list=51%, signal=146%
CARDIAC MUSCLE CELL CONTRACTION%GOBP%GO:0086003	CARDIAC MUSCLE CELL CONTRACTION%GOBP%GO:0086003		18	-0.397346	-1.15822	0.260644	0.466851	1	2178	tags=78%, list=52%, signal=160%
MESODERM DEVELOPMENT%GOBP%GO:0007498	MESODERM DEVELOPMENT%GOBP%GO:0007498		16	-0.408655	-1.15766	0.285263	0.467839	1	695	tags=38%, list=16%, signal=45%
HALLMARK_PI3K_AKT_MTOR_SIGNALING%MSIGDB_C2%HALLMARK_PI3K_AKT_MTOR_SIGNALING	HALLMARK_PI3K_AKT_MTOR_SIGNALING%MSIGDB_C2%HALLMARK_PI3K_AKT_MTOR_SIGNALING		24	-0.370347	-1.15645	0.276749	0.470607	1	488	tags=21%, list=12%, signal=23%
LEUKOCYTE DEGRANULATION%GOBP%GO:0043299	LEUKOCYTE DEGRANULATION%GOBP%GO:0043299		143	-0.31619	-1.15587	0.141	0.471658	1	1862	tags=51%, list=44%, signal=88%
CELL MORPHOGENESIS%GOBP%GO:0000902	CELL MORPHOGENESIS%GOBP%GO:0000902		158	-0.31685	-1.15586	0.125	0.471212	1	1479	tags=41%, list=35%, signal=61%
O-LINKED GLYCOSYLATION OF MUCINS%REACTOME%R-HSA-913709.3	O-LINKED GLYCOSYLATION OF MUCINS%REACTOME%R-HSA-913709.3		19	-0.402255	-1.15551	0.273784	0.471709	1	1535	tags=53%, list=36%, signal=82%
TISSUE MORPHOGENESIS%GOBP%GO:0048729	TISSUE MORPHOGENESIS%GOBP%GO:0048729		112	-0.321663	-1.15486	0.153	0.472951	1	562	tags=23%, list=13%, signal=26%
POSITIVE REGULATION OF REACTIVE OXYGEN SPECIES METABOLIC PROCESS%GOBP%GO:2000379	POSITIVE REGULATION OF REACTIVE OXYGEN SPECIES METABOLIC PROCESS%GOBP%GO:2000379		25	-0.370065	-1.15455	0.281603	0.473332	1	616	tags=28%, list=15%, signal=33%
AXONOGENESIS%GOBP%GO:0007409	AXONOGENESIS%GOBP%GO:0007409		81	-0.327761	-1.1544	0.207	0.473239	1	1148	tags=36%, list=27%, signal=48%
CELLULAR RESPONSE TO REACTIVE OXYGEN SPECIES%GOBP%GO:0034614	CELLULAR RESPONSE TO REACTIVE OXYGEN SPECIES%GOBP%GO:0034614		24	-0.374761	-1.15429	0.296296	0.473098	1	1428	tags=46%, list=34%, signal=69%
REGULATION OF TISSUE REMODELING%GOBP%GO:0034103	REGULATION OF TISSUE REMODELING%GOBP%GO:0034103		17	-0.4004	-1.15402	0.303838	0.473369	1	1513	tags=53%, list=36%, signal=82%
REGULATION OF SYNAPTIC PLASTICITY%GOBP%GO:0048167	REGULATION OF SYNAPTIC PLASTICITY%GOBP%GO:0048167		31	-0.359884	-1.1539	0.257085	0.473212	1	1977	tags=61%, list=47%, signal=114%
SENSORY SYSTEM DEVELOPMENT%GOBP%GO:0048880	SENSORY SYSTEM DEVELOPMENT%GOBP%GO:0048880		47	-0.338668	-1.15381	0.231388	0.472992	1	2131	tags=66%, list=50%, signal=132%
REGULATION OF CELLULAR COMPONENT SIZE%GOBP%GO:0032535	REGULATION OF CELLULAR COMPONENT SIZE%GOBP%GO:0032535		60	-0.33556	-1.15317	0.221	0.474189	1	1824	tags=52%, list=43%, signal=90%
RESPONSE TO INORGANIC SUBSTANCE%GOBP%GO:0010035	RESPONSE TO INORGANIC SUBSTANCE%GOBP%GO:0010035		71	-0.33331	-1.15274	0.210421	0.474832	1	1428	tags=42%, list=34%, signal=63%
NUCLEOSIDE TRIPHOSPHATE METABOLIC PROCESS%GOBP%GO:0009141	NUCLEOSIDE TRIPHOSPHATE METABOLIC PROCESS%GOBP%GO:0009141		30	-0.362649	-1.15217	0.282961	0.475885	1	744	tags=23%, list=18%, signal=28%
REGULATION OF EPITHELIAL CELL MIGRATION%GOBP%GO:0010632	REGULATION OF EPITHELIAL CELL MIGRATION%GOBP%GO:0010632		64	-0.333058	-1.15158	0.239239	0.477017	1	541	tags=22%, list=13%, signal=25%
POSITIVE REGULATION OF GTPASE ACTIVITY%GOBP%GO:0043547	POSITIVE REGULATION OF GTPASE ACTIVITY%GOBP%GO:0043547		50	-0.345763	-1.15156	0.234234	0.476636	1	1302	tags=36%, list=31%, signal=51%
RESPONSE TO PURINE-CONTAINING COMPOUND%GOBP%GO:0014074	RESPONSE TO PURINE-CONTAINING COMPOUND%GOBP%GO:0014074		24	-0.377421	-1.15112	0.272541	0.477318	1	932	tags=38%, list=22%, signal=48%
REGULATION OF PHOSPHATIDYLINOSITOL 3-KINASE ACTIVITY%GOBP%GO:0043551	REGULATION OF PHOSPHATIDYLINOSITOL 3-KINASE ACTIVITY%GOBP%GO:0043551		21	-0.386589	-1.15048	0.287344	0.478575	1	506	tags=29%, list=12%, signal=32%
MHC CLASS II ANTIGEN PRESENTATION%REACTOME%R-HSA-2132295.3	MHC CLASS II ANTIGEN PRESENTATION%REACTOME%R-HSA-2132295.3		32	-0.356596	-1.14988	0.273917	0.479627	1	766	tags=25%, list=18%, signal=30%
NABA_BASEMENT_MEMBRANES%MSIGDB_C2%NABA_BASEMENT_MEMBRANES	NABA_BASEMENT_MEMBRANES%MSIGDB_C2%NABA_BASEMENT_MEMBRANES		21	-0.377018	-1.14978	0.284817	0.47945	1	558	tags=29%, list=13%, signal=33%
CELLULAR RESPONSE TO INTERLEUKIN-1%GOBP%GO:0071347	CELLULAR RESPONSE TO INTERLEUKIN-1%GOBP%GO:0071347		26	-0.370556	-1.14904	0.289528	0.480975	1	1727	tags=58%, list=41%, signal=97%
POSITIVE REGULATION OF TRANSCRIPTION BY RNA POLYMERASE II%GOBP%GO:0045944	POSITIVE REGULATION OF TRANSCRIPTION BY RNA POLYMERASE II%GOBP%GO:0045944		193	-0.311007	-1.14853	0.12	0.481894	1	642	tags=22%, list=15%, signal=25%
POSITIVE REGULATION OF SIGNALING RECEPTOR ACTIVITY%GOBP%GO:2000273	POSITIVE REGULATION OF SIGNALING RECEPTOR ACTIVITY%GOBP%GO:2000273		15	-0.403361	-1.14845	0.295381	0.481627	1	1150	tags=47%, list=27%, signal=64%
CARDIAC MUSCLE CELL ACTION POTENTIAL%GOBP%GO:0086001	CARDIAC MUSCLE CELL ACTION POTENTIAL%GOBP%GO:0086001		21	-0.383451	-1.1478	0.3	0.482927	1	2178	tags=76%, list=52%, signal=156%
REGULATION OF TRANSMEMBRANE RECEPTOR PROTEIN SERINE/THREONINE KINASE SIGNALING PATHWAY%GOBP%GO:0090092	REGULATION OF TRANSMEMBRANE RECEPTOR PROTEIN SERINE/THREONINE KINASE SIGNALING PATHWAY%GOBP%GO:0090092		50	-0.341995	-1.14743	0.238477	0.483435	1	1654	tags=52%, list=39%, signal=84%
SARCOMERE ORGANIZATION%GOBP%GO:0045214	SARCOMERE ORGANIZATION%GOBP%GO:0045214		17	-0.404991	-1.14644	0.290661	0.485591	1	1808	tags=65%, list=43%, signal=113%
NEUTROPHIL MEDIATED IMMUNITY%GOBP%GO:0002446	NEUTROPHIL MEDIATED IMMUNITY%GOBP%GO:0002446		140	-0.313673	-1.14612	0.156	0.486028	1	1862	tags=51%, list=44%, signal=88%
SIG_PIP3_SIGNALING_IN_CARDIAC_MYOCTES%MSIGDB_C2%SIG_PIP3_SIGNALING_IN_CARDIAC_MYOCTES	SIG_PIP3_SIGNALING_IN_CARDIAC_MYOCTES%MSIGDB_C2%SIG_PIP3_SIGNALING_IN_CARDIAC_MYOCTES		17	-0.398709	-1.14609	0.29819	0.48565	1	351	tags=18%, list=8%, signal=19%
REGULATION OF VASCULAR SMOOTH MUSCLE CELL PROLIFERATION%GOBP%GO:1904705	REGULATION OF VASCULAR SMOOTH MUSCLE CELL PROLIFERATION%GOBP%GO:1904705		17	-0.396968	-1.14459	0.29118	0.489183	1	351	tags=24%, list=8%, signal=26%
FATTY ACID BIOSYNTHETIC PROCESS%GOBP%GO:0006633	FATTY ACID BIOSYNTHETIC PROCESS%GOBP%GO:0006633		19	-0.381255	-1.14433	0.292531	0.489408	1	1000	tags=32%, list=24%, signal=41%
NEUTROPHIL DEGRANULATION%REACTOME%R-HSA-6798695.2	NEUTROPHIL DEGRANULATION%REACTOME%R-HSA-6798695.2		136	-0.312918	-1.14425	0.158	0.489146	1	1862	tags=51%, list=44%, signal=88%
REGULATION OF ACTIN CYTOSKELETON%WIKIPATHWAYS_20200310%WP51%HOMO SAPIENS	REGULATION OF ACTIN CYTOSKELETON%WIKIPATHWAYS_20200310%WP51%HOMO SAPIENS		40	-0.347391	-1.14413	0.259036	0.488976	1	850	tags=28%, list=20%, signal=34%
REGULATION OF CELLULAR LOCALIZATION%GOBP%GO:0060341	REGULATION OF CELLULAR LOCALIZATION%GOBP%GO:0060341		157	-0.314896	-1.14298	0.142	0.491675	1	1290	tags=34%, list=31%, signal=48%
DISEASES OF METABOLISM%REACTOME%R-HSA-5668914.2	DISEASES OF METABOLISM%REACTOME%R-HSA-5668914.2		61	-0.334935	-1.14253	0.24024	0.492403	1	1484	tags=44%, list=35%, signal=67%
VISUAL SYSTEM DEVELOPMENT%GOBP%GO:0150063	VISUAL SYSTEM DEVELOPMENT%GOBP%GO:0150063		47	-0.338668	-1.14183	0.26506	0.493819	1	2131	tags=66%, list=50%, signal=132%
RHO GTPASES ACTIVATE PKNS%REACTOME DATABASE ID RELEASE 72%5625740	RHO GTPASES ACTIVATE PKNS%REACTOME DATABASE ID RELEASE 72%5625740		17	-0.394654	-1.14177	0.309874	0.493515	1	845	tags=29%, list=20%, signal=37%
PROTEIN FOLDING%REACTOME%R-HSA-391251.1	PROTEIN FOLDING%REACTOME%R-HSA-391251.1		17	-0.394511	-1.14157	0.302495	0.493603	1	1719	tags=53%, list=41%, signal=89%
POSITIVE REGULATION OF LIPID METABOLIC PROCESS%GOBP%GO:0045834	POSITIVE REGULATION OF LIPID METABOLIC PROCESS%GOBP%GO:0045834		38	-0.345488	-1.141	0.262312	0.494719	1	1344	tags=42%, list=32%, signal=61%
REGULATION OF PROTEIN COMPLEX ASSEMBLY%GOBP%GO:0043254	REGULATION OF PROTEIN COMPLEX ASSEMBLY%GOBP%GO:0043254		87	-0.326046	-1.14065	0.21	0.495172	1	1557	tags=43%, list=37%, signal=66%
HALLMARK_KRAS_SIGNALING_DN%MSIGDB_C2%HALLMARK_KRAS_SIGNALING_DN	HALLMARK_KRAS_SIGNALING_DN%MSIGDB_C2%HALLMARK_KRAS_SIGNALING_DN		57	-0.336552	-1.13951	0.233701	0.497793	1	1433	tags=46%, list=34%, signal=68%
NEGATIVE REGULATION OF WNT SIGNALING PATHWAY%GOBP%GO:0030178	NEGATIVE REGULATION OF WNT SIGNALING PATHWAY%GOBP%GO:0030178		37	-0.34692	-1.13927	0.280203	0.497984	1	1056	tags=35%, list=25%, signal=46%
GROWTH%GOBP%GO:0040007	GROWTH%GOBP%GO:0040007		41	-0.344983	-1.13849	0.278112	0.499641	1	2045	tags=61%, list=48%, signal=117%
DEVELOPMENTAL GROWTH%GOBP%GO:0048589	DEVELOPMENTAL GROWTH%GOBP%GO:0048589		41	-0.344983	-1.13756	0.283988	0.501684	1	2045	tags=61%, list=48%, signal=117%
GRANULOCYTE ACTIVATION%GOBP%GO:0036230	GRANULOCYTE ACTIVATION%GOBP%GO:0036230		142	-0.312022	-1.13743	0.162	0.501528	1	1862	tags=51%, list=44%, signal=88%
REGULATION OF EXOCYTOSIS%GOBP%GO:0017157	REGULATION OF EXOCYTOSIS%GOBP%GO:0017157		40	-0.341245	-1.13733	0.288754	0.501349	1	2026	tags=63%, list=48%, signal=119%
INTEGRIN SIGNALLING PATHWAY%PANTHER PATHWAY%P00034	INTEGRIN SIGNALLING PATHWAY%PANTHER PATHWAY%P00034		65	-0.329427	-1.13725	0.248	0.501101	1	797	tags=28%, list=19%, signal=34%
CHAPERONIN-MEDIATED PROTEIN FOLDING%REACTOME%R-HSA-390466.3	CHAPERONIN-MEDIATED PROTEIN FOLDING%REACTOME%R-HSA-390466.3		17	-0.394511	-1.13689	0.315344	0.50161	1	1719	tags=53%, list=41%, signal=89%
POSITIVE REGULATION OF LYMPHOCYTE DIFFERENTIATION%GOBP%GO:0045621	POSITIVE REGULATION OF LYMPHOCYTE DIFFERENTIATION%GOBP%GO:0045621		22	-0.375892	-1.13687	0.304258	0.501199	1	2083	tags=73%, list=49%, signal=143%
ASSOCIATION BETWEEN PHYSICO-CHEMICAL FEATURES AND TOXICITY ASSOCIATED PATHWAYS%WIKIPATHWAYS_20200310%WP3680%HOMO SAPIENS	ASSOCIATION BETWEEN PHYSICO-CHEMICAL FEATURES AND TOXICITY ASSOCIATED PATHWAYS%WIKIPATHWAYS_20200310%WP3680%HOMO SAPIENS		19	-0.381288	-1.13648	0.309549	0.501731	1	375	tags=16%, list=9%, signal=17%
RESPONSE TO AMYLOID-BETA%GOBP%GO:1904645	RESPONSE TO AMYLOID-BETA%GOBP%GO:1904645		19	-0.385912	-1.13628	0.310811	0.501841	1	842	tags=37%, list=20%, signal=46%
PURINE RIBONUCLEOSIDE MONOPHOSPHATE METABOLIC PROCESS%GOBP%GO:0009167	PURINE RIBONUCLEOSIDE MONOPHOSPHATE METABOLIC PROCESS%GOBP%GO:0009167		26	-0.35962	-1.13603	0.295501	0.502041	1	1033	tags=27%, list=24%, signal=35%
REGULATION OF LIPID KINASE ACTIVITY%GOBP%GO:0043550	REGULATION OF LIPID KINASE ACTIVITY%GOBP%GO:0043550		23	-0.368236	-1.13556	0.297325	0.502842	1	506	tags=26%, list=12%, signal=29%
GLIOGENESIS%GOBP%GO:0042063	GLIOGENESIS%GOBP%GO:0042063		27	-0.361697	-1.13522	0.313204	0.503269	1	486	tags=22%, list=12%, signal=25%
FATTY ACID DERIVATIVE BIOSYNTHETIC PROCESS%GOBP%GO:1901570	FATTY ACID DERIVATIVE BIOSYNTHETIC PROCESS%GOBP%GO:1901570		22	-0.372371	-1.13464	0.299487	0.504333	1	462	tags=23%, list=11%, signal=25%
NEUTROPHIL ACTIVATION INVOLVED IN IMMUNE RESPONSE%GOBP%GO:0002283	NEUTROPHIL ACTIVATION INVOLVED IN IMMUNE RESPONSE%GOBP%GO:0002283		138	-0.312484	-1.13356	0.179	0.506782	1	1862	tags=51%, list=44%, signal=88%
CELL PART MORPHOGENESIS%GOBP%GO:0032990	CELL PART MORPHOGENESIS%GOBP%GO:0032990		108	-0.31375	-1.13288	0.202	0.508145	1	1595	tags=44%, list=38%, signal=70%
CARDIAC CONDUCTION%GOBP%GO:0061337	CARDIAC CONDUCTION%GOBP%GO:0061337		39	-0.344376	-1.13166	0.266868	0.510996	1	2205	tags=72%, list=52%, signal=149%
NEGATIVE REGULATION OF NEURON APOPTOTIC PROCESS%GOBP%GO:0043524	NEGATIVE REGULATION OF NEURON APOPTOTIC PROCESS%GOBP%GO:0043524		21	-0.375841	-1.13114	0.295455	0.51191	1	847	tags=33%, list=20%, signal=41%
POSITIVE REGULATION OF ORGANELLE ORGANIZATION%GOBP%GO:0010638	POSITIVE REGULATION OF ORGANELLE ORGANIZATION%GOBP%GO:0010638		117	-0.313936	-1.13107	0.195	0.511621	1	532	tags=21%, list=13%, signal=23%
PDGFR-BETA SIGNALING PATHWAY%PATHWAY INTERACTION DATABASE NCI-NATURE CURATED DATA%PDGFR-BETA SIGNALING PATHWAY	PDGFR-BETA SIGNALING PATHWAY%PATHWAY INTERACTION DATABASE NCI-NATURE CURATED DATA%PDGFR-BETA SIGNALING PATHWAY		33	-0.35419	-1.13013	0.30426	0.513734	1	1237	tags=33%, list=29%, signal=47%
CELL MORPHOGENESIS INVOLVED IN NEURON DIFFERENTIATION%GOBP%GO:0048667	CELL MORPHOGENESIS INVOLVED IN NEURON DIFFERENTIATION%GOBP%GO:0048667		90	-0.320665	-1.12986	0.216	0.514003	1	1148	tags=34%, list=27%, signal=46%
RESPONSE TO NUTRIENT LEVELS%GOBP%GO:0031667	RESPONSE TO NUTRIENT LEVELS%GOBP%GO:0031667		46	-0.341612	-1.1291	0.277387	0.51558	1	716	tags=24%, list=17%, signal=28%
BRAIN DEVELOPMENT%GOBP%GO:0007420	BRAIN DEVELOPMENT%GOBP%GO:0007420		82	-0.319189	-1.12812	0.236	0.517821	1	1785	tags=51%, list=42%, signal=87%
REGULATION OF MAP KINASE ACTIVITY%GOBP%GO:0043405	REGULATION OF MAP KINASE ACTIVITY%GOBP%GO:0043405		75	-0.322945	-1.12747	0.236236	0.519125	1	847	tags=29%, list=20%, signal=36%
CAMERA-TYPE EYE DEVELOPMENT%GOBP%GO:0043010	CAMERA-TYPE EYE DEVELOPMENT%GOBP%GO:0043010		34	-0.349159	-1.12736	0.304348	0.518954	1	317	tags=21%, list=8%, signal=22%
HALLMARK_APOPTOSIS%MSIGDB_C2%HALLMARK_APOPTOSIS	HALLMARK_APOPTOSIS%MSIGDB_C2%HALLMARK_APOPTOSIS		52	-0.335627	-1.12727	0.283567	0.518714	1	628	tags=21%, list=15%, signal=25%
UNSATURATED FATTY ACID METABOLIC PROCESS%GOBP%GO:0033559	UNSATURATED FATTY ACID METABOLIC PROCESS%GOBP%GO:0033559		20	-0.380753	-1.12714	0.311458	0.518593	1	1080	tags=35%, list=26%, signal=47%
NEUTROPHIL DEGRANULATION%GOBP%GO:0043312	NEUTROPHIL DEGRANULATION%GOBP%GO:0043312		137	-0.310514	-1.12496	0.191	0.52403	1	1862	tags=50%, list=44%, signal=87%
REGULATION OF CELLULAR COMPONENT BIOGENESIS%GOBP%GO:0044087	REGULATION OF CELLULAR COMPONENT BIOGENESIS%GOBP%GO:0044087		184	-0.305059	-1.12446	0.176	0.524896	1	945	tags=28%, list=22%, signal=34%
PURINE NUCLEOSIDE MONOPHOSPHATE METABOLIC PROCESS%GOBP%GO:0009126	PURINE NUCLEOSIDE MONOPHOSPHATE METABOLIC PROCESS%GOBP%GO:0009126		26	-0.35962	-1.12327	0.317396	0.527766	1	1033	tags=27%, list=24%, signal=35%
PROTEIN POLYMERIZATION%GOBP%GO:0051258	PROTEIN POLYMERIZATION%GOBP%GO:0051258		18	-0.380421	-1.12294	0.331237	0.528232	1	515	tags=22%, list=12%, signal=25%
REGULATION OF EPITHELIAL CELL PROLIFERATION%GOBP%GO:0050678	REGULATION OF EPITHELIAL CELL PROLIFERATION%GOBP%GO:0050678		78	-0.323318	-1.12288	0.253	0.5279	1	616	tags=23%, list=15%, signal=27%
RIBONUCLEOSIDE TRIPHOSPHATE METABOLIC PROCESS%GOBP%GO:0009199	RIBONUCLEOSIDE TRIPHOSPHATE METABOLIC PROCESS%GOBP%GO:0009199		26	-0.359254	-1.12186	0.323378	0.530127	1	744	tags=23%, list=18%, signal=28%
CADHERIN SIGNALING PATHWAY%PANTHER PATHWAY%P00012	CADHERIN SIGNALING PATHWAY%PANTHER PATHWAY%P00012		49	-0.330638	-1.12158	0.288016	0.530445	1	1695	tags=49%, list=40%, signal=81%
GLYCEROPHOSPHOLIPID METABOLIC PROCESS%GOBP%GO:0006650	GLYCEROPHOSPHOLIPID METABOLIC PROCESS%GOBP%GO:0006650		53	-0.329685	-1.12118	0.286573	0.531063	1	437	tags=19%, list=10%, signal=21%
REGULATION OF FILOPODIUM ASSEMBLY%GOBP%GO:0051489	REGULATION OF FILOPODIUM ASSEMBLY%GOBP%GO:0051489		17	-0.385646	-1.12102	0.316402	0.531051	1	2012	tags=71%, list=48%, signal=134%
MYELINATION%GOBP%GO:0042552	MYELINATION%GOBP%GO:0042552		18	-0.380638	-1.12066	0.321014	0.531501	1	680	tags=28%, list=16%, signal=33%
VEGFA-VEGFR2 PATHWAY%REACTOME DATABASE ID RELEASE 72%4420097	VEGFA-VEGFR2 PATHWAY%REACTOME DATABASE ID RELEASE 72%4420097		23	-0.365112	-1.12036	0.320735	0.531885	1	807	tags=30%, list=19%, signal=37%
NEUTROPHIL ACTIVATION%GOBP%GO:0042119	NEUTROPHIL ACTIVATION%GOBP%GO:0042119		141	-0.309168	-1.12032	0.165	0.531521	1	1862	tags=50%, list=44%, signal=87%
NEGATIVE REGULATION OF CELL DEATH%GOBP%GO:0060548	NEGATIVE REGULATION OF CELL DEATH%GOBP%GO:0060548		155	-0.308187	-1.11995	0.178	0.532003	1	716	tags=23%, list=17%, signal=27%
NEGATIVE REGULATION OF NERVOUS SYSTEM DEVELOPMENT%GOBP%GO:0051961	NEGATIVE REGULATION OF NERVOUS SYSTEM DEVELOPMENT%GOBP%GO:0051961		46	-0.334853	-1.11965	0.315261	0.532425	1	1468	tags=43%, list=35%, signal=66%
ANGIOPOIETIN RECEPTOR TIE2-MEDIATED SIGNALING%PATHWAY INTERACTION DATABASE NCI-NATURE CURATED DATA%ANGIOPOIETIN RECEPTOR TIE2-MEDIATED SIGNALING	ANGIOPOIETIN RECEPTOR TIE2-MEDIATED SIGNALING%PATHWAY INTERACTION DATABASE NCI-NATURE CURATED DATA%ANGIOPOIETIN RECEPTOR TIE2-MEDIATED SIGNALING		15	-0.394543	-1.11882	0.321199	0.534147	1	2094	tags=67%, list=50%, signal=132%
PURINE RIBONUCLEOSIDE TRIPHOSPHATE METABOLIC PROCESS%GOBP%GO:0009205	PURINE RIBONUCLEOSIDE TRIPHOSPHATE METABOLIC PROCESS%GOBP%GO:0009205		26	-0.359254	-1.11794	0.307457	0.536031	1	744	tags=23%, list=18%, signal=28%
REGULATION OF ENDOTHELIAL CELL MIGRATION%GOBP%GO:0010594	REGULATION OF ENDOTHELIAL CELL MIGRATION%GOBP%GO:0010594		50	-0.328193	-1.11733	0.285571	0.537201	1	1024	tags=30%, list=24%, signal=39%
POSITIVE REGULATION OF MITOCHONDRION ORGANIZATION%GOBP%GO:0010822	POSITIVE REGULATION OF MITOCHONDRION ORGANIZATION%GOBP%GO:0010822		19	-0.377392	-1.11674	0.324607	0.53838	1	532	tags=21%, list=13%, signal=24%
CELL PROJECTION MORPHOGENESIS%GOBP%GO:0048858	CELL PROJECTION MORPHOGENESIS%GOBP%GO:0048858		107	-0.309855	-1.11602	0.243	0.53992	1	1595	tags=44%, list=38%, signal=69%
PLACENTA DEVELOPMENT%GOBP%GO:0001890	PLACENTA DEVELOPMENT%GOBP%GO:0001890		15	-0.39699	-1.11542	0.333692	0.541141	1	197	tags=20%, list=5%, signal=21%
NEURON DIFFERENTIATION%GOBP%GO:0030182	NEURON DIFFERENTIATION%GOBP%GO:0030182		179	-0.301521	-1.11502	0.184	0.541768	1	2079	tags=57%, list=49%, signal=107%
PID_INTEGRIN1_PATHWAY%MSIGDB_C2%PID_INTEGRIN1_PATHWAY	PID_INTEGRIN1_PATHWAY%MSIGDB_C2%PID_INTEGRIN1_PATHWAY		39	-0.338059	-1.11336	0.309476	0.545833	1	1768	tags=54%, list=42%, signal=92%
SIGNAL TRANSDUCTION BY PROTEIN PHOSPHORYLATION%GOBP%GO:0023014	SIGNAL TRANSDUCTION BY PROTEIN PHOSPHORYLATION%GOBP%GO:0023014		92	-0.31249	-1.11265	0.256	0.547317	1	557	tags=23%, list=13%, signal=26%
C-MYB TRANSCRIPTION FACTOR NETWORK%PATHWAY INTERACTION DATABASE NCI-NATURE CURATED DATA%C-MYB TRANSCRIPTION FACTOR NETWORK	C-MYB TRANSCRIPTION FACTOR NETWORK%PATHWAY INTERACTION DATABASE NCI-NATURE CURATED DATA%C-MYB TRANSCRIPTION FACTOR NETWORK		24	-0.360259	-1.11223	0.329218	0.547991	1	203	tags=17%, list=5%, signal=17%
PLASMA MEMBRANE BOUNDED CELL PROJECTION MORPHOGENESIS%GOBP%GO:0120039	PLASMA MEMBRANE BOUNDED CELL PROJECTION MORPHOGENESIS%GOBP%GO:0120039		107	-0.309855	-1.11192	0.238	0.548342	1	1595	tags=44%, list=38%, signal=69%
BETA1 INTEGRIN CELL SURFACE INTERACTIONS%PATHWAY INTERACTION DATABASE NCI-NATURE CURATED DATA%BETA1 INTEGRIN CELL SURFACE INTERACTIONS	BETA1 INTEGRIN CELL SURFACE INTERACTIONS%PATHWAY INTERACTION DATABASE NCI-NATURE CURATED DATA%BETA1 INTEGRIN CELL SURFACE INTERACTIONS		39	-0.338059	-1.11176	0.295065	0.548261	1	1768	tags=54%, list=42%, signal=92%
REGULATION OF PROTEIN LOCALIZATION TO MEMBRANE%GOBP%GO:1905475	REGULATION OF PROTEIN LOCALIZATION TO MEMBRANE%GOBP%GO:1905475		38	-0.339098	-1.11094	0.311492	0.55003	1	967	tags=29%, list=23%, signal=37%
CONSTITUTIVE SIGNALING BY ABERRANT PI3K IN CANCER%REACTOME%R-HSA-2219530.1	CONSTITUTIVE SIGNALING BY ABERRANT PI3K IN CANCER%REACTOME%R-HSA-2219530.1		25	-0.357775	-1.1109	0.328189	0.549636	1	1215	tags=40%, list=29%, signal=56%
PROTEOGLYCAN METABOLIC PROCESS%GOBP%GO:0006029	PROTEOGLYCAN METABOLIC PROCESS%GOBP%GO:0006029		18	-0.380674	-1.11043	0.345756	0.550472	1	1484	tags=44%, list=35%, signal=68%
SPINAL CORD INJURY%WIKIPATHWAYS_20200310%WP2431%HOMO SAPIENS	SPINAL CORD INJURY%WIKIPATHWAYS_20200310%WP2431%HOMO SAPIENS		43	-0.336645	-1.10935	0.317269	0.552921	1	1101	tags=35%, list=26%, signal=47%
NEGATIVE REGULATION OF CELL DEVELOPMENT%GOBP%GO:0010721	NEGATIVE REGULATION OF CELL DEVELOPMENT%GOBP%GO:0010721		50	-0.324513	-1.10883	0.294589	0.553855	1	1468	tags=42%, list=35%, signal=64%
REGULATION OF CELL DEVELOPMENT%GOBP%GO:0060284	REGULATION OF CELL DEVELOPMENT%GOBP%GO:0060284		169	-0.302634	-1.10867	0.188	0.553772	1	1489	tags=39%, list=35%, signal=58%
CYTOKINE SECRETION%GOBP%GO:0050663	CYTOKINE SECRETION%GOBP%GO:0050663		15	-0.393678	-1.1085	0.349189	0.553787	1	1646	tags=60%, list=39%, signal=98%
REGULATION OF SYNAPSE STRUCTURE OR ACTIVITY%GOBP%GO:0050803	REGULATION OF SYNAPSE STRUCTURE OR ACTIVITY%GOBP%GO:0050803		36	-0.336141	-1.10839	0.322222	0.553583	1	967	tags=36%, list=23%, signal=46%
POSITIVE REGULATION OF DNA METABOLIC PROCESS%GOBP%GO:0051054	POSITIVE REGULATION OF DNA METABOLIC PROCESS%GOBP%GO:0051054		36	-0.338853	-1.10789	0.320202	0.554478	1	701	tags=22%, list=17%, signal=26%
POSITIVE REGULATION OF T CELL DIFFERENTIATION%GOBP%GO:0045582	POSITIVE REGULATION OF T CELL DIFFERENTIATION%GOBP%GO:0045582		19	-0.373746	-1.10734	0.329832	0.555505	1	2083	tags=74%, list=49%, signal=145%
HIV INFECTION%REACTOME DATABASE ID RELEASE 72%162906	HIV INFECTION%REACTOME DATABASE ID RELEASE 72%162906		27	-0.353084	-1.10709	0.327198	0.555727	1	944	tags=26%, list=22%, signal=33%
SENSORY PERCEPTION%GOBP%GO:0007600	SENSORY PERCEPTION%GOBP%GO:0007600		46	-0.332015	-1.10651	0.307307	0.556802	1	2305	tags=74%, list=55%, signal=161%
CIRCADIAN CLOCK%REACTOME DATABASE ID RELEASE 72%400253	CIRCADIAN CLOCK%REACTOME DATABASE ID RELEASE 72%400253		15	-0.391168	-1.10581	0.352128	0.558184	1	580	tags=20%, list=14%, signal=23%
NEURON PROJECTION MORPHOGENESIS%GOBP%GO:0048812	NEURON PROJECTION MORPHOGENESIS%GOBP%GO:0048812		107	-0.309855	-1.10503	0.259	0.559919	1	1595	tags=44%, list=38%, signal=69%
RIBONUCLEOSIDE MONOPHOSPHATE METABOLIC PROCESS%GOBP%GO:0009161	RIBONUCLEOSIDE MONOPHOSPHATE METABOLIC PROCESS%GOBP%GO:0009161		27	-0.350005	-1.10394	0.337742	0.562474	1	1033	tags=26%, list=24%, signal=34%
PID_CMYB_PATHWAY%MSIGDB_C2%PID_CMYB_PATHWAY	PID_CMYB_PATHWAY%MSIGDB_C2%PID_CMYB_PATHWAY		24	-0.360259	-1.10329	0.346311	0.563818	1	203	tags=17%, list=5%, signal=17%
TRANSITION METAL ION HOMEOSTASIS%GOBP%GO:0055076	TRANSITION METAL ION HOMEOSTASIS%GOBP%GO:0055076		27	-0.352233	-1.1027	0.341164	0.564935	1	2028	tags=59%, list=48%, signal=113%
COLLAGEN FORMATION%REACTOME DATABASE ID RELEASE 72%1474290	COLLAGEN FORMATION%REACTOME DATABASE ID RELEASE 72%1474290		47	-0.325942	-1.10156	0.325651	0.567638	1	1800	tags=57%, list=43%, signal=99%
RESPONSE TO METAL ION%GOBP%GO:0010038	RESPONSE TO METAL ION%GOBP%GO:0010038		47	-0.330507	-1.10115	0.331996	0.568301	1	2078	tags=64%, list=49%, signal=124%
INTEGRIN-LINKED KINASE SIGNALING%PATHWAY INTERACTION DATABASE NCI-NATURE CURATED DATA%INTEGRIN-LINKED KINASE SIGNALING	INTEGRIN-LINKED KINASE SIGNALING%PATHWAY INTERACTION DATABASE NCI-NATURE CURATED DATA%INTEGRIN-LINKED KINASE SIGNALING		18	-0.37053	-1.09902	0.357664	0.57376	1	1175	tags=33%, list=28%, signal=46%
CELLULAR RESPONSE TO ORGANONITROGEN COMPOUND%GOBP%GO:0071417	CELLULAR RESPONSE TO ORGANONITROGEN COMPOUND%GOBP%GO:0071417		97	-0.307379	-1.09884	0.28	0.573759	1	1018	tags=31%, list=24%, signal=40%
HUNTINGTON DISEASE%PANTHER PATHWAY%P00029	HUNTINGTON DISEASE%PANTHER PATHWAY%P00029		19	-0.374674	-1.09883	0.359504	0.573284	1	1977	tags=63%, list=47%, signal=118%
REGULATION OF ENDOTHELIAL CELL PROLIFERATION%GOBP%GO:0001936	REGULATION OF ENDOTHELIAL CELL PROLIFERATION%GOBP%GO:0001936		41	-0.331048	-1.09809	0.347782	0.574873	1	1024	tags=32%, list=24%, signal=41%
SIGNALING BY RECEPTOR TYROSINE KINASES%REACTOME DATABASE ID RELEASE 72%9006934	SIGNALING BY RECEPTOR TYROSINE KINASES%REACTOME DATABASE ID RELEASE 72%9006934		135	-0.303701	-1.09703	0.252	0.577283	1	1024	tags=30%, list=24%, signal=38%
REGULATION OF INTERLEUKIN-2 PRODUCTION%GOBP%GO:0032663	REGULATION OF INTERLEUKIN-2 PRODUCTION%GOBP%GO:0032663		19	-0.372079	-1.09575	0.377101	0.580283	1	1658	tags=58%, list=39%, signal=95%
NEURON DEVELOPMENT%GOBP%GO:0048666	NEURON DEVELOPMENT%GOBP%GO:0048666		150	-0.301215	-1.09546	0.247	0.58057	1	1148	tags=33%, list=27%, signal=44%
PI3K AKT SIGNALING IN CANCER%REACTOME%R-HSA-2219528.1	PI3K AKT SIGNALING IN CANCER%REACTOME%R-HSA-2219528.1		31	-0.337491	-1.09526	0.347251	0.580586	1	1215	tags=35%, list=29%, signal=49%
PID_ANGIOPOIETIN_RECEPTOR_PATHWAY%MSIGDB_C2%PID_ANGIOPOIETIN_RECEPTOR_PATHWAY	PID_ANGIOPOIETIN_RECEPTOR_PATHWAY%MSIGDB_C2%PID_ANGIOPOIETIN_RECEPTOR_PATHWAY		15	-0.394543	-1.0946	0.384447	0.581995	1	2094	tags=67%, list=50%, signal=132%
CA2+ PATHWAY%REACTOME DATABASE ID RELEASE 72%4086398	CA2+ PATHWAY%REACTOME DATABASE ID RELEASE 72%4086398		17	-0.37107	-1.0944	0.368421	0.582068	1	2039	tags=71%, list=48%, signal=136%
REGULATION OF PROTEIN SERINE/THREONINE KINASE ACTIVITY%GOBP%GO:0071900	REGULATION OF PROTEIN SERINE/THREONINE KINASE ACTIVITY%GOBP%GO:0071900		110	-0.307126	-1.09401	0.273	0.582668	1	847	tags=25%, list=20%, signal=31%
CYTOKINE PRODUCTION%GOBP%GO:0001816	CYTOKINE PRODUCTION%GOBP%GO:0001816		40	-0.329557	-1.09399	0.331988	0.582227	1	1781	tags=52%, list=42%, signal=90%
ORGANIC HYDROXY COMPOUND TRANSPORT%GOBP%GO:0015850	ORGANIC HYDROXY COMPOUND TRANSPORT%GOBP%GO:0015850		23	-0.364284	-1.09371	0.35041	0.582486	1	982	tags=30%, list=23%, signal=39%
INTEGRIN FAMILY CELL SURFACE INTERACTIONS%PATHWAY INTERACTION DATABASE NCI-NATURE CURATED DATA%INTEGRIN FAMILY CELL SURFACE INTERACTIONS	INTEGRIN FAMILY CELL SURFACE INTERACTIONS%PATHWAY INTERACTION DATABASE NCI-NATURE CURATED DATA%INTEGRIN FAMILY CELL SURFACE INTERACTIONS		16	-0.386208	-1.09352	0.355249	0.582508	1	2092	tags=75%, list=50%, signal=148%
HEAD DEVELOPMENT%GOBP%GO:0060322	HEAD DEVELOPMENT%GOBP%GO:0060322		89	-0.305337	-1.09327	0.297	0.582728	1	1804	tags=51%, list=43%, signal=86%
NEGATIVE REGULATION OF CELL DIFFERENTIATION%GOBP%GO:0045596	NEGATIVE REGULATION OF CELL DIFFERENTIATION%GOBP%GO:0045596		120	-0.303614	-1.09195	0.268	0.585873	1	1153	tags=33%, list=27%, signal=43%
CELLULAR RESPONSE TO DRUG%GOBP%GO:0035690	CELLULAR RESPONSE TO DRUG%GOBP%GO:0035690		56	-0.319692	-1.09157	0.321321	0.586383	1	1780	tags=50%, list=42%, signal=85%
ATP METABOLIC PROCESS%GOBP%GO:0046034	ATP METABOLIC PROCESS%GOBP%GO:0046034		23	-0.354045	-1.09146	0.378125	0.586177	1	744	tags=22%, list=18%, signal=26%
EYE MORPHOGENESIS%GOBP%GO:0048592	EYE MORPHOGENESIS%GOBP%GO:0048592		23	-0.350219	-1.09144	0.368041	0.585715	1	2077	tags=70%, list=49%, signal=136%
CHLORIDE TRANSPORT%GOBP%GO:0006821	CHLORIDE TRANSPORT%GOBP%GO:0006821		17	-0.378992	-1.0909	0.361905	0.586754	1	1389	tags=47%, list=33%, signal=70%
CEREBRAL CORTEX DEVELOPMENT%GOBP%GO:0021987	CEREBRAL CORTEX DEVELOPMENT%GOBP%GO:0021987		16	-0.382186	-1.08935	0.362105	0.590652	1	1120	tags=38%, list=27%, signal=51%
ION TRANSMEMBRANE TRANSPORT%GOBP%GO:0034220	ION TRANSMEMBRANE TRANSPORT%GOBP%GO:0034220		137	-0.297389	-1.08831	0.267	0.593101	1	2188	tags=60%, list=52%, signal=120%
APOPTOTIC PROCESS%GOBP%GO:0006915	APOPTOTIC PROCESS%GOBP%GO:0006915		105	-0.304967	-1.08825	0.28	0.592765	1	776	tags=24%, list=18%, signal=28%
REGULATION OF TYPE I INTERFERON PRODUCTION%GOBP%GO:0032479	REGULATION OF TYPE I INTERFERON PRODUCTION%GOBP%GO:0032479		19	-0.366073	-1.08592	0.362196	0.598796	1	1291	tags=42%, list=31%, signal=60%
IL-18 SIGNALING PATHWAY%WIKIPATHWAYS_20200310%WP4754%HOMO SAPIENS	IL-18 SIGNALING PATHWAY%WIKIPATHWAYS_20200310%WP4754%HOMO SAPIENS		78	-0.309127	-1.08559	0.351	0.599225	1	2137	tags=60%, list=51%, signal=120%
PID_ILK_PATHWAY%MSIGDB_C2%PID_ILK_PATHWAY	PID_ILK_PATHWAY%MSIGDB_C2%PID_ILK_PATHWAY		18	-0.37053	-1.08554	0.362288	0.598839	1	1175	tags=33%, list=28%, signal=46%
PALLIUM DEVELOPMENT%GOBP%GO:0021543	PALLIUM DEVELOPMENT%GOBP%GO:0021543		19	-0.371331	-1.08425	0.383576	0.601982	1	1120	tags=37%, list=27%, signal=50%
REGULATION OF RESPONSE TO WOUNDING%GOBP%GO:1903034	REGULATION OF RESPONSE TO WOUNDING%GOBP%GO:1903034		44	-0.3247	-1.08387	0.352764	0.602508	1	1419	tags=41%, list=34%, signal=61%
PID_INTEGRIN_CS_PATHWAY%MSIGDB_C2%PID_INTEGRIN_CS_PATHWAY	PID_INTEGRIN_CS_PATHWAY%MSIGDB_C2%PID_INTEGRIN_CS_PATHWAY		16	-0.386208	-1.08355	0.370917	0.602875	1	2092	tags=75%, list=50%, signal=148%
REGULATION OF CELL GROWTH%GOBP%GO:0001558	REGULATION OF CELL GROWTH%GOBP%GO:0001558		74	-0.310477	-1.08344	0.323323	0.602667	1	593	tags=20%, list=14%, signal=23%
SODIUM ION TRANSPORT%GOBP%GO:0006814	SODIUM ION TRANSPORT%GOBP%GO:0006814		19	-0.37151	-1.08311	0.373166	0.603062	1	2260	tags=79%, list=53%, signal=169%
NEGATIVE REGULATION OF EXTRINSIC APOPTOTIC SIGNALING PATHWAY%GOBP%GO:2001237	NEGATIVE REGULATION OF EXTRINSIC APOPTOTIC SIGNALING PATHWAY%GOBP%GO:2001237		18	-0.36643	-1.08296	0.379202	0.602958	1	371	tags=22%, list=9%, signal=24%
ANGIOGENESIS%PANTHER PATHWAY%P00005	ANGIOGENESIS%PANTHER PATHWAY%P00005		51	-0.315902	-1.08234	0.351406	0.604166	1	1431	tags=39%, list=34%, signal=59%
CELL PROLIFERATION%GOBP%GO:0008283	CELL PROLIFERATION%GOBP%GO:0008283		93	-0.304975	-1.08231	0.333	0.60372	1	1495	tags=41%, list=35%, signal=62%
ACTIN CYTOSKELETON REORGANIZATION%GOBP%GO:0031532	ACTIN CYTOSKELETON REORGANIZATION%GOBP%GO:0031532		21	-0.359327	-1.08215	0.358763	0.60364	1	2147	tags=67%, list=51%, signal=135%
INORGANIC ANION TRANSPORT%GOBP%GO:0015698	INORGANIC ANION TRANSPORT%GOBP%GO:0015698		25	-0.349219	-1.08148	0.369072	0.604986	1	1389	tags=44%, list=33%, signal=65%
NERVOUS SYSTEM PROCESS%GOBP%GO:0050877	NERVOUS SYSTEM PROCESS%GOBP%GO:0050877		108	-0.304185	-1.08131	0.303	0.604919	1	2156	tags=61%, list=51%, signal=122%
HORMONE BIOSYNTHETIC PROCESS%GOBP%GO:0042446	HORMONE BIOSYNTHETIC PROCESS%GOBP%GO:0042446		15	-0.382492	-1.08065	0.381257	0.606309	1	1639	tags=53%, list=39%, signal=87%
NEURON PROJECTION DEVELOPMENT%GOBP%GO:0031175	NEURON PROJECTION DEVELOPMENT%GOBP%GO:0031175		135	-0.295902	-1.08036	0.314	0.606641	1	1670	tags=44%, list=40%, signal=70%
REGULATION OF WOUND HEALING%GOBP%GO:0061041	REGULATION OF WOUND HEALING%GOBP%GO:0061041		37	-0.326305	-1.08004	0.366566	0.607038	1	1529	tags=43%, list=36%, signal=67%
ENSHEATHMENT OF NEURONS%GOBP%GO:0007272	ENSHEATHMENT OF NEURONS%GOBP%GO:0007272		19	-0.365264	-1.07977	0.382292	0.607296	1	680	tags=26%, list=16%, signal=31%
ERK1 ERK2 PATHWAY%REACTOME%R-HSA-5684996.4	ERK1 ERK2 PATHWAY%REACTOME%R-HSA-5684996.4		65	-0.30815	-1.07942	0.347	0.607743	1	555	tags=23%, list=13%, signal=26%
HALLMARK_ADIPOGENESIS%MSIGDB_C2%HALLMARK_ADIPOGENESIS	HALLMARK_ADIPOGENESIS%MSIGDB_C2%HALLMARK_ADIPOGENESIS		39	-0.325969	-1.07803	0.375375	0.611105	1	890	tags=26%, list=21%, signal=32%
PURINE NUCLEOSIDE TRIPHOSPHATE METABOLIC PROCESS%GOBP%GO:0009144	PURINE NUCLEOSIDE TRIPHOSPHATE METABOLIC PROCESS%GOBP%GO:0009144		28	-0.340445	-1.07798	0.38713	0.610719	1	744	tags=21%, list=18%, signal=26%
POSITIVE REGULATION OF NIK/NF-KAPPAB SIGNALING%GOBP%GO:1901224	POSITIVE REGULATION OF NIK/NF-KAPPAB SIGNALING%GOBP%GO:1901224		20	-0.362949	-1.07729	0.393154	0.612095	1	1882	tags=60%, list=45%, signal=108%
CELLULAR RESPONSE TO INORGANIC SUBSTANCE%GOBP%GO:0071241	CELLULAR RESPONSE TO INORGANIC SUBSTANCE%GOBP%GO:0071241		40	-0.330409	-1.07703	0.372745	0.612274	1	2347	tags=73%, list=56%, signal=162%
CELLULAR RESPONSE TO NITROGEN COMPOUND%GOBP%GO:1901699	CELLULAR RESPONSE TO NITROGEN COMPOUND%GOBP%GO:1901699		109	-0.299927	-1.0765	0.32	0.613273	1	956	tags=29%, list=23%, signal=37%
HALLMARK_UV_RESPONSE_UP%MSIGDB_C2%HALLMARK_UV_RESPONSE_UP	HALLMARK_UV_RESPONSE_UP%MSIGDB_C2%HALLMARK_UV_RESPONSE_UP		38	-0.332561	-1.0763	0.393574	0.6133	1	1018	tags=32%, list=24%, signal=41%
POSITIVE REGULATION OF NEURON DIFFERENTIATION%GOBP%GO:0045666	POSITIVE REGULATION OF NEURON DIFFERENTIATION%GOBP%GO:0045666		59	-0.315292	-1.07517	0.364364	0.61594	1	1886	tags=53%, list=45%, signal=94%
REGULATION OF NEURON PROJECTION DEVELOPMENT%GOBP%GO:0010975	REGULATION OF NEURON PROJECTION DEVELOPMENT%GOBP%GO:0010975		88	-0.301725	-1.07507	0.343	0.615672	1	2045	tags=58%, list=48%, signal=110%
POSITIVE REGULATION OF EPITHELIAL CELL PROLIFERATION%GOBP%GO:0050679	POSITIVE REGULATION OF EPITHELIAL CELL PROLIFERATION%GOBP%GO:0050679		45	-0.319134	-1.07498	0.369739	0.615411	1	616	tags=24%, list=15%, signal=28%
EYE DEVELOPMENT%GOBP%GO:0001654	EYE DEVELOPMENT%GOBP%GO:0001654		44	-0.320052	-1.07442	0.371744	0.616526	1	2131	tags=64%, list=50%, signal=127%
COGNITION%GOBP%GO:0050890	COGNITION%GOBP%GO:0050890		48	-0.317572	-1.07281	0.384384	0.620479	1	1019	tags=31%, list=24%, signal=41%
REGULATION OF NEUROTRANSMITTER LEVELS%GOBP%GO:0001505	REGULATION OF NEUROTRANSMITTER LEVELS%GOBP%GO:0001505		63	-0.31259	-1.07229	0.374	0.621407	1	1896	tags=52%, list=45%, signal=94%
ACTIVATION OF MAPK ACTIVITY%GOBP%GO:0000187	ACTIVATION OF MAPK ACTIVITY%GOBP%GO:0000187		35	-0.33008	-1.07108	0.393327	0.624295	1	616	tags=26%, list=15%, signal=30%
REGULATION OF STRESS FIBER ASSEMBLY%GOBP%GO:0051492	REGULATION OF STRESS FIBER ASSEMBLY%GOBP%GO:0051492		22	-0.354197	-1.07069	0.392784	0.624818	1	726	tags=23%, list=17%, signal=27%
FOREBRAIN DEVELOPMENT%GOBP%GO:0030900	FOREBRAIN DEVELOPMENT%GOBP%GO:0030900		40	-0.322979	-1.07048	0.389336	0.624876	1	1120	tags=35%, list=27%, signal=47%
REGULATION OF CELL SHAPE%GOBP%GO:0008360	REGULATION OF CELL SHAPE%GOBP%GO:0008360		38	-0.330398	-1.06992	0.390909	0.625857	1	2398	tags=74%, list=57%, signal=169%
AXON ENSHEATHMENT%GOBP%GO:0008366	AXON ENSHEATHMENT%GOBP%GO:0008366		19	-0.365264	-1.06981	0.380652	0.625657	1	680	tags=26%, list=16%, signal=31%
POSITIVE REGULATION OF NEURON PROJECTION DEVELOPMENT%GOBP%GO:0010976	POSITIVE REGULATION OF NEURON PROJECTION DEVELOPMENT%GOBP%GO:0010976		49	-0.31535	-1.06941	0.376376	0.626196	1	1886	tags=53%, list=45%, signal=95%
REGULATION OF PROTEIN LOCALIZATION TO PLASMA MEMBRANE%GOBP%GO:1903076	REGULATION OF PROTEIN LOCALIZATION TO PLASMA MEMBRANE%GOBP%GO:1903076		21	-0.357374	-1.06794	0.397275	0.629929	1	857	tags=29%, list=20%, signal=36%
TISSUE HOMEOSTASIS%GOBP%GO:0001894	TISSUE HOMEOSTASIS%GOBP%GO:0001894		34	-0.326826	-1.06712	0.400203	0.631693	1	2083	tags=62%, list=49%, signal=121%
NUCLEOSIDE MONOPHOSPHATE METABOLIC PROCESS%GOBP%GO:0009123	NUCLEOSIDE MONOPHOSPHATE METABOLIC PROCESS%GOBP%GO:0009123		28	-0.339117	-1.06666	0.389228	0.632421	1	1033	tags=25%, list=24%, signal=33%
RESPONSE TO FIBROBLAST GROWTH FACTOR%GOBP%GO:0071774	RESPONSE TO FIBROBLAST GROWTH FACTOR%GOBP%GO:0071774		20	-0.363081	-1.06598	0.411518	0.633824	1	1018	tags=35%, list=24%, signal=46%
HALLMARK_IL2_STAT5_SIGNALING%MSIGDB_C2%HALLMARK_IL2_STAT5_SIGNALING	HALLMARK_IL2_STAT5_SIGNALING%MSIGDB_C2%HALLMARK_IL2_STAT5_SIGNALING		79	-0.307965	-1.06591	0.359	0.633499	1	2137	tags=59%, list=51%, signal=118%
RESPONSE TO RETINOIC ACID%GOBP%GO:0032526	RESPONSE TO RETINOIC ACID%GOBP%GO:0032526		16	-0.369915	-1.06564	0.401261	0.633696	1	676	tags=31%, list=16%, signal=37%
TOLL LIKE RECEPTOR 9 (TLR9) CASCADE%REACTOME%R-HSA-168138.1	TOLL LIKE RECEPTOR 9 (TLR9) CASCADE%REACTOME%R-HSA-168138.1		18	-0.36075	-1.06484	0.398734	0.635438	1	1050	tags=33%, list=25%, signal=44%
FATTY ACID METABOLIC PROCESS%GOBP%GO:0006631	FATTY ACID METABOLIC PROCESS%GOBP%GO:0006631		49	-0.318517	-1.06438	0.385155	0.636161	1	1080	tags=29%, list=26%, signal=38%
REGULATION OF PATHWAY-RESTRICTED SMAD PROTEIN PHOSPHORYLATION%GOBP%GO:0060393	REGULATION OF PATHWAY-RESTRICTED SMAD PROTEIN PHOSPHORYLATION%GOBP%GO:0060393		16	-0.373985	-1.06429	0.401475	0.635896	1	1397	tags=50%, list=33%, signal=74%
MONOCARBOXYLIC ACID BIOSYNTHETIC PROCESS%GOBP%GO:0072330	MONOCARBOXYLIC ACID BIOSYNTHETIC PROCESS%GOBP%GO:0072330		35	-0.32954	-1.06373	0.414141	0.636942	1	1648	tags=43%, list=39%, signal=70%
RESPONSE TO VIRUS%GOBP%GO:0009615	RESPONSE TO VIRUS%GOBP%GO:0009615		63	-0.30923	-1.06332	0.382	0.637545	1	1363	tags=37%, list=32%, signal=53%
CELLULAR RESPONSE TO FIBROBLAST GROWTH FACTOR STIMULUS%GOBP%GO:0044344	CELLULAR RESPONSE TO FIBROBLAST GROWTH FACTOR STIMULUS%GOBP%GO:0044344		20	-0.363081	-1.06194	0.404412	0.640892	1	1018	tags=35%, list=24%, signal=46%
MONOCARBOXYLIC ACID METABOLIC PROCESS%GOBP%GO:0032787	MONOCARBOXYLIC ACID METABOLIC PROCESS%GOBP%GO:0032787		81	-0.301915	-1.0619	0.367	0.640474	1	1116	tags=30%, list=26%, signal=39%
VIRAL PROCESS%GOBP%GO:0016032	VIRAL PROCESS%GOBP%GO:0016032		42	-0.3221	-1.06157	0.375752	0.640889	1	1221	tags=29%, list=29%, signal=40%
EPITHELIAL TUBE MORPHOGENESIS%GOBP%GO:0060562	EPITHELIAL TUBE MORPHOGENESIS%GOBP%GO:0060562		50	-0.311369	-1.06137	0.404618	0.640902	1	532	tags=22%, list=13%, signal=25%
CELLULAR RESPONSE TO METAL ION%GOBP%GO:0071248	CELLULAR RESPONSE TO METAL ION%GOBP%GO:0071248		36	-0.328505	-1.06056	0.408451	0.642631	1	2341	tags=72%, list=55%, signal=161%
REGULATION OF MICROTUBULE-BASED PROCESS%GOBP%GO:0032886	REGULATION OF MICROTUBULE-BASED PROCESS%GOBP%GO:0032886		39	-0.321456	-1.05962	0.405651	0.644764	1	591	tags=15%, list=14%, signal=18%
TRAF6 MEDIATED INDUCTION OF NFKB AND MAP KINASES UPON TLR7 8 OR 9 ACTIVATION%REACTOME DATABASE ID RELEASE 72%975138	TRAF6 MEDIATED INDUCTION OF NFKB AND MAP KINASES UPON TLR7 8 OR 9 ACTIVATION%REACTOME DATABASE ID RELEASE 72%975138		18	-0.36075	-1.05888	0.41466	0.646326	1	1050	tags=33%, list=25%, signal=44%
GLYCEROPHOSPHOLIPID BIOSYNTHETIC PROCESS%GOBP%GO:0046474	GLYCEROPHOSPHOLIPID BIOSYNTHETIC PROCESS%GOBP%GO:0046474		31	-0.330587	-1.05678	0.42004	0.651646	1	437	tags=16%, list=10%, signal=18%
REGULATION OF EPITHELIAL TO MESENCHYMAL TRANSITION%GOBP%GO:0010717	REGULATION OF EPITHELIAL TO MESENCHYMAL TRANSITION%GOBP%GO:0010717		21	-0.355011	-1.05623	0.41684	0.652654	1	1693	tags=52%, list=40%, signal=87%
SULFUR COMPOUND METABOLIC PROCESS%GOBP%GO:0006790	SULFUR COMPOUND METABOLIC PROCESS%GOBP%GO:0006790		62	-0.305547	-1.05616	0.37475	0.652293	1	462	tags=18%, list=11%, signal=20%
ECM PROTEOGLYCANS%REACTOME%R-HSA-3000178.3	ECM PROTEOGLYCANS%REACTOME%R-HSA-3000178.3		24	-0.344773	-1.05599	0.435185	0.65223	1	2012	tags=63%, list=48%, signal=119%
NEGATIVE REGULATION OF CELLULAR PROTEIN LOCALIZATION%GOBP%GO:1903828	NEGATIVE REGULATION OF CELLULAR PROTEIN LOCALIZATION%GOBP%GO:1903828		15	-0.378632	-1.05549	0.414791	0.653132	1	1670	tags=53%, list=40%, signal=88%
TOLL LIKE RECEPTOR 4 (TLR4) CASCADE%REACTOME DATABASE ID RELEASE 72%166016	TOLL LIKE RECEPTOR 4 (TLR4) CASCADE%REACTOME DATABASE ID RELEASE 72%166016		27	-0.33987	-1.05499	0.403455	0.654044	1	858	tags=30%, list=20%, signal=37%
ANATOMICAL STRUCTURE HOMEOSTASIS%GOBP%GO:0060249	ANATOMICAL STRUCTURE HOMEOSTASIS%GOBP%GO:0060249		45	-0.316299	-1.05496	0.412237	0.653605	1	872	tags=27%, list=21%, signal=33%
REGULATION OF MICROTUBULE CYTOSKELETON ORGANIZATION%GOBP%GO:0070507	REGULATION OF MICROTUBULE CYTOSKELETON ORGANIZATION%GOBP%GO:0070507		34	-0.325975	-1.0542	0.412538	0.655146	1	591	tags=15%, list=14%, signal=17%
PROTEIN LOCALIZATION TO MEMBRANE%GOBP%GO:0072657	PROTEIN LOCALIZATION TO MEMBRANE%GOBP%GO:0072657		65	-0.304657	-1.0542	0.39	0.654613	1	1150	tags=29%, list=27%, signal=40%
REGULATION OF SYNAPSE ORGANIZATION%GOBP%GO:0050807	REGULATION OF SYNAPSE ORGANIZATION%GOBP%GO:0050807		34	-0.323168	-1.05371	0.420202	0.655469	1	967	tags=35%, list=23%, signal=45%
CELL JUNCTION ASSEMBLY%GOBP%GO:0034329	CELL JUNCTION ASSEMBLY%GOBP%GO:0034329		53	-0.311253	-1.05347	0.392965	0.6556	1	1326	tags=36%, list=31%, signal=52%
REGULATION OF AXONOGENESIS%GOBP%GO:0050770	REGULATION OF AXONOGENESIS%GOBP%GO:0050770		33	-0.327261	-1.05286	0.42335	0.656709	1	2017	tags=61%, list=48%, signal=115%
GLIAL CELL DIFFERENTIATION%GOBP%GO:0010001	GLIAL CELL DIFFERENTIATION%GOBP%GO:0010001		21	-0.346298	-1.05274	0.408759	0.65651	1	486	tags=24%, list=12%, signal=27%
GLYCEROLIPID METABOLIC PROCESS%GOBP%GO:0046486	GLYCEROLIPID METABOLIC PROCESS%GOBP%GO:0046486		64	-0.30447	-1.05242	0.41	0.656878	1	1413	tags=36%, list=33%, signal=53%
ORGANELLE LOCALIZATION BY MEMBRANE TETHERING%GOBP%GO:0140056	ORGANELLE LOCALIZATION BY MEMBRANE TETHERING%GOBP%GO:0140056		18	-0.357034	-1.05115	0.426332	0.659969	1	829	tags=22%, list=20%, signal=28%
REGULATION OF NEUROTRANSMITTER TRANSPORT%GOBP%GO:0051588	REGULATION OF NEUROTRANSMITTER TRANSPORT%GOBP%GO:0051588		18	-0.354575	-1.05066	0.425887	0.660823	1	2026	tags=67%, list=48%, signal=128%
REGULATION OF PHOSPHOLIPID METABOLIC PROCESS%GOBP%GO:1903725	REGULATION OF PHOSPHOLIPID METABOLIC PROCESS%GOBP%GO:1903725		26	-0.340371	-1.05042	0.426966	0.66097	1	1719	tags=50%, list=41%, signal=84%
CELL-CELL JUNCTION ASSEMBLY%GOBP%GO:0007043	CELL-CELL JUNCTION ASSEMBLY%GOBP%GO:0007043		34	-0.33156	-1.05005	0.433198	0.661503	1	1326	tags=38%, list=31%, signal=55%
REGULATION OF GROWTH%GOBP%GO:0040008	REGULATION OF GROWTH%GOBP%GO:0040008		98	-0.29633	-1.04954	0.39	0.662464	1	629	tags=20%, list=15%, signal=23%
PID_ARF6_TRAFFICKING_PATHWAY%MSIGDB_C2%PID_ARF6_TRAFFICKING_PATHWAY	PID_ARF6_TRAFFICKING_PATHWAY%MSIGDB_C2%PID_ARF6_TRAFFICKING_PATHWAY		21	-0.353265	-1.04928	0.440871	0.662611	1	2093	tags=67%, list=50%, signal=131%
MYD88 DEPENDENT CASCADE INITIATED ON ENDOSOME%REACTOME DATABASE ID RELEASE 72%975155	MYD88 DEPENDENT CASCADE INITIATED ON ENDOSOME%REACTOME DATABASE ID RELEASE 72%975155		18	-0.36075	-1.04925	0.430063	0.662148	1	1050	tags=33%, list=25%, signal=44%
TOLL LIKE RECEPTOR 7 8 (TLR7 8) CASCADE%REACTOME DATABASE ID RELEASE 72%168181	TOLL LIKE RECEPTOR 7 8 (TLR7 8) CASCADE%REACTOME DATABASE ID RELEASE 72%168181		18	-0.36075	-1.04759	0.410901	0.66619	1	1050	tags=33%, list=25%, signal=44%
ALZHEIMER DISEASE-PRESENILIN PATHWAY%PANTHER PATHWAY%P00004	ALZHEIMER DISEASE-PRESENILIN PATHWAY%PANTHER PATHWAY%P00004		32	-0.325993	-1.04747	0.433333	0.666009	1	375	tags=19%, list=9%, signal=20%
MODIFICATION OF MORPHOLOGY OR PHYSIOLOGY OF OTHER ORGANISM%GOBP%GO:0035821	MODIFICATION OF MORPHOLOGY OR PHYSIOLOGY OF OTHER ORGANISM%GOBP%GO:0035821		21	-0.34823	-1.04641	0.423992	0.668402	1	904	tags=29%, list=21%, signal=36%
NEGATIVE REGULATION OF APOPTOTIC PROCESS%GOBP%GO:0043066	NEGATIVE REGULATION OF APOPTOTIC PROCESS%GOBP%GO:0043066		137	-0.289845	-1.0458	0.381	0.669556	1	847	tags=24%, list=20%, signal=29%
CELLULAR RESPONSE TO CALCIUM ION%GOBP%GO:0071277	CELLULAR RESPONSE TO CALCIUM ION%GOBP%GO:0071277		15	-0.370644	-1.04483	0.432112	0.671669	1	2188	tags=73%, list=52%, signal=152%
TOLL-LIKE RECEPTOR CASCADES%REACTOME DATABASE ID RELEASE 72%168898	TOLL-LIKE RECEPTOR CASCADES%REACTOME DATABASE ID RELEASE 72%168898		33	-0.326321	-1.04415	0.425253	0.673054	1	1768	tags=52%, list=42%, signal=88%
OXOACID METABOLIC PROCESS%GOBP%GO:0043436	OXOACID METABOLIC PROCESS%GOBP%GO:0043436		180	-0.281259	-1.04367	0.374	0.673895	1	1116	tags=28%, list=26%, signal=36%
CELLULAR RESPONSE TO DECREASED OXYGEN LEVELS%GOBP%GO:0036294	CELLULAR RESPONSE TO DECREASED OXYGEN LEVELS%GOBP%GO:0036294		19	-0.351314	-1.04298	0.428571	0.675284	1	679	tags=26%, list=16%, signal=31%
POSITIVE REGULATION OF PRODUCTION OF MOLECULAR MEDIATOR OF IMMUNE RESPONSE%GOBP%GO:0002702	POSITIVE REGULATION OF PRODUCTION OF MOLECULAR MEDIATOR OF IMMUNE RESPONSE%GOBP%GO:0002702		24	-0.334222	-1.04291	0.434292	0.674931	1	1370	tags=46%, list=32%, signal=67%
RESPONSE TO PEPTIDE%GOBP%GO:1901652	RESPONSE TO PEPTIDE%GOBP%GO:1901652		70	-0.30456	-1.04254	0.403	0.675399	1	2094	tags=57%, list=50%, signal=111%
NEGATIVE REGULATION OF ORGANELLE ORGANIZATION%GOBP%GO:0010639	NEGATIVE REGULATION OF ORGANELLE ORGANIZATION%GOBP%GO:0010639		60	-0.304589	-1.04249	0.411	0.674979	1	351	tags=13%, list=8%, signal=14%
POSITIVE REGULATION OF CELLULAR PROTEIN LOCALIZATION%GOBP%GO:1903829	POSITIVE REGULATION OF CELLULAR PROTEIN LOCALIZATION%GOBP%GO:1903829		56	-0.303163	-1.04247	0.43043	0.674482	1	857	tags=21%, list=20%, signal=27%
REGULATION OF INTERLEUKIN-6 PRODUCTION%GOBP%GO:0032675	REGULATION OF INTERLEUKIN-6 PRODUCTION%GOBP%GO:0032675		36	-0.320025	-1.04206	0.432323	0.675082	1	1691	tags=53%, list=40%, signal=87%
MAPK SIGNALING PATHWAY%WIKIPATHWAYS_20200310%WP382%HOMO SAPIENS	MAPK SIGNALING PATHWAY%WIKIPATHWAYS_20200310%WP382%HOMO SAPIENS		67	-0.303088	-1.04197	0.415	0.674776	1	1768	tags=49%, list=42%, signal=83%
REGULATION OF RAS PROTEIN SIGNAL TRANSDUCTION%GOBP%GO:0046578	REGULATION OF RAS PROTEIN SIGNAL TRANSDUCTION%GOBP%GO:0046578		39	-0.318221	-1.04052	0.433031	0.678302	1	1361	tags=36%, list=32%, signal=52%
ASSEMBLY OF COLLAGEN FIBRILS AND OTHER MULTIMERIC STRUCTURES%REACTOME%R-HSA-2022090.3	ASSEMBLY OF COLLAGEN FIBRILS AND OTHER MULTIMERIC STRUCTURES%REACTOME%R-HSA-2022090.3		34	-0.319138	-1.04043	0.418511	0.677995	1	1758	tags=56%, list=42%, signal=95%
IRON ION HOMEOSTASIS%GOBP%GO:0055072	IRON ION HOMEOSTASIS%GOBP%GO:0055072		15	-0.371396	-1.04001	0.447905	0.67858	1	1811	tags=53%, list=43%, signal=93%
WNT SIGNALING%WIKIPATHWAYS_20200310%WP428%HOMO SAPIENS	WNT SIGNALING%WIKIPATHWAYS_20200310%WP428%HOMO SAPIENS		36	-0.318143	-1.03988	0.430878	0.678397	1	685	tags=25%, list=16%, signal=30%
KIDNEY EPITHELIUM DEVELOPMENT%GOBP%GO:0072073	KIDNEY EPITHELIUM DEVELOPMENT%GOBP%GO:0072073		23	-0.338549	-1.03953	0.431655	0.678796	1	580	tags=26%, list=14%, signal=30%
REGULATION OF PLASMA MEMBRANE BOUNDED CELL PROJECTION ORGANIZATION%GOBP%GO:0120035	REGULATION OF PLASMA MEMBRANE BOUNDED CELL PROJECTION ORGANIZATION%GOBP%GO:0120035		125	-0.285826	-1.03882	0.416	0.680142	1	2017	tags=54%, list=48%, signal=101%
POSITIVE REGULATION OF INTERLEUKIN-6 PRODUCTION%GOBP%GO:0032755	POSITIVE REGULATION OF INTERLEUKIN-6 PRODUCTION%GOBP%GO:0032755		23	-0.344806	-1.03873	0.432238	0.679831	1	1585	tags=52%, list=38%, signal=83%
MRNA METABOLIC PROCESS%GOBP%GO:0016071	MRNA METABOLIC PROCESS%GOBP%GO:0016071		28	-0.330416	-1.03772	0.440367	0.682082	1	573	tags=14%, list=14%, signal=16%
HALLMARK_EPITHELIAL_MESENCHYMAL_TRANSITION%MSIGDB_C2%HALLMARK_EPITHELIAL_MESENCHYMAL_TRANSITION	HALLMARK_EPITHELIAL_MESENCHYMAL_TRANSITION%MSIGDB_C2%HALLMARK_EPITHELIAL_MESENCHYMAL_TRANSITION		104	-0.287734	-1.03738	0.402	0.682466	1	785	tags=25%, list=19%, signal=30%
PHASE I - FUNCTIONALIZATION OF COMPOUNDS%REACTOME DATABASE ID RELEASE 72%211945	PHASE I - FUNCTIONALIZATION OF COMPOUNDS%REACTOME DATABASE ID RELEASE 72%211945		25	-0.337363	-1.03704	0.45761	0.682828	1	1778	tags=52%, list=42%, signal=89%
CLASS I MHC MEDIATED ANTIGEN PROCESSING & PRESENTATION%REACTOME%R-HSA-983169.3	CLASS I MHC MEDIATED ANTIGEN PROCESSING & PRESENTATION%REACTOME%R-HSA-983169.3		49	-0.308979	-1.03683	0.425425	0.682856	1	707	tags=22%, list=17%, signal=27%
CELL COMMUNICATION INVOLVED IN CARDIAC CONDUCTION%GOBP%GO:0086065	CELL COMMUNICATION INVOLVED IN CARDIAC CONDUCTION%GOBP%GO:0086065		24	-0.33464	-1.03655	0.445483	0.68306	1	459	tags=25%, list=11%, signal=28%
CELLULAR RESPONSE TO HYPOXIA%GOBP%GO:0071456	CELLULAR RESPONSE TO HYPOXIA%GOBP%GO:0071456		19	-0.351314	-1.03614	0.453044	0.683689	1	679	tags=26%, list=16%, signal=31%
RESPONSE TO DRUG%GOBP%GO:0042493	RESPONSE TO DRUG%GOBP%GO:0042493		106	-0.290687	-1.03569	0.407	0.684383	1	956	tags=29%, list=23%, signal=37%
CELLULAR HORMONE METABOLIC PROCESS%GOBP%GO:0034754	CELLULAR HORMONE METABOLIC PROCESS%GOBP%GO:0034754		24	-0.336847	-1.03518	0.447503	0.685187	1	966	tags=33%, list=23%, signal=43%
POSITIVE REGULATION OF LYMPHOCYTE MEDIATED IMMUNITY%GOBP%GO:0002708	POSITIVE REGULATION OF LYMPHOCYTE MEDIATED IMMUNITY%GOBP%GO:0002708		21	-0.33991	-1.03394	0.438413	0.688071	1	1363	tags=43%, list=32%, signal=63%
VIRAL LIFE CYCLE%GOBP%GO:0019058	VIRAL LIFE CYCLE%GOBP%GO:0019058		20	-0.345185	-1.03339	0.447368	0.689079	1	1073	tags=25%, list=25%, signal=33%
EMBRYONIC ORGAN DEVELOPMENT%GOBP%GO:0048568	EMBRYONIC ORGAN DEVELOPMENT%GOBP%GO:0048568		50	-0.303906	-1.03308	0.443	0.6894	1	1536	tags=44%, list=36%, signal=68%
IL2-MEDIATED SIGNALING EVENTS%PATHWAY INTERACTION DATABASE NCI-NATURE CURATED DATA%IL2-MEDIATED SIGNALING EVENTS	IL2-MEDIATED SIGNALING EVENTS%PATHWAY INTERACTION DATABASE NCI-NATURE CURATED DATA%IL2-MEDIATED SIGNALING EVENTS		17	-0.354385	-1.03306	0.450959	0.688918	1	460	tags=24%, list=11%, signal=26%
POSITIVE REGULATION OF SMALL MOLECULE METABOLIC PROCESS%GOBP%GO:0062013	POSITIVE REGULATION OF SMALL MOLECULE METABOLIC PROCESS%GOBP%GO:0062013		29	-0.322408	-1.03274	0.456105	0.689246	1	1336	tags=38%, list=32%, signal=55%
RAF MAP KINASE CASCADE%REACTOME%R-HSA-5673001.8	RAF MAP KINASE CASCADE%REACTOME%R-HSA-5673001.8		63	-0.30073	-1.03264	0.445445	0.688992	1	1320	tags=37%, list=31%, signal=52%
BRAIN-DERIVED NEUROTROPHIC FACTOR (BDNF) SIGNALING PATHWAY%WIKIPATHWAYS_20200310%WP2380%HOMO SAPIENS	BRAIN-DERIVED NEUROTROPHIC FACTOR (BDNF) SIGNALING PATHWAY%WIKIPATHWAYS_20200310%WP2380%HOMO SAPIENS		41	-0.313827	-1.03262	0.456369	0.688503	1	893	tags=27%, list=21%, signal=34%
DIGESTION%GOBP%GO:0007586	DIGESTION%GOBP%GO:0007586		17	-0.355148	-1.03056	0.443146	0.693604	1	1042	tags=41%, list=25%, signal=54%
NEGATIVE REGULATION OF PROGRAMMED CELL DEATH%GOBP%GO:0043069	NEGATIVE REGULATION OF PROGRAMMED CELL DEATH%GOBP%GO:0043069		141	-0.283623	-1.02946	0.411	0.696048	1	847	tags=23%, list=20%, signal=28%
FATTY ACID DERIVATIVE METABOLIC PROCESS%GOBP%GO:1901568	FATTY ACID DERIVATIVE METABOLIC PROCESS%GOBP%GO:1901568		35	-0.322117	-1.02901	0.449144	0.696702	1	1080	tags=29%, list=26%, signal=38%
POSITIVE REGULATION OF EPITHELIAL CELL MIGRATION%GOBP%GO:0010634	POSITIVE REGULATION OF EPITHELIAL CELL MIGRATION%GOBP%GO:0010634		42	-0.307999	-1.02784	0.44713	0.699293	1	1024	tags=29%, list=24%, signal=37%
CELLULAR RESPONSE TO PEPTIDE%GOBP%GO:1901653	CELLULAR RESPONSE TO PEPTIDE%GOBP%GO:1901653		59	-0.303071	-1.02692	0.460843	0.701368	1	2078	tags=56%, list=49%, signal=109%
CELLULAR RESPONSE TO EXTERNAL STIMULUS%GOBP%GO:0071496	CELLULAR RESPONSE TO EXTERNAL STIMULUS%GOBP%GO:0071496		53	-0.301987	-1.02678	0.467936	0.70119	1	738	tags=23%, list=17%, signal=27%
REGULATION OF CELL PROJECTION ORGANIZATION%GOBP%GO:0031344	REGULATION OF CELL PROJECTION ORGANIZATION%GOBP%GO:0031344		126	-0.282332	-1.02673	0.451	0.700782	1	2017	tags=54%, list=48%, signal=100%
NEGATIVE REGULATION OF AXONOGENESIS%GOBP%GO:0050771	NEGATIVE REGULATION OF AXONOGENESIS%GOBP%GO:0050771		15	-0.364914	-1.02624	0.457052	0.701543	1	1826	tags=60%, list=43%, signal=105%
PID_GLYPICAN_1PATHWAY%MSIGDB_C2%PID_GLYPICAN_1PATHWAY	PID_GLYPICAN_1PATHWAY%MSIGDB_C2%PID_GLYPICAN_1PATHWAY		15	-0.360768	-1.0262	0.456383	0.701096	1	1237	tags=40%, list=29%, signal=56%
NEGATIVE REGULATION OF NEUROGENESIS%GOBP%GO:0050768	NEGATIVE REGULATION OF NEUROGENESIS%GOBP%GO:0050768		43	-0.309223	-1.02604	0.47166	0.700993	1	2007	tags=56%, list=48%, signal=105%
TUMOR NECROSIS FACTOR-MEDIATED SIGNALING PATHWAY%GOBP%GO:0033209	TUMOR NECROSIS FACTOR-MEDIATED SIGNALING PATHWAY%GOBP%GO:0033209		20	-0.343008	-1.026	0.451143	0.700539	1	1496	tags=50%, list=35%, signal=77%
NEGATIVE REGULATION OF LEUKOCYTE DIFFERENTIATION%GOBP%GO:1902106	NEGATIVE REGULATION OF LEUKOCYTE DIFFERENTIATION%GOBP%GO:1902106		20	-0.345062	-1.02547	0.460251	0.701501	1	2246	tags=70%, list=53%, signal=149%
PID_IL2_1PATHWAY%MSIGDB_C2%PID_IL2_1PATHWAY	PID_IL2_1PATHWAY%MSIGDB_C2%PID_IL2_1PATHWAY		17	-0.354385	-1.0249	0.45738	0.7025	1	460	tags=24%, list=11%, signal=26%
CELLULAR RESPONSE TO OXYGEN LEVELS%GOBP%GO:0071453	CELLULAR RESPONSE TO OXYGEN LEVELS%GOBP%GO:0071453		20	-0.344018	-1.02287	0.466173	0.707479	1	679	tags=25%, list=16%, signal=30%
POSITIVE REGULATION OF NEUROGENESIS%GOBP%GO:0050769	POSITIVE REGULATION OF NEUROGENESIS%GOBP%GO:0050769		74	-0.292113	-1.0227	0.462	0.707437	1	1046	tags=30%, list=25%, signal=39%
POSITIVE REGULATION OF CELL DEATH%GOBP%GO:0010942	POSITIVE REGULATION OF CELL DEATH%GOBP%GO:0010942		127	-0.284257	-1.02213	0.443	0.708489	1	704	tags=23%, list=17%, signal=27%
CANONICAL WNT SIGNALING PATHWAY%GOBP%GO:0060070	CANONICAL WNT SIGNALING PATHWAY%GOBP%GO:0060070		16	-0.356502	-1.02174	0.462943	0.709007	1	536	tags=25%, list=13%, signal=29%
RESPONSE TO ORGANONITROGEN COMPOUND%GOBP%GO:0010243	RESPONSE TO ORGANONITROGEN COMPOUND%GOBP%GO:0010243		135	-0.282748	-1.02133	0.452	0.709566	1	956	tags=27%, list=23%, signal=34%
WNT_SIGNALING%MSIGDB_C2%WNT_SIGNALING	WNT_SIGNALING%MSIGDB_C2%WNT_SIGNALING		29	-0.324135	-1.02127	0.484756	0.70919	1	629	tags=24%, list=15%, signal=28%
FGF SIGNALING PATHWAY%PANTHER PATHWAY%P00021	FGF SIGNALING PATHWAY%PANTHER PATHWAY%P00021		20	-0.339702	-1.02099	0.476828	0.709425	1	723	tags=25%, list=17%, signal=30%
BIOCARTA_IL2RB_PATHWAY%MSIGDB_C2%BIOCARTA_IL2RB_PATHWAY	BIOCARTA_IL2RB_PATHWAY%MSIGDB_C2%BIOCARTA_IL2RB_PATHWAY		16	-0.355767	-1.02042	0.462185	0.710472	1	723	tags=25%, list=17%, signal=30%
POSITIVE REGULATION OF EXOCYTOSIS%GOBP%GO:0045921	POSITIVE REGULATION OF EXOCYTOSIS%GOBP%GO:0045921		21	-0.340533	-1.02041	0.477226	0.709969	1	818	tags=29%, list=19%, signal=35%
TRANSPORT OF SMALL MOLECULES%REACTOME%R-HSA-382551.5	TRANSPORT OF SMALL MOLECULES%REACTOME%R-HSA-382551.5		153	-0.277586	-1.02036	0.452	0.709559	1	1132	tags=30%, list=27%, signal=40%
INORGANIC ION IMPORT ACROSS PLASMA MEMBRANE%GOBP%GO:0099587	INORGANIC ION IMPORT ACROSS PLASMA MEMBRANE%GOBP%GO:0099587		17	-0.353212	-1.02007	0.446653	0.709807	1	932	tags=35%, list=22%, signal=45%
BIOLOGICAL OXIDATIONS%REACTOME DATABASE ID RELEASE 72%211859	BIOLOGICAL OXIDATIONS%REACTOME DATABASE ID RELEASE 72%211859		41	-0.307439	-1.0192	0.453629	0.711568	1	1683	tags=46%, list=40%, signal=76%
BETA-CATENIN INDEPENDENT WNT SIGNALING%REACTOME%R-HSA-3858494.3	BETA-CATENIN INDEPENDENT WNT SIGNALING%REACTOME%R-HSA-3858494.3		22	-0.336918	-1.01919	0.480749	0.711039	1	2039	tags=64%, list=48%, signal=122%
POSITIVE REGULATION OF NERVOUS SYSTEM DEVELOPMENT%GOBP%GO:0051962	POSITIVE REGULATION OF NERVOUS SYSTEM DEVELOPMENT%GOBP%GO:0051962		83	-0.291001	-1.01914	0.468	0.710626	1	1464	tags=39%, list=35%, signal=58%
POSITIVE REGULATION OF CELL PROJECTION ORGANIZATION%GOBP%GO:0031346	POSITIVE REGULATION OF CELL PROJECTION ORGANIZATION%GOBP%GO:0031346		69	-0.295644	-1.01814	0.46046	0.712815	1	1920	tags=52%, list=45%, signal=94%
GLYPICAN 1 NETWORK%PATHWAY INTERACTION DATABASE NCI-NATURE CURATED DATA%GLYPICAN 1 NETWORK	GLYPICAN 1 NETWORK%PATHWAY INTERACTION DATABASE NCI-NATURE CURATED DATA%GLYPICAN 1 NETWORK		15	-0.360768	-1.01777	0.469388	0.713276	1	1237	tags=40%, list=29%, signal=56%
22Q11.2 DELETION SYNDROME%WIKIPATHWAYS_20200310%WP4657%HOMO SAPIENS	22Q11.2 DELETION SYNDROME%WIKIPATHWAYS_20200310%WP4657%HOMO SAPIENS		15	-0.360875	-1.01689	0.462766	0.715131	1	1160	tags=40%, list=27%, signal=55%
REGULATION OF PURINE NUCLEOTIDE METABOLIC PROCESS%GOBP%GO:1900542	REGULATION OF PURINE NUCLEOTIDE METABOLIC PROCESS%GOBP%GO:1900542		22	-0.327777	-1.01591	0.464803	0.717196	1	1213	tags=32%, list=29%, signal=44%
CELLULAR MONOVALENT INORGANIC CATION HOMEOSTASIS%GOBP%GO:0030004	CELLULAR MONOVALENT INORGANIC CATION HOMEOSTASIS%GOBP%GO:0030004		20	-0.343004	-1.01544	0.47644	0.717903	1	2186	tags=70%, list=52%, signal=144%
CELLULAR RESPONSE TO STEROID HORMONE STIMULUS%GOBP%GO:0071383	CELLULAR RESPONSE TO STEROID HORMONE STIMULUS%GOBP%GO:0071383		20	-0.340655	-1.01367	0.467222	0.722204	1	742	tags=25%, list=18%, signal=30%
AUTOPHAGY%REACTOME%R-HSA-9612973.1	AUTOPHAGY%REACTOME%R-HSA-9612973.1		15	-0.358832	-1.01276	0.495699	0.724051	1	177	tags=13%, list=4%, signal=14%
NEGATIVE REGULATION OF HEMOPOIESIS%GOBP%GO:1903707	NEGATIVE REGULATION OF HEMOPOIESIS%GOBP%GO:1903707		26	-0.32428	-1.0123	0.489754	0.724735	1	661	tags=23%, list=16%, signal=27%
REGULATION OF RESPONSE TO BIOTIC STIMULUS%GOBP%GO:0002831	REGULATION OF RESPONSE TO BIOTIC STIMULUS%GOBP%GO:0002831		25	-0.323686	-1.01195	0.504625	0.725101	1	1585	tags=44%, list=38%, signal=70%
PROTEIN LOCALIZATION TO CELL PERIPHERY%GOBP%GO:1990778	PROTEIN LOCALIZATION TO CELL PERIPHERY%GOBP%GO:1990778		37	-0.31196	-1.01129	0.508065	0.726304	1	676	tags=22%, list=16%, signal=26%
INORGANIC CATION IMPORT ACROSS PLASMA MEMBRANE%GOBP%GO:0098659	INORGANIC CATION IMPORT ACROSS PLASMA MEMBRANE%GOBP%GO:0098659		17	-0.353212	-1.01038	0.4943	0.72817	1	932	tags=35%, list=22%, signal=45%
MORPHOGENESIS OF A BRANCHING STRUCTURE%GOBP%GO:0001763	MORPHOGENESIS OF A BRANCHING STRUCTURE%GOBP%GO:0001763		26	-0.322159	-1.00924	0.490216	0.730727	1	532	tags=23%, list=13%, signal=26%
NEGATIVE REGULATION OF SMOOTH MUSCLE CELL PROLIFERATION%GOBP%GO:0048662	NEGATIVE REGULATION OF SMOOTH MUSCLE CELL PROLIFERATION%GOBP%GO:0048662		16	-0.354889	-1.00848	0.486081	0.732205	1	1388	tags=44%, list=33%, signal=65%
REGULATION OF CELL MORPHOGENESIS%GOBP%GO:0022604	REGULATION OF CELL MORPHOGENESIS%GOBP%GO:0022604		102	-0.283078	-1.00842	0.492	0.731824	1	2115	tags=56%, list=50%, signal=109%
REGULATION OF ALPHA-BETA T CELL DIFFERENTIATION%GOBP%GO:0046637	REGULATION OF ALPHA-BETA T CELL DIFFERENTIATION%GOBP%GO:0046637		17	-0.345687	-1.00784	0.488445	0.732805	1	2512	tags=88%, list=59%, signal=217%
CAMERA-TYPE EYE MORPHOGENESIS%GOBP%GO:0048593	CAMERA-TYPE EYE MORPHOGENESIS%GOBP%GO:0048593		15	-0.350154	-1.00742	0.47463	0.733332	1	2077	tags=67%, list=49%, signal=131%
SENSORY PERCEPTION OF MECHANICAL STIMULUS%GOBP%GO:0050954	SENSORY PERCEPTION OF MECHANICAL STIMULUS%GOBP%GO:0050954		23	-0.328874	-1.00701	0.494312	0.733853	1	2067	tags=65%, list=49%, signal=127%
APOPTOSIS%WIKIPATHWAYS_20200310%WP254%HOMO SAPIENS	APOPTOSIS%WIKIPATHWAYS_20200310%WP254%HOMO SAPIENS		18	-0.347452	-1.00693	0.488033	0.733523	1	509	tags=22%, list=12%, signal=25%
REGULATION OF ACTOMYOSIN STRUCTURE ORGANIZATION%GOBP%GO:0110020	REGULATION OF ACTOMYOSIN STRUCTURE ORGANIZATION%GOBP%GO:0110020		23	-0.32525	-1.00568	0.487578	0.736335	1	376	tags=17%, list=9%, signal=19%
AMINO ACID AND DERIVATIVE METABOLISM%REACTOME%R-HSA-71291.6	AMINO ACID AND DERIVATIVE METABOLISM%REACTOME%R-HSA-71291.6		51	-0.29658	-1.00539	0.498495	0.736505	1	1972	tags=49%, list=47%, signal=91%
PHASE II - CONJUGATION OF COMPOUNDS%REACTOME%R-HSA-156580.2	PHASE II - CONJUGATION OF COMPOUNDS%REACTOME%R-HSA-156580.2		15	-0.351979	-1.00445	0.507609	0.738413	1	614	tags=27%, list=15%, signal=31%
REGULATION OF RESPONSE TO CYTOKINE STIMULUS%GOBP%GO:0060759	REGULATION OF RESPONSE TO CYTOKINE STIMULUS%GOBP%GO:0060759		30	-0.313894	-1.00432	0.522843	0.738191	1	2137	tags=63%, list=51%, signal=127%
REGULATION OF CELLULAR RESPONSE TO TRANSFORMING GROWTH FACTOR BETA STIMULUS%GOBP%GO:1903844	REGULATION OF CELLULAR RESPONSE TO TRANSFORMING GROWTH FACTOR BETA STIMULUS%GOBP%GO:1903844		20	-0.337116	-1.00418	0.505208	0.738009	1	1654	tags=50%, list=39%, signal=82%
PROTEIN O-LINKED GLYCOSYLATION%GOBP%GO:0006493	PROTEIN O-LINKED GLYCOSYLATION%GOBP%GO:0006493		25	-0.325177	-1.00416	0.502049	0.737479	1	1535	tags=40%, list=36%, signal=62%
REGULATION OF CANONICAL WNT SIGNALING PATHWAY%GOBP%GO:0060828	REGULATION OF CANONICAL WNT SIGNALING PATHWAY%GOBP%GO:0060828		49	-0.301045	-1.00381	0.492972	0.737828	1	1056	tags=29%, list=25%, signal=38%
ENDOTHELIAL CELL MIGRATION%GOBP%GO:0043542	ENDOTHELIAL CELL MIGRATION%GOBP%GO:0043542		24	-0.328699	-1.00311	0.486515	0.739189	1	1178	tags=38%, list=28%, signal=52%
PHOSPHOLIPID METABOLIC PROCESS%GOBP%GO:0006644	PHOSPHOLIPID METABOLIC PROCESS%GOBP%GO:0006644		68	-0.293517	-1.00311	0.49	0.738635	1	723	tags=21%, list=17%, signal=24%
REGULATION OF TRANSFORMING GROWTH FACTOR BETA RECEPTOR SIGNALING PATHWAY%GOBP%GO:0017015	REGULATION OF TRANSFORMING GROWTH FACTOR BETA RECEPTOR SIGNALING PATHWAY%GOBP%GO:0017015		20	-0.337116	-1.00238	0.494813	0.740026	1	1654	tags=50%, list=39%, signal=82%
REGULATION OF CYTOKINE PRODUCTION INVOLVED IN IMMUNE RESPONSE%GOBP%GO:0002718	REGULATION OF CYTOKINE PRODUCTION INVOLVED IN IMMUNE RESPONSE%GOBP%GO:0002718		24	-0.330868	-1.00212	0.513265	0.740148	1	1691	tags=54%, list=40%, signal=90%
SENSORY PERCEPTION OF SOUND%GOBP%GO:0007605	SENSORY PERCEPTION OF SOUND%GOBP%GO:0007605		21	-0.33172	-1.00196	0.510395	0.74001	1	2067	tags=67%, list=49%, signal=130%
FLT3 SIGNALING%REACTOME%R-HSA-9607240.3	FLT3 SIGNALING%REACTOME%R-HSA-9607240.3		69	-0.287283	-1.00178	0.51051	0.739942	1	1620	tags=42%, list=38%, signal=67%
TRANSMEMBRANE TRANSPORT%GOBP%GO:0055085	TRANSMEMBRANE TRANSPORT%GOBP%GO:0055085		168	-0.272448	-1.00066	0.509	0.742337	1	2188	tags=57%, list=52%, signal=113%
POSITIVE REGULATION OF WNT SIGNALING PATHWAY%GOBP%GO:0030177	POSITIVE REGULATION OF WNT SIGNALING PATHWAY%GOBP%GO:0030177		36	-0.301083	-1.00028	0.515151	0.742796	1	871	tags=25%, list=21%, signal=31%
AXON GUIDANCE%REACTOME%R-HSA-422475.6	AXON GUIDANCE%REACTOME%R-HSA-422475.6		114	-0.277604	-0.999585	0.522	0.744111	1	2131	tags=54%, list=50%, signal=105%
PATTERN SPECIFICATION PROCESS%GOBP%GO:0007389	PATTERN SPECIFICATION PROCESS%GOBP%GO:0007389		41	-0.302956	-0.999485	0.515578	0.743815	1	1431	tags=41%, list=34%, signal=62%
GLYCEROLIPID BIOSYNTHETIC PROCESS%GOBP%GO:0045017	GLYCEROLIPID BIOSYNTHETIC PROCESS%GOBP%GO:0045017		33	-0.310024	-0.999303	0.50303	0.743755	1	437	tags=15%, list=10%, signal=17%
SMALL MOLECULE BIOSYNTHETIC PROCESS%GOBP%GO:0044283	SMALL MOLECULE BIOSYNTHETIC PROCESS%GOBP%GO:0044283		109	-0.27558	-0.996451	0.523	0.750701	1	1017	tags=25%, list=24%, signal=32%
CELLULAR COMPONENT DISASSEMBLY%GOBP%GO:0022411	CELLULAR COMPONENT DISASSEMBLY%GOBP%GO:0022411		69	-0.284986	-0.996405	0.523	0.750255	1	602	tags=19%, list=14%, signal=22%
REGULATION OF ATP METABOLIC PROCESS%GOBP%GO:1903578	REGULATION OF ATP METABOLIC PROCESS%GOBP%GO:1903578		17	-0.341817	-0.995958	0.503688	0.750805	1	424	tags=18%, list=10%, signal=20%
PID_FGF_PATHWAY%MSIGDB_C2%PID_FGF_PATHWAY	PID_FGF_PATHWAY%MSIGDB_C2%PID_FGF_PATHWAY		19	-0.333244	-0.995398	0.496335	0.751683	1	197	tags=16%, list=5%, signal=16%
IMPORT ACROSS PLASMA MEMBRANE%GOBP%GO:0098739	IMPORT ACROSS PLASMA MEMBRANE%GOBP%GO:0098739		21	-0.329411	-0.994975	0.520661	0.75227	1	932	tags=33%, list=22%, signal=43%
MAPK FAMILY SIGNALING CASCADES%REACTOME%R-HSA-5683057.3	MAPK FAMILY SIGNALING CASCADES%REACTOME%R-HSA-5683057.3		72	-0.285259	-0.993956	0.513	0.754337	1	1320	tags=35%, list=31%, signal=50%
CELL KILLING%GOBP%GO:0001906	CELL KILLING%GOBP%GO:0001906		15	-0.353685	-0.993772	0.511041	0.754275	1	855	tags=33%, list=20%, signal=42%
REGULATION OF PROTEIN LOCALIZATION TO CELL PERIPHERY%GOBP%GO:1904375	REGULATION OF PROTEIN LOCALIZATION TO CELL PERIPHERY%GOBP%GO:1904375		23	-0.325759	-0.993347	0.516598	0.754827	1	857	tags=26%, list=20%, signal=33%
EMBRYONIC ORGAN MORPHOGENESIS%GOBP%GO:0048562	EMBRYONIC ORGAN MORPHOGENESIS%GOBP%GO:0048562		32	-0.307083	-0.992737	0.51365	0.755821	1	302	tags=19%, list=7%, signal=20%
ACTIN FILAMENT ORGANIZATION%GOBP%GO:0007015	ACTIN FILAMENT ORGANIZATION%GOBP%GO:0007015		79	-0.280672	-0.99254	0.53507	0.755788	1	309	tags=13%, list=7%, signal=13%
SEMAPHORIN INTERACTIONS%REACTOME DATABASE ID RELEASE 72%373755	SEMAPHORIN INTERACTIONS%REACTOME DATABASE ID RELEASE 72%373755		20	-0.332217	-0.99236	0.500521	0.755695	1	1824	tags=50%, list=43%, signal=88%
NEGATIVE REGULATION OF EPITHELIAL CELL PROLIFERATION%GOBP%GO:0050680	NEGATIVE REGULATION OF EPITHELIAL CELL PROLIFERATION%GOBP%GO:0050680		27	-0.316921	-0.992269	0.510682	0.755374	1	506	tags=19%, list=12%, signal=21%
OSTEOBLAST DIFFERENTIATION%GOBP%GO:0001649	OSTEOBLAST DIFFERENTIATION%GOBP%GO:0001649		20	-0.334048	-0.989813	0.524302	0.761204	1	1392	tags=40%, list=33%, signal=59%
GLYCOPROTEIN METABOLIC PROCESS%GOBP%GO:0009100	GLYCOPROTEIN METABOLIC PROCESS%GOBP%GO:0009100		63	-0.28481	-0.989644	0.528	0.761079	1	1535	tags=35%, list=36%, signal=54%
NEGATIVE REGULATION OF DNA-BINDING TRANSCRIPTION FACTOR ACTIVITY%GOBP%GO:0043433	NEGATIVE REGULATION OF DNA-BINDING TRANSCRIPTION FACTOR ACTIVITY%GOBP%GO:0043433		36	-0.305036	-0.989114	0.516785	0.761884	1	1359	tags=36%, list=32%, signal=53%
PARKINSON DISEASE%PANTHER PATHWAY%P00049	PARKINSON DISEASE%PANTHER PATHWAY%P00049		16	-0.34561	-0.988553	0.512876	0.762709	1	1502	tags=38%, list=36%, signal=58%
SENSORY ORGAN DEVELOPMENT%GOBP%GO:0007423	SENSORY ORGAN DEVELOPMENT%GOBP%GO:0007423		52	-0.291532	-0.988325	0.522088	0.762697	1	2131	tags=62%, list=50%, signal=123%
REGULATION OF TOLL-LIKE RECEPTOR SIGNALING PATHWAY%GOBP%GO:0034121	REGULATION OF TOLL-LIKE RECEPTOR SIGNALING PATHWAY%GOBP%GO:0034121		19	-0.333456	-0.988288	0.513656	0.762222	1	1768	tags=53%, list=42%, signal=90%
PI5P, PP2A AND IER3 REGULATE PI3K AKT SIGNALING%REACTOME%R-HSA-6811558.2	PI5P, PP2A AND IER3 REGULATE PI3K AKT SIGNALING%REACTOME%R-HSA-6811558.2		29	-0.31288	-0.987164	0.532587	0.764481	1	1215	tags=34%, list=29%, signal=48%
ORGANIC ACID METABOLIC PROCESS%GOBP%GO:0006082	ORGANIC ACID METABOLIC PROCESS%GOBP%GO:0006082		187	-0.266766	-0.986432	0.537	0.765744	1	1116	tags=27%, list=26%, signal=35%
POSITIVE REGULATION OF ENDOTHELIAL CELL MIGRATION%GOBP%GO:0010595	POSITIVE REGULATION OF ENDOTHELIAL CELL MIGRATION%GOBP%GO:0010595		31	-0.307578	-0.986097	0.518219	0.766054	1	1024	tags=29%, list=24%, signal=38%
CIRCADIAN RHYTHM RELATED GENES%WIKIPATHWAYS_20200310%WP3594%HOMO SAPIENS	CIRCADIAN RHYTHM RELATED GENES%WIKIPATHWAYS_20200310%WP3594%HOMO SAPIENS		37	-0.299735	-0.984562	0.52568	0.769471	1	1101	tags=30%, list=26%, signal=40%
REGULATION OF NUCLEOTIDE BIOSYNTHETIC PROCESS%GOBP%GO:0030808	REGULATION OF NUCLEOTIDE BIOSYNTHETIC PROCESS%GOBP%GO:0030808		18	-0.327901	-0.982627	0.52017	0.773824	1	1213	tags=33%, list=29%, signal=47%
HOST INTERACTIONS OF HIV FACTORS%REACTOME%R-HSA-162909.1	HOST INTERACTIONS OF HIV FACTORS%REACTOME%R-HSA-162909.1		19	-0.326377	-0.982464	0.524896	0.773661	1	1215	tags=32%, list=29%, signal=44%
NCRNAS INVOLVED IN WNT SIGNALING IN HEPATOCELLULAR CARCINOMA%WIKIPATHWAYS_20200310%WP4336%HOMO SAPIENS	NCRNAS INVOLVED IN WNT SIGNALING IN HEPATOCELLULAR CARCINOMA%WIKIPATHWAYS_20200310%WP4336%HOMO SAPIENS		26	-0.3156	-0.982172	0.505641	0.773859	1	871	tags=27%, list=21%, signal=34%
REGULATION OF NIK/NF-KAPPAB SIGNALING%GOBP%GO:1901222	REGULATION OF NIK/NF-KAPPAB SIGNALING%GOBP%GO:1901222		28	-0.309302	-0.981165	0.527664	0.775905	1	1882	tags=54%, list=45%, signal=96%
RESPONSE TO NITROGEN COMPOUND%GOBP%GO:1901698	RESPONSE TO NITROGEN COMPOUND%GOBP%GO:1901698		151	-0.26949	-0.980067	0.566	0.778123	1	956	tags=26%, list=23%, signal=33%
NEGATIVE REGULATION OF APOPTOTIC SIGNALING PATHWAY%GOBP%GO:2001234	NEGATIVE REGULATION OF APOPTOTIC SIGNALING PATHWAY%GOBP%GO:2001234		41	-0.297286	-0.979176	0.543719	0.77987	1	371	tags=17%, list=9%, signal=19%
WATER HOMEOSTASIS%GOBP%GO:0030104	WATER HOMEOSTASIS%GOBP%GO:0030104		19	-0.337702	-0.978958	0.53486	0.779838	1	902	tags=32%, list=21%, signal=40%
POSITIVE REGULATION OF INTRACELLULAR TRANSPORT%GOBP%GO:0032388	POSITIVE REGULATION OF INTRACELLULAR TRANSPORT%GOBP%GO:0032388		32	-0.307117	-0.976751	0.550152	0.784858	1	736	tags=22%, list=17%, signal=26%
REGULATION OF RHO PROTEIN SIGNAL TRANSDUCTION%GOBP%GO:0035023	REGULATION OF RHO PROTEIN SIGNAL TRANSDUCTION%GOBP%GO:0035023		25	-0.315552	-0.975319	0.536261	0.787892	1	1099	tags=32%, list=26%, signal=43%
DRUG TRANSPORT%GOBP%GO:0015893	DRUG TRANSPORT%GOBP%GO:0015893		21	-0.325431	-0.975131	0.520334	0.787769	1	835	tags=29%, list=20%, signal=35%
METAPATHWAY BIOTRANSFORMATION PHASE I AND II%WIKIPATHWAYS_20200310%WP702%HOMO SAPIENS	METAPATHWAY BIOTRANSFORMATION PHASE I AND II%WIKIPATHWAYS_20200310%WP702%HOMO SAPIENS		33	-0.302665	-0.974353	0.537449	0.789164	1	1683	tags=48%, list=40%, signal=80%
REGULATION OF NERVOUS SYSTEM DEVELOPMENT%GOBP%GO:0051960	REGULATION OF NERVOUS SYSTEM DEVELOPMENT%GOBP%GO:0051960		161	-0.264623	-0.974279	0.573	0.788773	1	2045	tags=52%, list=48%, signal=96%
PHOSPHOLIPID BIOSYNTHETIC PROCESS%GOBP%GO:0008654	PHOSPHOLIPID BIOSYNTHETIC PROCESS%GOBP%GO:0008654		36	-0.297339	-0.974002	0.544162	0.788888	1	437	tags=14%, list=10%, signal=15%
NEUREXINS AND NEUROLIGINS%REACTOME DATABASE ID RELEASE 72%6794361	NEUREXINS AND NEUROLIGINS%REACTOME DATABASE ID RELEASE 72%6794361		15	-0.344437	-0.973966	0.528773	0.788397	1	1977	tags=60%, list=47%, signal=112%
ORGANIC ACID TRANSPORT%GOBP%GO:0015849	ORGANIC ACID TRANSPORT%GOBP%GO:0015849		46	-0.292614	-0.973854	0.546185	0.788109	1	1866	tags=52%, list=44%, signal=92%
REGULATION OF CELL SIZE%GOBP%GO:0008361	REGULATION OF CELL SIZE%GOBP%GO:0008361		21	-0.321358	-0.973202	0.53354	0.78917	1	1823	tags=52%, list=43%, signal=92%
NEGATIVE REGULATION OF SMALL GTPASE MEDIATED SIGNAL TRANSDUCTION%GOBP%GO:0051058	NEGATIVE REGULATION OF SMALL GTPASE MEDIATED SIGNAL TRANSDUCTION%GOBP%GO:0051058		17	-0.338443	-0.972407	0.532427	0.790527	1	333	tags=18%, list=8%, signal=19%
VESICLE-MEDIATED TRANSPORT%REACTOME%R-HSA-5653656.2	VESICLE-MEDIATED TRANSPORT%REACTOME%R-HSA-5653656.2		136	-0.267389	-0.970676	0.576	0.794278	1	982	tags=24%, list=23%, signal=31%
EPHRIN RECEPTOR SIGNALING PATHWAY%GOBP%GO:0048013	EPHRIN RECEPTOR SIGNALING PATHWAY%GOBP%GO:0048013		20	-0.326371	-0.970572	0.534031	0.793945	1	2094	tags=60%, list=50%, signal=118%
POSITIVE REGULATION OF NF-KAPPAB TRANSCRIPTION FACTOR ACTIVITY%GOBP%GO:0051092	POSITIVE REGULATION OF NF-KAPPAB TRANSCRIPTION FACTOR ACTIVITY%GOBP%GO:0051092		35	-0.295775	-0.970491	0.557905	0.793589	1	1691	tags=43%, list=40%, signal=71%
GAMETE GENERATION%GOBP%GO:0007276	GAMETE GENERATION%GOBP%GO:0007276		38	-0.29419	-0.970131	0.571573	0.79388	1	969	tags=29%, list=23%, signal=37%
HOMOPHILIC CELL ADHESION VIA PLASMA MEMBRANE ADHESION MOLECULES%GOBP%GO:0007156	HOMOPHILIC CELL ADHESION VIA PLASMA MEMBRANE ADHESION MOLECULES%GOBP%GO:0007156		30	-0.301224	-0.969023	0.54954	0.796006	1	1732	tags=50%, list=41%, signal=84%
REGULATION OF NEURON DIFFERENTIATION%GOBP%GO:0045664	REGULATION OF NEURON DIFFERENTIATION%GOBP%GO:0045664		111	-0.269581	-0.968316	0.586	0.797176	1	2045	tags=53%, list=48%, signal=100%
CELLULAR AMINO ACID CATABOLIC PROCESS%GOBP%GO:0009063	CELLULAR AMINO ACID CATABOLIC PROCESS%GOBP%GO:0009063		31	-0.302598	-0.966544	0.571429	0.801027	1	1972	tags=55%, list=47%, signal=102%
INTEGRIN-MEDIATED CELL ADHESION%WIKIPATHWAYS_20200310%WP185%HOMO SAPIENS	INTEGRIN-MEDIATED CELL ADHESION%WIKIPATHWAYS_20200310%WP185%HOMO SAPIENS		28	-0.304405	-0.965622	0.569827	0.802786	1	2092	tags=57%, list=50%, signal=112%
ORGANIC ANION TRANSPORT%GOBP%GO:0015711	ORGANIC ANION TRANSPORT%GOBP%GO:0015711		68	-0.27733	-0.965535	0.582583	0.802414	1	1910	tags=50%, list=45%, signal=90%
CELLULAR RESPONSE TO OXIDATIVE STRESS%GOBP%GO:0034599	CELLULAR RESPONSE TO OXIDATIVE STRESS%GOBP%GO:0034599		40	-0.293644	-0.964899	0.560926	0.803479	1	1540	tags=40%, list=36%, signal=62%
REGULATION OF CELL MORPHOGENESIS INVOLVED IN DIFFERENTIATION%GOBP%GO:0010769	REGULATION OF CELL MORPHOGENESIS INVOLVED IN DIFFERENTIATION%GOBP%GO:0010769		57	-0.282834	-0.964595	0.572718	0.80365	1	2017	tags=53%, list=48%, signal=99%
REGULATION OF CD4-POSITIVE, ALPHA-BETA T CELL DIFFERENTIATION%GOBP%GO:0043370	REGULATION OF CD4-POSITIVE, ALPHA-BETA T CELL DIFFERENTIATION%GOBP%GO:0043370		15	-0.337616	-0.964482	0.531049	0.803338	1	2512	tags=87%, list=59%, signal=213%
REGULATION OF EPITHELIAL CELL DIFFERENTIATION%GOBP%GO:0030856	REGULATION OF EPITHELIAL CELL DIFFERENTIATION%GOBP%GO:0030856		24	-0.313752	-0.964003	0.54386	0.803922	1	507	tags=21%, list=12%, signal=24%
CARBOHYDRATE HOMEOSTASIS%GOBP%GO:0033500	CARBOHYDRATE HOMEOSTASIS%GOBP%GO:0033500		17	-0.335624	-0.962729	0.543524	0.806477	1	1042	tags=29%, list=25%, signal=39%
WNT SIGNALING PATHWAY%PANTHER PATHWAY%P00057	WNT SIGNALING PATHWAY%PANTHER PATHWAY%P00057		76	-0.273961	-0.962473	0.595	0.806544	1	1723	tags=43%, list=41%, signal=72%
POSITIVE REGULATION OF JNK CASCADE%GOBP%GO:0046330	POSITIVE REGULATION OF JNK CASCADE%GOBP%GO:0046330		30	-0.304952	-0.962463	0.56231	0.805983	1	1695	tags=50%, list=40%, signal=83%
REGULATION OF PH%GOBP%GO:0006885	REGULATION OF PH%GOBP%GO:0006885		18	-0.329289	-0.962356	0.553368	0.805653	1	2186	tags=67%, list=52%, signal=138%
GLUCOSE HOMEOSTASIS%GOBP%GO:0042593	GLUCOSE HOMEOSTASIS%GOBP%GO:0042593		17	-0.335624	-0.961894	0.551106	0.806199	1	1042	tags=29%, list=25%, signal=39%
BEHAVIOR%GOBP%GO:0007610	BEHAVIOR%GOBP%GO:0007610		57	-0.278697	-0.960872	0.587	0.808199	1	1864	tags=49%, list=44%, signal=87%
PI METABOLISM%REACTOME%R-HSA-1483255.5	PI METABOLISM%REACTOME%R-HSA-1483255.5		15	-0.34684	-0.960282	0.543011	0.809113	1	921	tags=33%, list=22%, signal=42%
ARF6 TRAFFICKING EVENTS%PATHWAY INTERACTION DATABASE NCI-NATURE CURATED DATA%ARF6 TRAFFICKING EVENTS	ARF6 TRAFFICKING EVENTS%PATHWAY INTERACTION DATABASE NCI-NATURE CURATED DATA%ARF6 TRAFFICKING EVENTS		19	-0.322365	-0.96012	0.54441	0.808955	1	2093	tags=63%, list=50%, signal=125%
CELLULAR PROCESS INVOLVED IN REPRODUCTION IN MULTICELLULAR ORGANISM%GOBP%GO:0022412	CELLULAR PROCESS INVOLVED IN REPRODUCTION IN MULTICELLULAR ORGANISM%GOBP%GO:0022412		29	-0.3016	-0.959619	0.566327	0.80961	1	1852	tags=52%, list=44%, signal=91%
TELENCEPHALON DEVELOPMENT%GOBP%GO:0021537	TELENCEPHALON DEVELOPMENT%GOBP%GO:0021537		30	-0.305418	-0.958162	0.566018	0.812634	1	1120	tags=33%, list=27%, signal=45%
SYMBIONT PROCESS%GOBP%GO:0044403	SYMBIONT PROCESS%GOBP%GO:0044403		54	-0.280929	-0.957548	0.58016	0.813555	1	1221	tags=26%, list=29%, signal=36%
LEARNING OR MEMORY%GOBP%GO:0007611	LEARNING OR MEMORY%GOBP%GO:0007611		38	-0.296461	-0.957424	0.591775	0.813271	1	1479	tags=39%, list=35%, signal=60%
ANION TRANSPORT%GOBP%GO:0006820	ANION TRANSPORT%GOBP%GO:0006820		93	-0.267428	-0.957362	0.625	0.812827	1	2076	tags=54%, list=49%, signal=103%
DNA-TEMPLATED TRANSCRIPTION, INITIATION%GOBP%GO:0006352	DNA-TEMPLATED TRANSCRIPTION, INITIATION%GOBP%GO:0006352		24	-0.313594	-0.957309	0.574074	0.812364	1	642	tags=21%, list=15%, signal=24%
CARBOXYLIC ACID TRANSPORT%GOBP%GO:0046942	CARBOXYLIC ACID TRANSPORT%GOBP%GO:0046942		45	-0.286139	-0.957275	0.590726	0.811856	1	1866	tags=51%, list=44%, signal=91%
REGULATION OF PROTEIN KINASE ACTIVITY%GOBP%GO:0045859	REGULATION OF PROTEIN KINASE ACTIVITY%GOBP%GO:0045859		174	-0.260309	-0.956592	0.628	0.812902	1	941	tags=25%, list=22%, signal=30%
REGULATION OF INTRACELLULAR TRANSPORT%GOBP%GO:0032386	REGULATION OF INTRACELLULAR TRANSPORT%GOBP%GO:0032386		58	-0.276579	-0.956308	0.618857	0.812982	1	1333	tags=34%, list=32%, signal=50%
POSITIVE REGULATION OF LIPID LOCALIZATION%GOBP%GO:1905954	POSITIVE REGULATION OF LIPID LOCALIZATION%GOBP%GO:1905954		20	-0.320455	-0.956004	0.567735	0.813107	1	1844	tags=55%, list=44%, signal=97%
RESPONSE TO OXIDATIVE STRESS%GOBP%GO:0006979	RESPONSE TO OXIDATIVE STRESS%GOBP%GO:0006979		59	-0.279402	-0.955396	0.603	0.813901	1	1196	tags=31%, list=28%, signal=42%
GENERATION OF PRECURSOR METABOLITES AND ENERGY%GOBP%GO:0006091	GENERATION OF PRECURSOR METABOLITES AND ENERGY%GOBP%GO:0006091		50	-0.282312	-0.955099	0.596	0.814019	1	476	tags=16%, list=11%, signal=18%
POSITIVE REGULATION OF STRESS-ACTIVATED MAPK CASCADE%GOBP%GO:0032874	POSITIVE REGULATION OF STRESS-ACTIVATED MAPK CASCADE%GOBP%GO:0032874		33	-0.295712	-0.954858	0.59375	0.814016	1	1695	tags=48%, list=40%, signal=80%
REGULATION OF CYTOKINE-MEDIATED SIGNALING PATHWAY%GOBP%GO:0001959	REGULATION OF CYTOKINE-MEDIATED SIGNALING PATHWAY%GOBP%GO:0001959		29	-0.303296	-0.952926	0.581205	0.818045	1	2137	tags=62%, list=51%, signal=125%
POSITIVE REGULATION OF LEUKOCYTE MEDIATED IMMUNITY%GOBP%GO:0002705	POSITIVE REGULATION OF LEUKOCYTE MEDIATED IMMUNITY%GOBP%GO:0002705		28	-0.299786	-0.952924	0.591233	0.817467	1	1984	tags=57%, list=47%, signal=107%
POSITIVE REGULATION OF STRESS-ACTIVATED PROTEIN KINASE SIGNALING CASCADE%GOBP%GO:0070304	POSITIVE REGULATION OF STRESS-ACTIVATED PROTEIN KINASE SIGNALING CASCADE%GOBP%GO:0070304		33	-0.295712	-0.952767	0.56004	0.817248	1	1695	tags=48%, list=40%, signal=80%
REGULATION OF GLUCOSE METABOLIC PROCESS%GOBP%GO:0010906	REGULATION OF GLUCOSE METABOLIC PROCESS%GOBP%GO:0010906		17	-0.334188	-0.95268	0.57939	0.816881	1	1155	tags=35%, list=27%, signal=48%
THERMOGENESIS%WIKIPATHWAYS_20200310%WP4321%HOMO SAPIENS	THERMOGENESIS%WIKIPATHWAYS_20200310%WP4321%HOMO SAPIENS		20	-0.315125	-0.95234	0.551616	0.817114	1	2140	tags=60%, list=51%, signal=121%
REGULATION OF CARBOHYDRATE METABOLIC PROCESS%GOBP%GO:0006109	REGULATION OF CARBOHYDRATE METABOLIC PROCESS%GOBP%GO:0006109		30	-0.299301	-0.952228	0.590447	0.816805	1	1155	tags=30%, list=27%, signal=41%
REGULATION OF DENDRITE DEVELOPMENT%GOBP%GO:0050773	REGULATION OF DENDRITE DEVELOPMENT%GOBP%GO:0050773		26	-0.306102	-0.952176	0.562948	0.816345	1	2115	tags=58%, list=50%, signal=115%
ESTROGEN-DEPENDENT GENE EXPRESSION%REACTOME DATABASE ID RELEASE 72%9018519	ESTROGEN-DEPENDENT GENE EXPRESSION%REACTOME DATABASE ID RELEASE 72%9018519		21	-0.314462	-0.952018	0.573529	0.816146	1	925	tags=24%, list=22%, signal=30%
INTEGRIN-MEDIATED SIGNALING PATHWAY%GOBP%GO:0007229	INTEGRIN-MEDIATED SIGNALING PATHWAY%GOBP%GO:0007229		30	-0.299563	-0.951545	0.580875	0.816736	1	2247	tags=63%, list=53%, signal=134%
HEPARAN SULFATE HEPARIN (HS-GAG) METABOLISM%REACTOME DATABASE ID RELEASE 72%1638091	HEPARAN SULFATE HEPARIN (HS-GAG) METABOLISM%REACTOME DATABASE ID RELEASE 72%1638091		15	-0.339804	-0.950696	0.567742	0.818089	1	441	tags=20%, list=10%, signal=22%
MULTICELLULAR ORGANISMAL REPRODUCTIVE PROCESS%GOBP%GO:0048609	MULTICELLULAR ORGANISMAL REPRODUCTIVE PROCESS%GOBP%GO:0048609		53	-0.279663	-0.950683	0.592369	0.817538	1	1757	tags=45%, list=42%, signal=77%
PROTEIN LOCALIZATION TO PLASMA MEMBRANE%GOBP%GO:0072659	PROTEIN LOCALIZATION TO PLASMA MEMBRANE%GOBP%GO:0072659		34	-0.296519	-0.95047	0.60061	0.817456	1	676	tags=21%, list=16%, signal=24%
CELLULAR RESPONSE TO PEPTIDE HORMONE STIMULUS%GOBP%GO:0071375	CELLULAR RESPONSE TO PEPTIDE HORMONE STIMULUS%GOBP%GO:0071375		43	-0.285436	-0.949911	0.594378	0.818193	1	2078	tags=53%, list=49%, signal=104%
REGULATION OF PURINE NUCLEOTIDE BIOSYNTHETIC PROCESS%GOBP%GO:1900371	REGULATION OF PURINE NUCLEOTIDE BIOSYNTHETIC PROCESS%GOBP%GO:1900371		18	-0.327901	-0.947864	0.576596	0.822439	1	1213	tags=33%, list=29%, signal=47%
ALPHA-AMINO ACID CATABOLIC PROCESS%GOBP%GO:1901606	ALPHA-AMINO ACID CATABOLIC PROCESS%GOBP%GO:1901606		30	-0.295463	-0.947715	0.581726	0.822203	1	1972	tags=53%, list=47%, signal=99%
TRANSCRIPTION INITIATION FROM RNA POLYMERASE II PROMOTER%GOBP%GO:0006367	TRANSCRIPTION INITIATION FROM RNA POLYMERASE II PROMOTER%GOBP%GO:0006367		24	-0.313594	-0.947041	0.573196	0.823222	1	642	tags=21%, list=15%, signal=24%
AGE/RAGE PATHWAY%WIKIPATHWAYS_20200310%WP2324%HOMO SAPIENS	AGE/RAGE PATHWAY%WIKIPATHWAYS_20200310%WP2324%HOMO SAPIENS		22	-0.308468	-0.94629	0.585216	0.824382	1	1397	tags=36%, list=33%, signal=54%
RESPONSE TO TOXIC SUBSTANCE%GOBP%GO:0009636	RESPONSE TO TOXIC SUBSTANCE%GOBP%GO:0009636		44	-0.280086	-0.943948	0.604628	0.829304	1	1428	tags=39%, list=34%, signal=58%
RESPONSE TO DECREASED OXYGEN LEVELS%GOBP%GO:0036293	RESPONSE TO DECREASED OXYGEN LEVELS%GOBP%GO:0036293		39	-0.284114	-0.94392	0.604628	0.828777	1	302	tags=15%, list=7%, signal=16%
CALCINEURIN-REGULATED NFAT-DEPENDENT TRANSCRIPTION IN LYMPHOCYTES%PATHWAY INTERACTION DATABASE NCI-NATURE CURATED DATA%CALCINEURIN-REGULATED NFAT-DEPENDENT TRANSCRIPTION IN LYMPHOCYTES	CALCINEURIN-REGULATED NFAT-DEPENDENT TRANSCRIPTION IN LYMPHOCYTES%PATHWAY INTERACTION DATABASE NCI-NATURE CURATED DATA%CALCINEURIN-REGULATED NFAT-DEPENDENT TRANSCRIPTION IN LYMPHOCYTES		17	-0.327826	-0.94299	0.586794	0.830339	1	1905	tags=53%, list=45%, signal=96%
ENERGY DERIVATION BY OXIDATION OF ORGANIC COMPOUNDS%GOBP%GO:0015980	ENERGY DERIVATION BY OXIDATION OF ORGANIC COMPOUNDS%GOBP%GO:0015980		29	-0.298078	-0.942505	0.615071	0.830882	1	1213	tags=28%, list=29%, signal=38%
VESICLE ORGANIZATION%GOBP%GO:0016050	VESICLE ORGANIZATION%GOBP%GO:0016050		34	-0.288806	-0.941393	0.605076	0.832929	1	829	tags=24%, list=20%, signal=29%
POSITIVE REGULATION OF DNA-BINDING TRANSCRIPTION FACTOR ACTIVITY%GOBP%GO:0051091	POSITIVE REGULATION OF DNA-BINDING TRANSCRIPTION FACTOR ACTIVITY%GOBP%GO:0051091		59	-0.274572	-0.940845	0.625	0.833598	1	1691	tags=41%, list=40%, signal=67%
REGULATION OF MORPHOGENESIS OF AN EPITHELIUM%GOBP%GO:1905330	REGULATION OF MORPHOGENESIS OF AN EPITHELIUM%GOBP%GO:1905330		30	-0.298468	-0.940744	0.611562	0.833239	1	629	tags=23%, list=15%, signal=27%
OSTEOBLAST DIFFERENTIATION%WIKIPATHWAYS_20200310%WP4787%HOMO SAPIENS	OSTEOBLAST DIFFERENTIATION%WIKIPATHWAYS_20200310%WP4787%HOMO SAPIENS		32	-0.294846	-0.940007	0.596173	0.834342	1	850	tags=28%, list=20%, signal=35%
MULTICELLULAR ORGANISM REPRODUCTION%GOBP%GO:0032504	MULTICELLULAR ORGANISM REPRODUCTION%GOBP%GO:0032504		54	-0.274823	-0.938879	0.618236	0.836408	1	1757	tags=44%, list=42%, signal=75%
RESPONSE TO ORGANOPHOSPHORUS%GOBP%GO:0046683	RESPONSE TO ORGANOPHOSPHORUS%GOBP%GO:0046683		21	-0.307746	-0.937535	0.599382	0.838935	1	1738	tags=48%, list=41%, signal=80%
CARBOHYDRATE DERIVATIVE BIOSYNTHETIC PROCESS%GOBP%GO:1901137	CARBOHYDRATE DERIVATIVE BIOSYNTHETIC PROCESS%GOBP%GO:1901137		122	-0.256499	-0.936766	0.665	0.840061	1	1022	tags=25%, list=24%, signal=31%
REGULATION OF LIPID LOCALIZATION%GOBP%GO:1905952	REGULATION OF LIPID LOCALIZATION%GOBP%GO:1905952		30	-0.29165	-0.935045	0.607071	0.84335	1	982	tags=30%, list=23%, signal=39%
REGULATION OF NUCLEOTIDE METABOLIC PROCESS%GOBP%GO:0006140	REGULATION OF NUCLEOTIDE METABOLIC PROCESS%GOBP%GO:0006140		23	-0.303716	-0.934657	0.6	0.843663	1	1213	tags=30%, list=29%, signal=42%
REGULATION OF NEUROGENESIS%GOBP%GO:0050767	REGULATION OF NEUROGENESIS%GOBP%GO:0050767		141	-0.254948	-0.933701	0.683	0.845214	1	2017	tags=50%, list=48%, signal=92%
LIPID CATABOLIC PROCESS%GOBP%GO:0016042	LIPID CATABOLIC PROCESS%GOBP%GO:0016042		44	-0.27891	-0.933027	0.631791	0.84611	1	1648	tags=43%, list=39%, signal=70%
ORGANOPHOSPHATE CATABOLIC PROCESS%GOBP%GO:0046434	ORGANOPHOSPHATE CATABOLIC PROCESS%GOBP%GO:0046434		28	-0.295829	-0.932256	0.59898	0.847252	1	1481	tags=36%, list=35%, signal=55%
POSITIVE REGULATION OF CELL GROWTH%GOBP%GO:0030307	POSITIVE REGULATION OF CELL GROWTH%GOBP%GO:0030307		15	-0.329154	-0.93199	0.580405	0.84723	1	534	tags=20%, list=13%, signal=23%
ELASTIC FIBRE FORMATION%REACTOME DATABASE ID RELEASE 72%1566948	ELASTIC FIBRE FORMATION%REACTOME DATABASE ID RELEASE 72%1566948		17	-0.327401	-0.931742	0.621277	0.847239	1	2246	tags=71%, list=53%, signal=150%
O-GLYCAN PROCESSING%GOBP%GO:0016266	O-GLYCAN PROCESSING%GOBP%GO:0016266		16	-0.326924	-0.930706	0.594681	0.848968	1	1535	tags=44%, list=36%, signal=68%
RECEPTOR METABOLIC PROCESS%GOBP%GO:0043112	RECEPTOR METABOLIC PROCESS%GOBP%GO:0043112		20	-0.312933	-0.930371	0.589506	0.849109	1	525	tags=20%, list=12%, signal=23%
RESPONSE TO HYPOXIA%GOBP%GO:0001666	RESPONSE TO HYPOXIA%GOBP%GO:0001666		39	-0.284114	-0.930119	0.639196	0.849078	1	302	tags=15%, list=7%, signal=16%
REGULATION OF INTRINSIC APOPTOTIC SIGNALING PATHWAY%GOBP%GO:2001242	REGULATION OF INTRINSIC APOPTOTIC SIGNALING PATHWAY%GOBP%GO:2001242		21	-0.309956	-0.930027	0.610711	0.848685	1	2021	tags=57%, list=48%, signal=109%
NERVOUS SYSTEM DEVELOPMENT%REACTOME DATABASE ID RELEASE 72%9675108	NERVOUS SYSTEM DEVELOPMENT%REACTOME DATABASE ID RELEASE 72%9675108		123	-0.256933	-0.929608	0.684	0.849019	1	2205	tags=54%, list=52%, signal=109%
GLYCOPROTEIN BIOSYNTHETIC PROCESS%GOBP%GO:0009101	GLYCOPROTEIN BIOSYNTHETIC PROCESS%GOBP%GO:0009101		53	-0.274575	-0.928231	0.652305	0.851551	1	1535	tags=34%, list=36%, signal=53%
POST-TRANSLATIONAL PROTEIN PHOSPHORYLATION%REACTOME%R-HSA-8957275.1	POST-TRANSLATIONAL PROTEIN PHOSPHORYLATION%REACTOME%R-HSA-8957275.1		32	-0.288352	-0.92706	0.623218	0.853551	1	645	tags=19%, list=15%, signal=22%
DISORDERS OF TRANSMEMBRANE TRANSPORTERS%REACTOME DATABASE ID RELEASE 72%5619115	DISORDERS OF TRANSMEMBRANE TRANSPORTERS%REACTOME DATABASE ID RELEASE 72%5619115		21	-0.309173	-0.926648	0.597713	0.85391	1	1106	tags=33%, list=26%, signal=45%
FATTY ACID METABOLISM%REACTOME DATABASE ID RELEASE 72%8978868	FATTY ACID METABOLISM%REACTOME DATABASE ID RELEASE 72%8978868		34	-0.284652	-0.926515	0.616314	0.853613	1	1000	tags=24%, list=24%, signal=31%
PID_VEGFR1_2_PATHWAY%MSIGDB_C2%PID_VEGFR1_2_PATHWAY	PID_VEGFR1_2_PATHWAY%MSIGDB_C2%PID_VEGFR1_2_PATHWAY		15	-0.331071	-0.925836	0.614887	0.854585	1	2001	tags=53%, list=47%, signal=101%
NEGATIVE REGULATION OF INTRACELLULAR SIGNAL TRANSDUCTION%GOBP%GO:1902532	NEGATIVE REGULATION OF INTRACELLULAR SIGNAL TRANSDUCTION%GOBP%GO:1902532		115	-0.258744	-0.925534	0.694	0.854649	1	616	tags=17%, list=15%, signal=20%
NEGATIVE REGULATION OF THE PI3K AKT NETWORK%REACTOME DATABASE ID RELEASE 72%199418	NEGATIVE REGULATION OF THE PI3K AKT NETWORK%REACTOME DATABASE ID RELEASE 72%199418		31	-0.291466	-0.92422	0.628803	0.856938	1	1215	tags=32%, list=29%, signal=45%
RESPONSE TO OXYGEN LEVELS%GOBP%GO:0070482	RESPONSE TO OXYGEN LEVELS%GOBP%GO:0070482		40	-0.281447	-0.923951	0.644289	0.856954	1	302	tags=15%, list=7%, signal=16%
REGULATION OF MACROAUTOPHAGY%GOBP%GO:0016241	REGULATION OF MACROAUTOPHAGY%GOBP%GO:0016241		18	-0.317754	-0.92316	0.608696	0.85809	1	532	tags=17%, list=13%, signal=19%
EMBRYO DEVELOPMENT%GOBP%GO:0009790	EMBRYO DEVELOPMENT%GOBP%GO:0009790		119	-0.255741	-0.923103	0.691	0.857631	1	2129	tags=55%, list=50%, signal=109%
TRANSITION METAL ION TRANSPORT%GOBP%GO:0000041	TRANSITION METAL ION TRANSPORT%GOBP%GO:0000041		16	-0.324795	-0.921901	0.589305	0.859698	1	2186	tags=63%, list=52%, signal=129%
REGULATION OF CELLULAR KETONE METABOLIC PROCESS%GOBP%GO:0010565	REGULATION OF CELLULAR KETONE METABOLIC PROCESS%GOBP%GO:0010565		23	-0.305577	-0.920015	0.61174	0.863266	1	1344	tags=35%, list=32%, signal=51%
ORGANONITROGEN COMPOUND BIOSYNTHETIC PROCESS%GOBP%GO:1901566	ORGANONITROGEN COMPOUND BIOSYNTHETIC PROCESS%GOBP%GO:1901566		191	-0.24754	-0.919485	0.727	0.863858	1	625	tags=17%, list=15%, signal=19%
POSITIVE REGULATION OF CELL MORPHOGENESIS INVOLVED IN DIFFERENTIATION%GOBP%GO:0010770	POSITIVE REGULATION OF CELL MORPHOGENESIS INVOLVED IN DIFFERENTIATION%GOBP%GO:0010770		23	-0.298303	-0.919395	0.626419	0.863469	1	1449	tags=35%, list=34%, signal=53%
NEGATIVE REGULATION OF SMALL MOLECULE METABOLIC PROCESS%GOBP%GO:0062014	NEGATIVE REGULATION OF SMALL MOLECULE METABOLIC PROCESS%GOBP%GO:0062014		17	-0.320841	-0.919186	0.613684	0.863314	1	1997	tags=59%, list=47%, signal=111%
MONOCARBOXYLIC ACID TRANSPORT%GOBP%GO:0015718	MONOCARBOXYLIC ACID TRANSPORT%GOBP%GO:0015718		23	-0.299251	-0.918723	0.61792	0.863731	1	1757	tags=43%, list=42%, signal=74%
CIRCADIAN RHYTHM%GOBP%GO:0007623	CIRCADIAN RHYTHM%GOBP%GO:0007623		16	-0.32223	-0.918423	0.616862	0.863798	1	473	tags=19%, list=11%, signal=21%
MONOVALENT INORGANIC CATION HOMEOSTASIS%GOBP%GO:0055067	MONOVALENT INORGANIC CATION HOMEOSTASIS%GOBP%GO:0055067		26	-0.295543	-0.917565	0.631902	0.865107	1	2186	tags=65%, list=52%, signal=135%
NEGATIVE REGULATION OF CELL MORPHOGENESIS INVOLVED IN DIFFERENTIATION%GOBP%GO:0010771	NEGATIVE REGULATION OF CELL MORPHOGENESIS INVOLVED IN DIFFERENTIATION%GOBP%GO:0010771		19	-0.311581	-0.916874	0.601246	0.866063	1	1826	tags=53%, list=43%, signal=92%
EMBRYONIC MORPHOGENESIS%GOBP%GO:0048598	EMBRYONIC MORPHOGENESIS%GOBP%GO:0048598		83	-0.261183	-0.916262	0.688	0.866777	1	2118	tags=55%, list=50%, signal=109%
NUCLEIC ACID PHOSPHODIESTER BOND HYDROLYSIS%GOBP%GO:0090305	NUCLEIC ACID PHOSPHODIESTER BOND HYDROLYSIS%GOBP%GO:0090305		16	-0.323183	-0.916128	0.626596	0.86646	1	204	tags=13%, list=5%, signal=13%
REGULATION OF STRESS-ACTIVATED PROTEIN KINASE SIGNALING CASCADE%GOBP%GO:0070302	REGULATION OF STRESS-ACTIVATED PROTEIN KINASE SIGNALING CASCADE%GOBP%GO:0070302		51	-0.270369	-0.915865	0.668675	0.866431	1	1695	tags=43%, list=40%, signal=71%
ALZHEIMER DISEASE-AMYLOID SECRETASE PATHWAY%PANTHER PATHWAY%P00003	ALZHEIMER DISEASE-AMYLOID SECRETASE PATHWAY%PANTHER PATHWAY%P00003		15	-0.323625	-0.915768	0.61039	0.866035	1	1415	tags=33%, list=33%, signal=50%
INTRACELLULAR SIGNALING BY SECOND MESSENGERS%REACTOME DATABASE ID RELEASE 72%9006925	INTRACELLULAR SIGNALING BY SECOND MESSENGERS%REACTOME DATABASE ID RELEASE 72%9006925		60	-0.266077	-0.91548	0.661323	0.866052	1	1281	tags=30%, list=30%, signal=42%
ESC PLURIPOTENCY PATHWAYS%WIKIPATHWAYS_20200310%WP3931%HOMO SAPIENS	ESC PLURIPOTENCY PATHWAYS%WIKIPATHWAYS_20200310%WP3931%HOMO SAPIENS		32	-0.282198	-0.914142	0.637285	0.868379	1	850	tags=25%, list=20%, signal=31%
PROTEIN COMPLEX OLIGOMERIZATION%GOBP%GO:0051259	PROTEIN COMPLEX OLIGOMERIZATION%GOBP%GO:0051259		30	-0.287075	-0.91318	0.647658	0.869882	1	1196	tags=30%, list=28%, signal=42%
SENSORY ORGAN MORPHOGENESIS%GOBP%GO:0090596	SENSORY ORGAN MORPHOGENESIS%GOBP%GO:0090596		27	-0.290596	-0.91312	0.623601	0.869422	1	2077	tags=63%, list=49%, signal=123%
REGULATION OF NUCLEAR BETA CATENIN SIGNALING AND TARGET GENE TRANSCRIPTION%PATHWAY INTERACTION DATABASE NCI-NATURE CURATED DATA%REGULATION OF NUCLEAR BETA CATENIN SIGNALING AND TARGET GENE TRANSCRIPTION	REGULATION OF NUCLEAR BETA CATENIN SIGNALING AND TARGET GENE TRANSCRIPTION%PATHWAY INTERACTION DATABASE NCI-NATURE CURATED DATA%REGULATION OF NUCLEAR BETA CATENIN SIGNALING AND TARGET GENE TRANSCRIPTION		19	-0.308014	-0.912728	0.615625	0.869656	1	6	tags=5%, list=0%, signal=5%
REGULATION OF GLYCOPROTEIN BIOSYNTHETIC PROCESS%GOBP%GO:0010559	REGULATION OF GLYCOPROTEIN BIOSYNTHETIC PROCESS%GOBP%GO:0010559		17	-0.314381	-0.912589	0.625131	0.869389	1	2034	tags=53%, list=48%, signal=102%
CARBOHYDRATE DERIVATIVE METABOLIC PROCESS%GOBP%GO:1901135	CARBOHYDRATE DERIVATIVE METABOLIC PROCESS%GOBP%GO:1901135		192	-0.248647	-0.9119	0.771	0.87029	1	1033	tags=23%, list=24%, signal=30%
ST_INTEGRIN_SIGNALING_PATHWAY%MSIGDB_C2%ST_INTEGRIN_SIGNALING_PATHWAY	ST_INTEGRIN_SIGNALING_PATHWAY%MSIGDB_C2%ST_INTEGRIN_SIGNALING_PATHWAY		24	-0.296994	-0.910587	0.655031	0.872456	1	2092	tags=58%, list=50%, signal=115%
POSITIVE REGULATION OF PROGRAMMED CELL DEATH%GOBP%GO:0043068	POSITIVE REGULATION OF PROGRAMMED CELL DEATH%GOBP%GO:0043068		112	-0.252991	-0.909631	0.724	0.873893	1	2093	tags=50%, list=50%, signal=96%
POSITIVE REGULATION OF I-KAPPAB KINASE/NF-KAPPAB SIGNALING%GOBP%GO:0043123	POSITIVE REGULATION OF I-KAPPAB KINASE/NF-KAPPAB SIGNALING%GOBP%GO:0043123		37	-0.278691	-0.909395	0.650554	0.873784	1	269	tags=14%, list=6%, signal=14%
REGULATION OF CD4-POSITIVE, ALPHA-BETA T CELL ACTIVATION%GOBP%GO:2000514	REGULATION OF CD4-POSITIVE, ALPHA-BETA T CELL ACTIVATION%GOBP%GO:2000514		16	-0.316784	-0.90817	0.637804	0.875759	1	2512	tags=81%, list=59%, signal=200%
REGULATION OF GLYCOPROTEIN METABOLIC PROCESS%GOBP%GO:1903018	REGULATION OF GLYCOPROTEIN METABOLIC PROCESS%GOBP%GO:1903018		19	-0.311133	-0.908141	0.627349	0.875235	1	2034	tags=53%, list=48%, signal=101%
DETECTION OF ABIOTIC STIMULUS%GOBP%GO:0009582	DETECTION OF ABIOTIC STIMULUS%GOBP%GO:0009582		15	-0.320359	-0.908065	0.629431	0.8748	1	2084	tags=67%, list=49%, signal=131%
STEM CELL DIFFERENTIATION%GOBP%GO:0048863	STEM CELL DIFFERENTIATION%GOBP%GO:0048863		27	-0.29369	-0.906845	0.643947	0.876761	1	2079	tags=59%, list=49%, signal=116%
GLYCEROPHOSPHOLIPID BIOSYNTHESIS%REACTOME%R-HSA-1483206.4	GLYCEROPHOSPHOLIPID BIOSYNTHESIS%REACTOME%R-HSA-1483206.4		31	-0.282741	-0.906668	0.652834	0.876516	1	367	tags=13%, list=9%, signal=14%
REGULATION OF DEVELOPMENTAL GROWTH%GOBP%GO:0048638	REGULATION OF DEVELOPMENTAL GROWTH%GOBP%GO:0048638		33	-0.285051	-0.906438	0.677452	0.876394	1	2015	tags=52%, list=48%, signal=98%
CELL JUNCTION ORGANIZATION%GOBP%GO:0034330	CELL JUNCTION ORGANIZATION%GOBP%GO:0034330		66	-0.258222	-0.905023	0.696393	0.87871	1	1145	tags=29%, list=27%, signal=39%
POSITIVE REGULATION OF AUTOPHAGY%GOBP%GO:0010508	POSITIVE REGULATION OF AUTOPHAGY%GOBP%GO:0010508		19	-0.304649	-0.904276	0.620253	0.879711	1	532	tags=16%, list=13%, signal=18%
REGULATION OF STRESS-ACTIVATED MAPK CASCADE%GOBP%GO:0032872	REGULATION OF STRESS-ACTIVATED MAPK CASCADE%GOBP%GO:0032872		51	-0.270369	-0.902993	0.690141	0.881765	1	1695	tags=43%, list=40%, signal=71%
CELL-CELL JUNCTION ORGANIZATION%GOBP%GO:0045216	CELL-CELL JUNCTION ORGANIZATION%GOBP%GO:0045216		45	-0.271545	-0.901244	0.681363	0.884773	1	1326	tags=33%, list=31%, signal=48%
NEGATIVE REGULATION OF NF-KAPPAB TRANSCRIPTION FACTOR ACTIVITY%GOBP%GO:0032088	NEGATIVE REGULATION OF NF-KAPPAB TRANSCRIPTION FACTOR ACTIVITY%GOBP%GO:0032088		23	-0.297574	-0.900276	0.629705	0.886117	1	2301	tags=65%, list=54%, signal=142%
TOLL LIKE RECEPTOR 3 (TLR3) CASCADE%REACTOME DATABASE ID RELEASE 72%168164	TOLL LIKE RECEPTOR 3 (TLR3) CASCADE%REACTOME DATABASE ID RELEASE 72%168164		15	-0.319539	-0.899306	0.622081	0.887486	1	207	tags=13%, list=5%, signal=14%
EPH-EPHRIN SIGNALING%REACTOME%R-HSA-2682334.1	EPH-EPHRIN SIGNALING%REACTOME%R-HSA-2682334.1		24	-0.289991	-0.896572	0.646694	0.89247	1	2094	tags=54%, list=50%, signal=107%
AGING%GOBP%GO:0007568	AGING%GOBP%GO:0007568		22	-0.291733	-0.895578	0.634375	0.893905	1	1301	tags=36%, list=31%, signal=52%
REGULATION OF DNA-BINDING TRANSCRIPTION FACTOR ACTIVITY%GOBP%GO:0051090	REGULATION OF DNA-BINDING TRANSCRIPTION FACTOR ACTIVITY%GOBP%GO:0051090		98	-0.250143	-0.894888	0.751	0.894757	1	1449	tags=33%, list=34%, signal=49%
POSITIVE REGULATION OF TRANSMEMBRANE RECEPTOR PROTEIN SERINE/THREONINE KINASE SIGNALING PATHWAY%GOBP%GO:0090100	POSITIVE REGULATION OF TRANSMEMBRANE RECEPTOR PROTEIN SERINE/THREONINE KINASE SIGNALING PATHWAY%GOBP%GO:0090100		19	-0.303852	-0.894468	0.639413	0.895018	1	1756	tags=53%, list=42%, signal=90%
CELL DEATH SIGNALLING VIA NRAGE, NRIF AND NADE%REACTOME DATABASE ID RELEASE 72%204998	CELL DEATH SIGNALLING VIA NRAGE, NRIF AND NADE%REACTOME DATABASE ID RELEASE 72%204998		17	-0.308835	-0.892674	0.652778	0.898014	1	2088	tags=59%, list=49%, signal=116%
POSITIVE REGULATION OF APOPTOTIC PROCESS%GOBP%GO:0043065	POSITIVE REGULATION OF APOPTOTIC PROCESS%GOBP%GO:0043065		110	-0.247075	-0.892663	0.76	0.897431	1	704	tags=20%, list=17%, signal=23%
NOTCH%IOB%NOTCH	NOTCH%IOB%NOTCH		15	-0.316724	-0.891647	0.655508	0.898844	1	1660	tags=40%, list=39%, signal=66%
INTERFERON ALPHA BETA SIGNALING%REACTOME%R-HSA-909733.2	INTERFERON ALPHA BETA SIGNALING%REACTOME%R-HSA-909733.2		24	-0.288322	-0.890984	0.656379	0.899566	1	2821	tags=92%, list=67%, signal=274%
PI3K AKT SIGNALING%REACTOME%R-HSA-1257604.8	PI3K AKT SIGNALING%REACTOME%R-HSA-1257604.8		48	-0.265835	-0.890913	0.697091	0.899104	1	1215	tags=27%, list=29%, signal=38%
COLLAGEN DEGRADATION%REACTOME%R-HSA-1442490.3	COLLAGEN DEGRADATION%REACTOME%R-HSA-1442490.3		20	-0.305719	-0.890352	0.658333	0.899625	1	1800	tags=50%, list=43%, signal=87%
REGIONALIZATION%GOBP%GO:0003002	REGIONALIZATION%GOBP%GO:0003002		27	-0.279341	-0.890291	0.665644	0.899165	1	978	tags=30%, list=23%, signal=38%
HALLMARK_APICAL_JUNCTION%MSIGDB_C2%HALLMARK_APICAL_JUNCTION	HALLMARK_APICAL_JUNCTION%MSIGDB_C2%HALLMARK_APICAL_JUNCTION		79	-0.254105	-0.889761	0.724725	0.899617	1	202	tags=11%, list=5%, signal=12%
TCF DEPENDENT SIGNALING IN RESPONSE TO WNT%REACTOME DATABASE ID RELEASE 72%201681	TCF DEPENDENT SIGNALING IN RESPONSE TO WNT%REACTOME DATABASE ID RELEASE 72%201681		31	-0.282384	-0.88954	0.674089	0.899493	1	232	tags=13%, list=5%, signal=14%
SEXUAL REPRODUCTION%GOBP%GO:0019953	SEXUAL REPRODUCTION%GOBP%GO:0019953		46	-0.263867	-0.889491	0.679074	0.898994	1	969	tags=26%, list=23%, signal=33%
NRAGE SIGNALS DEATH THROUGH JNK%REACTOME DATABASE ID RELEASE 72%193648	NRAGE SIGNALS DEATH THROUGH JNK%REACTOME DATABASE ID RELEASE 72%193648		17	-0.308835	-0.888491	0.642933	0.900397	1	2088	tags=59%, list=49%, signal=116%
ORGANOPHOSPHATE METABOLIC PROCESS%GOBP%GO:0019637	ORGANOPHOSPHATE METABOLIC PROCESS%GOBP%GO:0019637		166	-0.240171	-0.887904	0.807	0.900945	1	744	tags=18%, list=18%, signal=21%
PID_LYSOPHOSPHOLIPID_PATHWAY%MSIGDB_C2%PID_LYSOPHOSPHOLIPID_PATHWAY	PID_LYSOPHOSPHOLIPID_PATHWAY%MSIGDB_C2%PID_LYSOPHOSPHOLIPID_PATHWAY		20	-0.296529	-0.887587	0.662474	0.90098	1	1731	tags=45%, list=41%, signal=76%
NEGATIVE REGULATION OF INTRINSIC APOPTOTIC SIGNALING PATHWAY%GOBP%GO:2001243	NEGATIVE REGULATION OF INTRINSIC APOPTOTIC SIGNALING PATHWAY%GOBP%GO:2001243		18	-0.304279	-0.886244	0.663472	0.903035	1	2021	tags=56%, list=48%, signal=106%
NEGATIVE REGULATION OF PROTEOLYSIS%GOBP%GO:0045861	NEGATIVE REGULATION OF PROTEOLYSIS%GOBP%GO:0045861		44	-0.266986	-0.885623	0.694864	0.903624	1	677	tags=20%, list=16%, signal=24%
ASPARAGINE N-LINKED GLYCOSYLATION%REACTOME DATABASE ID RELEASE 72%446203	ASPARAGINE N-LINKED GLYCOSYLATION%REACTOME DATABASE ID RELEASE 72%446203		35	-0.274787	-0.885295	0.700605	0.903629	1	991	tags=23%, list=23%, signal=30%
MULTI-ORGANISM REPRODUCTIVE PROCESS%GOBP%GO:0044703	MULTI-ORGANISM REPRODUCTIVE PROCESS%GOBP%GO:0044703		67	-0.255997	-0.884652	0.735	0.904274	1	1866	tags=46%, list=44%, signal=82%
RESPONSE TO PEPTIDE HORMONE%GOBP%GO:0043434	RESPONSE TO PEPTIDE HORMONE%GOBP%GO:0043434		49	-0.262378	-0.884619	0.713139	0.90375	1	2078	tags=51%, list=49%, signal=99%
MACROAUTOPHAGY%GOBP%GO:0016236	MACROAUTOPHAGY%GOBP%GO:0016236		17	-0.308742	-0.884553	0.645745	0.903283	1	407	tags=12%, list=10%, signal=13%
VEGFA-VEGFR2 SIGNALING PATHWAY%WIKIPATHWAYS_20200310%WP3888%HOMO SAPIENS	VEGFA-VEGFR2 SIGNALING PATHWAY%WIKIPATHWAYS_20200310%WP3888%HOMO SAPIENS		113	-0.245976	-0.88385	0.771	0.903976	1	627	tags=16%, list=15%, signal=18%
POSITIVE REGULATION OF SYNAPTIC TRANSMISSION%GOBP%GO:0050806	POSITIVE REGULATION OF SYNAPTIC TRANSMISSION%GOBP%GO:0050806		23	-0.290147	-0.883684	0.649177	0.903721	1	2115	tags=61%, list=50%, signal=121%
APOPTOTIC SIGNALING PATHWAY%GOBP%GO:0097190	APOPTOTIC SIGNALING PATHWAY%GOBP%GO:0097190		50	-0.264677	-0.88253	0.720721	0.90538	1	858	tags=22%, list=20%, signal=27%
REGULATION OF DNA METABOLIC PROCESS%GOBP%GO:0051052	REGULATION OF DNA METABOLIC PROCESS%GOBP%GO:0051052		67	-0.254934	-0.882401	0.752	0.905048	1	701	tags=18%, list=17%, signal=21%
PID_BETA_CATENIN_NUC_PATHWAY%MSIGDB_C2%PID_BETA_CATENIN_NUC_PATHWAY	PID_BETA_CATENIN_NUC_PATHWAY%MSIGDB_C2%PID_BETA_CATENIN_NUC_PATHWAY		20	-0.293862	-0.882396	0.65902	0.904459	1	6	tags=5%, list=0%, signal=5%
CELL SURFACE RECEPTOR SIGNALING PATHWAY INVOLVED IN CELL-CELL SIGNALING%GOBP%GO:1905114	CELL SURFACE RECEPTOR SIGNALING PATHWAY INVOLVED IN CELL-CELL SIGNALING%GOBP%GO:1905114		48	-0.262004	-0.88173	0.706533	0.905161	1	812	tags=23%, list=19%, signal=28%
EPITHELIAL CELL MIGRATION%GOBP%GO:0010631	EPITHELIAL CELL MIGRATION%GOBP%GO:0010631		31	-0.274396	-0.879437	0.687373	0.909011	1	1178	tags=32%, list=28%, signal=44%
PEPTIDYL-AMINO ACID MODIFICATION%GOBP%GO:0018193	PEPTIDYL-AMINO ACID MODIFICATION%GOBP%GO:0018193		125	-0.243301	-0.878656	0.793	0.909912	1	1320	tags=28%, list=31%, signal=40%
REGULATION OF MULTI-ORGANISM PROCESS%GOBP%GO:0043900	REGULATION OF MULTI-ORGANISM PROCESS%GOBP%GO:0043900		73	-0.251686	-0.878203	0.752	0.910144	1	1419	tags=33%, list=34%, signal=49%
CARBOXYLIC ACID METABOLIC PROCESS%GOBP%GO:0019752	CARBOXYLIC ACID METABOLIC PROCESS%GOBP%GO:0019752		164	-0.240451	-0.877793	0.824	0.910331	1	1116	tags=25%, list=26%, signal=33%
TRANSCRIPTION BY RNA POLYMERASE II%GOBP%GO:0006366	TRANSCRIPTION BY RNA POLYMERASE II%GOBP%GO:0006366		61	-0.253333	-0.877333	0.739	0.910616	1	2053	tags=44%, list=49%, signal=85%
CELLULAR RESPONSE TO EXTRACELLULAR STIMULUS%GOBP%GO:0031668	CELLULAR RESPONSE TO EXTRACELLULAR STIMULUS%GOBP%GO:0031668		37	-0.270616	-0.87697	0.707956	0.910702	1	738	tags=19%, list=17%, signal=23%
NEGATIVE REGULATION OF MOLECULAR FUNCTION%GOBP%GO:0044092	NEGATIVE REGULATION OF MOLECULAR FUNCTION%GOBP%GO:0044092		180	-0.23787	-0.87656	0.836	0.910854	1	1550	tags=33%, list=37%, signal=50%
RESPONSE TO STEROID HORMONE%GOBP%GO:0048545	RESPONSE TO STEROID HORMONE%GOBP%GO:0048545		27	-0.280899	-0.876539	0.689203	0.910291	1	742	tags=22%, list=18%, signal=27%
CLATHRIN-MEDIATED ENDOCYTOSIS%REACTOME DATABASE ID RELEASE 72%8856828	CLATHRIN-MEDIATED ENDOCYTOSIS%REACTOME DATABASE ID RELEASE 72%8856828		31	-0.275327	-0.876495	0.704499	0.909775	1	1057	tags=32%, list=25%, signal=43%
RHYTHMIC PROCESS%GOBP%GO:0048511	RHYTHMIC PROCESS%GOBP%GO:0048511		23	-0.290871	-0.874871	0.683726	0.912237	1	473	tags=17%, list=11%, signal=19%
POSITIVE REGULATION OF CANONICAL WNT SIGNALING PATHWAY%GOBP%GO:0090263	POSITIVE REGULATION OF CANONICAL WNT SIGNALING PATHWAY%GOBP%GO:0090263		26	-0.279455	-0.874614	0.700925	0.912105	1	871	tags=23%, list=21%, signal=29%
REGULATION OF BLOOD VESSEL ENDOTHELIAL CELL MIGRATION%GOBP%GO:0043535	REGULATION OF BLOOD VESSEL ENDOTHELIAL CELL MIGRATION%GOBP%GO:0043535		25	-0.28243	-0.873997	0.682977	0.912656	1	807	tags=24%, list=19%, signal=29%
DRUG METABOLIC PROCESS%GOBP%GO:0017144	DRUG METABOLIC PROCESS%GOBP%GO:0017144		115	-0.242826	-0.873488	0.802	0.913029	1	1116	tags=26%, list=26%, signal=34%
HALLMARK_ANDROGEN_RESPONSE%MSIGDB_C2%HALLMARK_ANDROGEN_RESPONSE	HALLMARK_ANDROGEN_RESPONSE%MSIGDB_C2%HALLMARK_ANDROGEN_RESPONSE		33	-0.269868	-0.873486	0.686552	0.912435	1	298	tags=12%, list=7%, signal=13%
PHOTODYNAMIC THERAPY-INDUCED AP-1 SURVIVAL SIGNALING.%WIKIPATHWAYS_20200310%WP3611%HOMO SAPIENS	PHOTODYNAMIC THERAPY-INDUCED AP-1 SURVIVAL SIGNALING.%WIKIPATHWAYS_20200310%WP3611%HOMO SAPIENS		15	-0.306833	-0.873086	0.655685	0.912576	1	237	tags=13%, list=6%, signal=14%
REGULATION OF MRNA PROCESSING%GOBP%GO:0050684	REGULATION OF MRNA PROCESSING%GOBP%GO:0050684		17	-0.30589	-0.872347	0.684266	0.913336	1	741	tags=18%, list=18%, signal=21%
POSITIVE REGULATION OF PLASMA MEMBRANE BOUNDED CELL PROJECTION ASSEMBLY%GOBP%GO:0120034	POSITIVE REGULATION OF PLASMA MEMBRANE BOUNDED CELL PROJECTION ASSEMBLY%GOBP%GO:0120034		23	-0.288547	-0.871901	0.673958	0.91354	1	290	tags=17%, list=7%, signal=19%
EPITHELIUM MIGRATION%GOBP%GO:0090132	EPITHELIUM MIGRATION%GOBP%GO:0090132		31	-0.274396	-0.868789	0.684848	0.91866	1	1178	tags=32%, list=28%, signal=44%
MULTICELLULAR ORGANISMAL WATER HOMEOSTASIS%GOBP%GO:0050891	MULTICELLULAR ORGANISMAL WATER HOMEOSTASIS%GOBP%GO:0050891		18	-0.29673	-0.867728	0.680761	0.919997	1	902	tags=28%, list=21%, signal=35%
PPAR SIGNALING PATHWAY%WIKIPATHWAYS_20200310%WP3942%HOMO SAPIENS	PPAR SIGNALING PATHWAY%WIKIPATHWAYS_20200310%WP3942%HOMO SAPIENS		17	-0.29901	-0.867289	0.684874	0.920199	1	1700	tags=53%, list=40%, signal=88%
REPRODUCTIVE STRUCTURE DEVELOPMENT%GOBP%GO:0048608	REPRODUCTIVE STRUCTURE DEVELOPMENT%GOBP%GO:0048608		34	-0.268188	-0.866637	0.714863	0.920821	1	280	tags=15%, list=7%, signal=16%
REGULATION OF WNT SIGNALING PATHWAY%GOBP%GO:0030111	REGULATION OF WNT SIGNALING PATHWAY%GOBP%GO:0030111		71	-0.248657	-0.865931	0.748	0.921537	1	1119	tags=27%, list=26%, signal=36%
CORTICOTROPIN-RELEASING HORMONE SIGNALING PATHWAY%WIKIPATHWAYS_20200310%WP2355%HOMO SAPIENS	CORTICOTROPIN-RELEASING HORMONE SIGNALING PATHWAY%WIKIPATHWAYS_20200310%WP2355%HOMO SAPIENS		28	-0.275384	-0.864866	0.694416	0.922865	1	2050	tags=57%, list=49%, signal=110%
NEGATIVE REGULATION OF PROTEIN KINASE ACTIVITY%GOBP%GO:0006469	NEGATIVE REGULATION OF PROTEIN KINASE ACTIVITY%GOBP%GO:0006469		39	-0.261804	-0.864527	0.72709	0.922874	1	789	tags=21%, list=19%, signal=25%
CELLULAR RESPONSE TO TYPE I INTERFERON%GOBP%GO:0071357	CELLULAR RESPONSE TO TYPE I INTERFERON%GOBP%GO:0071357		22	-0.283898	-0.863315	0.709375	0.924474	1	2821	tags=91%, list=67%, signal=272%
SIGNALING BY HEDGEHOG%REACTOME DATABASE ID RELEASE 72%5358351	SIGNALING BY HEDGEHOG%REACTOME DATABASE ID RELEASE 72%5358351		17	-0.29794	-0.862254	0.693703	0.925731	1	2122	tags=59%, list=50%, signal=118%
CELLULAR AMINO ACID METABOLIC PROCESS%GOBP%GO:0006520	CELLULAR AMINO ACID METABOLIC PROCESS%GOBP%GO:0006520		59	-0.249423	-0.861689	0.752	0.926119	1	1972	tags=44%, list=47%, signal=81%
GLAND DEVELOPMENT%GOBP%GO:0048732	GLAND DEVELOPMENT%GOBP%GO:0048732		31	-0.271504	-0.861504	0.728848	0.925849	1	486	tags=16%, list=12%, signal=18%
REPRODUCTIVE SYSTEM DEVELOPMENT%GOBP%GO:0061458	REPRODUCTIVE SYSTEM DEVELOPMENT%GOBP%GO:0061458		34	-0.268188	-0.860701	0.706775	0.92665	1	280	tags=15%, list=7%, signal=16%
TYPE I INTERFERON SIGNALING PATHWAY%GOBP%GO:0060337	TYPE I INTERFERON SIGNALING PATHWAY%GOBP%GO:0060337		22	-0.283898	-0.857742	0.684481	0.931177	1	2821	tags=91%, list=67%, signal=272%
LNCRNA INVOLVEMENT IN CANONICAL WNT SIGNALING AND COLORECTAL CANCER%WIKIPATHWAYS_20200310%WP4258%HOMO SAPIENS	LNCRNA INVOLVEMENT IN CANONICAL WNT SIGNALING AND COLORECTAL CANCER%WIKIPATHWAYS_20200310%WP4258%HOMO SAPIENS		29	-0.268375	-0.857101	0.694898	0.931693	1	375	tags=17%, list=9%, signal=19%
REGULATION OF I-KAPPAB KINASE/NF-KAPPAB SIGNALING%GOBP%GO:0043122	REGULATION OF I-KAPPAB KINASE/NF-KAPPAB SIGNALING%GOBP%GO:0043122		44	-0.257036	-0.856888	0.746479	0.931463	1	379	tags=14%, list=9%, signal=15%
P75 NTR RECEPTOR-MEDIATED SIGNALLING%REACTOME%R-HSA-193704.1	P75 NTR RECEPTOR-MEDIATED SIGNALLING%REACTOME%R-HSA-193704.1		20	-0.28637	-0.856583	0.706736	0.931369	1	2088	tags=55%, list=49%, signal=108%
GERM CELL DEVELOPMENT%GOBP%GO:0007281	GERM CELL DEVELOPMENT%GOBP%GO:0007281		19	-0.293124	-0.856563	0.686722	0.930801	1	1852	tags=53%, list=44%, signal=93%
REGULATION OF CELL CYCLE ARREST%GOBP%GO:0071156	REGULATION OF CELL CYCLE ARREST%GOBP%GO:0071156		30	-0.267287	-0.85385	0.738119	0.934916	1	486	tags=10%, list=12%, signal=11%
PATHWAYS IN CLEAR CELL RENAL CELL CARCINOMA%WIKIPATHWAYS_20200310%WP4018%HOMO SAPIENS	PATHWAYS IN CLEAR CELL RENAL CELL CARCINOMA%WIKIPATHWAYS_20200310%WP4018%HOMO SAPIENS		30	-0.268189	-0.853564	0.71808	0.934829	1	1140	tags=27%, list=27%, signal=36%
PID_NFAT_TFPATHWAY%MSIGDB_C2%PID_NFAT_TFPATHWAY	PID_NFAT_TFPATHWAY%MSIGDB_C2%PID_NFAT_TFPATHWAY		19	-0.285684	-0.85233	0.70073	0.936334	1	1905	tags=47%, list=45%, signal=86%
REGULATION OF INTRACELLULAR PH%GOBP%GO:0051453	REGULATION OF INTRACELLULAR PH%GOBP%GO:0051453		16	-0.294586	-0.851405	0.696677	0.937332	1	2186	tags=63%, list=52%, signal=129%
NEGATIVE REGULATION OF NEURON PROJECTION DEVELOPMENT%GOBP%GO:0010977	NEGATIVE REGULATION OF NEURON PROJECTION DEVELOPMENT%GOBP%GO:0010977		25	-0.273379	-0.851371	0.713701	0.93679	1	2007	tags=56%, list=48%, signal=106%
REGULATION OF CYSTEINE-TYPE ENDOPEPTIDASE ACTIVITY%GOBP%GO:2000116	REGULATION OF CYSTEINE-TYPE ENDOPEPTIDASE ACTIVITY%GOBP%GO:2000116		44	-0.25421	-0.851167	0.747992	0.936537	1	1543	tags=34%, list=37%, signal=53%
NEGATIVE REGULATION OF WOUND HEALING%GOBP%GO:0061045	NEGATIVE REGULATION OF WOUND HEALING%GOBP%GO:0061045		19	-0.283997	-0.851159	0.711759	0.935949	1	1529	tags=42%, list=36%, signal=66%
PROTEIN FOLDING%GOBP%GO:0006457	PROTEIN FOLDING%GOBP%GO:0006457		22	-0.278996	-0.850544	0.707518	0.936401	1	1719	tags=41%, list=41%, signal=69%
BIOCARTA_PPARA_PATHWAY%MSIGDB_C2%BIOCARTA_PPARA_PATHWAY	BIOCARTA_PPARA_PATHWAY%MSIGDB_C2%BIOCARTA_PPARA_PATHWAY		19	-0.287323	-0.850284	0.711319	0.936259	1	1550	tags=37%, list=37%, signal=58%
NEGATIVE REGULATION OF KINASE ACTIVITY%GOBP%GO:0033673	NEGATIVE REGULATION OF KINASE ACTIVITY%GOBP%GO:0033673		40	-0.25455	-0.848313	0.741708	0.939048	1	789	tags=20%, list=19%, signal=24%
REGULATION OF HEART RATE BY CARDIAC CONDUCTION%GOBP%GO:0086091	REGULATION OF HEART RATE BY CARDIAC CONDUCTION%GOBP%GO:0086091		19	-0.284064	-0.847712	0.697723	0.939496	1	459	tags=21%, list=11%, signal=24%
CARGO RECOGNITION FOR CLATHRIN-MEDIATED ENDOCYTOSIS%REACTOME%R-HSA-8856825.2	CARGO RECOGNITION FOR CLATHRIN-MEDIATED ENDOCYTOSIS%REACTOME%R-HSA-8856825.2		28	-0.270848	-0.847556	0.727273	0.939151	1	1057	tags=32%, list=25%, signal=43%
HALLMARK_APICAL_SURFACE%MSIGDB_C2%HALLMARK_APICAL_SURFACE	HALLMARK_APICAL_SURFACE%MSIGDB_C2%HALLMARK_APICAL_SURFACE		17	-0.290524	-0.847416	0.70421	0.938797	1	869	tags=24%, list=21%, signal=30%
REGULATION OF DENDRITIC SPINE DEVELOPMENT%GOBP%GO:0060998	REGULATION OF DENDRITIC SPINE DEVELOPMENT%GOBP%GO:0060998		15	-0.299013	-0.847189	0.698212	0.938606	1	1886	tags=53%, list=45%, signal=96%
HETEROTYPIC CELL-CELL ADHESION%GOBP%GO:0034113	HETEROTYPIC CELL-CELL ADHESION%GOBP%GO:0034113		15	-0.301316	-0.84698	0.703625	0.938361	1	2149	tags=67%, list=51%, signal=135%
REGULATION OF NUCLEAR SMAD2 3 SIGNALING%PATHWAY INTERACTION DATABASE NCI-NATURE CURATED DATA%REGULATION OF NUCLEAR SMAD2 3 SIGNALING	REGULATION OF NUCLEAR SMAD2 3 SIGNALING%PATHWAY INTERACTION DATABASE NCI-NATURE CURATED DATA%REGULATION OF NUCLEAR SMAD2 3 SIGNALING		19	-0.280935	-0.84679	0.699687	0.938079	1	1718	tags=37%, list=41%, signal=62%
POSITIVE REGULATION OF BLOOD VESSEL ENDOTHELIAL CELL MIGRATION%GOBP%GO:0043536	POSITIVE REGULATION OF BLOOD VESSEL ENDOTHELIAL CELL MIGRATION%GOBP%GO:0043536		17	-0.292568	-0.846287	0.718029	0.938301	1	807	tags=24%, list=19%, signal=29%
ALPHA-AMINO ACID METABOLIC PROCESS%GOBP%GO:1901605	ALPHA-AMINO ACID METABOLIC PROCESS%GOBP%GO:1901605		47	-0.250212	-0.845138	0.766	0.939643	1	1645	tags=38%, list=39%, signal=62%
SIGNALING BY WNT%REACTOME%R-HSA-195721.5	SIGNALING BY WNT%REACTOME%R-HSA-195721.5		55	-0.248751	-0.844711	0.784353	0.939724	1	1723	tags=40%, list=41%, signal=67%
REGULATION OF G PROTEIN-COUPLED RECEPTOR SIGNALING PATHWAY%GOBP%GO:0008277	REGULATION OF G PROTEIN-COUPLED RECEPTOR SIGNALING PATHWAY%GOBP%GO:0008277		30	-0.264197	-0.843695	0.741153	0.940798	1	2080	tags=57%, list=49%, signal=111%
PROTEIN HOMOOLIGOMERIZATION%GOBP%GO:0051260	PROTEIN HOMOOLIGOMERIZATION%GOBP%GO:0051260		23	-0.276927	-0.843515	0.69641	0.940498	1	1429	tags=35%, list=34%, signal=52%
REGULATION OF CELLULAR PH%GOBP%GO:0030641	REGULATION OF CELLULAR PH%GOBP%GO:0030641		16	-0.294586	-0.842834	0.701064	0.941061	1	2186	tags=63%, list=52%, signal=129%
PURINE RIBONUCLEOTIDE METABOLIC PROCESS%GOBP%GO:0009150	PURINE RIBONUCLEOTIDE METABOLIC PROCESS%GOBP%GO:0009150		60	-0.24401	-0.840851	0.784785	0.943639	1	1033	tags=23%, list=24%, signal=30%
LIPID BIOSYNTHETIC PROCESS%GOBP%GO:0008610	LIPID BIOSYNTHETIC PROCESS%GOBP%GO:0008610		111	-0.233072	-0.840238	0.834	0.944048	1	1000	tags=22%, list=24%, signal=28%
POSITIVE REGULATION OF INTRACELLULAR PROTEIN TRANSPORT%GOBP%GO:0090316	POSITIVE REGULATION OF INTRACELLULAR PROTEIN TRANSPORT%GOBP%GO:0090316		20	-0.28013	-0.83994	0.732365	0.94395	1	736	tags=20%, list=17%, signal=24%
RIBONUCLEOTIDE METABOLIC PROCESS%GOBP%GO:0009259	RIBONUCLEOTIDE METABOLIC PROCESS%GOBP%GO:0009259		60	-0.24401	-0.839264	0.783567	0.944471	1	1033	tags=23%, list=24%, signal=30%
TOLL LIKE RECEPTOR 2 (TLR2) CASCADE%REACTOME%R-HSA-181438.1	TOLL LIKE RECEPTOR 2 (TLR2) CASCADE%REACTOME%R-HSA-181438.1		21	-0.276031	-0.838726	0.723603	0.94473	1	858	tags=24%, list=20%, signal=30%
MYD88:MAL(TIRAP) CASCADE INITIATED ON PLASMA MEMBRANE%REACTOME%R-HSA-166058.3	MYD88:MAL(TIRAP) CASCADE INITIATED ON PLASMA MEMBRANE%REACTOME%R-HSA-166058.3		21	-0.276031	-0.838699	0.712074	0.944173	1	858	tags=24%, list=20%, signal=30%
DEVELOPMENTAL BIOLOGY%REACTOME DATABASE ID RELEASE 72%1266738	DEVELOPMENTAL BIOLOGY%REACTOME DATABASE ID RELEASE 72%1266738		200	-0.225862	-0.838578	0.904	0.943771	1	712	tags=18%, list=17%, signal=20%
PYRIDINE NUCLEOTIDE METABOLIC PROCESS%GOBP%GO:0019362	PYRIDINE NUCLEOTIDE METABOLIC PROCESS%GOBP%GO:0019362		21	-0.280045	-0.83814	0.723711	0.943859	1	589	tags=19%, list=14%, signal=22%
REGULATION OF HISTONE MODIFICATION%GOBP%GO:0031056	REGULATION OF HISTONE MODIFICATION%GOBP%GO:0031056		16	-0.29253	-0.837195	0.700315	0.944796	1	424	tags=19%, list=10%, signal=21%
MALE GAMETE GENERATION%GOBP%GO:0048232	MALE GAMETE GENERATION%GOBP%GO:0048232		32	-0.261581	-0.836554	0.746436	0.94521	1	1852	tags=47%, list=44%, signal=83%
LIPID TRANSPORT%GOBP%GO:0006869	LIPID TRANSPORT%GOBP%GO:0006869		43	-0.249807	-0.836491	0.747992	0.944716	1	1132	tags=28%, list=27%, signal=38%
NEGATIVE REGULATION OF NEURON DIFFERENTIATION%GOBP%GO:0045665	NEGATIVE REGULATION OF NEURON DIFFERENTIATION%GOBP%GO:0045665		33	-0.259293	-0.836414	0.7533	0.944235	1	2007	tags=52%, list=48%, signal=97%
NICOTINAMIDE NUCLEOTIDE METABOLIC PROCESS%GOBP%GO:0046496	NICOTINAMIDE NUCLEOTIDE METABOLIC PROCESS%GOBP%GO:0046496		21	-0.280045	-0.836003	0.719171	0.944305	1	589	tags=19%, list=14%, signal=22%
VITAMIN D RECEPTOR PATHWAY%WIKIPATHWAYS_20200310%WP2877%HOMO SAPIENS	VITAMIN D RECEPTOR PATHWAY%WIKIPATHWAYS_20200310%WP2877%HOMO SAPIENS		53	-0.24524	-0.835809	0.787575	0.944006	1	2200	tags=60%, list=52%, signal=124%
TOLL LIKE RECEPTOR TLR6:TLR2 CASCADE%REACTOME%R-HSA-168188.1	TOLL LIKE RECEPTOR TLR6:TLR2 CASCADE%REACTOME%R-HSA-168188.1		21	-0.276031	-0.834646	0.732087	0.945269	1	858	tags=24%, list=20%, signal=30%
REGULATION OF GENERATION OF PRECURSOR METABOLITES AND ENERGY%GOBP%GO:0043467	REGULATION OF GENERATION OF PRECURSOR METABOLITES AND ENERGY%GOBP%GO:0043467		25	-0.27023	-0.834474	0.734086	0.944922	1	1274	tags=28%, list=30%, signal=40%
HOMOTYPIC CELL-CELL ADHESION%GOBP%GO:0034109	HOMOTYPIC CELL-CELL ADHESION%GOBP%GO:0034109		18	-0.284116	-0.834299	0.72327	0.944612	1	1268	tags=33%, list=30%, signal=47%
TOLL LIKE RECEPTOR TLR1:TLR2 CASCADE%REACTOME DATABASE ID RELEASE 72%168179	TOLL LIKE RECEPTOR TLR1:TLR2 CASCADE%REACTOME DATABASE ID RELEASE 72%168179		21	-0.276031	-0.83397	0.733679	0.944512	1	858	tags=24%, list=20%, signal=30%
NEGATIVE REGULATION OF CYSTEINE-TYPE ENDOPEPTIDASE ACTIVITY%GOBP%GO:2000117	NEGATIVE REGULATION OF CYSTEINE-TYPE ENDOPEPTIDASE ACTIVITY%GOBP%GO:2000117		18	-0.286022	-0.833892	0.726604	0.944044	1	548	tags=17%, list=13%, signal=19%
ACTIVATION OF PROTEIN KINASE ACTIVITY%GOBP%GO:0032147	ACTIVATION OF PROTEIN KINASE ACTIVITY%GOBP%GO:0032147		72	-0.240611	-0.833496	0.814	0.944098	1	1568	tags=38%, list=37%, signal=59%
REGULATION OF EXTRINSIC APOPTOTIC SIGNALING PATHWAY%GOBP%GO:2001236	REGULATION OF EXTRINSIC APOPTOTIC SIGNALING PATHWAY%GOBP%GO:2001236		27	-0.265764	-0.832884	0.736735	0.94442	1	541	tags=19%, list=13%, signal=21%
SPERMATOGENESIS%GOBP%GO:0007283	SPERMATOGENESIS%GOBP%GO:0007283		32	-0.261581	-0.83282	0.751515	0.943931	1	1852	tags=47%, list=44%, signal=83%
CARBOHYDRATE BIOSYNTHETIC PROCESS%GOBP%GO:0016051	CARBOHYDRATE BIOSYNTHETIC PROCESS%GOBP%GO:0016051		17	-0.289479	-0.832444	0.71308	0.943946	1	790	tags=24%, list=19%, signal=29%
PROTEIN GLYCOSYLATION%GOBP%GO:0006486	PROTEIN GLYCOSYLATION%GOBP%GO:0006486		38	-0.251576	-0.831102	0.761089	0.945476	1	1177	tags=26%, list=28%, signal=36%
MESENCHYMAL CELL DIFFERENTIATION%GOBP%GO:0048762	MESENCHYMAL CELL DIFFERENTIATION%GOBP%GO:0048762		30	-0.263481	-0.830515	0.743927	0.945774	1	316	tags=17%, list=7%, signal=18%
POSITIVE REGULATION OF VIRAL LIFE CYCLE%GOBP%GO:1903902	POSITIVE REGULATION OF VIRAL LIFE CYCLE%GOBP%GO:1903902		16	-0.292039	-0.829142	0.72051	0.947278	1	1336	tags=31%, list=32%, signal=46%
AMINO ACID TRANSPORT%GOBP%GO:0006865	AMINO ACID TRANSPORT%GOBP%GO:0006865		20	-0.281782	-0.829136	0.728034	0.946694	1	2026	tags=60%, list=48%, signal=115%
NEGATIVE REGULATION OF CATALYTIC ACTIVITY%GOBP%GO:0043086	NEGATIVE REGULATION OF CATALYTIC ACTIVITY%GOBP%GO:0043086		112	-0.231955	-0.828709	0.867	0.94676	1	819	tags=19%, list=19%, signal=23%
WNT SIGNALING PATHWAY%GOBP%GO:0016055	WNT SIGNALING PATHWAY%GOBP%GO:0016055		41	-0.249745	-0.827911	0.783133	0.947449	1	536	tags=17%, list=13%, signal=19%
REGULATION OF SMALL GTPASE MEDIATED SIGNAL TRANSDUCTION%GOBP%GO:0051056	REGULATION OF SMALL GTPASE MEDIATED SIGNAL TRANSDUCTION%GOBP%GO:0051056		84	-0.232782	-0.827522	0.843	0.947462	1	1988	tags=45%, list=47%, signal=84%
THYROID HORMONES PRODUCTION AND THEIR PERIPHERAL DOWNSTREAM SIGNALLING EFFECTS REGARDING CONGENITAL HYPOTHYROIDISM%WIKIPATHWAYS_20200310%WP4746%HOMO SAPIENS	THYROID HORMONES PRODUCTION AND THEIR PERIPHERAL DOWNSTREAM SIGNALLING EFFECTS REGARDING CONGENITAL HYPOTHYROIDISM%WIKIPATHWAYS_20200310%WP4746%HOMO SAPIENS		26	-0.262995	-0.827456	0.742798	0.946977	1	1274	tags=31%, list=30%, signal=44%
DETOXIFICATION%GOBP%GO:0098754	DETOXIFICATION%GOBP%GO:0098754		15	-0.291461	-0.827449	0.729122	0.946395	1	2028	tags=60%, list=48%, signal=115%
REGULATION OF REPRODUCTIVE PROCESS%GOBP%GO:2000241	REGULATION OF REPRODUCTIVE PROCESS%GOBP%GO:2000241		17	-0.284827	-0.826013	0.740273	0.947967	1	1912	tags=53%, list=45%, signal=96%
PIGMENTATION%GOBP%GO:0043473	PIGMENTATION%GOBP%GO:0043473		17	-0.286351	-0.825417	0.73125	0.948232	1	908	tags=24%, list=21%, signal=30%
CELL-CELL SIGNALING BY WNT%GOBP%GO:0198738	CELL-CELL SIGNALING BY WNT%GOBP%GO:0198738		41	-0.249745	-0.825275	0.786359	0.94785	1	536	tags=17%, list=13%, signal=19%
PID_AJDISS_2PATHWAY%MSIGDB_C2%PID_AJDISS_2PATHWAY	PID_AJDISS_2PATHWAY%MSIGDB_C2%PID_AJDISS_2PATHWAY		17	-0.283141	-0.824576	0.73807	0.948294	1	481	tags=18%, list=11%, signal=20%
ESTABLISHMENT OR MAINTENANCE OF CELL POLARITY%GOBP%GO:0007163	ESTABLISHMENT OR MAINTENANCE OF CELL POLARITY%GOBP%GO:0007163		49	-0.242357	-0.824029	0.79799	0.948532	1	577	tags=16%, list=14%, signal=19%
FRAGILE X SYNDROME %WIKIPATHWAYS_20200310%WP4549%HOMO SAPIENS	FRAGILE X SYNDROME %WIKIPATHWAYS_20200310%WP4549%HOMO SAPIENS		19	-0.284312	-0.823913	0.749223	0.948126	1	2439	tags=68%, list=58%, signal=161%
NEGATIVE REGULATION OF PEPTIDASE ACTIVITY%GOBP%GO:0010466	NEGATIVE REGULATION OF PEPTIDASE ACTIVITY%GOBP%GO:0010466		35	-0.253583	-0.823571	0.772407	0.948049	1	677	tags=20%, list=16%, signal=24%
OXIDOREDUCTION COENZYME METABOLIC PROCESS%GOBP%GO:0006733	OXIDOREDUCTION COENZYME METABOLIC PROCESS%GOBP%GO:0006733		22	-0.271485	-0.823516	0.733195	0.947551	1	589	tags=18%, list=14%, signal=21%
PHOSPHOLIPID METABOLISM%REACTOME DATABASE ID RELEASE 72%1483257	PHOSPHOLIPID METABOLISM%REACTOME DATABASE ID RELEASE 72%1483257		46	-0.245286	-0.821443	0.80341	0.949998	1	1413	tags=30%, list=33%, signal=45%
POSITIVE REGULATION OF GROWTH%GOBP%GO:0045927	POSITIVE REGULATION OF GROWTH%GOBP%GO:0045927		24	-0.268205	-0.82071	0.759221	0.950481	1	534	tags=17%, list=13%, signal=19%
TGF-BETA SIGNALING PATHWAY%PANTHER PATHWAY%P00052	TGF-BETA SIGNALING PATHWAY%PANTHER PATHWAY%P00052		20	-0.269964	-0.819156	0.740084	0.952214	1	2012	tags=50%, list=48%, signal=95%
CELL-CELL JUNCTION ORGANIZATION%REACTOME%R-HSA-421270.4	CELL-CELL JUNCTION ORGANIZATION%REACTOME%R-HSA-421270.4		20	-0.277723	-0.819153	0.761257	0.951628	1	1477	tags=40%, list=35%, signal=61%
MACROMOLECULE GLYCOSYLATION%GOBP%GO:0043413	MACROMOLECULE GLYCOSYLATION%GOBP%GO:0043413		38	-0.251576	-0.818406	0.80201	0.952095	1	1177	tags=26%, list=28%, signal=36%
POSITIVE REGULATION OF PROTEOLYSIS%GOBP%GO:0045862	POSITIVE REGULATION OF PROTEOLYSIS%GOBP%GO:0045862		55	-0.239346	-0.818263	0.807808	0.951729	1	1543	tags=35%, list=37%, signal=54%
AMMONIUM ION METABOLIC PROCESS%GOBP%GO:0097164	AMMONIUM ION METABOLIC PROCESS%GOBP%GO:0097164		42	-0.252073	-0.817546	0.796985	0.952176	1	1080	tags=24%, list=26%, signal=32%
IL-4 SIGNALING PATHWAY%WIKIPATHWAYS_20200310%WP395%HOMO SAPIENS	IL-4 SIGNALING PATHWAY%WIKIPATHWAYS_20200310%WP395%HOMO SAPIENS		15	-0.290961	-0.813103	0.752401	0.958006	1	220	tags=13%, list=5%, signal=14%
NEGATIVE REGULATION OF PROTEIN METABOLIC PROCESS%GOBP%GO:0051248	NEGATIVE REGULATION OF PROTEIN METABOLIC PROCESS%GOBP%GO:0051248		188	-0.220159	-0.813086	0.927	0.957444	1	679	tags=17%, list=16%, signal=19%
CELLULAR LIPID METABOLIC PROCESS%GOBP%GO:0044255	CELLULAR LIPID METABOLIC PROCESS%GOBP%GO:0044255		164	-0.222143	-0.81286	0.919	0.957177	1	1000	tags=22%, list=24%, signal=28%
REGULATION OF DENDRITE MORPHOGENESIS%GOBP%GO:0048814	REGULATION OF DENDRITE MORPHOGENESIS%GOBP%GO:0048814		16	-0.284594	-0.811851	0.753205	0.958023	1	2115	tags=56%, list=50%, signal=112%
AMINO ACID METABOLISM%WIKIPATHWAYS_20200310%WP3925%HOMO SAPIENS	AMINO ACID METABOLISM%WIKIPATHWAYS_20200310%WP3925%HOMO SAPIENS		22	-0.268044	-0.811734	0.74922	0.957588	1	1266	tags=27%, list=30%, signal=39%
POSTTRANSLATIONAL REGULATION OF ADHERENS JUNCTION STABILITY AND DISSASSEMBLY%PATHWAY INTERACTION DATABASE NCI-NATURE CURATED DATA%POSTTRANSLATIONAL REGULATION OF ADHERENS JUNCTION STABILITY AND DISSASSEMBLY	POSTTRANSLATIONAL REGULATION OF ADHERENS JUNCTION STABILITY AND DISSASSEMBLY%PATHWAY INTERACTION DATABASE NCI-NATURE CURATED DATA%POSTTRANSLATIONAL REGULATION OF ADHERENS JUNCTION STABILITY AND DISSASSEMBLY		17	-0.283141	-0.811104	0.748936	0.957875	1	481	tags=18%, list=11%, signal=20%
RESPONSE TO ABIOTIC STIMULUS%GOBP%GO:0009628	RESPONSE TO ABIOTIC STIMULUS%GOBP%GO:0009628		152	-0.223153	-0.811022	0.908	0.957404	1	1502	tags=32%, list=36%, signal=47%
ACTIVATION OF NMDA RECEPTORS AND POSTSYNAPTIC EVENTS%REACTOME DATABASE ID RELEASE 72%442755	ACTIVATION OF NMDA RECEPTORS AND POSTSYNAPTIC EVENTS%REACTOME DATABASE ID RELEASE 72%442755		21	-0.270039	-0.810787	0.759049	0.957157	1	893	tags=24%, list=21%, signal=30%
NEGATIVE REGULATION OF CELLULAR PROTEIN METABOLIC PROCESS%GOBP%GO:0032269	NEGATIVE REGULATION OF CELLULAR PROTEIN METABOLIC PROCESS%GOBP%GO:0032269		167	-0.223085	-0.809556	0.92	0.958301	1	914	tags=20%, list=22%, signal=25%
REGULATION OF NOTCH SIGNALING PATHWAY%GOBP%GO:0008593	REGULATION OF NOTCH SIGNALING PATHWAY%GOBP%GO:0008593		21	-0.271438	-0.808699	0.730608	0.958918	1	1919	tags=48%, list=45%, signal=87%
HALLMARK_BILE_ACID_METABOLISM%MSIGDB_C2%HALLMARK_BILE_ACID_METABOLISM	HALLMARK_BILE_ACID_METABOLISM%MSIGDB_C2%HALLMARK_BILE_ACID_METABOLISM		29	-0.25795	-0.808073	0.780242	0.959227	1	1894	tags=48%, list=45%, signal=87%
REGULATION OF FATTY ACID METABOLIC PROCESS%GOBP%GO:0019217	REGULATION OF FATTY ACID METABOLIC PROCESS%GOBP%GO:0019217		18	-0.28053	-0.808034	0.746554	0.958697	1	1344	tags=33%, list=32%, signal=49%
NEGATIVE REGULATION OF CELL PROJECTION ORGANIZATION%GOBP%GO:0031345	NEGATIVE REGULATION OF CELL PROJECTION ORGANIZATION%GOBP%GO:0031345		31	-0.253766	-0.804128	0.794715	0.963504	1	2116	tags=55%, list=50%, signal=109%
GLYCOSYLATION%GOBP%GO:0070085	GLYCOSYLATION%GOBP%GO:0070085		39	-0.24543	-0.803862	0.800604	0.963291	1	1177	tags=26%, list=28%, signal=35%
PDGF SIGNALING PATHWAY%PANTHER PATHWAY%P00047	PDGF SIGNALING PATHWAY%PANTHER PATHWAY%P00047		33	-0.249161	-0.803198	0.782961	0.963601	1	863	tags=21%, list=20%, signal=26%
FIBROBLAST GROWTH FACTOR RECEPTOR SIGNALING PATHWAY%GOBP%GO:0008543	FIBROBLAST GROWTH FACTOR RECEPTOR SIGNALING PATHWAY%GOBP%GO:0008543		15	-0.286305	-0.802895	0.755651	0.963461	1	912	tags=27%, list=22%, signal=34%
RESPONSE TO UNFOLDED PROTEIN%GOBP%GO:0006986	RESPONSE TO UNFOLDED PROTEIN%GOBP%GO:0006986		23	-0.267529	-0.802644	0.779817	0.963222	1	66	tags=9%, list=2%, signal=9%
MORPHOGENESIS OF AN EPITHELIUM%GOBP%GO:0002009	MORPHOGENESIS OF AN EPITHELIUM%GOBP%GO:0002009		71	-0.230388	-0.802	0.87	0.963527	1	532	tags=17%, list=13%, signal=19%
RIBOSE PHOSPHATE METABOLIC PROCESS%GOBP%GO:0019693	RIBOSE PHOSPHATE METABOLIC PROCESS%GOBP%GO:0019693		63	-0.230067	-0.801492	0.847695	0.963626	1	1033	tags=22%, list=24%, signal=29%
ACTIN POLYMERIZATION OR DEPOLYMERIZATION%GOBP%GO:0008154	ACTIN POLYMERIZATION OR DEPOLYMERIZATION%GOBP%GO:0008154		16	-0.280301	-0.801292	0.751059	0.963306	1	309	tags=13%, list=7%, signal=13%
CELLULAR PROTEIN-CONTAINING COMPLEX ASSEMBLY%GOBP%GO:0034622	CELLULAR PROTEIN-CONTAINING COMPLEX ASSEMBLY%GOBP%GO:0034622		94	-0.222397	-0.800928	0.871872	0.963195	1	941	tags=18%, list=22%, signal=23%
MYD88-INDEPENDENT TLR4 CASCADE%REACTOME DATABASE ID RELEASE 72%166166	MYD88-INDEPENDENT TLR4 CASCADE%REACTOME DATABASE ID RELEASE 72%166166		18	-0.271619	-0.800484	0.753943	0.963238	1	858	tags=22%, list=20%, signal=28%
CELL-CELL COMMUNICATION%REACTOME%R-HSA-1500931.4	CELL-CELL COMMUNICATION%REACTOME%R-HSA-1500931.4		40	-0.241178	-0.799339	0.803823	0.964217	1	1326	tags=30%, list=31%, signal=43%
SIGNALING EVENTS MEDIATED BY STEM CELL FACTOR RECEPTOR (C-KIT)%PATHWAY INTERACTION DATABASE NCI-NATURE CURATED DATA%SIGNALING EVENTS MEDIATED BY STEM CELL FACTOR RECEPTOR (C-KIT)	SIGNALING EVENTS MEDIATED BY STEM CELL FACTOR RECEPTOR (C-KIT)%PATHWAY INTERACTION DATABASE NCI-NATURE CURATED DATA%SIGNALING EVENTS MEDIATED BY STEM CELL FACTOR RECEPTOR (C-KIT)		16	-0.280282	-0.798732	0.771798	0.964408	1	2434	tags=69%, list=58%, signal=162%
NEGATIVE REGULATION OF PROTEIN MODIFICATION PROCESS%GOBP%GO:0031400	NEGATIVE REGULATION OF PROTEIN MODIFICATION PROCESS%GOBP%GO:0031400		107	-0.222814	-0.79822	0.889	0.964531	1	914	tags=21%, list=22%, signal=26%
RESPONSE TO TOPOLOGICALLY INCORRECT PROTEIN%GOBP%GO:0035966	RESPONSE TO TOPOLOGICALLY INCORRECT PROTEIN%GOBP%GO:0035966		24	-0.260133	-0.797545	0.772165	0.964878	1	66	tags=8%, list=2%, signal=8%
PROTEOLYSIS%GOBP%GO:0006508	PROTEOLYSIS%GOBP%GO:0006508		155	-0.218309	-0.797037	0.931	0.964955	1	825	tags=19%, list=20%, signal=22%
PID_KIT_PATHWAY%MSIGDB_C2%PID_KIT_PATHWAY	PID_KIT_PATHWAY%MSIGDB_C2%PID_KIT_PATHWAY		16	-0.280282	-0.796387	0.760593	0.965219	1	2434	tags=69%, list=58%, signal=162%
ESR-MEDIATED SIGNALING%REACTOME DATABASE ID RELEASE 72%8939211	ESR-MEDIATED SIGNALING%REACTOME DATABASE ID RELEASE 72%8939211		42	-0.242683	-0.795825	0.825126	0.965376	1	1055	tags=26%, list=25%, signal=35%
IN UTERO EMBRYONIC DEVELOPMENT%GOBP%GO:0001701	IN UTERO EMBRYONIC DEVELOPMENT%GOBP%GO:0001701		15	-0.285942	-0.795817	0.767974	0.9648	1	174	tags=13%, list=4%, signal=14%
LPA RECEPTOR MEDIATED EVENTS%PATHWAY INTERACTION DATABASE NCI-NATURE CURATED DATA%LPA RECEPTOR MEDIATED EVENTS	LPA RECEPTOR MEDIATED EVENTS%PATHWAY INTERACTION DATABASE NCI-NATURE CURATED DATA%LPA RECEPTOR MEDIATED EVENTS		19	-0.271444	-0.795673	0.756813	0.9644	1	2237	tags=58%, list=53%, signal=122%
TRIF(TICAM1)-MEDIATED TLR4 SIGNALING%REACTOME DATABASE ID RELEASE 72%937061	TRIF(TICAM1)-MEDIATED TLR4 SIGNALING%REACTOME DATABASE ID RELEASE 72%937061		18	-0.271619	-0.795134	0.775916	0.964554	1	858	tags=22%, list=20%, signal=28%
NEGATIVE REGULATION OF PROTEIN PHOSPHORYLATION%GOBP%GO:0001933	NEGATIVE REGULATION OF PROTEIN PHOSPHORYLATION%GOBP%GO:0001933		81	-0.224799	-0.792999	0.893894	0.966736	1	914	tags=21%, list=22%, signal=26%
BREAST CANCER PATHWAY%WIKIPATHWAYS_20200310%WP4262%HOMO SAPIENS	BREAST CANCER PATHWAY%WIKIPATHWAYS_20200310%WP4262%HOMO SAPIENS		45	-0.234782	-0.792785	0.83501	0.966434	1	486	tags=16%, list=12%, signal=17%
CARBOHYDRATE CATABOLIC PROCESS%GOBP%GO:0016052	CARBOHYDRATE CATABOLIC PROCESS%GOBP%GO:0016052		15	-0.282071	-0.790992	0.762712	0.96818	1	321	tags=13%, list=8%, signal=14%
NEURAL CREST CELL MIGRATION IN CANCER%WIKIPATHWAYS_20200310%WP4565%HOMO SAPIENS	NEURAL CREST CELL MIGRATION IN CANCER%WIKIPATHWAYS_20200310%WP4565%HOMO SAPIENS		17	-0.27336	-0.789735	0.76551	0.969204	1	1376	tags=35%, list=33%, signal=52%
HALLMARK_INTERFERON_ALPHA_RESPONSE%MSIGDB_C2%HALLMARK_INTERFERON_ALPHA_RESPONSE	HALLMARK_INTERFERON_ALPHA_RESPONSE%MSIGDB_C2%HALLMARK_INTERFERON_ALPHA_RESPONSE		42	-0.234438	-0.788208	0.831495	0.97062	1	2919	tags=86%, list=69%, signal=275%
NEGATIVE REGULATION OF CELLULAR COMPONENT ORGANIZATION%GOBP%GO:0051129	NEGATIVE REGULATION OF CELLULAR COMPONENT ORGANIZATION%GOBP%GO:0051129		129	-0.216547	-0.787447	0.921	0.971026	1	376	tags=12%, list=9%, signal=12%
ANTIGEN PROCESSING: UBIQUITINATION & PROTEASOME DEGRADATION%REACTOME DATABASE ID RELEASE 72%983168	ANTIGEN PROCESSING: UBIQUITINATION & PROTEASOME DEGRADATION%REACTOME DATABASE ID RELEASE 72%983168		29	-0.244278	-0.786337	0.795939	0.971832	1	346	tags=10%, list=8%, signal=11%
REGULATION OF PLASMA MEMBRANE BOUNDED CELL PROJECTION ASSEMBLY%GOBP%GO:0120032	REGULATION OF PLASMA MEMBRANE BOUNDED CELL PROJECTION ASSEMBLY%GOBP%GO:0120032		40	-0.237804	-0.785987	0.816633	0.971678	1	2012	tags=48%, list=48%, signal=90%
GM-CSF%IOB%GM-CSF	GM-CSF%IOB%GM-CSF		20	-0.266519	-0.785571	0.792492	0.97162	1	844	tags=20%, list=20%, signal=25%
NEGATIVE REGULATION OF TRANSFERASE ACTIVITY%GOBP%GO:0051348	NEGATIVE REGULATION OF TRANSFERASE ACTIVITY%GOBP%GO:0051348		43	-0.235365	-0.784192	0.835341	0.972737	1	789	tags=19%, list=19%, signal=23%
INTERACTION WITH HOST%GOBP%GO:0051701	INTERACTION WITH HOST%GOBP%GO:0051701		17	-0.27074	-0.779365	0.794334	0.97811	1	904	tags=18%, list=21%, signal=22%
PEPTIDYL-LYSINE MODIFICATION%GOBP%GO:0018205	PEPTIDYL-LYSINE MODIFICATION%GOBP%GO:0018205		22	-0.260337	-0.779081	0.790123	0.977864	1	148	tags=9%, list=4%, signal=9%
ORGANOPHOSPHATE BIOSYNTHETIC PROCESS%GOBP%GO:0090407	ORGANOPHOSPHATE BIOSYNTHETIC PROCESS%GOBP%GO:0090407		93	-0.220743	-0.777072	0.904	0.979724	1	1017	tags=20%, list=24%, signal=26%
REGULATION OF SPROUTING ANGIOGENESIS%GOBP%GO:1903670	REGULATION OF SPROUTING ANGIOGENESIS%GOBP%GO:1903670		23	-0.250837	-0.776487	0.795082	0.979819	1	931	tags=26%, list=22%, signal=33%
PLASMA MEMBRANE ORGANIZATION%GOBP%GO:0007009	PLASMA MEMBRANE ORGANIZATION%GOBP%GO:0007009		20	-0.261153	-0.776336	0.788321	0.979408	1	2378	tags=60%, list=56%, signal=137%
POSITIVE REGULATION OF PROTEIN UBIQUITINATION%GOBP%GO:0031398	POSITIVE REGULATION OF PROTEIN UBIQUITINATION%GOBP%GO:0031398		21	-0.257899	-0.776074	0.790747	0.979117	1	1568	tags=33%, list=37%, signal=53%
HALLMARK_SPERMATOGENESIS%MSIGDB_C2%HALLMARK_SPERMATOGENESIS	HALLMARK_SPERMATOGENESIS%MSIGDB_C2%HALLMARK_SPERMATOGENESIS		32	-0.242347	-0.774667	0.839394	0.980183	1	1121	tags=28%, list=27%, signal=38%
NEGATIVE REGULATION OF PHOSPHORYLATION%GOBP%GO:0042326	NEGATIVE REGULATION OF PHOSPHORYLATION%GOBP%GO:0042326		87	-0.220079	-0.774535	0.895	0.979765	1	914	tags=21%, list=22%, signal=26%
REGULATION OF JNK CASCADE%GOBP%GO:0046328	REGULATION OF JNK CASCADE%GOBP%GO:0046328		42	-0.234811	-0.772841	0.844534	0.981204	1	1695	tags=40%, list=40%, signal=67%
NEGATIVE REGULATION OF G1/S TRANSITION OF MITOTIC CELL CYCLE%GOBP%GO:2000134	NEGATIVE REGULATION OF G1/S TRANSITION OF MITOTIC CELL CYCLE%GOBP%GO:2000134		30	-0.240414	-0.77217	0.808989	0.981393	1	59	tags=7%, list=1%, signal=7%
REGULATION OF CIRCADIAN RHYTHM%GOBP%GO:0042752	REGULATION OF CIRCADIAN RHYTHM%GOBP%GO:0042752		18	-0.264775	-0.771321	0.81524	0.981779	1	735	tags=17%, list=17%, signal=20%
APOPTOSIS SIGNALING PATHWAY%PANTHER PATHWAY%P00006	APOPTOSIS SIGNALING PATHWAY%PANTHER PATHWAY%P00006		21	-0.258405	-0.770027	0.80289	0.982677	1	2243	tags=52%, list=53%, signal=111%
REGULATION OF PEPTIDASE ACTIVITY%GOBP%GO:0052547	REGULATION OF PEPTIDASE ACTIVITY%GOBP%GO:0052547		65	-0.223006	-0.769262	0.882	0.982976	1	1543	tags=34%, list=37%, signal=52%
POSITIVE REGULATION OF PROTEIN MODIFICATION BY SMALL PROTEIN CONJUGATION OR REMOVAL%GOBP%GO:1903322	POSITIVE REGULATION OF PROTEIN MODIFICATION BY SMALL PROTEIN CONJUGATION OR REMOVAL%GOBP%GO:1903322		22	-0.253599	-0.765893	0.795876	0.986321	1	104	tags=9%, list=2%, signal=9%
PURINE NUCLEOTIDE METABOLIC PROCESS%GOBP%GO:0006163	PURINE NUCLEOTIDE METABOLIC PROCESS%GOBP%GO:0006163		66	-0.222635	-0.763114	0.902903	0.988804	1	1033	tags=21%, list=24%, signal=28%
RHO PROTEIN SIGNAL TRANSDUCTION%GOBP%GO:0007266	RHO PROTEIN SIGNAL TRANSDUCTION%GOBP%GO:0007266		17	-0.263663	-0.761748	0.792774	0.989709	1	2398	tags=71%, list=57%, signal=163%
REGULATION OF CELLULAR PROTEIN LOCALIZATION%GOBP%GO:1903827	REGULATION OF CELLULAR PROTEIN LOCALIZATION%GOBP%GO:1903827		81	-0.214503	-0.761264	0.905906	0.989675	1	967	tags=20%, list=23%, signal=25%
PROGRAMMED CELL DEATH%GOBP%GO:0012501	PROGRAMMED CELL DEATH%GOBP%GO:0012501		139	-0.208575	-0.760427	0.951	0.990019	1	858	tags=19%, list=20%, signal=24%
PYRIDINE-CONTAINING COMPOUND METABOLIC PROCESS%GOBP%GO:0072524	PYRIDINE-CONTAINING COMPOUND METABOLIC PROCESS%GOBP%GO:0072524		24	-0.245112	-0.760269	0.822268	0.989592	1	589	tags=17%, list=14%, signal=19%
MEMORY%GOBP%GO:0007613	MEMORY%GOBP%GO:0007613		18	-0.261571	-0.760124	0.786013	0.989173	1	847	tags=22%, list=20%, signal=28%
REGULATION OF CELL PROJECTION ASSEMBLY%GOBP%GO:0060491	REGULATION OF CELL PROJECTION ASSEMBLY%GOBP%GO:0060491		41	-0.227197	-0.758616	0.853978	0.990295	1	2012	tags=46%, list=48%, signal=88%
NEGATIVE REGULATION OF ENDOPEPTIDASE ACTIVITY%GOBP%GO:0010951	NEGATIVE REGULATION OF ENDOPEPTIDASE ACTIVITY%GOBP%GO:0010951		31	-0.236391	-0.757331	0.832487	0.99116	1	677	tags=19%, list=16%, signal=23%
RESPONSE TO TYPE I INTERFERON%GOBP%GO:0034340	RESPONSE TO TYPE I INTERFERON%GOBP%GO:0034340		24	-0.248276	-0.756958	0.823164	0.990967	1	2821	tags=83%, list=67%, signal=249%
NEGATIVE REGULATION OF PHOSPHATE METABOLIC PROCESS%GOBP%GO:0045936	NEGATIVE REGULATION OF PHOSPHATE METABOLIC PROCESS%GOBP%GO:0045936		106	-0.211107	-0.756171	0.933	0.991261	1	914	tags=20%, list=22%, signal=25%
NEUROTRANSMITTER METABOLIC PROCESS%GOBP%GO:0042133	NEUROTRANSMITTER METABOLIC PROCESS%GOBP%GO:0042133		19	-0.254377	-0.756017	0.80437	0.99084	1	1325	tags=32%, list=31%, signal=46%
GENE EXPRESSION%GOBP%GO:0010467	GENE EXPRESSION%GOBP%GO:0010467		152	-0.205996	-0.755639	0.956	0.990654	1	777	tags=15%, list=18%, signal=18%
PEPTIDE BIOSYNTHETIC PROCESS%GOBP%GO:0043043	PEPTIDE BIOSYNTHETIC PROCESS%GOBP%GO:0043043		18	-0.255337	-0.754636	0.802966	0.991167	1	544	tags=11%, list=13%, signal=13%
NEGATIVE REGULATION OF PHOSPHORUS METABOLIC PROCESS%GOBP%GO:0010563	NEGATIVE REGULATION OF PHOSPHORUS METABOLIC PROCESS%GOBP%GO:0010563		106	-0.211107	-0.753829	0.947	0.991435	1	914	tags=20%, list=22%, signal=25%
RHO GTPASE CYCLE%REACTOME DATABASE ID RELEASE 72%194840	RHO GTPASE CYCLE%REACTOME DATABASE ID RELEASE 72%194840		50	-0.22423	-0.753171	0.87827	0.991563	1	2254	tags=54%, list=53%, signal=114%
HALLMARK_HEME_METABOLISM%MSIGDB_C2%HALLMARK_HEME_METABOLISM	HALLMARK_HEME_METABOLISM%MSIGDB_C2%HALLMARK_HEME_METABOLISM		44	-0.226765	-0.752958	0.866935	0.991194	1	198	tags=9%, list=5%, signal=9%
SMAD PROTEIN SIGNAL TRANSDUCTION%GOBP%GO:0060395	SMAD PROTEIN SIGNAL TRANSDUCTION%GOBP%GO:0060395		15	-0.264871	-0.751798	0.802151	0.991824	1	2012	tags=53%, list=48%, signal=101%
HORMONE-MEDIATED SIGNALING PATHWAY%GOBP%GO:0009755	HORMONE-MEDIATED SIGNALING PATHWAY%GOBP%GO:0009755		17	-0.261497	-0.751743	0.778247	0.991304	1	642	tags=18%, list=15%, signal=21%
NEGATIVE REGULATION OF TRANSCRIPTION BY RNA POLYMERASE II%GOBP%GO:0000122	NEGATIVE REGULATION OF TRANSCRIPTION BY RNA POLYMERASE II%GOBP%GO:0000122		122	-0.207984	-0.75134	0.951	0.99116	1	1594	tags=33%, list=38%, signal=51%
LONG-CHAIN FATTY ACID METABOLIC PROCESS%GOBP%GO:0001676	LONG-CHAIN FATTY ACID METABOLIC PROCESS%GOBP%GO:0001676		26	-0.239953	-0.750394	0.821792	0.991604	1	1080	tags=23%, list=26%, signal=31%
HALLMARK_ESTROGEN_RESPONSE_LATE%MSIGDB_C2%HALLMARK_ESTROGEN_RESPONSE_LATE	HALLMARK_ESTROGEN_RESPONSE_LATE%MSIGDB_C2%HALLMARK_ESTROGEN_RESPONSE_LATE		77	-0.213188	-0.750382	0.913	0.991032	1	699	tags=16%, list=17%, signal=18%
REGULATION OF INTRACELLULAR PROTEIN TRANSPORT%GOBP%GO:0033157	REGULATION OF INTRACELLULAR PROTEIN TRANSPORT%GOBP%GO:0033157		28	-0.237314	-0.749749	0.842319	0.991105	1	1984	tags=43%, list=47%, signal=80%
REGULATION OF ESTABLISHMENT OF PLANAR POLARITY%GOBP%GO:0090175	REGULATION OF ESTABLISHMENT OF PLANAR POLARITY%GOBP%GO:0090175		18	-0.253838	-0.749253	0.80887	0.991016	1	629	tags=17%, list=15%, signal=19%
CARBOHYDRATE METABOLIC PROCESS%GOBP%GO:0005975	CARBOHYDRATE METABOLIC PROCESS%GOBP%GO:0005975		53	-0.219437	-0.749152	0.899	0.990534	1	1011	tags=25%, list=24%, signal=32%
CELLULAR RESPONSE TO ENVIRONMENTAL STIMULUS%GOBP%GO:0104004	CELLULAR RESPONSE TO ENVIRONMENTAL STIMULUS%GOBP%GO:0104004		42	-0.226858	-0.74686	0.862903	0.992367	1	1418	tags=29%, list=34%, signal=43%
REGULATION OF CELLULAR RESPONSE TO STRESS%GOBP%GO:0080135	REGULATION OF CELLULAR RESPONSE TO STRESS%GOBP%GO:0080135		136	-0.204473	-0.745709	0.959	0.992906	1	2052	tags=43%, list=49%, signal=82%
SPHINGOLIPID METABOLIC PROCESS%GOBP%GO:0006665	SPHINGOLIPID METABOLIC PROCESS%GOBP%GO:0006665		26	-0.240102	-0.74538	0.844422	0.992681	1	1893	tags=42%, list=45%, signal=76%
TRANSCRIPTION, DNA-TEMPLATED%GOBP%GO:0006351	TRANSCRIPTION, DNA-TEMPLATED%GOBP%GO:0006351		71	-0.21282	-0.742053	0.915916	0.995424	1	424	tags=11%, list=10%, signal=12%
DEATH RECEPTOR SIGNALLING%REACTOME%R-HSA-73887.4	DEATH RECEPTOR SIGNALLING%REACTOME%R-HSA-73887.4		28	-0.234329	-0.741698	0.836049	0.995167	1	2238	tags=54%, list=53%, signal=113%
CELLULAR RESPONSE TO ABIOTIC STIMULUS%GOBP%GO:0071214	CELLULAR RESPONSE TO ABIOTIC STIMULUS%GOBP%GO:0071214		42	-0.226858	-0.741637	0.883651	0.994641	1	1418	tags=29%, list=34%, signal=43%
EPITHELIAL TO MESENCHYMAL TRANSITION%GOBP%GO:0001837	EPITHELIAL TO MESENCHYMAL TRANSITION%GOBP%GO:0001837		17	-0.255634	-0.741352	0.835457	0.994322	1	1339	tags=35%, list=32%, signal=51%
CERAMIDE METABOLIC PROCESS%GOBP%GO:0006672	CERAMIDE METABOLIC PROCESS%GOBP%GO:0006672		16	-0.258945	-0.741293	0.825532	0.99379	1	1842	tags=44%, list=44%, signal=77%
NUCLEIC ACID-TEMPLATED TRANSCRIPTION%GOBP%GO:0097659	NUCLEIC ACID-TEMPLATED TRANSCRIPTION%GOBP%GO:0097659		71	-0.21282	-0.739866	0.912	0.994671	1	424	tags=11%, list=10%, signal=12%
HALLMARK_COAGULATION%MSIGDB_C2%HALLMARK_COAGULATION	HALLMARK_COAGULATION%MSIGDB_C2%HALLMARK_COAGULATION		54	-0.218248	-0.739406	0.908	0.994544	1	2001	tags=46%, list=47%, signal=87%
BRANCHING MORPHOGENESIS OF AN EPITHELIAL TUBE%GOBP%GO:0048754	BRANCHING MORPHOGENESIS OF AN EPITHELIAL TUBE%GOBP%GO:0048754		21	-0.24553	-0.739325	0.806452	0.99404	1	532	tags=19%, list=13%, signal=22%
SPHINGOLIPID BIOSYNTHETIC PROCESS%GOBP%GO:0030148	SPHINGOLIPID BIOSYNTHETIC PROCESS%GOBP%GO:0030148		21	-0.249549	-0.738935	0.830928	0.993844	1	1842	tags=43%, list=44%, signal=76%
NEGATIVE REGULATION OF MAPK CASCADE%GOBP%GO:0043409	NEGATIVE REGULATION OF MAPK CASCADE%GOBP%GO:0043409		39	-0.225353	-0.737678	0.873494	0.994513	1	789	tags=18%, list=19%, signal=22%
ODONTOGENESIS%GOBP%GO:0042476	ODONTOGENESIS%GOBP%GO:0042476		16	-0.259783	-0.736559	0.832444	0.995052	1	1792	tags=50%, list=42%, signal=86%
DENDRITE DEVELOPMENT%GOBP%GO:0016358	DENDRITE DEVELOPMENT%GOBP%GO:0016358		19	-0.249759	-0.736519	0.828601	0.994517	1	142	tags=11%, list=3%, signal=11%
RESPONSE TO XENOBIOTIC STIMULUS%GOBP%GO:0009410	RESPONSE TO XENOBIOTIC STIMULUS%GOBP%GO:0009410		28	-0.231351	-0.735374	0.85189	0.995053	1	2188	tags=57%, list=52%, signal=118%
REGULATION OF DNA BINDING%GOBP%GO:0051101	REGULATION OF DNA BINDING%GOBP%GO:0051101		16	-0.259962	-0.734768	0.846316	0.995054	1	655	tags=19%, list=16%, signal=22%
PURINE-CONTAINING COMPOUND METABOLIC PROCESS%GOBP%GO:0072521	PURINE-CONTAINING COMPOUND METABOLIC PROCESS%GOBP%GO:0072521		77	-0.209859	-0.73445	0.918	0.994777	1	1033	tags=21%, list=24%, signal=27%
MACROMOLECULE CATABOLIC PROCESS%GOBP%GO:0009057	MACROMOLECULE CATABOLIC PROCESS%GOBP%GO:0009057		121	-0.204458	-0.734402	0.954	0.994252	1	543	tags=12%, list=13%, signal=14%
NEGATIVE REGULATION OF RESPONSE TO WOUNDING%GOBP%GO:1903035	NEGATIVE REGULATION OF RESPONSE TO WOUNDING%GOBP%GO:1903035		23	-0.240739	-0.732147	0.819487	0.995767	1	1529	tags=39%, list=36%, signal=61%
POSITIVE REGULATION OF RESPONSE TO DNA DAMAGE STIMULUS%GOBP%GO:2001022	POSITIVE REGULATION OF RESPONSE TO DNA DAMAGE STIMULUS%GOBP%GO:2001022		20	-0.247093	-0.731911	0.842487	0.995426	1	679	tags=20%, list=16%, signal=24%
ATF-2 TRANSCRIPTION FACTOR NETWORK%PATHWAY INTERACTION DATABASE NCI-NATURE CURATED DATA%ATF-2 TRANSCRIPTION FACTOR NETWORK	ATF-2 TRANSCRIPTION FACTOR NETWORK%PATHWAY INTERACTION DATABASE NCI-NATURE CURATED DATA%ATF-2 TRANSCRIPTION FACTOR NETWORK		23	-0.242938	-0.731737	0.836082	0.995016	1	2094	tags=52%, list=50%, signal=103%
RNA BIOSYNTHETIC PROCESS%GOBP%GO:0032774	RNA BIOSYNTHETIC PROCESS%GOBP%GO:0032774		71	-0.21282	-0.731675	0.93	0.994494	1	424	tags=11%, list=10%, signal=12%
CELL DEATH%GOBP%GO:0008219	CELL DEATH%GOBP%GO:0008219		153	-0.200441	-0.731599	0.978	0.993986	1	868	tags=20%, list=21%, signal=24%
KITRECEPTOR%IOB%KITRECEPTOR	KITRECEPTOR%IOB%KITRECEPTOR		30	-0.230854	-0.730929	0.873225	0.994046	1	1285	tags=30%, list=30%, signal=43%
DEVELOPMENT OF PRIMARY SEXUAL CHARACTERISTICS%GOBP%GO:0045137	DEVELOPMENT OF PRIMARY SEXUAL CHARACTERISTICS%GOBP%GO:0045137		16	-0.257305	-0.730591	0.830454	0.9938	1	2370	tags=69%, list=56%, signal=156%
PID_NFAT_3PATHWAY%MSIGDB_C2%PID_NFAT_3PATHWAY	PID_NFAT_3PATHWAY%MSIGDB_C2%PID_NFAT_3PATHWAY		16	-0.255074	-0.730005	0.82384	0.993778	1	1979	tags=44%, list=47%, signal=82%
HALLMARK_UNFOLDED_PROTEIN_RESPONSE%MSIGDB_C2%HALLMARK_UNFOLDED_PROTEIN_RESPONSE	HALLMARK_UNFOLDED_PROTEIN_RESPONSE%MSIGDB_C2%HALLMARK_UNFOLDED_PROTEIN_RESPONSE		19	-0.246144	-0.729312	0.84728	0.993863	1	59	tags=5%, list=1%, signal=5%
PID_ATF2_PATHWAY%MSIGDB_C2%PID_ATF2_PATHWAY	PID_ATF2_PATHWAY%MSIGDB_C2%PID_ATF2_PATHWAY		23	-0.242938	-0.729014	0.835041	0.993572	1	2094	tags=52%, list=50%, signal=103%
PROTEIN-CONTAINING COMPLEX ASSEMBLY%GOBP%GO:0065003	PROTEIN-CONTAINING COMPLEX ASSEMBLY%GOBP%GO:0065003		166	-0.19819	-0.728455	0.976	0.993533	1	982	tags=19%, list=23%, signal=23%
GONAD DEVELOPMENT%GOBP%GO:0008406	GONAD DEVELOPMENT%GOBP%GO:0008406		16	-0.257305	-0.727568	0.845666	0.993755	1	2370	tags=69%, list=56%, signal=156%
ROLE OF CALCINEURIN-DEPENDENT NFAT SIGNALING IN LYMPHOCYTES%PATHWAY INTERACTION DATABASE NCI-NATURE CURATED DATA%ROLE OF CALCINEURIN-DEPENDENT NFAT SIGNALING IN LYMPHOCYTES	ROLE OF CALCINEURIN-DEPENDENT NFAT SIGNALING IN LYMPHOCYTES%PATHWAY INTERACTION DATABASE NCI-NATURE CURATED DATA%ROLE OF CALCINEURIN-DEPENDENT NFAT SIGNALING IN LYMPHOCYTES		16	-0.255074	-0.7267	0.825532	0.994009	1	1979	tags=44%, list=47%, signal=82%
CELLULAR RESPONSE TO TOXIC SUBSTANCE%GOBP%GO:0097237	CELLULAR RESPONSE TO TOXIC SUBSTANCE%GOBP%GO:0097237		24	-0.236333	-0.726382	0.85124	0.993732	1	1428	tags=33%, list=34%, signal=50%
NUCLEOTIDE METABOLIC PROCESS%GOBP%GO:0009117	NUCLEOTIDE METABOLIC PROCESS%GOBP%GO:0009117		89	-0.206552	-0.726003	0.944	0.993491	1	1033	tags=20%, list=24%, signal=26%
NEGATIVE REGULATION OF CELL CYCLE G1/S PHASE TRANSITION%GOBP%GO:1902807	NEGATIVE REGULATION OF CELL CYCLE G1/S PHASE TRANSITION%GOBP%GO:1902807		31	-0.228525	-0.725641	0.863959	0.993244	1	59	tags=6%, list=1%, signal=6%
REGULATION OF EMBRYONIC DEVELOPMENT%GOBP%GO:0045995	REGULATION OF EMBRYONIC DEVELOPMENT%GOBP%GO:0045995		23	-0.23706	-0.725507	0.843621	0.992792	1	1970	tags=48%, list=47%, signal=89%
[truncated: 255 more rows]
